# Supplementary material for: Animal models for the study of depressive disorder
Source: CNS Neurosci Ther. 2021 Mar 1;27(6):633–42. doi: 10.1111/cns.13622 (PMC8111503; doi:10.1111/cns.13622)
Supplement: Supplementary file 1 — Table S1 [file CNS-27-633-s003.xlsx]

## Sheet: FastQC_summary
Chronic mild (GSE125441)	Total reads	Sequence length	GC%	Reading type		Chronic social (GSE72343)	Total reads	Sequence length	GC%	Reading type		Learned helpless (GSE102965)	Total reads	Sequence length	GC%	Reading type		Physical pain (GSE91396)	Total reads	Sequence length	GC%	Reading type
PFC-Control1	44176282	101	53/53	paired end		NAc-Control1	37223357	101	48	single end		HIP-Contol1	35603714	150	44/44	paired end		Nac-Sham1	53972561	50	46/46	paired end
PFC-Control2	39711633	101	51/51	paired end		NAc-Control2	37384850	101	48	single end		HIP-Contol2	47150123	150	44/44	paired end		Nac-Sham2	86245489	50	46/46	paired end
PFC-Control3	45908537	101	52/52	paired end		NAc-Control3	38248700	101	48	single end		HIP-Contol3	41674848	150	44/44	paired end		Nac-Sham3	67529183	50	47/47	paired end
PFC-Control4	44300963	101	52/52	paired end		NAc-Suscept1	27050342	101	48	single end		HIP-Contol4	43795935	150	44/44	paired end		Nac-Sham4	81152038	50	47/47	paired end
PFC-Control5	38155258	101	53/52	paired end		NAc-Suscept2	39926180	101	48	single end		HIP-LH1	40433475	150	44/44	paired end		Nac-Sham5	78350081	50	47/47	paired end
PFC-Control6	44480558	101	52/52	paired end		NAc-Suscept3	22967729	101	48	single end		HIP-LH2	34244644	150	45/45	paired end		Nac-Sham6	68828590	50	47/47	paired end
PFC-Control7	39429287	101	51/51	paired end		PFC-Control1	56245643	101	48	single end		HIP-LH3	36056478	150	43/43	paired end		Nac-SNI1	89923994	50	46/46	paired end
PFC-Control8	44704343	101	50/50	paired end		PFC-Control2	91713779	101	49	single end		HIP-LH4	29436021	150	43/43	paired end		Nac-SNI2	65698487	50	47/47	paired end
PFC-UCMS1	36567242	101	51/51	paired end		PFC-Control3	116848437	101	49	single end								Nac-SNI3	68382957	50	48/48	paired end
PFC-UCMS2	35118280	101	52/52	paired end		PFC-Suscept1	70824592	101	49	single end								Nac-SNI4	74385345	50	48/48	paired end
PFC-UCMS3	44398580	101	53/53	paired end		PFC-Suscept2	52028097	101	48	single end								Nac-SNI5	42707040	50	48/48	paired end
PFC-UCMS4	39119409	101	51/51	paired end		PFC-Suscept3	74276824	101	48	single end								Nac-SNI6	70305699	50	48/48	paired end
PFC-UCMS5	34493933	101	60/61	paired end		HIP-Control1	55120791	101	48	single end								PFC-Sham1	68029671	50	47/46	paired end
PFC-UCMS6	55240615	101	53/54	paired end		HIP-Control2	83436290	101	48	single end								PFC-Sham2	67303911	50	47/47	paired end
PFC-UCMS7	51461119	101	50/50	paired end		HIP-Control3	56366950	101	49	single end								PFC-Sham3	79453957	50	48/48	paired end
PFC-UCMS8	30683582	101	52/52	paired end		HIP-Suscept1	63788243	101	48	single end								PFC-Sham4	69329859	50	48/48	paired end
HIP-Control1	37448109	101	52/52	paired end		HIP-Suscept2	61003734	101	48	single end								PFC-Sham5	50164556	50	48/48	paired end
HIP-Control2	42486791	101	52/52	paired end		HIP-Suscept3	56923743	101	48	single end								PFC-Sham6	73231048	50	48/48	paired end
HIP-Control3	41886031	101	52/52	paired end														PFC-SNI1	76384400	50	46/46	paired end
HIP-Control4	45487699	101	52/52	paired end														PFC-SNI2	87811843	50	47/47	paired end
HIP-Control5	41444839	101	51/51	paired end														PFC-SNI3	68759868	50	48/48	paired end
HIP-Control6	44515482	101	52/52	paired end														PFC-SNI4	65275682	50	48/48	paired end
HIP-Control7	45517559	101	54/54	paired end														PFC-SNI5	68118938	50	48/48	paired end
HIP-Control8	40869870	101	50/50	paired end														PFC-SNI6	67867904	50	48/48	paired end
HIP-UCMS1	39772554	101	51/51	paired end
HIP-UCMS2	37050866	101	51/51	paired end
HIP-UCMS3	35919569	101	59/60	paired end
HIP-UCMS4	41837637	101	51/51	paired end
HIP-UCMS5	41132562	101	52/52	paired end
HIP-UCMS6	43487518	101	53/53	paired end
HIP-UCMS7	41159171	101	51/50	paired end
HIP-UCMS8	34119625	101	51/51	paired end
