# Supplementary material for: Animal models for the study of depressive disorder
Source: CNS Neurosci Ther. 2021 Mar 1;27(6):633–42. doi: 10.1111/cns.13622 (PMC8111503; doi:10.1111/cns.13622)
Supplement: Supplementary file 2 — Table S2 [file CNS-27-633-s006.xlsx]

## Sheet: PFC
Gene_ID	Gene_name	Class	Average	Control average	UCMS average	Log2Fold	P value	Increase / Decrease
ENSMUSG00000020328.10	Nudcd2	protein_coding	5.04238	5.54275	4.542	-0.287276	0.000685379	decreased
ENSMUSG00000029761.16	Cald1	protein_coding	4.71713	5.20136	4.23289	-0.297247	0.00546089	decreased
ENSMUSG00000098234.7	Snhg6	lincRNA	7.70273	8.67988	6.72559	-0.368014	0.00740369	decreased
ENSMUSG00000071180.5	Smim15	protein_coding	17.2171	18.3665	16.0677	-0.192916	0.0103732	decreased
ENSMUSG00000026003.5	Acadl	protein_coding	12.1187	13.0341	11.2034	-0.218357	0.0111792	decreased
ENSMUSG00000033102.15	Cdc14b	protein_coding	3.87615	4.14636	3.60594	-0.20147	0.0120355	decreased
ENSMUSG00000001280.13	Sp1	protein_coding	5.92342	6.2641	5.58275	-0.166131	0.0133128	decreased
ENSMUSG00000023913.17	Pla2g7	protein_coding	46.3452	49.1147	43.5758	-0.172626	0.0155431	decreased
ENSMUSG00000030922.12	Lyrm1	protein_coding	4.79722	5.24767	4.34677	-0.271734	0.0157617	decreased
ENSMUSG00000074513.9	Arfip1	protein_coding	6.51272	6.96653	6.05891	-0.201383	0.0161316	decreased
ENSMUSG00000104960.1	Snhg8	processed_transcript	23.2233	25.3454	21.1011	-0.264403	0.0188487	decreased
ENSMUSG00000064210.7	Ano6	protein_coding	5.12695	5.45733	4.79657	-0.186195	0.0198989	decreased
ENSMUSG00000049300.11	Prmt6	protein_coding	4.11695	4.39296	3.84095	-0.193728	0.0202051	decreased
ENSMUSG00000035486.14	Plk5	protein_coding	3.88066	4.22913	3.53218	-0.259801	0.0219302	decreased
ENSMUSG00000021357.14	Exoc2	protein_coding	10.8831	11.1626	10.6036	-0.0741255	0.0252323	decreased
ENSMUSG00000088008.1	Gm25492	scaRNA	126.622	148.945	104.3	-0.51403	0.0255097	decreased
ENSMUSG00000087968.1	Gm25395	scaRNA	344.375	375.173	313.578	-0.258731	0.0256423	decreased
ENSMUSG00000026848.14	Tor1b	protein_coding	6.63209	6.90022	6.36397	-0.116716	0.025886	decreased
ENSMUSG00000087475.3	RP24-403B15.1	lincRNA	4.14072	4.65155	3.62989	-0.357785	0.0267317	decreased
ENSMUSG00000034462.9	Pkd2	protein_coding	6.75254	7.06532	6.43976	-0.13375	0.027278	decreased
ENSMUSG00000020385.16	Clk4	protein_coding	11.9007	12.8978	10.9035	-0.242327	0.0275837	decreased
ENSMUSG00000040848.11	Sft2d2	protein_coding	9.38963	9.82755	8.95171	-0.134669	0.0277346	decreased
ENSMUSG00000046688.14	Tifa	protein_coding	5.23785	5.69573	4.77998	-0.252878	0.0278039	decreased
ENSMUSG00000027361.15	Gabpb1	protein_coding	5.18295	5.3769	4.98899	-0.108026	0.0285315	decreased
ENSMUSG00000021981.10	Cab39l	protein_coding	8.64414	9.23956	8.04873	-0.199062	0.0286353	decreased
ENSMUSG00000011958.17	Bnip2	protein_coding	9.65711	10.4459	8.86828	-0.236217	0.0313846	decreased
ENSMUSG00000063236.6	RP24-324P21.9	protein_coding	7.61966	8.106	7.13331	-0.184419	0.0321346	decreased
ENSMUSG00000041415.10	Dicer1	protein_coding	6.7535	7.07853	6.42847	-0.138975	0.0329428	decreased
ENSMUSG00000053012.17	Krcc1	protein_coding	6.056	6.68792	5.42407	-0.302181	0.0334427	decreased
ENSMUSG00000046519.15	Golph3l	protein_coding	5.96507	6.35686	5.57329	-0.189786	0.0339837	decreased
ENSMUSG00000026662.13	Sephs1	protein_coding	5.84009	6.16612	5.51405	-0.161249	0.0341931	decreased
ENSMUSG00000070532.5	Ccdc190	protein_coding	7.08655	7.79073	6.38237	-0.287666	0.0349181	decreased
ENSMUSG00000007812.16	Zfp655	protein_coding	10.5482	11.205	9.89135	-0.179899	0.0359889	decreased
ENSMUSG00000031755.6	Bbs2	protein_coding	5.61301	5.81865	5.40737	-0.105758	0.0364426	decreased
ENSMUSG00000029833.17	Trim24	protein_coding	6.64884	6.98051	6.31717	-0.144052	0.0372163	decreased
ENSMUSG00000029389.17	Ddx55	protein_coding	3.7785	3.98878	3.56822	-0.160742	0.0375989	decreased
ENSMUSG00000014767.16	Tbp	protein_coding	6.38183	6.67056	6.09309	-0.130633	0.0402359	decreased
ENSMUSG00000024878.8	Cbwd1	protein_coding	3.95451	4.25625	3.65276	-0.220595	0.0407921	decreased
ENSMUSG00000015305.6	Sash1	protein_coding	14.4471	15.0096	13.8847	-0.112387	0.0416234	decreased
ENSMUSG00000041702.7	Btbd7	protein_coding	6.70824	6.8928	6.52367	-0.0794071	0.0422952	decreased
ENSMUSG00000029094.12	Afap1	protein_coding	4.61306	4.76613	4.46	-0.0957743	0.0426994	decreased
ENSMUSG00000027679.13	Dnajc19	protein_coding	9.81013	10.5846	9.03563	-0.228275	0.0430155	decreased
ENSMUSG00000026600.12	Soat1	protein_coding	9.8574	10.4454	9.26943	-0.172311	0.04304	decreased
ENSMUSG00000021589.13	Rhobtb3	protein_coding	7.64428	8.20557	7.083	-0.212244	0.0433918	decreased
ENSMUSG00000021537.9	Cetn3	protein_coding	16.0663	17.553	14.5795	-0.267779	0.0433928	decreased
ENSMUSG00000063275.15	Hacd1	protein_coding	5.1321	5.48943	4.77476	-0.201227	0.043695	decreased
ENSMUSG00000028443.6	Nudt2	protein_coding	9.72057	10.3527	9.0884	-0.187912	0.0440529	decreased
ENSMUSG00000051855.15	Mest	protein_coding	22.9488	23.8942	22.0033	-0.11894	0.0441116	decreased
ENSMUSG00000074457.10	S100a16	protein_coding	22.249	23.2084	21.2897	-0.12449	0.0446859	decreased
ENSMUSG00000001700.9	Gramd3	protein_coding	4.81868	5.10353	4.53383	-0.170766	0.0450131	decreased
ENSMUSG00000032902.1	Slc16a1	protein_coding	8.07852	8.47109	7.68594	-0.140327	0.0457773	decreased
ENSMUSG00000026082.11	Rev1	protein_coding	9.06447	9.44138	8.68757	-0.120045	0.0462201	decreased
ENSMUSG00000040167.16	Ikzf5	protein_coding	7.24796	7.5658	6.93011	-0.126614	0.0469835	decreased
ENSMUSG00000038286.11	Bphl	protein_coding	10.0535	10.6731	9.43382	-0.178062	0.0474992	decreased
ENSMUSG00000017677.11	Wsb1	protein_coding	11.4586	12.3146	10.6025	-0.215964	0.0480614	decreased
ENSMUSG00000079470.8	Utp14b	protein_coding	3.84842	4.26725	3.42959	-0.315269	0.0481884	decreased
ENSMUSG00000027522.15	Stx16	protein_coding	16.4906	16.9838	15.9975	-0.0863107	0.0483126	decreased
ENSMUSG00000039217.13	Il18	protein_coding	9.11903	9.72117	8.51688	-0.190804	0.0487098	decreased
ENSMUSG00000043090.18	Zfp866	protein_coding	7.58209	7.96155	7.20263	-0.144526	0.0505869	decreased
ENSMUSG00000032228.16	Tcf12	protein_coding	13.3601	13.9728	12.7475	-0.132399	0.051298	decreased
ENSMUSG00000028583.14	Pdpn	protein_coding	4.43254	4.86967	3.99541	-0.285482	0.0523816	decreased
ENSMUSG00000025351.14	Cd63	protein_coding	26.8655	28.6807	25.0504	-0.195247	0.0543688	decreased
ENSMUSG00000039210.16	Gpatch2	protein_coding	5.07773	5.35203	4.80344	-0.156019	0.0556851	decreased
ENSMUSG00000045996.12	Polr2k	protein_coding	9.01917	9.72071	8.31762	-0.22489	0.055731	decreased
ENSMUSG00000010721.15	Lmbr1	protein_coding	9.49634	9.83592	9.15676	-0.103222	0.0563144	decreased
ENSMUSG00000026188.11	Tmem169	protein_coding	3.83116	4.04775	3.61457	-0.163295	0.056476	decreased
ENSMUSG00000042063.11	Zfp386	protein_coding	6.53812	7.08585	5.99039	-0.242292	0.056493	decreased
ENSMUSG00000048960.13	Prex2	protein_coding	12.2497	13.1622	11.3372	-0.215338	0.0568996	decreased
ENSMUSG00000024539.17	Ptpn2	protein_coding	6.47092	7.04092	5.90092	-0.254823	0.0571783	decreased
ENSMUSG00000089617.1	Scarna10	snoRNA	789.001	849.025	728.977	-0.219934	0.0575923	decreased
ENSMUSG00000089810.1	RP23-3F1.4	antisense	7.05434	7.5148	6.59388	-0.188607	0.0576574	decreased
ENSMUSG00000037533.19	Rapgef6	protein_coding	6.9523	7.39054	6.51407	-0.18212	0.057802	decreased
ENSMUSG00000020412.16	Ascc2	protein_coding	4.72238	4.90109	4.54368	-0.109241	0.0580477	decreased
ENSMUSG00000059897.5	Zfp930	protein_coding	3.84718	4.17888	3.51548	-0.249395	0.0583662	decreased
ENSMUSG00000048720.7	Tbc1d12	protein_coding	4.6317	4.88929	4.37411	-0.160635	0.0587372	decreased
ENSMUSG00000048106.5	RP23-105K2.3	lincRNA	5.77949	6.08933	5.46966	-0.154831	0.0587663	decreased
ENSMUSG00000043061.10	Tmem18	protein_coding	6.10826	6.44081	5.7757	-0.157247	0.0589639	decreased
ENSMUSG00000036879.15	Phkb	protein_coding	7.93453	8.42694	7.44211	-0.179297	0.0598715	decreased
ENSMUSG00000032463.10	Faim	protein_coding	7.41526	7.95329	6.87723	-0.209723	0.06046	decreased
ENSMUSG00000024143.14	Rhoq	protein_coding	9.50146	10.0845	8.91837	-0.177294	0.0609545	decreased
ENSMUSG00000026843.15	Fubp3	protein_coding	7.18904	7.57774	6.80034	-0.156159	0.0618051	decreased
ENSMUSG00000064981.1	Snora70	snoRNA	128.031	153.073	102.989	-0.571732	0.0624315	decreased
ENSMUSG00000066415.4	Msl2	protein_coding	20.3914	20.7173	20.0655	-0.0461144	0.0624813	decreased
ENSMUSG00000033111.16	RP24-315N18.1	protein_coding	7.05285	7.68341	6.4223	-0.258658	0.0636467	decreased
ENSMUSG00000051255.5	Gm6563	protein_coding	4.13262	4.50739	3.75785	-0.262383	0.0643139	decreased
ENSMUSG00000047648.13	Fbxo30	protein_coding	3.9571	4.407	3.50719	-0.329479	0.0675126	decreased
ENSMUSG00000079509.10	Zfx	protein_coding	16.1505	17.2325	15.0684	-0.193604	0.0680003	decreased
ENSMUSG00000004843.6	Chmp2b	protein_coding	20.5935	21.5143	19.6726	-0.129108	0.070175	decreased
ENSMUSG00000036916.13	Zfp280c	protein_coding	5.25539	5.62231	4.88848	-0.201778	0.0706447	decreased
ENSMUSG00000022261.6	Sdc2	protein_coding	12.331	13.2551	11.4069	-0.216639	0.0707745	decreased
ENSMUSG00000028293.14	Slc35a1	protein_coding	5.72571	6.16552	5.28591	-0.22207	0.0709834	decreased
ENSMUSG00000027452.11	Acss1	protein_coding	5.25468	5.54627	4.96309	-0.160277	0.0713643	decreased
ENSMUSG00000005615.14	Pcyt1a	protein_coding	9.197	9.61955	8.77444	-0.132662	0.0719196	decreased
ENSMUSG00000094441.1	Zfp955a	protein_coding	5.69273	6.19343	5.19202	-0.254441	0.072281	decreased
ENSMUSG00000032051.9	Fdx1	protein_coding	6.23508	6.67151	5.79865	-0.202297	0.0723813	decreased
ENSMUSG00000029569.9	Tmem168	protein_coding	4.13535	4.49088	3.77981	-0.248684	0.0729718	decreased
ENSMUSG00000027001.10	Dusp19	protein_coding	5.57648	6.09391	5.05905	-0.268499	0.0735821	decreased
ENSMUSG00000020962.14	Gtf2a1	protein_coding	12.1389	12.7023	11.5755	-0.134008	0.0740861	decreased
ENSMUSG00000026393.10	Nek7	protein_coding	12.7306	13.5894	11.8718	-0.194941	0.0742338	decreased
ENSMUSG00000050953.10	Gja1	protein_coding	67.8243	71.6233	64.0254	-0.161785	0.0745667	decreased
ENSMUSG00000040649.15	Rimklb	protein_coding	5.02678	5.56357	4.48999	-0.309299	0.0748355	decreased
ENSMUSG00000027195.10	Hsd17b12	protein_coding	25.4237	26.526	24.3213	-0.125187	0.0756848	decreased
ENSMUSG00000002475.15	Abhd3	protein_coding	17.1009	17.9121	16.2898	-0.136967	0.0757225	decreased
ENSMUSG00000027981.14	Rnpc3	protein_coding	6.89278	7.4462	6.33936	-0.232167	0.0758134	decreased
ENSMUSG00000069833.12	Ahnak	protein_coding	6.02686	6.42519	5.62854	-0.190977	0.0771813	decreased
ENSMUSG00000028029.10	Aimp1	protein_coding	17.642	18.6136	16.6703	-0.159078	0.0774543	decreased
ENSMUSG00000026058.11	Khdrbs2	protein_coding	4.54025	5.05072	4.02978	-0.325789	0.0779413	decreased
ENSMUSG00000025026.14	Add3	protein_coding	25.5864	26.3471	24.8258	-0.0858011	0.0784155	decreased
ENSMUSG00000000340.10	Dbt	protein_coding	4.98064	5.26334	4.69794	-0.163949	0.0784362	decreased
ENSMUSG00000021238.11	Aldh6a1	protein_coding	18.1876	19.1368	17.2384	-0.150724	0.0785499	decreased
ENSMUSG00000032349.13	Elovl5	protein_coding	26.5972	27.5007	25.6936	-0.0980578	0.0788058	decreased
ENSMUSG00000093752.1	RP23-391M18.7	protein_coding	15.2727	16.1691	14.3764	-0.169531	0.0789288	decreased
ENSMUSG00000097769.7	Snhg4	processed_transcript	4.58741	5.07878	4.09603	-0.310256	0.0792038	decreased
ENSMUSG00000059820.14	RP23-47M24.3	protein_coding	3.88077	4.14443	3.61711	-0.196336	0.0792342	decreased
ENSMUSG00000021982.14	Cdadc1	protein_coding	17.673	18.5233	16.8228	-0.138922	0.0800664	decreased
ENSMUSG00000014932.15	Yes1	protein_coding	4.19654	4.57805	3.81503	-0.263037	0.0802445	decreased
ENSMUSG00000052812.5	Atad2b	protein_coding	3.96942	4.2065	3.73234	-0.172538	0.0806187	decreased
ENSMUSG00000044080.9	S100a1	protein_coding	44.2958	46.3482	42.2433	-0.133791	0.0811587	decreased
ENSMUSG00000020184.15	Mdm2	protein_coding	11.6671	12.049	11.2852	-0.094476	0.0812998	decreased
ENSMUSG00000038079.14	Tmem237	protein_coding	8.30336	8.75816	7.84856	-0.158199	0.0816414	decreased
ENSMUSG00000015755.16	Tab2	protein_coding	16.9574	17.3288	16.586	-0.063207	0.0817247	decreased
ENSMUSG00000025024.6	Smndc1	protein_coding	9.04076	9.80671	8.27482	-0.245042	0.0818518	decreased
ENSMUSG00000030056.8	Isy1	protein_coding	5.31453	5.50062	5.12844	-0.101075	0.081952	decreased
ENSMUSG00000100992.1	RP23-132A3.5	lincRNA	126.839	168.537	85.1404	-0.985152	0.0825434	decreased
ENSMUSG00000020044.13	Timp3	protein_coding	23.9547	25.1983	22.711	-0.149932	0.0830109	decreased
ENSMUSG00000067365.10	Tmem128	protein_coding	8.88934	9.51933	8.25934	-0.204835	0.0842971	decreased
ENSMUSG00000021290.6	RP23-123N23.5	protein_coding	143.86	151.7	136.02	-0.157398	0.0843713	decreased
ENSMUSG00000087935.1	Snora81	snoRNA	6.81051	9.28017	4.34085	-1.09617	0.0846358	decreased
ENSMUSG00000027900.15	Dram2	protein_coding	6.63453	7.29649	5.97257	-0.28885	0.0850416	decreased
ENSMUSG00000091537.2	Tma7	protein_coding	26.0478	27.4665	24.6291	-0.157306	0.0851006	decreased
ENSMUSG00000091512.5	Lamtor3	protein_coding	14.8913	15.5782	14.2043	-0.133206	0.0861564	decreased
ENSMUSG00000025492.6	Ifitm3	protein_coding	9.51777	10.787	8.24854	-0.387082	0.0862346	decreased
ENSMUSG00000033157.16	Abhd10	protein_coding	3.89795	4.16894	3.62696	-0.200923	0.0862555	decreased
ENSMUSG00000027835.11	Pdcd10	protein_coding	15.2749	16.3307	14.219	-0.19977	0.0864766	decreased
ENSMUSG00000025337.10	Sbds	protein_coding	19.0859	19.8923	18.2795	-0.121984	0.0876542	decreased
ENSMUSG00000043391.9	2510009E07Rik	protein_coding	15.3196	15.8419	14.7974	-0.0984005	0.0877851	decreased
ENSMUSG00000021340.13	Gpld1	protein_coding	7.03485	7.31218	6.75751	-0.11381	0.0878578	decreased
ENSMUSG00000054766.13	Set	protein_coding	51.3156	53.3728	49.2585	-0.115731	0.0888742	decreased
ENSMUSG00000035376.9	Hacd2	protein_coding	7.96218	8.2967	7.62766	-0.121298	0.0889522	decreased
ENSMUSG00000036873.13	AC123684.1	protein_coding	6.59298	6.85981	6.32615	-0.11684	0.0892355	decreased
ENSMUSG00000089417.1	Gm22009	scaRNA	57.062	64.6689	49.4552	-0.38695	0.0892418	decreased
ENSMUSG00000080365.1	Gm25776	snoRNA	59.4103	73.2849	45.5357	-0.68652	0.0893579	decreased
ENSMUSG00000039519.6	Cyp7b1	protein_coding	4.84834	5.17368	4.523	-0.193912	0.0898635	decreased
ENSMUSG00000024900.4	Cpt1a	protein_coding	6.55128	6.80931	6.29325	-0.113702	0.0907265	decreased
ENSMUSG00000065087.1	Snord22	snoRNA	230.011	280.002	180.021	-0.637273	0.0908903	decreased
ENSMUSG00000046139.7	Patl1	protein_coding	6.81147	6.98638	6.63657	-0.0741079	0.0909933	decreased
ENSMUSG00000005656.9	Snx6	protein_coding	13.5079	14.0595	12.9563	-0.117895	0.0911782	decreased
ENSMUSG00000021468.8	Sptlc1	protein_coding	8.05329	8.43488	7.6717	-0.136821	0.091367	decreased
ENSMUSG00000027007.16	Ssfa2	protein_coding	10.8242	11.2325	10.4159	-0.108894	0.0918499	decreased
ENSMUSG00000060181.6	Slc35e3	protein_coding	7.65525	7.91828	7.39223	-0.0991782	0.0927165	decreased
ENSMUSG00000034663.13	Bmp2k	protein_coding	5.36096	5.73734	4.98459	-0.202909	0.0931509	decreased
ENSMUSG00000038024.17	Dennd4c	protein_coding	3.93807	4.13732	3.73882	-0.146114	0.0932562	decreased
ENSMUSG00000087819.1	Gm25117	snoRNA	137.492	161.483	113.501	-0.508675	0.0934885	decreased
ENSMUSG00000036202.16	Rif1	protein_coding	5.24316	5.62351	4.8628	-0.209685	0.0937871	decreased
ENSMUSG00000014353.14	Tmem87b	protein_coding	6.09531	6.39931	5.79131	-0.144025	0.0938954	decreased
ENSMUSG00000046573.7	Lyrm4	protein_coding	6.30385	6.64535	5.96234	-0.156467	0.0946374	decreased
ENSMUSG00000088948.1	Gm23262	snoRNA	387.668	449.473	325.863	-0.463966	0.0950078	decreased
ENSMUSG00000020009.12	Ifngr1	protein_coding	6.15616	6.28398	6.02835	-0.0599148	0.0953105	decreased
ENSMUSG00000032251.12	Irak1bp1	protein_coding	7.38823	7.61054	7.16592	-0.0868472	0.0959622	decreased
ENSMUSG00000018442.13	Derl2	protein_coding	7.14031	7.51489	6.76574	-0.151505	0.0974309	decreased
ENSMUSG00000057554.13	Lgals8	protein_coding	7.74683	8.13366	7.36001	-0.144198	0.0989819	decreased
ENSMUSG00000062421.13	Arf2	protein_coding	16.5901	17.078	16.1022	-0.0848866	0.0992562	decreased
ENSMUSG00000055733.6	Nap1l3	protein_coding	14.2715	14.9667	13.5762	-0.140684	0.0999428	decreased
ENSMUSG00000069045.11	Ddx3y	protein_coding	10.8828	11.9209	9.84465	-0.276086	0.0999479	decreased
ENSMUSG00000031365.13	Zfp275	protein_coding	5.48797	5.77174	5.2042	-0.14933	0.100101	decreased
ENSMUSG00000066150.12	Slc31a1	protein_coding	4.56721	4.9326	4.20181	-0.231339	0.100144	decreased
ENSMUSG00000024048.14	Myl12a	protein_coding	10.9731	11.6517	10.2944	-0.17868	0.100154	decreased
ENSMUSG00000026664.7	Phyh	protein_coding	31.1945	32.1865	30.2025	-0.0917884	0.100812	decreased
ENSMUSG00000038212.16	Mfsd14b	protein_coding	14.6817	15.4819	13.8815	-0.157413	0.10083	decreased
ENSMUSG00000026977.17	March7	protein_coding	12.7374	13.4146	12.0603	-0.153539	0.101112	decreased
ENSMUSG00000027166.14	Dnajc24	protein_coding	4.10716	4.32654	3.88777	-0.154272	0.102815	decreased
ENSMUSG00000065822.1	Snord15a	snoRNA	102.845	120.893	84.7968	-0.51165	0.102829	decreased
ENSMUSG00000042670.5	Immp1l	protein_coding	9.0784	9.68032	8.47648	-0.19159	0.102877	decreased
ENSMUSG00000049672.14	Zbtb14	protein_coding	6.39337	6.60303	6.18371	-0.0946558	0.102893	decreased
ENSMUSG00000074519.11	Etohi1	protein_coding	6.90933	7.43226	6.3864	-0.218798	0.103095	decreased
ENSMUSG00000039795.14	Zfand1	protein_coding	4.79734	5.04246	4.55221	-0.147561	0.103117	decreased
ENSMUSG00000063172.13	Hspb11	protein_coding	4.96134	5.59003	4.33265	-0.367605	0.103638	decreased
ENSMUSG00000055963.12	Triqk	protein_coding	7.52807	8.1802	6.87593	-0.250582	0.104173	decreased
ENSMUSG00000023169.15	Slc38a1	protein_coding	37.3271	38.1261	36.5281	-0.0617704	0.104175	decreased
ENSMUSG00000037434.7	Slc30a1	protein_coding	8.93586	9.27195	8.59978	-0.108573	0.104267	decreased
ENSMUSG00000069769.13	Msi2	protein_coding	37.1632	38.1811	36.1453	-0.0790511	0.104305	decreased
ENSMUSG00000034640.9	Tiparp	protein_coding	5.28726	5.72846	4.84606	-0.241336	0.104614	decreased
ENSMUSG00000032263.14	Bckdhb	protein_coding	12.3465	12.8217	11.8712	-0.111121	0.104657	decreased
ENSMUSG00000032712.16	RP23-214L4.1	protein_coding	3.96457	4.24556	3.68357	-0.204852	0.104805	decreased
ENSMUSG00000078784.8	RP24-251F16.4	protein_coding	18.3933	19.8956	16.891	-0.236195	0.105049	decreased
ENSMUSG00000074634.12	Tmem267	protein_coding	6.81513	7.18708	6.44318	-0.157633	0.105672	decreased
ENSMUSG00000027014.14	Cwc22	protein_coding	4.70304	4.93626	4.46982	-0.143202	0.105719	decreased
ENSMUSG00000036885.14	Arhgef26	protein_coding	6.15347	6.33509	5.97186	-0.0851862	0.105769	decreased
ENSMUSG00000068732.5	Tmem167b	protein_coding	14.7635	15.2762	14.2509	-0.100227	0.105982	decreased
ENSMUSG00000024411.9	Aqp4	protein_coding	17.9397	19.2789	16.6004	-0.2158	0.10621	decreased
ENSMUSG00000021840.17	Mapk1ip1l	protein_coding	8.19172	8.44808	7.93537	-0.090326	0.106476	decreased
ENSMUSG00000034998.18	Foxn2	protein_coding	5.12272	5.3768	4.86865	-0.143226	0.106677	decreased
ENSMUSG00000037010.7	Apln	protein_coding	6.46078	6.9517	5.96986	-0.219668	0.106964	decreased
ENSMUSG00000060510.14	Zfp266	protein_coding	12.3649	12.9618	11.7679	-0.139409	0.107078	decreased
ENSMUSG00000028576.12	Ift74	protein_coding	6.34266	6.72282	5.96249	-0.17315	0.107105	decreased
ENSMUSG00000025967.16	Eef1b2	protein_coding	63.0205	65.9895	60.0515	-0.136038	0.107338	decreased
ENSMUSG00000029776.11	Hibadh	protein_coding	21.7289	22.825	20.6328	-0.145679	0.107505	decreased
ENSMUSG00000079215.8	Zfp664	protein_coding	24.9278	25.9979	23.8577	-0.123941	0.107956	decreased
ENSMUSG00000039007.10	Cpq	protein_coding	6.30247	6.64981	5.95512	-0.159181	0.10858	decreased
ENSMUSG00000026771.14	Spopl	protein_coding	4.38472	4.79294	3.97651	-0.26941	0.108754	decreased
ENSMUSG00000027962.14	Vcam1	protein_coding	5.90416	6.18781	5.6205	-0.13873	0.109867	decreased
ENSMUSG00000028603.15	Scp2	protein_coding	40.6456	41.4786	39.8125	-0.0591471	0.110054	decreased
ENSMUSG00000021242.9	Npc2	protein_coding	10.9716	11.2913	10.652	-0.0840886	0.110619	decreased
ENSMUSG00000022228.14	Zscan26	protein_coding	15.3443	15.9562	14.7323	-0.115138	0.110823	decreased
ENSMUSG00000073293.4	Nudt10	protein_coding	7.34848	7.88048	6.81649	-0.209255	0.110896	decreased
ENSMUSG00000016534.15	Lamp2	protein_coding	30.7515	32.2188	29.2842	-0.137783	0.11138	decreased
ENSMUSG00000051671.7	Coa6	protein_coding	8.01391	8.39144	7.63639	-0.136028	0.111916	decreased
ENSMUSG00000045092.8	S1pr1	protein_coding	42.7727	43.9938	41.5516	-0.0823932	0.111963	decreased
ENSMUSG00000022940.16	Pigp	protein_coding	13.8774	14.8994	12.8553	-0.212897	0.112095	decreased
ENSMUSG00000021302.10	Ggps1	protein_coding	11.434	12.1712	10.6969	-0.186284	0.112406	decreased
ENSMUSG00000031754.10	Nudt21	protein_coding	12.6459	13.2949	11.9968	-0.148219	0.113165	decreased
ENSMUSG00000062376.7	Borcs7	protein_coding	6.71622	7.07191	6.36052	-0.152954	0.113258	decreased
ENSMUSG00000050088.9	RP24-221F4.2	protein_coding	5.12536	5.37391	4.87682	-0.140033	0.113512	decreased
ENSMUSG00000021003.10	Galc	protein_coding	5.91329	6.15478	5.67179	-0.117904	0.113597	decreased
ENSMUSG00000006423.15	RP23-286I5.3	protein_coding	10.4861	10.9697	10.0025	-0.13316	0.113792	decreased
ENSMUSG00000054302.15	Eapp	protein_coding	12.3242	12.6395	12.009	-0.073828	0.114066	decreased
ENSMUSG00000027109.16	Sp3	protein_coding	16.7637	17.6745	15.8529	-0.156921	0.114327	decreased
ENSMUSG00000042834.14	Nrep	protein_coding	22.1978	23.9424	20.4531	-0.227246	0.11435	decreased
ENSMUSG00000051185.9	Fam174a	protein_coding	13.9209	14.5175	13.3243	-0.123742	0.114545	decreased
ENSMUSG00000029209.15	Gnpda2	protein_coding	5.83554	6.32077	5.35031	-0.240478	0.114996	decreased
ENSMUSG00000009030.14	Pdcl	protein_coding	6.95622	7.36921	6.54324	-0.171505	0.115318	decreased
ENSMUSG00000041891.15	Lman1	protein_coding	11.2054	11.4628	10.948	-0.0662885	0.115335	decreased
ENSMUSG00000058291.14	Zfp68	protein_coding	9.74535	10.3046	9.18607	-0.165773	0.116247	decreased
ENSMUSG00000045205.16	Dpy19l4	protein_coding	5.26054	5.67545	4.84564	-0.228046	0.11642	decreased
ENSMUSG00000006906.10	Stambp	protein_coding	10.2174	10.47	9.96479	-0.0713479	0.1172	decreased
ENSMUSG00000025666.16	Tmem47	protein_coding	37.3609	40.3624	34.3595	-0.232304	0.117541	decreased
ENSMUSG00000027428.9	Rbbp9	protein_coding	10.3316	10.7616	9.90167	-0.12015	0.117856	decreased
ENSMUSG00000025597.13	Klhl4	protein_coding	4.72934	5.14851	4.31016	-0.256413	0.117881	decreased
ENSMUSG00000022774.12	Ncbp2	protein_coding	15.6679	16.2634	15.0724	-0.109715	0.11818	decreased
ENSMUSG00000027180.12	Fbxo3	protein_coding	17.9416	18.7798	17.1034	-0.134896	0.118628	decreased
ENSMUSG00000033417.15	Cacul1	protein_coding	10.1702	10.7083	9.63206	-0.152814	0.118684	decreased
ENSMUSG00000002881.14	Nab1	protein_coding	15.0007	15.4886	14.5128	-0.0938771	0.118748	decreased
ENSMUSG00000028218.19	Fam92a	protein_coding	18.6266	19.2725	17.9806	-0.100107	0.118955	decreased
ENSMUSG00000004591.16	Pkn2	protein_coding	8.24434	8.67192	7.81677	-0.149779	0.119294	decreased
ENSMUSG00000037712.16	Fermt2	protein_coding	15.9117	16.5147	15.3087	-0.109405	0.119378	decreased
ENSMUSG00000024082.4	Ndufaf7	protein_coding	7.52934	7.75672	7.30197	-0.0871613	0.119552	decreased
ENSMUSG00000031938.15	RP23-424C4.5	protein_coding	6.24709	6.60523	5.88895	-0.165599	0.120099	decreased
ENSMUSG00000101970.6	RP23-32A8.1	processed_transcript	8.36168	9.12739	7.59597	-0.264969	0.120538	decreased
ENSMUSG00000028522.16	Mier1	protein_coding	8.34058	9.07847	7.6027	-0.255938	0.120559	decreased
ENSMUSG00000036469.16	March1	protein_coding	10.6978	11.1662	10.2293	-0.12643	0.120652	decreased
ENSMUSG00000020390.12	Ube2b	protein_coding	61.8666	64.8728	58.8603	-0.140317	0.120758	decreased
ENSMUSG00000028015.3	Ctso	protein_coding	7.14166	7.54482	6.7385	-0.163059	0.121033	decreased
ENSMUSG00000025078.8	Nhlrc2	protein_coding	4.18635	4.35162	4.02109	-0.113966	0.121425	decreased
ENSMUSG00000031644.19	Nek1	protein_coding	6.31797	6.68632	5.94961	-0.168418	0.121555	decreased
ENSMUSG00000027366.12	Sppl2a	protein_coding	7.7339	8.2535	7.21429	-0.194149	0.121628	decreased
ENSMUSG00000015749.12	Anp32e	protein_coding	24.2692	25.4573	23.0811	-0.141365	0.122154	decreased
ENSMUSG00000037822.12	Smim14	protein_coding	50.2381	51.3913	49.085	-0.0662441	0.123187	decreased
ENSMUSG00000020170.4	Frs2	protein_coding	12.5081	12.9641	12.052	-0.105254	0.123703	decreased
ENSMUSG00000036275.13	RP23-289H16.2	protein_coding	24.2255	24.8131	23.6378	-0.0700055	0.12451	decreased
ENSMUSG00000030232.18	Aebp2	protein_coding	21.9088	22.6337	21.1838	-0.0955126	0.124666	decreased
ENSMUSG00000088025.1	Rprl3	ribozyme	424.203	457.469	390.937	-0.226736	0.124978	decreased
ENSMUSG00000038806.7	Sde2	protein_coding	7.17994	7.476	6.88388	-0.119044	0.125137	decreased
ENSMUSG00000057522.15	Spop	protein_coding	63.1263	64.6678	61.5849	-0.0704692	0.125241	decreased
ENSMUSG00000035297.14	Cops4	protein_coding	23.8679	24.5524	23.1834	-0.0827696	0.125478	decreased
ENSMUSG00000020460.15	Rps27a	protein_coding	172.674	179.42	165.928	-0.112781	0.125548	decreased
ENSMUSG00000050565.16	Tor1aip2	protein_coding	14.1243	14.6341	13.6146	-0.104171	0.1271	decreased
ENSMUSG00000021013.16	Ttc8	protein_coding	5.23595	5.5149	4.957	-0.153865	0.127388	decreased
ENSMUSG00000019961.17	Tmpo	protein_coding	11.9917	12.4567	11.5267	-0.111948	0.127404	decreased
ENSMUSG00000052906.7	Ubxn8	protein_coding	4.73974	4.97005	4.50944	-0.140312	0.127672	decreased
ENSMUSG00000049288.4	Lix1l	protein_coding	6.72598	7.07645	6.3755	-0.150485	0.127775	decreased
ENSMUSG00000033577.18	Myo6	protein_coding	17.1307	18.0992	16.1622	-0.163307	0.127903	decreased
ENSMUSG00000096243.1	Gm24265	snRNA	2090.62	2277.19	1904.04	-0.258189	0.128498	decreased
ENSMUSG00000022427.4	Tomm22	protein_coding	32.448	33.5272	31.3689	-0.0959982	0.128553	decreased
ENSMUSG00000029838.11	Ptn	protein_coding	105.954	110.888	101.019	-0.134478	0.128618	decreased
ENSMUSG00000029426.8	Scarb2	protein_coding	34.6083	35.6653	33.5513	-0.0881513	0.129188	decreased
ENSMUSG00000027162.7	Lin7c	protein_coding	20.4164	22.1423	18.6906	-0.24449	0.129425	decreased
ENSMUSG00000040123.17	Zmym5	protein_coding	6.40713	6.75606	6.05821	-0.15729	0.129845	decreased
ENSMUSG00000115783.1	Bc1	lincRNA	30892.3	35313.3	26471.3	-0.415784	0.130114	decreased
ENSMUSG00000022151.16	Ttc33	protein_coding	24.3964	25.4454	23.3474	-0.124139	0.130276	decreased
ENSMUSG00000040729.7	Cep126	protein_coding	5.5159	5.81918	5.21263	-0.158804	0.130312	decreased
ENSMUSG00000116048.1	AC108412.2	protein_coding	13.7145	14.8814	12.5476	-0.246095	0.130729	decreased
ENSMUSG00000018363.16	Smurf2	protein_coding	10.0102	10.5385	9.48197	-0.152407	0.131157	decreased
ENSMUSG00000030613.13	Ccdc90b	protein_coding	4.68735	4.95284	4.42186	-0.163604	0.131474	decreased
ENSMUSG00000032640.10	Chsy1	protein_coding	5.05865	5.21116	4.90615	-0.0870157	0.131635	decreased
ENSMUSG00000042105.18	Inpp5f	protein_coding	29.6238	31.4463	27.8012	-0.177743	0.131677	decreased
ENSMUSG00000001962.8	Fam50a	protein_coding	6.00463	6.30755	5.7017	-0.145687	0.131952	decreased
ENSMUSG00000064901.1	Snora21	snoRNA	353.064	409.23	296.898	-0.462943	0.132722	decreased
ENSMUSG00000042682.9	Selk	protein_coding	23.8524	24.9988	22.706	-0.138784	0.133168	decreased
ENSMUSG00000039046.15	Usp6nl	protein_coding	4.97281	5.22539	4.72023	-0.146682	0.133169	decreased
ENSMUSG00000028383.17	Hsdl2	protein_coding	7.24838	7.61834	6.87842	-0.1474	0.133192	decreased
ENSMUSG00000017776.15	Crk	protein_coding	39.8504	41.2491	38.4517	-0.101313	0.133235	decreased
ENSMUSG00000028128.13	F3	protein_coding	14.1485	14.7164	13.5806	-0.115875	0.133619	decreased
ENSMUSG00000054079.12	Utp18	protein_coding	5.33098	5.5582	5.10377	-0.123056	0.133648	decreased
ENSMUSG00000026034.17	Clk1	protein_coding	17.2683	18.3068	16.2298	-0.173738	0.133923	decreased
ENSMUSG00000015341.17	Golga7	protein_coding	27.3192	28.751	25.8874	-0.151361	0.134095	decreased
ENSMUSG00000044991.10	RP23-391A14.5	protein_coding	4.36251	4.68984	4.03519	-0.216902	0.134185	decreased
ENSMUSG00000041180.13	Hectd2	protein_coding	5.70687	6.06803	5.34571	-0.182847	0.134228	decreased
ENSMUSG00000039968.9	Rsbn1l	protein_coding	6.02842	6.30417	5.75267	-0.132075	0.134276	decreased
ENSMUSG00000045636.16	Mtus1	protein_coding	11.6861	12.3763	10.9958	-0.170617	0.134366	decreased
ENSMUSG00000021109.13	Hif1a	protein_coding	18.2456	18.8458	17.6454	-0.0949578	0.134454	decreased
ENSMUSG00000024515.13	Smad4	protein_coding	22.5887	23.3733	21.8041	-0.100266	0.134496	decreased
ENSMUSG00000028869.13	Gnl2	protein_coding	11.594	11.8438	11.3441	-0.0621882	0.134543	decreased
ENSMUSG00000025724.12	Sec11a	protein_coding	10.2303	10.6502	9.81041	-0.1185	0.134595	decreased
ENSMUSG00000030509.17	Asb7	protein_coding	4.75648	4.93655	4.57641	-0.109288	0.134959	decreased
ENSMUSG00000026356.15	Dars	protein_coding	14.1888	15.0417	13.3359	-0.173657	0.135984	decreased
ENSMUSG00000025903.14	Lypla1	protein_coding	10.6125	11.2033	10.0217	-0.160794	0.136221	decreased
ENSMUSG00000006289.14	Osgep	protein_coding	6.50784	6.84878	6.16689	-0.151304	0.136307	decreased
ENSMUSG00000060424.14	Pantr1	lincRNA	17.9249	19.0926	16.7572	-0.188233	0.136833	decreased
ENSMUSG00000021028.8	Mbip	protein_coding	4.6846	4.89594	4.47325	-0.130262	0.13716	decreased
ENSMUSG00000058748.9	Zfp958	protein_coding	4.09713	4.43792	3.75634	-0.240556	0.137462	decreased
ENSMUSG00000071528.3	Usmg5	protein_coding	213.527	221.388	205.666	-0.106272	0.138663	decreased
ENSMUSG00000039456.9	Morc3	protein_coding	6.06125	6.41122	5.71128	-0.166785	0.140647	decreased
ENSMUSG00000021000.16	Mia2	protein_coding	11.8334	12.1935	11.4732	-0.0878466	0.140702	decreased
ENSMUSG00000045613.9	Chrm2	protein_coding	4.7624	5.1115	4.4133	-0.21189	0.14112	decreased
ENSMUSG00000061808.3	Ttr	protein_coding	104.105	186.327	21.8831	-3.08995	0.141836	decreased
ENSMUSG00000030978.10	Rrm1	protein_coding	3.98998	4.17494	3.80503	-0.133846	0.141904	decreased
ENSMUSG00000019872.13	Smpdl3a	protein_coding	8.02161	8.39283	7.6504	-0.133622	0.141957	decreased
ENSMUSG00000060090.16	Rp2	protein_coding	6.60142	7.00222	6.20061	-0.175402	0.142044	decreased
ENSMUSG00000047216.8	Cdh19	protein_coding	4.58332	5.00622	4.16042	-0.266992	0.142071	decreased
ENSMUSG00000038733.13	Wdr26	protein_coding	23.1632	24.0036	22.3229	-0.104726	0.14212	decreased
ENSMUSG00000043535.13	Setx	protein_coding	11.5165	12.022	11.0111	-0.126725	0.142133	decreased
ENSMUSG00000027259.15	Adal	protein_coding	8.2811	8.70878	7.85342	-0.14915	0.142653	decreased
ENSMUSG00000047242.14	Taf9b	protein_coding	9.19643	9.59143	8.80142	-0.124011	0.143095	decreased
ENSMUSG00000040147.14	Maob	protein_coding	6.24258	6.5763	5.90886	-0.154397	0.143478	decreased
ENSMUSG00000027433.5	Xrn2	protein_coding	11.8268	12.2811	11.3725	-0.110895	0.143502	decreased
ENSMUSG00000025321.14	Itgb8	protein_coding	12.9047	13.6762	12.1332	-0.172712	0.143607	decreased
ENSMUSG00000035104.14	Eva1a	protein_coding	3.85326	4.06303	3.6435	-0.157231	0.143816	decreased
ENSMUSG00000054894.6	Atp5s	protein_coding	4.6392	4.99565	4.28275	-0.222135	0.143919	decreased
ENSMUSG00000023921.8	Mut	protein_coding	10.0162	10.4685	9.56391	-0.130387	0.143965	decreased
ENSMUSG00000026187.8	Xrcc5	protein_coding	6.48571	6.8036	6.16783	-0.141534	0.144051	decreased
ENSMUSG00000002996.17	Hbp1	protein_coding	7.85138	8.26903	7.43374	-0.15363	0.144385	decreased
ENSMUSG00000099481.6	Xndc1	protein_coding	4.41356	4.55507	4.27204	-0.0925464	0.144403	decreased
ENSMUSG00000028955.3	Vamp3	protein_coding	11.0699	11.5569	10.5829	-0.127023	0.144762	decreased
ENSMUSG00000029920.9	Smarcad1	protein_coding	7.6668	8.07167	7.26194	-0.152511	0.144843	decreased
ENSMUSG00000014355.10	Anapc1	protein_coding	13.822	14.1659	13.4781	-0.0718053	0.145096	decreased
ENSMUSG00000030614.8	Tmem126b	protein_coding	8.63171	8.93802	8.32539	-0.102438	0.145138	decreased
ENSMUSG00000024006.16	Stk38	protein_coding	6.14253	6.42064	5.86442	-0.130727	0.145316	decreased
ENSMUSG00000038388.14	Mpp6	protein_coding	24.3797	25.72	23.0395	-0.158778	0.146087	decreased
ENSMUSG00000056267.14	Cep70	protein_coding	4.07814	4.38769	3.76859	-0.219437	0.146737	decreased
ENSMUSG00000030983.4	Bccip	protein_coding	16.695	17.4467	15.9433	-0.130004	0.147042	decreased
ENSMUSG00000040040.16	Ift88	protein_coding	4.94642	5.11608	4.77675	-0.0990087	0.147069	decreased
ENSMUSG00000063698.9	Sfxn4	protein_coding	7.92474	8.28688	7.5626	-0.131946	0.147089	decreased
ENSMUSG00000029012.11	Orc5	protein_coding	6.47464	6.76039	6.18888	-0.12743	0.147121	decreased
ENSMUSG00000021482.10	Aaed1	protein_coding	4.39367	4.63248	4.15486	-0.156986	0.147363	decreased
ENSMUSG00000108414.1	Snhg1	processed_transcript	5.12808	5.69083	4.56533	-0.317922	0.147732	decreased
ENSMUSG00000064513.1	Snora9	snoRNA	69.0818	79.1536	59.01	-0.423696	0.147943	decreased
ENSMUSG00000040370.13	Etfrf1	protein_coding	6.52019	7.12389	5.9165	-0.267923	0.148386	decreased
ENSMUSG00000031885.14	Cbfb	protein_coding	7.9114	8.34187	7.48092	-0.157155	0.14991	decreased
ENSMUSG00000064853.1	Gm23442	snoRNA	230.964	290.833	171.095	-0.765393	0.149979	decreased
ENSMUSG00000033808.16	Tmem87a	protein_coding	11.6775	12.2689	11.0861	-0.146244	0.150236	decreased
ENSMUSG00000032381.5	Fam96a	protein_coding	11.1883	11.4937	10.8829	-0.0787738	0.150309	decreased
ENSMUSG00000042446.16	Zmym4	protein_coding	11.4686	11.8296	11.1076	-0.0908472	0.150377	decreased
ENSMUSG00000043881.9	Kbtbd7	protein_coding	11.3137	11.8311	10.7964	-0.132037	0.150704	decreased
ENSMUSG00000021877.12	Arf4	protein_coding	37.523	39.4456	35.6005	-0.147967	0.150849	decreased
ENSMUSG00000066568.12	Lsm14a	protein_coding	20.1439	20.792	19.4959	-0.0928552	0.151109	decreased
ENSMUSG00000006010.14	AC121113.1	protein_coding	9.95857	10.4466	9.47052	-0.141523	0.151376	decreased
ENSMUSG00000048661.14	Lemd3	protein_coding	11.201	11.5347	10.8672	-0.0860042	0.151444	decreased
ENSMUSG00000030055.16	Rab43	protein_coding	4.57161	4.8101	4.33312	-0.150662	0.151882	decreased
ENSMUSG00000022040.8	Ephx2	protein_coding	6.40892	6.65797	6.15988	-0.11218	0.152059	decreased
ENSMUSG00000009905.5	Kdsr	protein_coding	7.43369	7.66777	7.1996	-0.0908896	0.152442	decreased
ENSMUSG00000084708.1	Gm22988	snoRNA	726.234	798.627	653.842	-0.288581	0.152741	decreased
ENSMUSG00000052917.14	Senp7	protein_coding	8.1238	8.68217	7.56544	-0.198632	0.152908	decreased
ENSMUSG00000064841.1	Gm26205	snoRNA	31.3689	36.4599	26.2779	-0.472457	0.152983	decreased
ENSMUSG00000027746.13	Ufm1	protein_coding	9.70434	10.2684	9.14026	-0.167908	0.15343	decreased
ENSMUSG00000038305.14	Spats2l	protein_coding	7.16891	7.42061	6.91721	-0.101349	0.153546	decreased
ENSMUSG00000022801.13	Lrch3	protein_coding	13.7494	14.1633	13.3354	-0.0868975	0.153626	decreased
ENSMUSG00000061778.10	Mospd2	protein_coding	6.22035	6.57519	5.86551	-0.164777	0.154099	decreased
ENSMUSG00000018199.8	Trove2	protein_coding	11.2773	12.1183	10.4363	-0.215584	0.154437	decreased
ENSMUSG00000021767.18	Kat6b	protein_coding	28.9762	29.6822	28.2702	-0.0703122	0.154558	decreased
ENSMUSG00000025421.14	Hdhd2	protein_coding	27.0609	27.816	26.3058	-0.08053	0.154607	decreased
ENSMUSG00000026374.14	Tsn	protein_coding	9.47781	9.84018	9.11543	-0.110374	0.155087	decreased
ENSMUSG00000040520.7	Manea	protein_coding	7.65875	8.18561	7.13189	-0.198806	0.155228	decreased
ENSMUSG00000020694.16	Tlk2	protein_coding	12.5191	12.8771	12.161	-0.0825422	0.155248	decreased
ENSMUSG00000035941.15	Ibtk	protein_coding	5.61064	5.81543	5.40584	-0.105365	0.155667	decreased
ENSMUSG00000050199.13	Lgr4	protein_coding	7.54835	7.81892	7.27779	-0.103469	0.155906	decreased
ENSMUSG00000035805.13	Mlc1	protein_coding	50.1376	51.8052	48.4699	-0.0960063	0.155914	decreased
ENSMUSG00000029427.11	Zcchc8	protein_coding	4.331	4.43105	4.23095	-0.066664	0.155945	decreased
ENSMUSG00000039285.12	Azi2	protein_coding	17.9026	18.3734	17.4319	-0.0758899	0.156264	decreased
ENSMUSG00000032422.17	Snx14	protein_coding	14.9521	15.5383	14.3659	-0.113175	0.156395	decreased
ENSMUSG00000042271.13	Nxt2	protein_coding	11.8471	12.7063	10.988	-0.209612	0.156529	decreased
ENSMUSG00000031105.16	Slc25a14	protein_coding	19.6433	20.2718	19.0147	-0.0923607	0.156564	decreased
ENSMUSG00000032320.7	Rcn2	protein_coding	37.7731	38.7147	36.8316	-0.0719375	0.156722	decreased
ENSMUSG00000031256.11	Cstf2	protein_coding	18.4466	19.0135	17.8798	-0.0886974	0.157517	decreased
ENSMUSG00000029253.12	Cenpc1	protein_coding	8.0783	8.56695	7.58965	-0.174747	0.157676	decreased
ENSMUSG00000021065.16	Fut8	protein_coding	18.3096	19.0255	17.5936	-0.112886	0.157777	decreased
ENSMUSG00000086429.9	Gt(ROSA)26Sor	antisense	4.67461	5.10173	4.24749	-0.264376	0.158319	decreased
ENSMUSG00000021413.9	Prpf4b	protein_coding	8.29675	8.74303	7.85046	-0.155355	0.158785	decreased
ENSMUSG00000022105.6	Rb1	protein_coding	7.8555	8.41095	7.30006	-0.204361	0.159246	decreased
ENSMUSG00000019818.15	Cd164	protein_coding	22.065	23.2083	20.9217	-0.149642	0.159392	decreased
ENSMUSG00000053094.15	Tmem248	protein_coding	13.4531	13.6047	13.3015	-0.0325161	0.159503	decreased
ENSMUSG00000036769.14	Wdr44	protein_coding	7.10051	7.44523	6.75579	-0.140191	0.159571	decreased
ENSMUSG00000031174.17	Rpgr	protein_coding	5.52684	5.91263	5.14104	-0.201741	0.160072	decreased
ENSMUSG00000021811.7	Dnajc9	protein_coding	8.35894	8.78131	7.93658	-0.145918	0.16044	decreased
ENSMUSG00000022961.17	Son	protein_coding	43.443	44.1717	42.7144	-0.0483986	0.160559	decreased
ENSMUSG00000040710.10	St8sia4	protein_coding	4.02953	4.40429	3.65477	-0.269131	0.16097	decreased
ENSMUSG00000074093.4	Svip	protein_coding	12.7595	13.5235	11.9955	-0.172967	0.161233	decreased
ENSMUSG00000032386.15	Trip4	protein_coding	9.60694	10.0217	9.19216	-0.124654	0.161415	decreased
ENSMUSG00000029265.4	Dr1	protein_coding	13.2766	13.7831	12.7702	-0.110118	0.161586	decreased
ENSMUSG00000028278.14	Rragd	protein_coding	33.0557	34.883	31.2283	-0.159674	0.161705	decreased
ENSMUSG00000036112.15	Metap2	protein_coding	22.1714	23.3339	21.0088	-0.151431	0.161749	decreased
ENSMUSG00000034064.14	Poglut1	protein_coding	12.075	12.5281	11.622	-0.108317	0.161785	decreased
ENSMUSG00000021112.9	Mpp5	protein_coding	8.48244	9.04613	7.91874	-0.19203	0.161827	decreased
ENSMUSG00000020650.15	Bcap29	protein_coding	15.9464	17.2821	14.6106	-0.242266	0.161881	decreased
ENSMUSG00000036501.6	Fam13b	protein_coding	21.148	21.9315	20.3644	-0.106955	0.161893	decreased
ENSMUSG00000048379.9	Socs4	protein_coding	4.34278	4.62466	4.0609	-0.187546	0.162856	decreased
ENSMUSG00000026080.13	Chst10	protein_coding	22.1793	22.533	21.8257	-0.0460115	0.16353	decreased
ENSMUSG00000087687.3	Pet100	protein_coding	8.69453	9.233	8.15606	-0.178928	0.164413	decreased
ENSMUSG00000047910.6	Pcdhb16	protein_coding	3.85382	4.06304	3.6446	-0.156799	0.164489	decreased
ENSMUSG00000024302.16	Dtna	protein_coding	33.8497	34.8497	32.8497	-0.0852623	0.164659	decreased
ENSMUSG00000040711.7	Sh3pxd2b	protein_coding	4.13173	4.28847	3.97499	-0.109513	0.16496	decreased
ENSMUSG00000027132.3	Katnbl1	protein_coding	4.03769	4.40526	3.67013	-0.263394	0.165027	decreased
ENSMUSG00000033228.8	Scaf11	protein_coding	11.6016	12.0549	11.1483	-0.112798	0.165139	decreased
ENSMUSG00000032397.7	Tipin	protein_coding	4.94989	5.31593	4.58384	-0.213767	0.165537	decreased
ENSMUSG00000025935.10	Tram1	protein_coding	11.7666	12.3035	11.2297	-0.13176	0.165949	decreased
ENSMUSG00000036499.9	Eea1	protein_coding	9.22995	9.69398	8.76593	-0.145183	0.165965	decreased
ENSMUSG00000024383.8	Map3k2	protein_coding	5.10171	5.4139	4.78953	-0.176784	0.166093	decreased
ENSMUSG00000036632.9	Alg5	protein_coding	4.73463	4.94606	4.52319	-0.128939	0.166294	decreased
ENSMUSG00000029655.17	N4bp2l2	protein_coding	5.78173	6.25638	5.30708	-0.23741	0.166318	decreased
ENSMUSG00000023826.15	Park2	protein_coding	4.54159	4.85908	4.22409	-0.202042	0.166486	decreased
ENSMUSG00000055430.4	Nap1l5	protein_coding	122.816	128.453	117.179	-0.132523	0.16662	decreased
ENSMUSG00000052419.7	RP23-440D19.2	protein_coding	11.7877	12.4852	11.0901	-0.17095	0.166891	decreased
ENSMUSG00000031201.17	Brcc3	protein_coding	7.50662	7.88967	7.12357	-0.147364	0.167147	decreased
ENSMUSG00000044676.10	Zfp612	protein_coding	11.0747	11.4936	10.6557	-0.109194	0.167301	decreased
ENSMUSG00000053644.13	Aldh7a1	protein_coding	12.35	12.6444	12.0557	-0.0687847	0.167416	decreased
ENSMUSG00000023186.14	Vwa5a	protein_coding	4.10227	4.31438	3.89017	-0.149317	0.167662	decreased
ENSMUSG00000040455.17	Usp45	protein_coding	10.8387	11.4498	10.2276	-0.162861	0.167737	decreased
ENSMUSG00000023075.9	Akirin1	protein_coding	17.3146	17.8169	16.8122	-0.0837326	0.168256	decreased
ENSMUSG00000054178.1	Gm9938	protein_coding	9.09825	9.73442	8.46208	-0.202082	0.168614	decreased
ENSMUSG00000034681.16	Rnps1	protein_coding	10.661	10.9855	10.3365	-0.0878576	0.169288	decreased
ENSMUSG00000003037.16	Rab8a	protein_coding	5.26106	5.40765	5.11447	-0.0804177	0.169378	decreased
ENSMUSG00000027882.18	Stxbp3	protein_coding	6.45239	6.96654	5.93824	-0.230409	0.169575	decreased
ENSMUSG00000039089.15	L3mbtl3	protein_coding	6.88986	7.06396	6.71576	-0.0729268	0.169699	decreased
ENSMUSG00000020954.16	Strn3	protein_coding	27.3768	28.4204	26.3331	-0.110049	0.169853	decreased
ENSMUSG00000049536.5	Tceal1	protein_coding	4.39341	4.65435	4.13247	-0.171572	0.169884	decreased
ENSMUSG00000029213.11	Commd8	protein_coding	7.59627	7.91997	7.27257	-0.12303	0.16992	decreased
ENSMUSG00000003316.14	Glg1	protein_coding	41.4428	42.0134	40.8723	-0.0397239	0.170066	decreased
ENSMUSG00000027852.14	Nras	protein_coding	12.7203	13.3942	12.0464	-0.153001	0.170292	decreased
ENSMUSG00000031799.9	Tpm4	protein_coding	9.92922	10.9827	8.87572	-0.307302	0.170407	decreased
ENSMUSG00000021067.8	Sav1	protein_coding	5.56205	5.73107	5.39303	-0.0877072	0.170792	decreased
ENSMUSG00000034297.14	Med13	protein_coding	16.8628	17.6458	16.0798	-0.134079	0.171489	decreased
ENSMUSG00000047213.14	Ythdf3	protein_coding	18.8242	19.6643	17.9841	-0.128855	0.171639	decreased
ENSMUSG00000050812.18	RP23-211P15.1	protein_coding	24.1239	24.788	23.4598	-0.0794518	0.17167	decreased
ENSMUSG00000027655.14	Dhx35	protein_coding	3.88948	3.9773	3.80165	-0.0651636	0.171778	decreased
ENSMUSG00000037730.13	Mynn	protein_coding	4.20065	4.33083	4.07046	-0.0894521	0.172042	decreased
ENSMUSG00000020464.15	Pnpt1	protein_coding	5.23182	5.468	4.99564	-0.130343	0.17218	decreased
ENSMUSG00000030660.9	Pik3c2a	protein_coding	7.96248	8.43414	7.49082	-0.171118	0.172515	decreased
ENSMUSG00000016921.14	Srsf6	protein_coding	19.5762	20.1176	19.0348	-0.0798133	0.172639	decreased
ENSMUSG00000007836.6	Hnrnpa0	protein_coding	37.0296	37.9543	36.1049	-0.0720648	0.172891	decreased
ENSMUSG00000043463.6	Rab9b	protein_coding	7.30379	7.71768	6.8899	-0.163685	0.173313	decreased
ENSMUSG00000030201.15	Lrp6	protein_coding	10.4359	10.7337	10.1382	-0.0823375	0.174026	decreased
ENSMUSG00000073131.12	Vma21	protein_coding	10.569	11.3756	9.76251	-0.220614	0.17416	decreased
ENSMUSG00000025759.11	Mfsd8	protein_coding	3.90721	4.15144	3.66298	-0.180593	0.174464	decreased
ENSMUSG00000037815.6	Ctnna1	protein_coding	14.8824	15.2522	14.5127	-0.0717075	0.174559	decreased
ENSMUSG00000032216.14	Nedd4	protein_coding	91.3047	93.634	88.9754	-0.0736256	0.175092	decreased
ENSMUSG00000000001.4	Gnai3	protein_coding	10.5868	11.149	10.0246	-0.153358	0.175108	decreased
ENSMUSG00000021969.8	Zdhhc20	protein_coding	13.3679	14.3149	12.4209	-0.204744	0.175155	decreased
ENSMUSG00000063320.11	RP23-462F3.3	protein_coding	4.52268	4.87855	4.16681	-0.22751	0.175405	decreased
ENSMUSG00000062127.11	Cttnbp2nl	protein_coding	8.01725	8.21123	7.82327	-0.0698277	0.176118	decreased
ENSMUSG00000026004.15	Kansl1l	protein_coding	6.24539	6.64872	5.84206	-0.186598	0.17634	decreased
ENSMUSG00000031198.4	Fundc2	protein_coding	12.7193	13.6689	11.7697	-0.215822	0.176721	decreased
ENSMUSG00000085793.2	Lin52	protein_coding	9.5729	9.88895	9.25685	-0.0952962	0.176856	decreased
ENSMUSG00000052397.8	Ezr	protein_coding	18.7809	19.3356	18.2261	-0.0852545	0.176955	decreased
ENSMUSG00000008475.13	Arpc5	protein_coding	35.6089	37.3092	33.9086	-0.137881	0.177044	decreased
ENSMUSG00000029629.17	Phf14	protein_coding	11.4394	11.7971	11.0816	-0.0902654	0.177119	decreased
ENSMUSG00000052387.15	Trpm3	protein_coding	9.98336	11.2441	8.72265	-0.366325	0.177362	decreased
ENSMUSG00000030042.15	Pole4	protein_coding	13.3224	13.8851	12.7598	-0.12193	0.177432	decreased
ENSMUSG00000085396.7	Firre	processed_transcript	5.40548	5.74251	5.06845	-0.180137	0.177688	decreased
ENSMUSG00000097451.10	Rian	processed_transcript	360.319	373.787	346.85	-0.107907	0.178306	decreased
ENSMUSG00000030243.16	Recql	protein_coding	4.55574	4.7438	4.36769	-0.119171	0.178355	decreased
ENSMUSG00000029823.16	Luc7l2	protein_coding	33.8253	35.0767	32.5739	-0.106798	0.178967	decreased
ENSMUSG00000062078.14	Qk	protein_coding	91.8332	97.7086	85.9577	-0.184858	0.179485	decreased
ENSMUSG00000040021.13	Lats1	protein_coding	11.1384	11.3862	10.8906	-0.0642058	0.179658	decreased
ENSMUSG00000029635.15	Cdk8	protein_coding	8.43576	8.66244	8.20908	-0.0775533	0.179803	decreased
ENSMUSG00000032097.10	Ddx6	protein_coding	44.5609	46.5994	42.5223	-0.132092	0.179911	decreased
ENSMUSG00000028163.17	Nfkb1	protein_coding	4.52415	4.69605	4.35225	-0.109686	0.180416	decreased
ENSMUSG00000062627.9	Mysm1	protein_coding	4.68802	4.98747	4.38857	-0.184558	0.180636	decreased
ENSMUSG00000046138.14	RP24-408B13.1	protein_coding	13.3714	13.8233	12.9196	-0.0975371	0.180743	decreased
ENSMUSG00000022451.12	Twf1	protein_coding	13.3406	13.8295	12.8518	-0.105785	0.181141	decreased
ENSMUSG00000056999.14	Ide	protein_coding	10.3219	10.7535	9.89036	-0.120704	0.181201	decreased
ENSMUSG00000032479.15	Map4	protein_coding	108.144	111.211	105.078	-0.0818427	0.18138	decreased
ENSMUSG00000048550.17	Thnsl1	protein_coding	7.01318	7.2778	6.74857	-0.108921	0.181666	decreased
ENSMUSG00000050605.17	Zfp61	protein_coding	4.02643	4.11996	3.93291	-0.0670359	0.181831	decreased
ENSMUSG00000048022.11	Tmem229a	protein_coding	17.8115	18.626	16.9969	-0.132044	0.181878	decreased
ENSMUSG00000075054.5	Yae1d1	protein_coding	4.38333	4.5641	4.20256	-0.119062	0.182032	decreased
ENSMUSG00000005262.12	Ufd1l	protein_coding	20.3252	20.8552	19.7951	-0.0752637	0.182191	decreased
ENSMUSG00000054640.14	Slc8a1	protein_coding	70.9197	72.6851	69.1544	-0.0718376	0.182271	decreased
ENSMUSG00000025037.6	Maoa	protein_coding	6.37467	6.63723	6.11212	-0.118907	0.182323	decreased
ENSMUSG00000061273.3	Mmgt1	protein_coding	9.28523	9.78967	8.78079	-0.15691	0.182333	decreased
ENSMUSG00000026932.14	Nacc2	protein_coding	24.174	24.8859	23.462	-0.0849981	0.18236	decreased
ENSMUSG00000052707.8	Tnrc6a	protein_coding	9.41972	9.7858	9.05364	-0.112192	0.182485	decreased
ENSMUSG00000028221.3	Tmem55a	protein_coding	18.3023	18.8166	17.7881	-0.0810947	0.182996	decreased
ENSMUSG00000039068.16	Zzz3	protein_coding	10.6687	11.0364	10.301	-0.099486	0.183124	decreased
ENSMUSG00000002459.17	Rgs20	protein_coding	15.5304	16.501	14.5597	-0.180577	0.183354	decreased
ENSMUSG00000034321.13	Exosc1	protein_coding	4.55966	4.74362	4.37569	-0.116476	0.183445	decreased
ENSMUSG00000017144.8	Rnd3	protein_coding	6.76112	7.22477	6.29747	-0.19818	0.183531	decreased
ENSMUSG00000054752.16	Fsd1l	protein_coding	5.99316	6.3961	5.59022	-0.194288	0.183605	decreased
ENSMUSG00000015189.12	Casd1	protein_coding	18.4838	19.3252	17.6425	-0.131428	0.184092	decreased
ENSMUSG00000028081.6	Rps3a1	protein_coding	128.148	132.145	124.151	-0.0900314	0.184176	decreased
ENSMUSG00000000420.15	Galnt1	protein_coding	11.2845	11.8716	10.6974	-0.150263	0.184245	decreased
ENSMUSG00000043162.7	Pyurf	protein_coding	4.12995	4.2651	3.99479	-0.0944581	0.184397	decreased
ENSMUSG00000047554.14	Tmem41b	protein_coding	8.57295	8.9714	8.1745	-0.134204	0.184538	decreased
ENSMUSG00000022747.16	St3gal6	protein_coding	4.05773	4.30564	3.80981	-0.176509	0.184563	decreased
ENSMUSG00000094377.1	Gm24407	snRNA	2584.93	2829.77	2340.09	-0.274118	0.185335	decreased
ENSMUSG00000068966.10	Zbtb34	protein_coding	4.1072	4.25648	3.95793	-0.104914	0.186036	decreased
ENSMUSG00000031246.14	Sh3bgrl	protein_coding	23.8271	25.6518	22.0024	-0.221398	0.186624	decreased
ENSMUSG00000025860.15	Xiap	protein_coding	18.8065	19.9911	17.6219	-0.181986	0.18714	decreased
ENSMUSG00000041915.8	Ammecr1l	protein_coding	6.67202	6.84747	6.49658	-0.0758895	0.187222	decreased
ENSMUSG00000028343.10	Erp44	protein_coding	9.76565	10.2676	9.26371	-0.148436	0.18724	decreased
ENSMUSG00000021728.8	Emb	protein_coding	6.85929	7.37445	6.34414	-0.21711	0.187402	decreased
ENSMUSG00000031232.16	Magt1	protein_coding	6.20488	6.63942	5.77034	-0.202399	0.187732	decreased
ENSMUSG00000067931.5	Zfp948	protein_coding	3.79074	4.0337	3.54778	-0.185187	0.18795	decreased
ENSMUSG00000090015.8	AC123679.2	protein_coding	5.05583	5.55477	4.55688	-0.285679	0.188092	decreased
ENSMUSG00000038069.6	Cdkn2aip	protein_coding	5.33112	5.52479	5.13746	-0.104865	0.188286	decreased
ENSMUSG00000025245.14	Lztfl1	protein_coding	9.29064	9.82086	8.76041	-0.16485	0.188555	decreased
ENSMUSG00000035093.16	Secisbp2l	protein_coding	30.0368	30.8828	29.1908	-0.0812862	0.188776	decreased
ENSMUSG00000039105.6	Atp6v1g1	protein_coding	35.2074	36.2306	34.1842	-0.0838796	0.188839	decreased
ENSMUSG00000030061.16	Uba3	protein_coding	19.2008	20.0605	18.3411	-0.129277	0.188858	decreased
ENSMUSG00000042396.10	Rbm7	protein_coding	9.21949	9.71375	8.72524	-0.154835	0.188918	decreased
ENSMUSG00000048118.17	Arid4a	protein_coding	7.89113	8.12176	7.6605	-0.0843537	0.189066	decreased
ENSMUSG00000062908.12	Acadm	protein_coding	11.4771	11.9591	10.995	-0.12126	0.189101	decreased
ENSMUSG00000022969.13	Il10rb	protein_coding	4.27288	4.50596	4.03981	-0.157547	0.189201	decreased
ENSMUSG00000025791.18	Pgm2	protein_coding	19.6282	20.1416	19.1148	-0.0754855	0.189206	decreased
ENSMUSG00000029815.12	Malsu1	protein_coding	4.12291	4.26408	3.98174	-0.098835	0.189284	decreased
ENSMUSG00000054226.13	Tprkb	protein_coding	17.9013	19.0981	16.7045	-0.193189	0.189436	decreased
ENSMUSG00000035133.9	Arhgap5	protein_coding	55.3924	59.7035	51.0814	-0.225017	0.190238	decreased
ENSMUSG00000046111.17	Cep295	protein_coding	3.82721	3.98825	3.66616	-0.121486	0.190277	decreased
ENSMUSG00000079658.9	Eloc	protein_coding	45.8781	49.0832	42.673	-0.201906	0.190366	decreased
ENSMUSG00000023852.13	Chd1	protein_coding	4.70274	4.94358	4.46189	-0.147901	0.190648	decreased
ENSMUSG00000020570.15	Sypl	protein_coding	14.6499	15.4718	13.828	-0.162054	0.190767	decreased
ENSMUSG00000027365.14	Trpm7	protein_coding	7.58378	8.04071	7.12684	-0.17406	0.190822	decreased
ENSMUSG00000073664.11	Nbeal1	protein_coding	3.7844	4.04036	3.52843	-0.195459	0.191007	decreased
ENSMUSG00000036097.7	Slf2	protein_coding	9.57701	9.96606	9.18796	-0.117278	0.19234	decreased
ENSMUSG00000044442.11	N6amt1	protein_coding	5.95282	6.2207	5.68493	-0.129935	0.192445	decreased
ENSMUSG00000029110.13	Rnf4	protein_coding	26.1297	26.6613	25.5981	-0.0587098	0.193085	decreased
ENSMUSG00000037573.5	Tob1	protein_coding	17.0844	17.7345	16.4343	-0.109846	0.193476	decreased
ENSMUSG00000034158.9	Lrrc58	protein_coding	36.5497	38.4952	34.6043	-0.153726	0.193563	decreased
ENSMUSG00000003031.14	Cdkn1b	protein_coding	13.8312	14.3345	13.3278	-0.105063	0.193608	decreased
ENSMUSG00000071042.11	Rasgrp3	protein_coding	3.86677	4.02269	3.71085	-0.11641	0.193832	decreased
ENSMUSG00000048787.13	Dcun1d3	protein_coding	7.73862	7.97676	7.50048	-0.0888195	0.193844	decreased
ENSMUSG00000028517.8	Plpp3	protein_coding	68.3081	69.9888	66.6274	-0.0710098	0.193954	decreased
ENSMUSG00000032883.15	Acsl3	protein_coding	39.0427	40.5353	37.55	-0.110364	0.194228	decreased
ENSMUSG00000065778.1	Gm22154	snoRNA	74.2974	85.0545	63.5403	-0.420715	0.194316	decreased
ENSMUSG00000026781.16	Acbd5	protein_coding	20.2823	21.1481	19.4164	-0.123245	0.194434	decreased
ENSMUSG00000052144.8	Ppp4r2	protein_coding	13.9499	14.7266	13.1732	-0.160824	0.194514	decreased
ENSMUSG00000043991.4	Pura	protein_coding	36.331	37.3284	35.3336	-0.0792345	0.194826	decreased
ENSMUSG00000025283.15	Sat1	protein_coding	15.123	15.6582	14.5877	-0.102165	0.195466	decreased
ENSMUSG00000024045.5	Akap8	protein_coding	10.8594	11.2752	10.4435	-0.110547	0.19558	decreased
ENSMUSG00000028228.5	Cpne3	protein_coding	3.93853	4.15854	3.71852	-0.161348	0.195877	decreased
ENSMUSG00000022035.6	Ccdc25	protein_coding	10.5456	10.8993	10.1918	-0.0968295	0.196075	decreased
ENSMUSG00000044018.3	Mrpl50	protein_coding	11.0816	11.633	10.5302	-0.143691	0.196348	decreased
ENSMUSG00000001707.8	Eef1e1	protein_coding	4.65902	4.87682	4.44122	-0.134984	0.196461	decreased
ENSMUSG00000038160.7	Atg5	protein_coding	7.88243	8.11125	7.65361	-0.0837852	0.196497	decreased
ENSMUSG00000041685.16	Fcho2	protein_coding	8.85902	9.38632	8.33171	-0.171947	0.196551	decreased
ENSMUSG00000028403.15	Zdhhc21	protein_coding	20.8168	21.9243	19.7094	-0.153647	0.197309	decreased
ENSMUSG00000103793.1	Pcdhga6	protein_coding	6.94879	7.27805	6.61954	-0.13682	0.197636	decreased
ENSMUSG00000056216.9	Cebpg	protein_coding	8.96426	9.29245	8.63608	-0.105682	0.197725	decreased
ENSMUSG00000041058.15	Wwp1	protein_coding	10.9059	11.4629	10.3488	-0.147505	0.197816	decreased
ENSMUSG00000042042.14	Csgalnact2	protein_coding	4.20677	4.48457	3.92897	-0.190818	0.198276	decreased
ENSMUSG00000005687.14	Bcas2	protein_coding	17.0588	17.4537	16.6639	-0.0668037	0.198317	decreased
ENSMUSG00000028397.13	Kdm4c	protein_coding	6.90911	7.17927	6.63895	-0.112882	0.19851	decreased
ENSMUSG00000051950.10	B3glct	protein_coding	4.10174	4.27671	3.92677	-0.123157	0.198616	decreased
ENSMUSG00000021704.8	Mtx3	protein_coding	7.00956	7.37132	6.64779	-0.149049	0.19891	decreased
ENSMUSG00000044408.7	Sptssa	protein_coding	13.3039	14.3795	12.2283	-0.233791	0.198926	decreased
ENSMUSG00000018377.10	Vezf1	protein_coding	10.6679	11.0126	10.3232	-0.0932651	0.199019	decreased
ENSMUSG00000019820.11	Utrn	protein_coding	16.5884	17.1477	16.0292	-0.097316	0.19906	decreased
ENSMUSG00000031284.16	Pak3	protein_coding	19.7405	21.0665	18.4144	-0.194123	0.199355	decreased
ENSMUSG00000058240.13	Cryzl1	protein_coding	21.9585	22.6474	21.2696	-0.0905542	0.19945	decreased
ENSMUSG00000021245.15	Mlh3	protein_coding	5.32611	5.57387	5.07834	-0.134321	0.199981	decreased
ENSMUSG00000035048.13	Anapc13	protein_coding	24.978	26.1027	23.8533	-0.130006	0.199993	decreased
ENSMUSG00000028790.13	Khdrbs1	protein_coding	23.8084	24.6801	22.9368	-0.105681	0.200034	decreased
ENSMUSG00000020925.16	Ccdc43	protein_coding	5.44333	5.70237	5.18428	-0.137418	0.200346	decreased
ENSMUSG00000110080.1	RP23-4P23.1	processed_transcript	5.19442	5.42581	4.96303	-0.128615	0.201054	decreased
ENSMUSG00000044098.14	Rsbn1	protein_coding	8.1487	8.50932	7.78809	-0.127775	0.201126	decreased
ENSMUSG00000029290.12	Zfp326	protein_coding	6.77811	7.05618	6.50003	-0.11844	0.201432	decreased
ENSMUSG00000067424.12	Zfp563	protein_coding	4.61966	4.90835	4.33096	-0.180549	0.201468	decreased
ENSMUSG00000019132.11	RP23-92G13.4	protein_coding	35.8203	36.9333	34.7074	-0.0896769	0.201983	decreased
ENSMUSG00000055447.19	Cd47	protein_coding	83.9625	87.4866	80.4385	-0.121176	0.202218	decreased
ENSMUSG00000031467.10	Agpat5	protein_coding	12.3913	12.8993	11.8832	-0.118375	0.202346	decreased
ENSMUSG00000038658.15	Ric1	protein_coding	7.98596	8.22874	7.74319	-0.0877433	0.202458	decreased
ENSMUSG00000026500.6	Cox20	protein_coding	9.61911	10.3338	8.90441	-0.21478	0.202491	decreased
ENSMUSG00000038646.13	Fam103a1	protein_coding	15.9162	16.7351	15.0973	-0.148592	0.202743	decreased
ENSMUSG00000014907.10	Naf1	protein_coding	5.00618	5.23549	4.77688	-0.132254	0.203532	decreased
ENSMUSG00000022119.15	Rbm26	protein_coding	12.793	13.1699	12.4161	-0.0850292	0.203759	decreased
ENSMUSG00000030180.15	Kdm5a	protein_coding	6.49287	6.76088	6.22487	-0.119167	0.203907	decreased
ENSMUSG00000027808.8	Serp1	protein_coding	8.36935	8.80677	7.93193	-0.150941	0.204021	decreased
ENSMUSG00000059878.12	Zfp422	protein_coding	7.58409	7.84158	7.3266	-0.0979996	0.204455	decreased
ENSMUSG00000032540.16	Abhd5	protein_coding	4.41709	4.57667	4.25751	-0.104287	0.204502	decreased
ENSMUSG00000021930.14	Spryd7	protein_coding	16.5552	17.2523	15.8582	-0.121561	0.204573	decreased
ENSMUSG00000022122.15	Ednrb	protein_coding	15.0745	16.1622	13.9868	-0.208559	0.204796	decreased
ENSMUSG00000024477.3	Pggt1b	protein_coding	4.34536	4.56568	4.12503	-0.146425	0.205219	decreased
ENSMUSG00000062931.15	Zfp938	protein_coding	6.23325	6.67336	5.79313	-0.204071	0.205528	decreased
ENSMUSG00000069049.11	Eif2s3y	protein_coding	7.0525	7.60272	6.50227	-0.225573	0.205855	decreased
ENSMUSG00000022323.11	Hrsp12	protein_coding	15.4975	16.3952	14.5998	-0.167321	0.205968	decreased
ENSMUSG00000037519.17	Ppfia1	protein_coding	5.83954	6.00815	5.67092	-0.0833389	0.206074	decreased
ENSMUSG00000093843.1	Gm25939	snRNA	3314.91	3671.31	2958.51	-0.311422	0.206265	decreased
ENSMUSG00000080058.2	RP23-410L16.3	antisense	9.60036	10.0539	9.14677	-0.136426	0.206266	decreased
ENSMUSG00000066643.12	Wdr35	protein_coding	9.67225	9.84192	9.50258	-0.0506214	0.206642	decreased
ENSMUSG00000031360.14	Ctps2	protein_coding	16.8901	17.5178	16.2625	-0.10727	0.206694	decreased
ENSMUSG00000028080.16	Lrba	protein_coding	13.0796	13.4781	12.681	-0.0879533	0.206746	decreased
ENSMUSG00000031370.12	Zrsr2	protein_coding	6.68079	6.9673	6.39428	-0.123817	0.207284	decreased
ENSMUSG00000049321.17	Zfp2	protein_coding	6.40478	6.74501	6.06454	-0.153423	0.207552	decreased
ENSMUSG00000026696.15	Vamp4	protein_coding	37.5029	39.3339	35.6718	-0.140989	0.207996	decreased
ENSMUSG00000048249.14	Crebrf	protein_coding	31.5241	32.7652	30.2829	-0.113663	0.208348	decreased
ENSMUSG00000033948.3	Zswim5	protein_coding	3.80553	3.97278	3.63827	-0.126897	0.208846	decreased
ENSMUSG00000031095.15	Cul4b	protein_coding	11.5917	12.2644	10.9191	-0.167621	0.208856	decreased
ENSMUSG00000027775.9	Mfsd1	protein_coding	6.11089	6.35023	5.87155	-0.113069	0.209085	decreased
ENSMUSG00000022404.8	Slc25a17	protein_coding	12.8475	13.2782	12.4168	-0.0967689	0.209144	decreased
ENSMUSG00000034563.16	Ccpg1	protein_coding	20.7728	21.2551	20.2904	-0.0670056	0.209635	decreased
ENSMUSG00000031715.14	Smarca5	protein_coding	13.3574	13.9311	12.7838	-0.123985	0.209834	decreased
ENSMUSG00000062611.4	Rps3a2	processed_pseudogene	20.7084	21.3575	20.0593	-0.0904705	0.209904	decreased
ENSMUSG00000097164.2	Cep83os	bidirectional_promoter_lncRNA	4.46832	4.67242	4.26423	-0.131885	0.210169	decreased
ENSMUSG00000024054.13	Smchd1	protein_coding	6.4466	6.74904	6.14415	-0.135469	0.211062	decreased
ENSMUSG00000026754.16	Golga1	protein_coding	5.61442	5.83233	5.39652	-0.112044	0.211297	decreased
ENSMUSG00000098332.2	RP24-176F12.14	processed_transcript	5.34431	5.74875	4.93988	-0.218773	0.211369	decreased
ENSMUSG00000027285.13	Haus2	protein_coding	4.50775	4.71077	4.30473	-0.130041	0.211941	decreased
ENSMUSG00000028261.13	Ndufaf4	protein_coding	5.64792	5.97625	5.31959	-0.167927	0.212189	decreased
ENSMUSG00000056429.4	Tgoln1	protein_coding	37.3422	38.3116	36.3727	-0.0749243	0.212364	decreased
ENSMUSG00000063362.13	Alg11	protein_coding	7.86173	8.15455	7.56891	-0.10752	0.212432	decreased
ENSMUSG00000026234.12	Ncl	protein_coding	19.2181	20.021	18.4151	-0.120621	0.212444	decreased
ENSMUSG00000005481.18	Ddx39	protein_coding	3.92995	4.07148	3.78842	-0.103958	0.212465	decreased
ENSMUSG00000032526.11	Ss18l2	protein_coding	19.6394	20.4355	18.8432	-0.117038	0.212623	decreased
ENSMUSG00000022090.10	Pdlim2	protein_coding	6.40233	6.88469	5.91997	-0.217801	0.212904	decreased
ENSMUSG00000034377.10	Tulp4	protein_coding	30.6881	31.3881	29.9881	-0.0658293	0.213055	decreased
ENSMUSG00000025016.10	Tm9sf3	protein_coding	28.7932	30.3576	27.2288	-0.156927	0.213708	decreased
ENSMUSG00000032413.12	Rasa2	protein_coding	8.12418	8.68642	7.56194	-0.200007	0.213956	decreased
ENSMUSG00000022837.13	Iqcb1	protein_coding	6.26832	6.58023	5.95641	-0.143696	0.213976	decreased
ENSMUSG00000057181.15	RP23-252E4.2	protein_coding	14.437	15.0284	13.8456	-0.118268	0.214201	decreased
ENSMUSG00000021759.14	Plpp1	protein_coding	8.0333	8.28788	7.77872	-0.0914701	0.214283	decreased
ENSMUSG00000067430.7	Zfp763	protein_coding	5.57903	5.89639	5.26168	-0.164309	0.21448	decreased
ENSMUSG00000005698.15	Ctcf	protein_coding	15.2333	15.6481	14.8185	-0.0785891	0.21461	decreased
ENSMUSG00000047669.8	Msl3l2	protein_coding	4.24449	4.38928	4.09969	-0.0984694	0.214662	decreased
ENSMUSG00000041225.16	Arhgap12	protein_coding	8.52901	8.99659	8.06144	-0.15834	0.214795	decreased
ENSMUSG00000022828.10	Gtf2e1	protein_coding	4.84886	5.08046	4.61726	-0.137921	0.214883	decreased
ENSMUSG00000040865.15	Ino80d	protein_coding	6.42443	6.61284	6.23603	-0.0846416	0.215242	decreased
ENSMUSG00000021072.12	Tmx1	protein_coding	10.2275	10.8345	9.62042	-0.171463	0.215485	decreased
ENSMUSG00000026227.11	AC102506.1	protein_coding	5.6184	5.91809	5.31871	-0.154057	0.21554	decreased
ENSMUSG00000015759.11	Cnih1	protein_coding	29.862	30.6702	29.0538	-0.0781106	0.215558	decreased
ENSMUSG00000030691.15	Fchsd2	protein_coding	11.2413	11.6659	10.8167	-0.109029	0.215616	decreased
ENSMUSG00000115338.2	Pnp	protein_coding	7.48474	7.84775	7.12174	-0.140049	0.215621	decreased
ENSMUSG00000025423.15	Pias2	protein_coding	23.2974	23.9246	22.6702	-0.077697	0.215624	decreased
ENSMUSG00000045409.16	Trim39	protein_coding	4.58713	4.68281	4.49146	-0.0601884	0.215714	decreased
ENSMUSG00000051166.10	Eml5	protein_coding	7.72091	8.1442	7.29763	-0.158345	0.215811	decreased
ENSMUSG00000019948.4	Actr6	protein_coding	6.21649	6.64134	5.79163	-0.197506	0.215945	decreased
ENSMUSG00000056579.18	Tug1	antisense	20.9972	22.0389	19.9555	-0.143261	0.216073	decreased
ENSMUSG00000079614.3	Seh1l	protein_coding	6.42539	6.64566	6.20511	-0.0989543	0.216405	decreased
ENSMUSG00000062929.8	Cfl2	protein_coding	15.8923	16.8511	14.9336	-0.174288	0.216412	decreased
ENSMUSG00000053536.6	Cstf2t	protein_coding	25.6121	26.0056	25.2187	-0.0443263	0.216597	decreased
ENSMUSG00000112117.1	Rmst	lincRNA	26.5709	27.7189	25.423	-0.124734	0.216657	decreased
ENSMUSG00000021540.16	Smad5	protein_coding	8.27023	8.69636	7.8441	-0.148804	0.216973	decreased
ENSMUSG00000035572.16	Dcaf10	protein_coding	3.95263	4.09809	3.80717	-0.106234	0.217312	decreased
ENSMUSG00000032264.9	Zw10	protein_coding	4.34865	4.46359	4.23372	-0.0762778	0.217387	decreased
ENSMUSG00000021377.15	Dek	protein_coding	14.1604	15.273	13.0478	-0.227175	0.217651	decreased
ENSMUSG00000021669.15	Col4a3bp	protein_coding	24.0352	24.8711	23.1993	-0.100384	0.217729	decreased
ENSMUSG00000021548.10	Ccnh	protein_coding	13.0256	13.5463	12.5049	-0.115406	0.217873	decreased
ENSMUSG00000029802.13	Abcg2	protein_coding	5.27227	5.53795	5.00658	-0.145528	0.217924	decreased
ENSMUSG00000031239.5	Itm2a	protein_coding	17.6192	18.4391	16.7993	-0.134363	0.218008	decreased
ENSMUSG00000022899.8	Slc15a2	protein_coding	10.7049	10.9126	10.4972	-0.0559942	0.218065	decreased
ENSMUSG00000066324.2	Impad1	protein_coding	26.2118	27.8268	24.5969	-0.177999	0.218145	decreased
ENSMUSG00000046404.5	Yod1	protein_coding	6.24303	6.5796	5.90646	-0.155708	0.218463	decreased
ENSMUSG00000027800.14	Tm4sf1	protein_coding	3.89936	4.2252	3.57352	-0.241673	0.21856	decreased
ENSMUSG00000022124.15	Fbxl3	protein_coding	25.0614	25.8105	24.3123	-0.0862711	0.218577	decreased
ENSMUSG00000037475.15	Thoc2	protein_coding	6.58593	6.99182	6.18004	-0.178052	0.218606	decreased
ENSMUSG00000020232.17	Hmg20b	protein_coding	6.14389	6.37666	5.91113	-0.109367	0.218621	decreased
ENSMUSG00000025742.5	Prps2	protein_coding	7.85448	8.20331	7.50565	-0.128229	0.218745	decreased
ENSMUSG00000022064.10	Pibf1	protein_coding	3.89542	4.11375	3.67709	-0.161887	0.21876	decreased
ENSMUSG00000024238.14	Zeb1	protein_coding	14.9533	15.5886	14.318	-0.122654	0.219381	decreased
ENSMUSG00000024654.8	Asrgl1	protein_coding	27.4068	28.1497	26.664	-0.0782277	0.219388	decreased
ENSMUSG00000009470.17	Tnpo1	protein_coding	12.3773	13.0422	11.7123	-0.155165	0.219984	decreased
ENSMUSG00000059447.13	Hadhb	protein_coding	16.9731	17.6044	16.3419	-0.107358	0.220018	decreased
ENSMUSG00000028414.17	Fktn	protein_coding	9.89694	10.2432	9.55068	-0.100993	0.220053	decreased
ENSMUSG00000031660.13	Brd7	protein_coding	6.78226	6.91699	6.64753	-0.0573268	0.220236	decreased
ENSMUSG00000024993.15	Fam45a	protein_coding	16.9297	17.6015	16.258	-0.114553	0.220405	decreased
ENSMUSG00000029203.16	Ube2k	protein_coding	37.4757	38.9178	36.0335	-0.111091	0.220608	decreased
ENSMUSG00000022533.14	Atp13a3	protein_coding	13.6017	14.3347	12.8687	-0.155644	0.220618	decreased
ENSMUSG00000062209.15	Erbb4	protein_coding	12.643	13.1467	12.1393	-0.11502	0.220769	decreased
ENSMUSG00000027423.15	Snx5	protein_coding	24.5983	25.4228	23.7738	-0.0967505	0.220789	decreased
ENSMUSG00000071172.12	Srsf3	protein_coding	26.9168	28.2803	25.5533	-0.14629	0.221424	decreased
ENSMUSG00000038705.13	Gmeb2	protein_coding	5.50927	5.62878	5.38976	-0.0626009	0.22169	decreased
ENSMUSG00000021716.14	Srek1ip1	protein_coding	5.48474	5.71647	5.25301	-0.121981	0.221855	decreased
ENSMUSG00000060314.13	Zfp941	protein_coding	5.00543	5.26355	4.74731	-0.148927	0.221984	decreased
ENSMUSG00000090553.8	Snrpe	protein_coding	18.2286	19.132	17.3252	-0.143116	0.222119	decreased
ENSMUSG00000030753.15	Thap12	protein_coding	18.49	19.043	17.9371	-0.0863093	0.222154	decreased
ENSMUSG00000032253.13	Phip	protein_coding	9.51575	10.0374	8.99415	-0.158319	0.222402	decreased
ENSMUSG00000073563.2	Csnk1g3	protein_coding	13.921	14.4843	13.3576	-0.116832	0.222599	decreased
ENSMUSG00000036943.9	Rab8b	protein_coding	12.1265	12.7545	11.4986	-0.14955	0.222646	decreased
ENSMUSG00000024072.8	Yipf4	protein_coding	16.1695	16.8632	15.4758	-0.123862	0.22286	decreased
ENSMUSG00000056069.9	Fam105a	protein_coding	5.2108	5.33903	5.08256	-0.0710216	0.223746	decreased
ENSMUSG00000030059.15	Tmf1	protein_coding	12.5303	12.8834	12.1772	-0.0813368	0.223823	decreased
ENSMUSG00000061136.14	Prpf40a	protein_coding	8.41034	8.87796	7.94271	-0.160595	0.223854	decreased
ENSMUSG00000035726.8	Supt16	protein_coding	17.0213	17.4796	16.5629	-0.0777211	0.224122	decreased
ENSMUSG00000025809.15	Itgb1	protein_coding	15.0395	15.9348	14.1442	-0.17197	0.224361	decreased
ENSMUSG00000024293.15	Esco1	protein_coding	7.40526	7.8564	6.95412	-0.176001	0.224442	decreased
ENSMUSG00000020056.16	Washc3	protein_coding	6.66015	6.93898	6.38131	-0.12087	0.224535	decreased
ENSMUSG00000026740.12	Dnajc1	protein_coding	5.57195	5.76881	5.37509	-0.101985	0.224571	decreased
ENSMUSG00000022744.12	Cldnd1	protein_coding	32.9337	33.8063	32.0611	-0.0764677	0.225019	decreased
ENSMUSG00000038323.3	RP24-77I21.3	protein_coding	7.31195	7.63839	6.98551	-0.128902	0.225125	decreased
ENSMUSG00000030876.7	Mettl9	protein_coding	26.9722	27.9221	26.0222	-0.101664	0.225128	decreased
ENSMUSG00000023036.14	Pcdhgc4	protein_coding	5.54724	5.79261	5.30187	-0.127713	0.225144	decreased
ENSMUSG00000024943.9	Smc5	protein_coding	6.17297	6.44945	5.89649	-0.129319	0.225413	decreased
ENSMUSG00000027184.14	Caprin1	protein_coding	40.6354	41.4924	39.7784	-0.0608619	0.225458	decreased
ENSMUSG00000021555.15	Naa35	protein_coding	8.66097	8.86054	8.46141	-0.0664964	0.225652	decreased
ENSMUSG00000025184.10	R3hcc1l	protein_coding	5.17405	5.36543	4.98266	-0.106778	0.225678	decreased
ENSMUSG00000043019.12	Edem3	protein_coding	12.0504	12.3631	11.7378	-0.0748823	0.225722	decreased
ENSMUSG00000079038.3	RP23-114B10.4	protein_coding	4.16537	4.44202	3.88872	-0.19192	0.225752	decreased
ENSMUSG00000021807.6	RP23-55L3.5	protein_coding	17.6531	18.2312	17.075	-0.0945247	0.225937	decreased
ENSMUSG00000043207.10	Zmpste24	protein_coding	9.49422	9.86856	9.11989	-0.113823	0.225977	decreased
ENSMUSG00000074212.7	Dnajb14	protein_coding	15.8145	16.459	15.17	-0.117652	0.226021	decreased
ENSMUSG00000079316.10	Rab9	protein_coding	11.7216	12.0681	11.3751	-0.0853168	0.22624	decreased
ENSMUSG00000031333.7	Abcb7	protein_coding	8.34111	8.86793	7.81429	-0.182482	0.226396	decreased
ENSMUSG00000045427.13	Hnrnph2	protein_coding	32.6597	33.721	31.5984	-0.0937975	0.227	decreased
ENSMUSG00000052430.15	Bmpr1b	protein_coding	6.16425	6.45115	5.87736	-0.134387	0.227257	decreased
ENSMUSG00000075700.9	Selt	protein_coding	50.6838	53.3597	48.0078	-0.152482	0.227267	decreased
ENSMUSG00000038291.16	Snx25	protein_coding	15.2316	15.7449	14.7183	-0.0972689	0.227409	decreased
ENSMUSG00000025940.6	Tmem70	protein_coding	12.8124	13.1779	12.4468	-0.0823372	0.227466	decreased
ENSMUSG00000044795.12	Cyb5d1	protein_coding	9.33655	9.69313	8.97997	-0.110253	0.227566	decreased
ENSMUSG00000027201.16	Myef2	protein_coding	13.6155	14.3229	12.9082	-0.150041	0.227759	decreased
ENSMUSG00000027479.14	Mapre1	protein_coding	12.6151	13.1137	12.1165	-0.114094	0.227824	decreased
ENSMUSG00000037287.15	Tbcel	protein_coding	16.6082	17.125	16.0913	-0.0898198	0.228107	decreased
ENSMUSG00000025047.8	Pdcd11	protein_coding	4.10295	4.19361	4.01228	-0.06377	0.228126	decreased
ENSMUSG00000085334.7	RP23-153M14.4	processed_transcript	4.61729	4.88497	4.34962	-0.167462	0.228528	decreased
ENSMUSG00000095129.1	Gm23217	snRNA	1137.26	1300.94	973.577	-0.418189	0.228587	decreased
ENSMUSG00000002846.9	Timmdc1	protein_coding	8.29723	8.49968	8.09477	-0.0704178	0.22863	decreased
ENSMUSG00000087403.9	RP23-147K15.4	protein_coding	9.95722	10.5164	9.39805	-0.162205	0.228666	decreased
ENSMUSG00000031647.10	Mfap3l	protein_coding	17.7994	18.2905	17.3083	-0.0796355	0.228672	decreased
ENSMUSG00000001767.5	Crnkl1	protein_coding	5.64588	5.77989	5.51186	-0.0685031	0.228893	decreased
ENSMUSG00000032412.8	Atp1b3	protein_coding	36.206	37.1792	35.2328	-0.077577	0.228935	decreased
ENSMUSG00000020397.15	Med7	protein_coding	8.70419	9.12824	8.28014	-0.140681	0.229113	decreased
ENSMUSG00000020132.10	Rab21	protein_coding	21.0374	21.8326	20.2422	-0.109117	0.229217	decreased
ENSMUSG00000057329.7	Bcl2	protein_coding	6.20967	6.44214	5.9772	-0.108068	0.229313	decreased
ENSMUSG00000038679.16	Trps1	protein_coding	8.3913	8.8033	7.97931	-0.141781	0.229315	decreased
ENSMUSG00000029270.10	Fam69a	protein_coding	6.86674	7.1872	6.54627	-0.134757	0.229334	decreased
ENSMUSG00000021040.15	Slirp	protein_coding	7.86522	8.20045	7.52999	-0.123056	0.229478	decreased
ENSMUSG00000028165.9	Cisd2	protein_coding	11.663	12.0837	11.2423	-0.104121	0.229916	decreased
ENSMUSG00000010406.12	Mrpl52	protein_coding	26.5303	27.9782	25.0824	-0.157627	0.230007	decreased
ENSMUSG00000047215.14	Rpl9	protein_coding	296.858	302.847	290.868	-0.0582257	0.230213	decreased
ENSMUSG00000025786.16	Zdhhc3	protein_coding	9.50595	9.65213	9.35976	-0.0443754	0.230618	decreased
ENSMUSG00000054387.13	Mdm4	protein_coding	13.0558	13.6488	12.4628	-0.131151	0.230681	decreased
ENSMUSG00000016833.14	Mrps18c	protein_coding	14.4734	15.3422	13.6046	-0.173413	0.23086	decreased
ENSMUSG00000027782.10	Kpna4	protein_coding	22.2489	23.2664	21.2314	-0.132046	0.231009	decreased
ENSMUSG00000027520.15	Zdbf2	protein_coding	5.63431	6.17745	5.09116	-0.279017	0.231117	decreased
ENSMUSG00000034610.14	Zcchc11	protein_coding	6.57557	6.86949	6.28165	-0.12906	0.231343	decreased
ENSMUSG00000006527.16	Sfmbt1	protein_coding	9.54268	9.75866	9.32669	-0.0653173	0.23161	decreased
ENSMUSG00000032373.15	Car12	protein_coding	5.64176	6.16022	5.1233	-0.26591	0.231616	decreased
ENSMUSG00000026018.12	Ica1l	protein_coding	12.4672	12.8488	12.0856	-0.0883471	0.231668	decreased
ENSMUSG00000028232.13	Tmem68	protein_coding	9.62413	10.2342	9.01407	-0.183149	0.2317	decreased
ENSMUSG00000018574.14	Acadvl	protein_coding	12.8912	13.1699	12.6125	-0.0623887	0.231917	decreased
ENSMUSG00000036822.6	Topors	protein_coding	6.36566	6.50776	6.22356	-0.0644207	0.232058	decreased
ENSMUSG00000031021.13	Tmem9b	protein_coding	31.6514	32.4704	30.8325	-0.0746733	0.232185	decreased
ENSMUSG00000021917.16	Spcs1	protein_coding	58.122	60.1697	56.0743	-0.101697	0.232747	decreased
ENSMUSG00000021111.15	Papola	protein_coding	29.0108	29.9643	28.0573	-0.0948679	0.232911	decreased
ENSMUSG00000039197.10	Adk	protein_coding	27.2567	28.1161	26.3974	-0.0910007	0.233131	decreased
ENSMUSG00000036513.15	Commd2	protein_coding	3.80751	3.91097	3.70406	-0.0784214	0.233241	decreased
ENSMUSG00000024614.6	Tmx3	protein_coding	12.8291	13.7384	11.9199	-0.204849	0.233344	decreased
ENSMUSG00000032423.12	Syncrip	protein_coding	20.1315	21.2411	19.022	-0.159191	0.233344	decreased
ENSMUSG00000033964.12	Zbtb41	protein_coding	5.94519	6.29745	5.59294	-0.171162	0.233362	decreased
ENSMUSG00000055531.12	Cpsf6	protein_coding	35.0107	35.4557	34.5656	-0.0366791	0.23377	decreased
ENSMUSG00000025323.10	Sp4	protein_coding	8.6274	8.93562	8.31918	-0.103127	0.23405	decreased
ENSMUSG00000036810.16	Cnep1r1	protein_coding	14.3031	14.8965	13.7096	-0.119785	0.234154	decreased
ENSMUSG00000034724.17	Cnot6l	protein_coding	12.7947	13.2942	12.2952	-0.112707	0.23427	decreased
ENSMUSG00000036282.15	Naa30	protein_coding	9.2633	9.77354	8.75307	-0.159093	0.234824	decreased
ENSMUSG00000019841.15	Rev3l	protein_coding	6.9087	7.2806	6.5368	-0.155473	0.235039	decreased
ENSMUSG00000022505.9	Emp2	protein_coding	5.9178	6.10737	5.72823	-0.09246	0.235564	decreased
ENSMUSG00000004631.15	Sgce	protein_coding	10.0161	10.4612	9.57101	-0.128303	0.235804	decreased
ENSMUSG00000053062.15	Jam2	protein_coding	8.86134	9.29504	8.42764	-0.141333	0.236	decreased
ENSMUSG00000021134.17	Srsf5	protein_coding	38.1446	39.4647	36.8246	-0.0998896	0.236016	decreased
ENSMUSG00000060301.6	RP24-372E2.1	protein_coding	6.63269	7.01405	6.25134	-0.166081	0.236159	decreased
ENSMUSG00000041577.5	Prelp	protein_coding	4.01685	4.41915	3.61455	-0.289954	0.236269	decreased
ENSMUSG00000031202.5	Rab39b	protein_coding	12.4536	13.0527	11.8544	-0.138929	0.236309	decreased
ENSMUSG00000040078.9	RP23-448G18.2	processed_pseudogene	11.9625	12.7891	11.136	-0.199692	0.236325	decreased
ENSMUSG00000025326.12	Ube3a	protein_coding	26.1915	27.5869	24.7961	-0.153869	0.236472	decreased
ENSMUSG00000020283.5	Pex13	protein_coding	6.24695	6.56381	5.93009	-0.14648	0.236611	decreased
ENSMUSG00000033319.5	Fem1c	protein_coding	8.86713	9.4895	8.24477	-0.202852	0.23663	decreased
ENSMUSG00000060935.6	Tmem263	protein_coding	10.9726	11.5267	10.4186	-0.145816	0.236767	decreased
ENSMUSG00000034210.13	Efcab14	protein_coding	21.73	22.4637	20.9964	-0.0974544	0.236821	decreased
ENSMUSG00000027374.12	Mrps5	protein_coding	5.21579	5.29765	5.13394	-0.0452872	0.236824	decreased
ENSMUSG00000027531.16	Impa1	protein_coding	21.4814	22.1788	20.784	-0.0937055	0.237504	decreased
ENSMUSG00000001891.16	Ugp2	protein_coding	30.2092	31.8291	28.5893	-0.154869	0.237641	decreased
ENSMUSG00000021962.9	Dcp1a	protein_coding	5.23948	5.36632	5.11263	-0.0698671	0.237859	decreased
ENSMUSG00000033883.11	RP23-218L17.1	protein_coding	5.58927	5.84508	5.33346	-0.13215	0.237954	decreased
ENSMUSG00000028106.13	Rprd2	protein_coding	15.0486	15.2892	14.808	-0.0461314	0.238119	decreased
ENSMUSG00000029787.10	Avl9	protein_coding	14.7842	15.2733	14.2951	-0.0954854	0.238126	decreased
ENSMUSG00000037286.15	Stag1	protein_coding	9.10709	9.57503	8.63915	-0.148388	0.23822	decreased
ENSMUSG00000036840.5	Siah1a	protein_coding	11.8659	12.2139	11.5178	-0.0846562	0.238338	decreased
ENSMUSG00000039753.16	Fbxl5	protein_coding	30.1833	31.1657	29.2009	-0.0939475	0.238447	decreased
ENSMUSG00000057894.10	Zfp329	protein_coding	5.05014	5.3433	4.75698	-0.167687	0.238464	decreased
ENSMUSG00000060227.15	Casc4	protein_coding	21.1336	21.8642	20.403	-0.0997919	0.238701	decreased
ENSMUSG00000026499.5	Acbd3	protein_coding	10.2363	10.528	9.94461	-0.0822502	0.238702	decreased
ENSMUSG00000042133.16	Ppig	protein_coding	8.85275	9.31323	8.39228	-0.15022	0.238856	decreased
ENSMUSG00000050079.10	Rspry1	protein_coding	8.30541	8.6117	7.99913	-0.106455	0.239072	decreased
ENSMUSG00000030554.16	Synm	protein_coding	10.707	11.3552	10.0588	-0.174903	0.239139	decreased
ENSMUSG00000024276.7	Zfp397	protein_coding	7.17647	7.55567	6.79726	-0.152607	0.239293	decreased
ENSMUSG00000059839.9	Zfp874b	protein_coding	3.96482	4.17292	3.75671	-0.151588	0.239294	decreased
ENSMUSG00000042364.11	Snx18	protein_coding	7.66722	7.80038	7.53407	-0.0501145	0.239572	decreased
ENSMUSG00000028211.11	Trp53inp1	protein_coding	3.8681	4.12691	3.60928	-0.19335	0.239905	decreased
ENSMUSG00000028719.8	Cmpk1	protein_coding	16.2264	16.9819	15.4708	-0.134449	0.239968	decreased
ENSMUSG00000028788.14	Ptp4a2	protein_coding	38.6555	40.2267	37.0843	-0.117345	0.24014	decreased
ENSMUSG00000033487.14	Fndc3a	protein_coding	12.4702	12.8573	12.0831	-0.0895965	0.240161	decreased
ENSMUSG00000004768.14	Rab23	protein_coding	7.26698	7.40228	7.13168	-0.053728	0.240372	decreased
ENSMUSG00000070923.4	Klhl9	protein_coding	32.351	33.4501	31.2519	-0.0980649	0.240373	decreased
ENSMUSG00000029772.17	Ahcyl2	protein_coding	37.1549	37.6324	36.6774	-0.0370873	0.240763	decreased
ENSMUSG00000047036.8	Zfp445	protein_coding	28.0957	28.9066	27.2847	-0.0833112	0.240841	decreased
ENSMUSG00000019873.8	Reep3	protein_coding	7.83909	8.24473	7.43346	-0.149439	0.241078	decreased
ENSMUSG00000092274.2	Neat1	lincRNA	10.8891	11.5689	10.2093	-0.180366	0.241107	decreased
ENSMUSG00000057406.16	Nsd2	protein_coding	25.0099	25.8493	24.1705	-0.0968765	0.241317	decreased
ENSMUSG00000020024.7	Cep83	protein_coding	7.08567	7.42872	6.74262	-0.139805	0.241413	decreased
ENSMUSG00000001018.15	Snapin	protein_coding	14.8254	15.2531	14.3976	-0.0832777	0.241441	decreased
ENSMUSG00000032410.13	Xrn1	protein_coding	5.63526	5.88747	5.38305	-0.129224	0.241486	decreased
ENSMUSG00000010290.7	AC161207.1	protein_coding	8.98199	9.40652	8.55747	-0.136478	0.241552	decreased
ENSMUSG00000028842.15	Ago3	protein_coding	6.73766	7.04933	6.42598	-0.13357	0.241572	decreased
ENSMUSG00000025544.13	Tm9sf2	protein_coding	36.3564	37.4322	35.2805	-0.0854103	0.241949	decreased
ENSMUSG00000054604.7	Cggbp1	protein_coding	17.5844	18.4591	16.7097	-0.143653	0.242108	decreased
ENSMUSG00000107331.1	RP23-153H17.5	TEC	22.7849	23.9514	21.6183	-0.147857	0.242211	decreased
ENSMUSG00000031327.10	Chic1	protein_coding	8.10952	8.54583	7.6732	-0.155392	0.242222	decreased
ENSMUSG00000097391.8	Mirg	lincRNA	12.7217	13.2377	12.2058	-0.117088	0.242601	decreased
ENSMUSG00000068798.10	Rap1a	protein_coding	13.9747	14.7265	13.2229	-0.155372	0.242919	decreased
ENSMUSG00000042595.7	Fam199x	protein_coding	3.8603	4.06838	3.65223	-0.155677	0.242956	decreased
ENSMUSG00000059005.13	Hnrnpa3	protein_coding	51.4971	54.1636	48.8307	-0.149535	0.243281	decreased
ENSMUSG00000020526.12	Znhit3	protein_coding	10.4092	10.9262	9.89219	-0.143424	0.243699	decreased
ENSMUSG00000061838.7	Suclg2	protein_coding	5.87766	6.07299	5.68234	-0.0959206	0.243736	decreased
ENSMUSG00000043131.14	Mob1a	protein_coding	6.70267	6.95782	6.44751	-0.109894	0.244115	decreased
ENSMUSG00000060771.14	Tsga10	protein_coding	5.16994	5.376	4.96388	-0.115065	0.244279	decreased
ENSMUSG00000032050.17	Rdx	protein_coding	20.606	21.5848	19.6272	-0.137162	0.244527	decreased
ENSMUSG00000006191.17	Cdkal1	protein_coding	5.7037	5.9313	5.4761	-0.115201	0.244926	decreased
ENSMUSG00000058407.12	Txndc9	protein_coding	12.8806	13.2671	12.4941	-0.0866044	0.24502	decreased
ENSMUSG00000073616.10	Cops9	protein_coding	64.864	66.9816	62.7464	-0.0942322	0.245482	decreased
ENSMUSG00000000560.9	Gabra2	protein_coding	24.4262	25.8563	22.9961	-0.169124	0.245565	decreased
ENSMUSG00000027778.15	Ift80	protein_coding	5.21828	5.41596	5.02061	-0.109354	0.245692	decreased
ENSMUSG00000000581.8	C1d	protein_coding	6.39622	6.70403	6.0884	-0.138967	0.246474	decreased
ENSMUSG00000036061.10	Smug1	protein_coding	4.13881	4.23725	4.04037	-0.0686413	0.246589	decreased
ENSMUSG00000025241.16	Fyco1	protein_coding	6.79263	6.97839	6.60687	-0.0789288	0.246672	decreased
ENSMUSG00000053110.13	Yap1	protein_coding	6.9896	7.17489	6.8043	-0.0765118	0.246709	decreased
ENSMUSG00000032607.12	Amt	protein_coding	6.27475	6.40457	6.14494	-0.0597042	0.246892	decreased
ENSMUSG00000078307.3	RP23-35N23.2	protein_coding	42.079	44.0344	40.1237	-0.134174	0.246956	decreased
ENSMUSG00000016018.4	Skiv2l2	protein_coding	13.1071	13.5009	12.7134	-0.0867031	0.24706	decreased
ENSMUSG00000030498.15	Gas2	protein_coding	4.01327	4.23681	3.78974	-0.160879	0.24706	decreased
ENSMUSG00000021973.9	Micu2	protein_coding	6.03677	6.2395	5.83404	-0.0969334	0.247194	decreased
ENSMUSG00000028729.15	Ebna1bp2	protein_coding	10.2532	10.5021	10.0042	-0.0700726	0.247524	decreased
ENSMUSG00000075232.5	Amd1	protein_coding	21.933	22.7891	21.0769	-0.112681	0.247763	decreased
ENSMUSG00000022476.8	Polr3h	protein_coding	13.5177	13.9683	13.067	-0.096227	0.247977	decreased
ENSMUSG00000015224.10	Cyp2j9	protein_coding	9.15447	9.43284	8.8761	-0.0877649	0.248351	decreased
ENSMUSG00000059890.16	Ube4a	protein_coding	17.0009	17.3511	16.6507	-0.0594443	0.248395	decreased
ENSMUSG00000012640.16	Zfp715	protein_coding	5.54884	5.80004	5.29765	-0.13071	0.248492	decreased
ENSMUSG00000047141.5	ZNF654	protein_coding	6.41769	6.79445	6.04092	-0.16959	0.24855	decreased
ENSMUSG00000097061.2	RP23-17K9.18	bidirectional_promoter_lncRNA	5.90146	6.07801	5.72491	-0.0863457	0.248601	decreased
ENSMUSG00000012609.19	Ttll5	protein_coding	8.82227	9.03008	8.61447	-0.0679768	0.248604	decreased
ENSMUSG00000025899.14	Alkbh8	protein_coding	10.1289	10.5256	9.73226	-0.113061	0.24911	decreased
ENSMUSG00000040022.14	Rab11fip2	protein_coding	20.7668	21.2788	20.2548	-0.0711564	0.249117	decreased
ENSMUSG00000039221.10	Rpl22l1	protein_coding	69.1479	73.1385	65.1573	-0.166704	0.249149	decreased
ENSMUSG00000007458.14	M6pr	protein_coding	27.8725	28.4383	27.3067	-0.0585777	0.249201	decreased
ENSMUSG00000062169.13	Cnih4	protein_coding	9.4632	9.72819	9.19821	-0.0808173	0.249244	decreased
ENSMUSG00000042167.6	Papd4	protein_coding	5.94607	6.20975	5.68239	-0.128038	0.249424	decreased
ENSMUSG00000021643.15	Serf1	protein_coding	4.81932	5.19319	4.44544	-0.224295	0.249564	decreased
ENSMUSG00000022685.9	Parn	protein_coding	4.37654	4.50563	4.24744	-0.0851328	0.249641	decreased
ENSMUSG00000024491.15	Rbm27	protein_coding	10.0011	10.274	9.7281	-0.0787731	0.249909	decreased
ENSMUSG00000022698.17	Naa50	protein_coding	25.2302	26.6808	23.7795	-0.16608	0.250092	decreased
ENSMUSG00000037196.6	Pacrg	protein_coding	6.55997	6.85453	6.26541	-0.12965	0.25065	decreased
ENSMUSG00000027349.5	Fam98b	protein_coding	15.034	15.6266	14.4413	-0.113804	0.251262	decreased
ENSMUSG00000020362.13	Cnot6	protein_coding	16.6273	17.3227	15.9319	-0.120751	0.251339	decreased
ENSMUSG00000027710.14	Acad9	protein_coding	8.7049	9.02119	8.38862	-0.104884	0.251399	decreased
ENSMUSG00000027239.14	Mdk	protein_coding	9.26044	9.76417	8.75671	-0.157108	0.251426	decreased
ENSMUSG00000030629.15	Zfand6	protein_coding	18.0482	18.8733	17.223	-0.132011	0.251567	decreased
ENSMUSG00000028657.14	Ppt1	protein_coding	41.2293	41.8733	40.5854	-0.0450703	0.252112	decreased
ENSMUSG00000039910.10	Cited2	protein_coding	13.3219	13.7989	12.845	-0.103348	0.252266	decreased
ENSMUSG00000026083.12	Eif5b	protein_coding	5.93887	6.19482	5.68291	-0.124433	0.252299	decreased
ENSMUSG00000027708.14	Dcun1d1	protein_coding	10.8732	11.5892	10.1571	-0.19029	0.252443	decreased
ENSMUSG00000091509.7	RP23-315I4.2	processed_transcript	5.16185	5.54963	4.77408	-0.217168	0.25267	decreased
ENSMUSG00000059474.13	Mbtd1	protein_coding	6.99359	7.33382	6.65336	-0.140482	0.252978	decreased
ENSMUSG00000053453.9	Thoc7	protein_coding	24.3085	25.3767	23.2402	-0.126884	0.253091	decreased
ENSMUSG00000040297.12	Suco	protein_coding	7.38944	7.74452	7.03437	-0.138755	0.253459	decreased
ENSMUSG00000020859.16	Spag9	protein_coding	59.9199	61.8491	57.9906	-0.0929344	0.253572	decreased
ENSMUSG00000030104.9	Edem1	protein_coding	5.4153	5.60623	5.22436	-0.101777	0.253838	decreased
ENSMUSG00000021374.10	Nup153	protein_coding	11.6441	11.9029	11.3852	-0.0641522	0.253941	decreased
ENSMUSG00000052914.4	Cyp2j6	protein_coding	4.14071	4.33565	3.94577	-0.135942	0.254168	decreased
ENSMUSG00000041912.12	Tdrkh	protein_coding	9.87046	10.1845	9.5564	-0.0918403	0.254187	decreased
ENSMUSG00000066798.3	Zbtb6	protein_coding	5.04948	5.33772	4.76123	-0.16489	0.254318	decreased
ENSMUSG00000032757.6	Bet1	protein_coding	7.65276	8.06348	7.24204	-0.155007	0.254601	decreased
ENSMUSG00000037242.8	Clic4	protein_coding	23.857	25.8975	21.8164	-0.247401	0.25462	decreased
ENSMUSG00000042323.17	Pbrm1	protein_coding	13.5021	14.0139	12.9903	-0.109419	0.254745	decreased
ENSMUSG00000026361.9	Cdc73	protein_coding	7.41067	7.82647	6.99487	-0.162065	0.254872	decreased
ENSMUSG00000016262.14	Sertad4	protein_coding	4.06478	4.29755	3.83202	-0.165412	0.254894	decreased
ENSMUSG00000020955.9	Ap4s1	protein_coding	19.35	20	18.7	-0.0969606	0.25518	decreased
ENSMUSG00000074748.3	Atxn7l3b	protein_coding	50.2997	51.7532	48.8463	-0.0833977	0.25534	decreased
ENSMUSG00000037234.17	Hook3	protein_coding	11.7112	12.2985	11.124	-0.144809	0.255349	decreased
ENSMUSG00000025968.16	Ndufs1	protein_coding	38.4305	39.3858	37.4753	-0.0717342	0.25598	decreased
ENSMUSG00000022314.10	Rad21	protein_coding	28.8235	29.786	27.861	-0.0963854	0.256028	decreased
ENSMUSG00000057541.14	Pus7	protein_coding	4.37959	4.51007	4.24911	-0.0859896	0.25605	decreased
ENSMUSG00000029571.14	Tmem106b	protein_coding	32.8794	34.3327	31.4261	-0.127624	0.256158	decreased
ENSMUSG00000031367.15	Ap1s2	protein_coding	12.8204	14.1286	11.5122	-0.295457	0.256333	decreased
ENSMUSG00000022255.16	Mtdh	protein_coding	11.0143	11.3642	10.6643	-0.0917063	0.256433	decreased
ENSMUSG00000055065.7	Ddx17	protein_coding	79.265	81.708	76.8219	-0.0889599	0.256477	decreased
ENSMUSG00000025104.13	Hdgfrp3	protein_coding	25.3981	26.4998	24.2964	-0.125238	0.256639	decreased
ENSMUSG00000027206.13	Cops2	protein_coding	31.8015	33.1452	30.4579	-0.121981	0.256788	decreased
ENSMUSG00000026434.12	Nucks1	protein_coding	51.0483	52.9495	49.1471	-0.10751	0.256841	decreased
ENSMUSG00000029234.13	Tmem165	protein_coding	11.384	11.652	11.116	-0.067937	0.257522	decreased
ENSMUSG00000041459.15	Tardbp	protein_coding	31.7554	32.6663	30.8445	-0.0827904	0.257789	decreased
ENSMUSG00000017548.15	Suz12	protein_coding	11.0416	11.562	10.5212	-0.136096	0.258089	decreased
ENSMUSG00000064345.1	mt-Nd2	protein_coding	798.533	859.953	737.112	-0.222374	0.258416	decreased
ENSMUSG00000025920.19	Stau2	protein_coding	59.7229	62.0527	57.393	-0.11262	0.258666	decreased
ENSMUSG00000056268.15	Dennd1b	protein_coding	5.82616	6.00551	5.64681	-0.0888519	0.258866	decreased
ENSMUSG00000040596.15	Pogk	protein_coding	14.1466	14.5566	13.7366	-0.0836485	0.259155	decreased
ENSMUSG00000027589.14	Pcmtd2	protein_coding	19.5466	20.3168	18.7766	-0.113738	0.260484	decreased
ENSMUSG00000022329.15	Stk3	protein_coding	6.16612	6.42756	5.90468	-0.122413	0.260547	decreased
ENSMUSG00000005949.9	Ctns	protein_coding	4.24491	4.37539	4.11442	-0.08872	0.260715	decreased
ENSMUSG00000028248.15	Pnisr	protein_coding	21.8717	23.0583	20.6851	-0.156698	0.260881	decreased
ENSMUSG00000020841.5	Cpd	protein_coding	19.7642	20.1976	19.3307	-0.0632945	0.260963	decreased
ENSMUSG00000029422.15	Rsrc2	protein_coding	15.0558	15.497	14.6145	-0.0845882	0.260984	decreased
ENSMUSG00000034424.5	Gcsh	protein_coding	20.1208	20.5189	19.7226	-0.0571009	0.261231	decreased
ENSMUSG00000036093.7	Arl5a	protein_coding	19.0541	19.9904	18.1178	-0.141899	0.261288	decreased
ENSMUSG00000040351.11	Ankib1	protein_coding	20.0427	20.5438	19.5416	-0.0721543	0.261649	decreased
ENSMUSG00000021709.14	Erbb2ip	protein_coding	23.1345	24.6672	21.6018	-0.191446	0.261873	decreased
ENSMUSG00000022132.15	Cldn10	protein_coding	10.348	10.6983	9.99769	-0.0977103	0.261882	decreased
ENSMUSG00000042408.13	Zmym6	protein_coding	5.20512	5.39921	5.01103	-0.107642	0.262025	decreased
ENSMUSG00000031979.17	Cog2	protein_coding	9.93327	10.1635	9.70301	-0.0668975	0.262323	decreased
ENSMUSG00000028643.11	Svbp	protein_coding	7.50364	7.83114	7.17613	-0.126015	0.262418	decreased
ENSMUSG00000035275.14	Raver2	protein_coding	6.14354	6.34495	5.94214	-0.0946259	0.262856	decreased
ENSMUSG00000028572.13	Hook1	protein_coding	9.10406	9.50361	8.70451	-0.126712	0.262948	decreased
ENSMUSG00000035933.5	Cog5	protein_coding	9.62442	9.93679	9.31206	-0.0936782	0.262955	decreased
ENSMUSG00000020585.4	Laptm4a	protein_coding	67.7872	69.5031	66.0714	-0.0730517	0.263407	decreased
ENSMUSG00000032375.15	Aph1b	protein_coding	6.90189	7.14727	6.65652	-0.102624	0.263587	decreased
ENSMUSG00000089281.1	Scarna6	scaRNA	269.082	277.783	260.382	-0.0933287	0.263614	decreased
ENSMUSG00000021911.16	Parg	protein_coding	10.5968	10.8989	10.2946	-0.0822942	0.26393	decreased
ENSMUSG00000019802.13	Sec63	protein_coding	13.481	14.0367	12.9253	-0.118995	0.263932	decreased
ENSMUSG00000109836.1	RP24-464B16.1	TEC	41.5734	44.6326	38.5142	-0.212709	0.263986	decreased
ENSMUSG00000021830.14	Txndc16	protein_coding	19.6112	20.2706	18.9518	-0.0970502	0.264157	decreased
ENSMUSG00000048234.13	Rnf149	protein_coding	7.88569	8.1598	7.61157	-0.100339	0.264391	decreased
ENSMUSG00000040653.6	Ppp1r14c	protein_coding	4.5896	4.82638	4.35282	-0.148992	0.264559	decreased
ENSMUSG00000027805.16	Pfn2	protein_coding	173.691	178.75	168.632	-0.0840649	0.26476	decreased
ENSMUSG00000059923.13	Grb2	protein_coding	47.9048	48.7692	47.0403	-0.0520708	0.264829	decreased
ENSMUSG00000028300.14	RP23-307M2.1	protein_coding	7.0704	7.29085	6.84994	-0.0899967	0.264855	decreased
ENSMUSG00000064061.13	Dzip3	protein_coding	14.4051	14.9887	13.8215	-0.116955	0.26494	decreased
ENSMUSG00000029128.12	Rab28	protein_coding	27.286	28.0918	26.4803	-0.085231	0.265176	decreased
ENSMUSG00000031608.13	Galnt7	protein_coding	5.23171	5.38359	5.07984	-0.0837834	0.265727	decreased
ENSMUSG00000042460.5	C1galt1	protein_coding	5.31163	5.59267	5.03058	-0.152812	0.265733	decreased
ENSMUSG00000088185.1	Scarna2	scaRNA	298.86	311.355	286.365	-0.120708	0.266002	decreased
ENSMUSG00000015882.17	Lcorl	protein_coding	5.35099	5.70158	5.00039	-0.189321	0.266124	decreased
ENSMUSG00000006740.13	Kif5b	protein_coding	55.6305	58.0415	53.2194	-0.125132	0.266201	decreased
ENSMUSG00000008976.16	Gabpa	protein_coding	6.05262	6.24857	5.85667	-0.0934449	0.266332	decreased
ENSMUSG00000033885.15	Pxk	protein_coding	9.30455	9.50436	9.10473	-0.0619738	0.26663	decreased
ENSMUSG00000034574.10	Daam1	protein_coding	13.0305	13.3256	12.7353	-0.0653676	0.266759	decreased
ENSMUSG00000041769.13	Ppp2r2d	protein_coding	20.9617	21.4806	20.4428	-0.0714372	0.266996	decreased
ENSMUSG00000063145.10	Bbs5	protein_coding	4.54181	4.75368	4.32994	-0.134698	0.267018	decreased
ENSMUSG00000033624.10	Pdpr	protein_coding	8.874	8.99419	8.7538	-0.0390841	0.267229	decreased
ENSMUSG00000022008.4	Gpalpp1	protein_coding	7.77604	8.06492	7.48717	-0.10724	0.267288	decreased
ENSMUSG00000028284.13	Map3k7	protein_coding	9.47527	9.72229	9.22826	-0.075237	0.26744	decreased
ENSMUSG00000041408.17	Wapl	protein_coding	15.7636	16.4012	15.1259	-0.116787	0.267509	decreased
ENSMUSG00000028710.16	Atpaf1	protein_coding	8.60032	8.82217	8.37848	-0.0744446	0.26752	decreased
ENSMUSG00000032314.14	Etfa	protein_coding	11.2876	11.7088	10.8665	-0.107705	0.267584	decreased
ENSMUSG00000028381.8	Ugcg	protein_coding	24.6679	25.6031	23.7326	-0.10945	0.267641	decreased
ENSMUSG00000022125.7	Cln5	protein_coding	4.64898	4.87517	4.42279	-0.140499	0.267936	decreased
ENSMUSG00000019143.15	Hars2	protein_coding	6.517	6.68077	6.35323	-0.0725239	0.268669	decreased
ENSMUSG00000028563.16	Tm2d1	protein_coding	14.8348	15.5761	14.0934	-0.144312	0.268798	decreased
ENSMUSG00000042104.18	Uggt2	protein_coding	3.97783	4.12886	3.8268	-0.109606	0.268959	decreased
ENSMUSG00000025287.15	Acot9	protein_coding	6.27406	6.50839	6.03972	-0.107819	0.269083	decreased
ENSMUSG00000020029.6	Nudt4	protein_coding	42.326	44.142	40.5101	-0.123868	0.269625	decreased
ENSMUSG00000026775.9	Yme1l1	protein_coding	17.0887	17.9238	16.2536	-0.141114	0.269739	decreased
ENSMUSG00000033208.7	S100b	protein_coding	48.6252	50.5583	46.6921	-0.114769	0.269817	decreased
ENSMUSG00000034192.5	Lsm3	protein_coding	13.9346	14.2203	13.6489	-0.0591696	0.270257	decreased
ENSMUSG00000026880.11	Stom	protein_coding	4.35059	4.71509	3.98609	-0.242313	0.270503	decreased
ENSMUSG00000060487.7	Samd5	protein_coding	4.00486	4.19339	3.81632	-0.135937	0.270617	decreased
ENSMUSG00000037487.7	Ubr5	protein_coding	22.3104	22.8599	21.7609	-0.0710768	0.270682	decreased
ENSMUSG00000009907.17	Vps4b	protein_coding	8.77575	9.02087	8.53064	-0.0806124	0.270839	decreased
ENSMUSG00000032551.7	RP23-438P19.2	protein_coding	5.59866	6.0412	5.15611	-0.228551	0.270932	decreased
ENSMUSG00000045767.9	RP23-216P14.8	protein_coding	25.2999	26.0683	24.5315	-0.0876632	0.271309	decreased
ENSMUSG00000022378.14	Fam49b	protein_coding	49.0211	50.5975	47.4448	-0.092818	0.271352	decreased
ENSMUSG00000028902.4	Sf3a3	protein_coding	9.93107	10.1304	9.73175	-0.0579203	0.271511	decreased
ENSMUSG00000012422.14	Tmem167	protein_coding	7.65397	8.04978	7.25816	-0.149345	0.27153	decreased
ENSMUSG00000068479.5	Mfap1a	protein_coding	3.94102	4.04884	3.83321	-0.0789561	0.271605	decreased
ENSMUSG00000025630.8	Hprt	protein_coding	58.9787	61.481	56.4765	-0.122488	0.271657	decreased
ENSMUSG00000023074.11	Mospd1	protein_coding	3.98443	4.1694	3.79947	-0.134043	0.271716	decreased
ENSMUSG00000031207.16	Msn	protein_coding	6.82378	7.07393	6.57364	-0.105818	0.27182	decreased
ENSMUSG00000079508.8	Apoo	protein_coding	19.1989	20.0328	18.3651	-0.125399	0.271845	decreased
ENSMUSG00000022865.13	Cxadr	protein_coding	4.34586	4.5224	4.16931	-0.11728	0.272004	decreased
ENSMUSG00000028423.15	Nfx1	protein_coding	19.3593	19.7714	18.9471	-0.0614333	0.272235	decreased
ENSMUSG00000044734.16	Serpinb1a	protein_coding	4.48619	4.86984	4.10255	-0.247356	0.272428	decreased
ENSMUSG00000087260.5	Lamtor5	protein_coding	28.2599	29.1197	27.4001	-0.0878144	0.272599	decreased
ENSMUSG00000058192.16	Zfp846	protein_coding	3.90457	4.07595	3.73318	-0.126733	0.272602	decreased
ENSMUSG00000022141.7	Nipbl	protein_coding	9.65478	10.0272	9.28232	-0.111368	0.272745	decreased
ENSMUSG00000028568.16	Btf3l4	protein_coding	13.1404	13.6959	12.5848	-0.122061	0.272906	decreased
ENSMUSG00000022434.8	Fam118a	protein_coding	6.25485	6.4339	6.07581	-0.0826168	0.272969	decreased
ENSMUSG00000031513.8	Leprotl1	protein_coding	23.6825	24.1398	23.2252	-0.0557204	0.273014	decreased
ENSMUSG00000030075.10	Cntn3	protein_coding	5.4133	5.62312	5.20347	-0.111898	0.273116	decreased
ENSMUSG00000049606.16	Zfp644	protein_coding	34.5721	35.7201	33.4241	-0.0958484	0.27326	decreased
ENSMUSG00000042472.11	Zfp410	protein_coding	6.77885	6.96499	6.59272	-0.0792464	0.273289	decreased
ENSMUSG00000027668.13	Mfn1	protein_coding	17.4789	17.9547	17.0032	-0.0785533	0.273761	decreased
ENSMUSG00000056260.15	Lrif1	protein_coding	5.71658	6.04141	5.39174	-0.164136	0.274058	decreased
ENSMUSG00000026110.15	Mgat4a	protein_coding	9.19349	9.40638	8.98061	-0.066827	0.274299	decreased
ENSMUSG00000036291.6	Ap5m1	protein_coding	6.83048	7.1514	6.50956	-0.135667	0.274474	decreased
ENSMUSG00000039879.9	Heca	protein_coding	9.54476	9.7816	9.30792	-0.0716111	0.274576	decreased
ENSMUSG00000035597.19	Prpf39	protein_coding	5.86229	6.21152	5.51306	-0.172091	0.274611	decreased
ENSMUSG00000001260.10	Gabrg1	protein_coding	5.71185	6.30992	5.11379	-0.303231	0.275199	decreased
ENSMUSG00000040570.14	Rundc3b	protein_coding	10.5105	10.8035	10.2175	-0.0804558	0.275706	decreased
ENSMUSG00000064368.1	mt-Nd6	protein_coding	72.8224	82.7738	62.871	-0.39678	0.275776	decreased
ENSMUSG00000056962.11	Jmjd6	protein_coding	9.39095	9.55603	9.22586	-0.0507268	0.275999	decreased
ENSMUSG00000040321.3	Zfp770	protein_coding	8.02243	8.37147	7.6734	-0.125616	0.276051	decreased
ENSMUSG00000035623.14	Rsf1	protein_coding	10.2223	10.5995	9.845	-0.106534	0.27624	decreased
ENSMUSG00000034723.11	Tmx4	protein_coding	56.8685	58.5849	55.1522	-0.0871101	0.27637	decreased
ENSMUSG00000038250.9	Usp38	protein_coding	7.99683	8.17054	7.82313	-0.0626853	0.27637	decreased
ENSMUSG00000063887.13	Nlgn1	protein_coding	27.2269	27.773	26.6808	-0.0578825	0.27639	decreased
ENSMUSG00000014496.8	Ankrd28	protein_coding	13.0845	13.4312	12.7379	-0.0764654	0.276554	decreased
ENSMUSG00000028158.14	Mttp	protein_coding	4.21234	4.40231	4.02236	-0.130217	0.276711	decreased
ENSMUSG00000023272.4	Creld2	protein_coding	8.9476	9.2874	8.6078	-0.109631	0.276822	decreased
ENSMUSG00000033186.9	Mzt1	protein_coding	30.142	31.8044	28.4796	-0.159299	0.276895	decreased
ENSMUSG00000035161.7	Ints6	protein_coding	5.25934	5.40232	5.11637	-0.0784592	0.277066	decreased
ENSMUSG00000036572.16	Upf3b	protein_coding	4.02928	4.22527	3.83329	-0.140462	0.277263	decreased
ENSMUSG00000021427.10	Ssr1	protein_coding	24.0788	24.7044	23.4531	-0.0749856	0.277471	decreased
ENSMUSG00000020463.15	Ppp4r3b	protein_coding	10.922	11.2964	10.5476	-0.098945	0.277791	decreased
ENSMUSG00000028252.20	Ccnc	protein_coding	10.1104	10.6928	9.5279	-0.166413	0.277947	decreased
ENSMUSG00000026878.17	Rab14	protein_coding	65.571	66.7191	64.4229	-0.0505262	0.278002	decreased
ENSMUSG00000028394.9	Pole3	protein_coding	8.88893	9.11571	8.66215	-0.0736305	0.278042	decreased
ENSMUSG00000065176.1	Rnu12	snRNA	88.7692	100.138	77.4001	-0.371587	0.278061	decreased
ENSMUSG00000034021.15	Pds5b	protein_coding	21.9641	22.7223	21.2059	-0.0996421	0.27834	decreased
ENSMUSG00000018481.9	Appbp2	protein_coding	19.2903	19.7657	18.815	-0.071114	0.278394	decreased
ENSMUSG00000021379.2	Id4	protein_coding	22.6923	24.9029	20.4817	-0.281977	0.278522	decreased
ENSMUSG00000037072.15	Sep15	protein_coding	60.6045	62.584	58.6251	-0.0942757	0.278586	decreased
ENSMUSG00000073639.5	Rab18	protein_coding	40.9635	42.952	38.975	-0.140174	0.278801	decreased
ENSMUSG00000025862.14	Stag2	protein_coding	13.9021	14.621	13.1831	-0.149346	0.278998	decreased
ENSMUSG00000115423.2	RP23-199B10.2	protein_coding	9.80926	10.3164	9.30209	-0.149316	0.279169	decreased
ENSMUSG00000032180.11	Tmed1	protein_coding	4.49792	4.6652	4.33065	-0.107356	0.279832	decreased
ENSMUSG00000029669.14	Tspan12	protein_coding	6.83847	7.11132	6.56562	-0.115185	0.280201	decreased
ENSMUSG00000026739.13	Bmi1	protein_coding	16.1775	16.8381	15.5169	-0.117888	0.280405	decreased
ENSMUSG00000054648.7	Zfp869	protein_coding	7.20655	7.51023	6.90287	-0.121659	0.280505	decreased
ENSMUSG00000000787.12	Ddx3x	protein_coding	43.0989	44.9465	41.2512	-0.123776	0.280624	decreased
ENSMUSG00000035164.8	Zc3h12c	protein_coding	4.8882	5.10809	4.66832	-0.12988	0.28074	decreased
ENSMUSG00000020774.9	Aspa	protein_coding	7.26328	7.80572	6.72085	-0.215888	0.280812	decreased
ENSMUSG00000040359.14	Ufl1	protein_coding	5.32088	5.52715	5.1146	-0.111915	0.281121	decreased
ENSMUSG00000006262.15	Mob1b	protein_coding	6.83158	7.24149	6.42167	-0.173339	0.281202	decreased
ENSMUSG00000046603.16	Tcaim	protein_coding	4.49024	4.61698	4.3635	-0.0814637	0.281945	decreased
ENSMUSG00000001158.13	Snrnp27	protein_coding	13.5566	14.0233	13.0899	-0.0993733	0.282186	decreased
ENSMUSG00000042712.10	Tceal9	protein_coding	32.4517	34.1407	30.7627	-0.150311	0.282236	decreased
ENSMUSG00000040928.15	S100pbp	protein_coding	13.0818	13.5847	12.5788	-0.110993	0.282314	decreased
ENSMUSG00000064341.1	mt-Nd1	protein_coding	2779.35	2936.25	2622.44	-0.163064	0.282345	decreased
ENSMUSG00000037640.15	Zfp60	protein_coding	8.58972	8.93012	8.24931	-0.114405	0.282649	decreased
ENSMUSG00000024095.15	Hnrnpll	protein_coding	14.2749	14.6722	13.8776	-0.0803229	0.282689	decreased
ENSMUSG00000022425.16	Enpp2	protein_coding	80.835	96.1307	65.5393	-0.552637	0.282778	decreased
ENSMUSG00000039630.10	Hnrnpu	protein_coding	39.0076	40.4334	37.5817	-0.105515	0.282905	decreased
ENSMUSG00000036257.15	Pnpla8	protein_coding	45.6694	47.5228	43.8159	-0.117164	0.283011	decreased
ENSMUSG00000063568.11	Jazf1	protein_coding	10.2899	10.5472	10.0326	-0.0721641	0.283149	decreased
ENSMUSG00000038374.10	Rbm8a	protein_coding	7.71669	7.96948	7.4639	-0.094556	0.283151	decreased
ENSMUSG00000063273.11	Naa15	protein_coding	11.761	12.3625	11.1595	-0.147697	0.283199	decreased
ENSMUSG00000028936.15	Rpl22	protein_coding	52.29	54.3948	50.1852	-0.116206	0.283445	decreased
ENSMUSG00000026516.8	Nvl	protein_coding	5.3061	5.49313	5.11908	-0.101745	0.283447	decreased
ENSMUSG00000022757.18	Tfg	protein_coding	18.3888	18.7365	18.041	-0.0545692	0.283454	decreased
ENSMUSG00000038393.14	Txnip	protein_coding	7.58734	8.05901	7.11568	-0.1796	0.283583	decreased
ENSMUSG00000006641.12	Slc5a6	protein_coding	6.51084	6.67132	6.35036	-0.0711328	0.283901	decreased
ENSMUSG00000025352.6	Gdf11	protein_coding	4.90823	5.11471	4.70174	-0.121458	0.283943	decreased
ENSMUSG00000048047.3	Zbtb33	protein_coding	9.07974	9.41016	8.74933	-0.105046	0.28411	decreased
ENSMUSG00000029767.16	Calu	protein_coding	21.5183	22.0145	21.0221	-0.0665456	0.284206	decreased
ENSMUSG00000064370.1	mt-Cytb	protein_coding	1891.19	1973.91	1808.46	-0.126297	0.284239	decreased
ENSMUSG00000089824.10	Rbm12	protein_coding	4.30672	4.52956	4.08388	-0.149429	0.284639	decreased
ENSMUSG00000026035.15	Ppil3	protein_coding	8.25314	8.70097	7.80532	-0.156718	0.285046	decreased
ENSMUSG00000020590.16	Snx13	protein_coding	18.1718	18.9427	17.401	-0.122475	0.285094	decreased
ENSMUSG00000055320.17	Tead1	protein_coding	3.81119	3.97434	3.64804	-0.123592	0.285102	decreased
ENSMUSG00000062353.6	AC026478.1	processed_pseudogene	251.148	256.381	245.916	-0.0601231	0.285268	decreased
ENSMUSG00000049470.13	Aff4	protein_coding	33.1367	33.9881	32.2852	-0.0741524	0.285309	decreased
ENSMUSG00000021756.12	Il6st	protein_coding	19.9789	20.3534	19.6044	-0.0540895	0.285389	decreased
ENSMUSG00000030754.9	Copb1	protein_coding	17.8366	18.3526	17.3206	-0.0834946	0.285437	decreased
ENSMUSG00000030654.9	Arl6ip1	protein_coding	100.836	103.289	98.3819	-0.0702248	0.285448	decreased
ENSMUSG00000031214.13	Ophn1	protein_coding	8.58027	8.77295	8.38758	-0.0648066	0.285619	decreased
ENSMUSG00000088529.1	Gm26083	scaRNA	391.879	411.014	372.743	-0.141004	0.285872	decreased
ENSMUSG00000016559.14	H3f3b	protein_coding	50.4119	52.0092	48.8145	-0.0914556	0.285921	decreased
ENSMUSG00000003929.10	Zfp81	protein_coding	3.85233	4.06767	3.63698	-0.161461	0.286173	decreased
ENSMUSG00000034317.14	Trim59	protein_coding	5.33633	5.74894	4.92373	-0.223545	0.286579	decreased
ENSMUSG00000048834.16	Vstm2a	protein_coding	29.6301	30.2988	28.9614	-0.0651275	0.286795	decreased
ENSMUSG00000089542.1	Gm25835	snoRNA	290.257	325.916	254.599	-0.356271	0.286975	decreased
ENSMUSG00000034154.15	Ino80	protein_coding	6.13687	6.25155	6.02219	-0.0539245	0.287354	decreased
ENSMUSG00000099881.1	RP23-460F21.1	bidirectional_promoter_lncRNA	5.3081	5.47727	5.13893	-0.091989	0.287475	decreased
ENSMUSG00000037376.14	Trmt6	protein_coding	6.02148	6.21147	5.8315	-0.0910674	0.287498	decreased
ENSMUSG00000057778.14	Cyb5d2	protein_coding	4.67347	4.80349	4.54345	-0.0802955	0.287712	decreased
ENSMUSG00000048878.6	Hexim1	protein_coding	15.1413	15.4184	14.8641	-0.0528208	0.287801	decreased
ENSMUSG00000053702.16	Nebl	protein_coding	17.2972	18.0533	16.5412	-0.126197	0.288075	decreased
ENSMUSG00000033943.15	Mga	protein_coding	10.5049	10.8554	10.1544	-0.0963056	0.288202	decreased
ENSMUSG00000106379.1	Lhfpl3	protein_coding	6.47166	7.05669	5.88664	-0.261547	0.288277	decreased
ENSMUSG00000034801.13	Sos2	protein_coding	11.1571	11.5252	10.7889	-0.0952459	0.288284	decreased
ENSMUSG00000038127.14	Ccdc50	protein_coding	12.8024	13.0709	12.534	-0.0605145	0.288287	decreased
ENSMUSG00000018287.12	Spag7	protein_coding	14.4746	14.9389	14.0104	-0.0925783	0.288362	decreased
ENSMUSG00000025894.11	Aasdhppt	protein_coding	10.1972	10.6253	9.76897	-0.12123	0.288785	decreased
ENSMUSG00000000708.14	Kat2b	protein_coding	6.6148	6.96258	6.26702	-0.151843	0.289023	decreased
ENSMUSG00000027942.16	AC163616.2	protein_coding	29.3264	30.0548	28.598	-0.0716848	0.289046	decreased
ENSMUSG00000036249.16	Rbm43	protein_coding	5.26331	5.40315	5.12348	-0.0766774	0.289131	decreased
ENSMUSG00000057236.10	Rbbp4	protein_coding	24.3727	24.7445	24.001	-0.044012	0.289171	decreased
ENSMUSG00000049232.3	Tigd2	protein_coding	4.51285	4.64501	4.3807	-0.0845227	0.289249	decreased
ENSMUSG00000005846.12	Rsl1d1	protein_coding	16.2267	16.7143	15.7391	-0.0867322	0.289317	decreased
ENSMUSG00000043241.14	Upf2	protein_coding	11.282	11.6289	10.935	-0.088769	0.289317	decreased
ENSMUSG00000027012.15	Dync1i2	protein_coding	39.8241	40.5059	39.1424	-0.0493994	0.289517	decreased
ENSMUSG00000021794.16	Glud1	protein_coding	68.4092	69.3205	67.4978	-0.038441	0.289576	decreased
ENSMUSG00000032293.8	Ireb2	protein_coding	16.6141	17.386	15.8422	-0.134157	0.290157	decreased
ENSMUSG00000058006.12	Mdn1	protein_coding	5.40095	5.57036	5.23153	-0.0905373	0.290163	decreased
ENSMUSG00000022808.4	Snx4	protein_coding	10.2392	10.4545	10.024	-0.0606736	0.290421	decreased
ENSMUSG00000072872.3	Rybp	protein_coding	6.3768	6.52134	6.23227	-0.0654107	0.290574	decreased
ENSMUSG00000042626.13	Shc1	protein_coding	4.48035	4.58618	4.37452	-0.0681679	0.290718	decreased
ENSMUSG00000022884.14	Eif4a2	protein_coding	251.04	260.786	241.294	-0.112073	0.290892	decreased
ENSMUSG00000021639.16	Gtf2h2	protein_coding	4.91685	5.11854	4.71515	-0.118428	0.291037	decreased
ENSMUSG00000019986.17	Ahi1	protein_coding	41.6089	44.192	39.0258	-0.179356	0.291235	decreased
ENSMUSG00000027427.13	Polr3f	protein_coding	4.9741	5.15844	4.78976	-0.106982	0.291255	decreased
ENSMUSG00000018433.14	Nol11	protein_coding	6.57947	6.78191	6.37704	-0.0888042	0.291721	decreased
ENSMUSG00000062901.2	Klhl24	protein_coding	18.7646	19.3831	18.1461	-0.0951407	0.291863	decreased
ENSMUSG00000020076.7	Ddx50	protein_coding	20.5019	21.1799	19.8239	-0.0954576	0.29198	decreased
ENSMUSG00000038005.15	AC114920.2	protein_coding	17.3935	18.2782	16.5088	-0.146888	0.292038	decreased
ENSMUSG00000072501.5	Phf20l1	protein_coding	14.3183	14.9885	13.648	-0.135162	0.292083	decreased
ENSMUSG00000074746.2	Pdzd8	protein_coding	17.8696	18.2095	17.5298	-0.0548818	0.292356	decreased
ENSMUSG00000094483.2	Purb	protein_coding	101.246	106.313	96.1793	-0.144516	0.29274	decreased
ENSMUSG00000036503.13	Rnf13	protein_coding	35.6198	37.1708	34.0688	-0.125718	0.292783	decreased
ENSMUSG00000053774.8	Ubxn7	protein_coding	11.3198	11.7885	10.8511	-0.119544	0.293538	decreased
ENSMUSG00000027893.14	Ahcyl1	protein_coding	85.3509	87.4181	83.2836	-0.0699009	0.293686	decreased
ENSMUSG00000064373.12	Sepp1	protein_coding	88.7593	91.346	86.1727	-0.0841115	0.293769	decreased
ENSMUSG00000074165.10	Zfp788	protein_coding	10.9142	11.4586	10.3697	-0.144056	0.293924	decreased
ENSMUSG00000104222.1	RP23-349K15.2	lincRNA	44.4098	46.5271	42.2926	-0.137668	0.293931	decreased
ENSMUSG00000089862.8	Umad1	protein_coding	18.1071	18.504	17.7101	-0.0632637	0.293936	decreased
ENSMUSG00000032667.17	Pon2	protein_coding	9.94519	10.3103	9.58005	-0.105985	0.294396	decreased
ENSMUSG00000024759.13	Atl3	protein_coding	8.06043	8.42337	7.6975	-0.130009	0.294588	decreased
ENSMUSG00000040774.15	Cept1	protein_coding	13.3061	13.9292	12.683	-0.135212	0.294646	decreased
ENSMUSG00000050846.9	Zfp623	protein_coding	4.85758	5.01044	4.70471	-0.0908337	0.294747	decreased
ENSMUSG00000020677.7	Ddx52	protein_coding	4.83331	4.97088	4.69574	-0.082151	0.295002	decreased
ENSMUSG00000037608.16	Bclaf1	protein_coding	26.4746	27.2431	25.7061	-0.0837801	0.295119	decreased
ENSMUSG00000046699.14	Slitrk4	protein_coding	13.0633	13.6588	12.4677	-0.131634	0.295557	decreased
ENSMUSG00000060961.14	Slc4a4	protein_coding	34.3598	35.7042	33.0155	-0.112953	0.295659	decreased
ENSMUSG00000031357.3	Syap1	protein_coding	8.22133	8.57161	7.87105	-0.12301	0.295662	decreased
ENSMUSG00000048039.8	Isg20l2	protein_coding	4.36557	4.44916	4.28197	-0.0552587	0.295879	decreased
ENSMUSG00000097589.9	Dleu2	processed_transcript	4.41364	4.73672	4.09056	-0.21159	0.296242	decreased
ENSMUSG00000057455.12	Rit2	protein_coding	32.0559	32.9424	31.1693	-0.0798233	0.296353	decreased
ENSMUSG00000025939.17	Ube2w	protein_coding	24.1212	25.1221	23.1202	-0.119803	0.296353	decreased
ENSMUSG00000021725.9	Parp8	protein_coding	6.14942	6.32029	5.97855	-0.0801942	0.296542	decreased
ENSMUSG00000059486.11	Kbtbd2	protein_coding	20.5598	21.2744	19.8452	-0.100328	0.296781	decreased
ENSMUSG00000038344.14	Txlng	protein_coding	5.52497	5.77533	5.27461	-0.130836	0.296868	decreased
ENSMUSG00000021916.16	Glt8d1	protein_coding	6.84511	7.16877	6.52145	-0.136533	0.296973	decreased
ENSMUSG00000037236.14	Matr3	protein_coding	144.435	151.142	137.729	-0.134077	0.297319	decreased
ENSMUSG00000028565.18	Nfia	protein_coding	12.4425	12.8648	12.0202	-0.0979625	0.297554	decreased
ENSMUSG00000035868.8	Zfp983	protein_coding	5.97733	6.25098	5.70367	-0.132191	0.297735	decreased
ENSMUSG00000042742.7	RP23-343E20.2	protein_coding	9.59063	10.05	9.13121	-0.138324	0.297751	decreased
ENSMUSG00000026021.15	Sumo1	protein_coding	29.1678	30.5917	27.7438	-0.140978	0.297988	decreased
ENSMUSG00000008450.8	Nutf2	protein_coding	9.25817	9.58711	8.92924	-0.102558	0.298132	decreased
ENSMUSG00000020130.9	Tbc1d15	protein_coding	8.45739	8.8059	8.10889	-0.118967	0.298399	decreased
ENSMUSG00000110185.1	Igip	protein_coding	36.4007	38.7437	34.0577	-0.185981	0.298468	decreased
ENSMUSG00000039219.18	Arid4b	protein_coding	11.0652	11.4923	10.6381	-0.11142	0.298558	decreased
ENSMUSG00000031429.14	Psmd10	protein_coding	6.53601	6.77392	6.29811	-0.105073	0.299002	decreased
ENSMUSG00000031314.18	Taf1	protein_coding	13.5602	13.9151	13.2053	-0.0755374	0.299368	decreased
ENSMUSG00000026185.8	Igfbp5	protein_coding	34.1918	35.8383	32.5452	-0.13906	0.299439	decreased
ENSMUSG00000050912.15	Tmem123	protein_coding	4.67087	5.12106	4.22068	-0.278966	0.299584	decreased
ENSMUSG00000039620.17	AC168051.1	protein_coding	3.85701	3.98745	3.72657	-0.0976175	0.299591	decreased
ENSMUSG00000031843.2	Mphosph6	protein_coding	4.22475	4.48621	3.96328	-0.178802	0.299939	decreased
ENSMUSG00000040782.12	Rfwd2	protein_coding	7.7408	8.09074	7.39086	-0.13053	0.299974	decreased
ENSMUSG00000017421.18	Zfp207	protein_coding	39.9755	40.8904	39.0606	-0.0660499	0.300015	decreased
ENSMUSG00000025982.13	Sf3b1	protein_coding	31.876	32.7983	30.9536	-0.0835132	0.300447	decreased
ENSMUSG00000021893.14	Capn7	protein_coding	9.77052	10.0796	9.46149	-0.0912917	0.300472	decreased
ENSMUSG00000044791.16	Setd2	protein_coding	12.7565	13.0416	12.4715	-0.0644888	0.300486	decreased
ENSMUSG00000046532.8	Ar	protein_coding	4.93207	5.0938	4.77033	-0.094655	0.30053	decreased
ENSMUSG00000031285.14	Dcx	protein_coding	5.23	5.6369	4.8231	-0.22494	0.300615	decreased
ENSMUSG00000025240.9	Sacm1l	protein_coding	21.0401	21.9345	20.1456	-0.122733	0.300684	decreased
ENSMUSG00000068823.10	Csde1	protein_coding	75.6437	78.191	73.0963	-0.0972037	0.300988	decreased
ENSMUSG00000035984.14	Nme5	protein_coding	4.43317	4.67084	4.1955	-0.154836	0.301216	decreased
ENSMUSG00000018846.8	Pank3	protein_coding	14.0907	14.6752	13.5061	-0.119768	0.301256	decreased
ENSMUSG00000041716.7	RP24-234J3.3	protein_coding	6.13515	6.42146	5.84884	-0.134749	0.3013	decreased
ENSMUSG00000028701.4	Lurap1	protein_coding	7.1138	7.28147	6.94613	-0.0680208	0.301438	decreased
ENSMUSG00000025465.13	Echs1	protein_coding	22.0133	22.3219	21.7047	-0.0404532	0.301603	decreased
ENSMUSG00000005360.14	Slc1a3	protein_coding	117.959	121.218	114.701	-0.079721	0.301788	decreased
ENSMUSG00000060591.9	Ifitm2	protein_coding	5.38344	5.73884	5.02804	-0.190762	0.301996	decreased
ENSMUSG00000072964.14	Bhlhb9	protein_coding	16.3561	17.0615	15.6507	-0.124513	0.302125	decreased
ENSMUSG00000038481.13	Cdk19	protein_coding	16.3368	16.9191	15.7545	-0.102892	0.302428	decreased
ENSMUSG00000027965.15	Olfm3	protein_coding	7.56968	7.95026	7.18909	-0.145193	0.302449	decreased
ENSMUSG00000029090.12	Adgra3	protein_coding	4.62837	4.78566	4.47109	-0.0980937	0.302572	decreased
ENSMUSG00000030850.17	Ate1	protein_coding	22.2052	22.6945	21.7158	-0.0635992	0.302664	decreased
ENSMUSG00000078862.10	RP24-87L14.1	protein_coding	10.4373	10.9673	9.90732	-0.146647	0.302981	decreased
ENSMUSG00000024097.10	Srsf7	protein_coding	22.6347	23.5702	21.6993	-0.119314	0.303172	decreased
ENSMUSG00000036815.16	Dpp10	protein_coding	34.4702	35.4536	33.4868	-0.0823381	0.30339	decreased
ENSMUSG00000042599.8	Kdm7a	protein_coding	12.7177	13.3622	12.0732	-0.146339	0.303458	decreased
ENSMUSG00000026341.16	Actr3	protein_coding	63.9611	66.011	61.9112	-0.0925055	0.303606	decreased
ENSMUSG00000058355.8	Abce1	protein_coding	18.6402	19.2096	18.0708	-0.0881739	0.303732	decreased
ENSMUSG00000020719.14	Ddx5	protein_coding	128.61	133.067	124.153	-0.100028	0.303807	decreased
ENSMUSG00000043929.16	Klhl15	protein_coding	8.94009	9.21068	8.6695	-0.0873587	0.303888	decreased
ENSMUSG00000021188.14	Trip11	protein_coding	8.26632	8.52998	8.00267	-0.0920601	0.303943	decreased
ENSMUSG00000020634.12	Ubxn2a	protein_coding	19.3288	20.1717	18.4859	-0.125905	0.303951	decreased
ENSMUSG00000021282.17	Eif5	protein_coding	60.6976	63.0314	58.3638	-0.110996	0.304285	decreased
ENSMUSG00000031600.10	Vps37a	protein_coding	8.81639	9.17585	8.45693	-0.117708	0.304359	decreased
ENSMUSG00000021179.8	Nrde2	protein_coding	4.07098	4.17614	3.96581	-0.0745558	0.304408	decreased
ENSMUSG00000031931.4	Ankrd49	protein_coding	4.0777	4.26573	3.88967	-0.133142	0.304536	decreased
ENSMUSG00000032118.16	Fez1	protein_coding	75.8693	77.0371	74.7016	-0.044415	0.304684	decreased
ENSMUSG00000024597.10	Slc12a2	protein_coding	15.8161	16.7407	14.8915	-0.168873	0.305015	decreased
ENSMUSG00000063297.7	Luzp2	protein_coding	38.7406	40.6549	36.8262	-0.142696	0.305057	decreased
ENSMUSG00000018800.14	Abca5	protein_coding	8.83133	9.23601	8.42665	-0.132311	0.305289	decreased
ENSMUSG00000026127.13	Imp4	protein_coding	4.09883	4.17004	4.02762	-0.050135	0.305509	decreased
ENSMUSG00000020225.10	Tmbim4	protein_coding	19.7058	20.2474	19.1641	-0.0793276	0.305714	decreased
ENSMUSG00000019998.6	Stx7	protein_coding	31.7087	32.6189	30.7986	-0.0828446	0.305778	decreased
ENSMUSG00000026319.13	RP24-353D23.1	protein_coding	18.2988	18.6144	17.9831	-0.0497744	0.30589	decreased
ENSMUSG00000038335.13	Tsr1	protein_coding	7.92587	8.10424	7.7475	-0.0649472	0.306304	decreased
ENSMUSG00000024789.12	Jak2	protein_coding	11.1734	11.5544	10.7924	-0.0984267	0.30646	decreased
ENSMUSG00000026032.8	Ndufb3	protein_coding	30.5614	31.7327	29.3901	-0.11064	0.306999	decreased
ENSMUSG00000025199.16	Chuk	protein_coding	6.15702	6.41748	5.89656	-0.122134	0.307081	decreased
ENSMUSG00000022292.16	Rrm2b	protein_coding	9.57348	9.99376	9.1532	-0.126751	0.30719	decreased
ENSMUSG00000025477.14	Inpp5a	protein_coding	15.879	16.1691	15.589	-0.0527145	0.307227	decreased
ENSMUSG00000027804.13	Ppid	protein_coding	18.2973	18.9409	17.6536	-0.101538	0.30809	decreased
ENSMUSG00000053870.7	Fpgt	protein_coding	4.54007	4.76466	4.31548	-0.142851	0.308332	decreased
ENSMUSG00000024811.11	Tnks2	protein_coding	34.1795	35.0858	33.2733	-0.0765245	0.30842	decreased
ENSMUSG00000027620.16	Rbm39	protein_coding	41.2927	42.5297	40.0557	-0.0864636	0.308441	decreased
ENSMUSG00000020361.13	Hspa4	protein_coding	43.5096	44.3687	42.6504	-0.0569838	0.308598	decreased
ENSMUSG00000021843.17	Ktn1	protein_coding	17.3788	18.0394	16.7183	-0.109723	0.308648	decreased
ENSMUSG00000026554.15	Dcaf8	protein_coding	30.7773	31.1174	30.4373	-0.03188	0.308653	decreased
ENSMUSG00000043419.11	Chd3os	protein_coding	42.8263	43.6697	41.9829	-0.0568304	0.308726	decreased
ENSMUSG00000026594.14	Ralgps2	protein_coding	11.5524	12.0063	11.0985	-0.113434	0.309254	decreased
ENSMUSG00000024042.6	Sik1	protein_coding	7.39763	7.69859	7.09668	-0.11745	0.309288	decreased
ENSMUSG00000026365.15	Cfh	protein_coding	5.24137	5.49958	4.98315	-0.142264	0.309424	decreased
ENSMUSG00000039987.15	Phtf2	protein_coding	3.94751	4.1035	3.79153	-0.114074	0.309627	decreased
ENSMUSG00000014547.10	Wdfy2	protein_coding	4.51705	4.60268	4.43142	-0.0547067	0.309767	decreased
ENSMUSG00000025103.8	Btbd1	protein_coding	31.3141	32.2083	30.4198	-0.0824241	0.31011	decreased
ENSMUSG00000031342.17	Gpm6b	protein_coding	239.16	245.407	232.913	-0.0753874	0.310283	decreased
ENSMUSG00000028134.11	Ptbp2	protein_coding	25.3547	26.3327	24.3768	-0.111345	0.310394	decreased
ENSMUSG00000025626.16	Phf6	protein_coding	7.91054	8.24933	7.57176	-0.123648	0.310444	decreased
ENSMUSG00000036339.18	Tmem260	protein_coding	3.90686	4.0137	3.80001	-0.0789305	0.310665	decreased
ENSMUSG00000056537.11	Rlim	protein_coding	16.6381	17.2402	16.0361	-0.104452	0.310767	decreased
ENSMUSG00000070426.12	Rnf121	protein_coding	11.0889	11.2358	10.9419	-0.0382395	0.310969	decreased
ENSMUSG00000020482.4	Ccdc117	protein_coding	6.51848	6.73098	6.30597	-0.0940991	0.31102	decreased
ENSMUSG00000028249.15	Sdcbp	protein_coding	64.8899	67.213	62.5667	-0.103345	0.311491	decreased
ENSMUSG00000029304.14	Spp1	protein_coding	3.84411	5.31844	2.36978	-1.16625	0.311529	decreased
ENSMUSG00000109865.1	Hspa14	protein_coding	10.7842	11.0396	10.5288	-0.0683493	0.311858	decreased
ENSMUSG00000014905.4	Dnajb9	protein_coding	16.2535	16.8633	15.6437	-0.108307	0.311919	decreased
ENSMUSG00000064289.15	Tank	protein_coding	8.93404	9.14978	8.71831	-0.0696888	0.312055	decreased
ENSMUSG00000031290.14	Lrch2	protein_coding	5.19334	5.50007	4.88662	-0.170613	0.312463	decreased
ENSMUSG00000009995.17	Taz	protein_coding	10.3747	10.5998	10.1496	-0.0626176	0.312753	decreased
ENSMUSG00000050192.8	Eif5a2	protein_coding	14.9364	15.5889	14.2839	-0.12613	0.312949	decreased
ENSMUSG00000033054.7	Npat	protein_coding	5.77564	5.96917	5.58212	-0.0967176	0.313034	decreased
ENSMUSG00000020166.15	Cnot2	protein_coding	16.762	17.0378	16.4861	-0.047491	0.313177	decreased
ENSMUSG00000028676.17	Srsf10	protein_coding	16.2086	16.8442	15.573	-0.113206	0.313338	decreased
ENSMUSG00000031176.8	Dynlt3	protein_coding	36.008	37.3436	34.6725	-0.107071	0.313517	decreased
ENSMUSG00000050447.15	Lypd6	protein_coding	6.25951	6.48304	6.03598	-0.103082	0.313935	decreased
ENSMUSG00000067377.12	Tspan6	protein_coding	5.1851	5.48383	4.88636	-0.166422	0.314061	decreased
ENSMUSG00000035666.14	Gtf3c4	protein_coding	8.72421	8.82039	8.62803	-0.0318123	0.314069	decreased
ENSMUSG00000025413.13	Ttc4	protein_coding	10.5706	10.7761	10.3651	-0.0561048	0.314213	decreased
ENSMUSG00000075376.10	Rc3h2	protein_coding	22.5529	23.1358	21.9701	-0.0745904	0.31423	decreased
ENSMUSG00000029536.8	Gatc	protein_coding	8.66068	8.78307	8.5383	-0.0407754	0.314536	decreased
ENSMUSG00000032998.16	Foxj3	protein_coding	17.1759	17.4497	16.9022	-0.0459975	0.314556	decreased
ENSMUSG00000020642.13	Rnf144a	protein_coding	9.07036	9.28769	8.85303	-0.0691483	0.314739	decreased
ENSMUSG00000000568.15	Hnrnpd	protein_coding	33.073	34.9008	31.2451	-0.159631	0.315126	decreased
ENSMUSG00000040651.9	Fam208a	protein_coding	9.87656	10.3049	9.4482	-0.125222	0.31532	decreased
ENSMUSG00000020149.17	Rab1a	protein_coding	69.3424	71.3712	67.3137	-0.0844411	0.315367	decreased
ENSMUSG00000038121.6	Fam210a	protein_coding	5.6587	5.8327	5.48471	-0.0887485	0.315642	decreased
ENSMUSG00000024456.16	Diaph1	protein_coding	13.9521	14.2714	13.6328	-0.0660474	0.315874	decreased
ENSMUSG00000020311.17	Erlec1	protein_coding	12.7425	13.2503	12.2346	-0.115054	0.31603	decreased
ENSMUSG00000057101.8	Zfp180	protein_coding	17.9872	18.4331	17.5414	-0.0715369	0.316131	decreased
ENSMUSG00000054693.14	Adam10	protein_coding	24.7561	25.571	23.9412	-0.0950102	0.316447	decreased
ENSMUSG00000028771.13	Ptpn12	protein_coding	9.646	9.941	9.35101	-0.0882682	0.316495	decreased
ENSMUSG00000059482.15	RP23-144K18.5	protein_coding	13.7702	14.2512	13.2892	-0.100834	0.316561	decreased
ENSMUSG00000090946.3	Ccdc71l	protein_coding	4.86102	5.00098	4.72106	-0.0831012	0.316693	decreased
ENSMUSG00000003721.14	Insig2	protein_coding	18.0847	18.5236	17.6458	-0.0700407	0.317145	decreased
ENSMUSG00000067279.2	Ppp1r3c	protein_coding	15.937	16.4532	15.4209	-0.0934768	0.317188	decreased
ENSMUSG00000046351.11	Zfp322a	protein_coding	6.71493	7.02347	6.40639	-0.132672	0.317222	decreased
ENSMUSG00000035851.14	Ythdc1	protein_coding	14.9203	15.5179	14.3227	-0.115622	0.317223	decreased
ENSMUSG00000030522.14	Mtmr10	protein_coding	5.01337	5.15837	4.86837	-0.0834753	0.317401	decreased
ENSMUSG00000018417.14	Myo1b	protein_coding	5.82028	6.04169	5.59887	-0.109816	0.317683	decreased
ENSMUSG00000032231.14	Anxa2	protein_coding	4.76355	4.98105	4.54606	-0.131833	0.317696	decreased
ENSMUSG00000027651.16	Rprd1b	protein_coding	9.29843	9.45617	9.14069	-0.0489519	0.317946	decreased
ENSMUSG00000028233.6	Tgs1	protein_coding	6.55202	6.76002	6.34402	-0.0916305	0.317972	decreased
ENSMUSG00000022793.16	B4galt4	protein_coding	5.98658	6.13799	5.83517	-0.0729917	0.318049	decreased
ENSMUSG00000060206.11	Zfp462	protein_coding	11.0156	11.2691	10.7621	-0.0664214	0.318161	decreased
ENSMUSG00000024290.8	Rock1	protein_coding	5.73553	5.98186	5.4892	-0.123999	0.318268	decreased
ENSMUSG00000018425.18	Dhx40	protein_coding	5.7382	5.98554	5.49087	-0.124447	0.318382	decreased
ENSMUSG00000040760.11	Appl1	protein_coding	13.9189	14.4435	13.3943	-0.108801	0.31847	decreased
ENSMUSG00000040028.10	Elavl1	protein_coding	26.8237	27.6072	26.0402	-0.0843054	0.319096	decreased
ENSMUSG00000031878.18	Nae1	protein_coding	12.851	13.3188	12.3832	-0.105082	0.319467	decreased
ENSMUSG00000036712.15	Cyld	protein_coding	29.5812	30.9303	28.2322	-0.131679	0.319895	decreased
ENSMUSG00000090100.7	Ttbk2	protein_coding	19.1625	19.8351	18.4899	-0.101317	0.320181	decreased
ENSMUSG00000020671.9	Rab10	protein_coding	43.9536	45.2355	42.6716	-0.0841796	0.32035	decreased
ENSMUSG00000018415.14	Gid4	protein_coding	17.412	17.6577	17.1662	-0.0407257	0.320546	decreased
ENSMUSG00000026020.9	Nop58	protein_coding	10.1743	10.4558	9.89279	-0.0798491	0.321073	decreased
ENSMUSG00000022201.16	Zfr	protein_coding	60.1743	61.4525	58.8961	-0.0612984	0.321133	decreased
ENSMUSG00000038914.15	Dido1	protein_coding	14.925	15.1259	14.724	-0.0388586	0.322154	decreased
ENSMUSG00000057069.7	Ero1lb	protein_coding	4.91213	5.0863	4.73795	-0.102354	0.322505	decreased
ENSMUSG00000022016.16	Akap11	protein_coding	58.3594	60.0767	56.6421	-0.0849299	0.322531	decreased
ENSMUSG00000052681.8	Rap1b	protein_coding	22.0784	23.2729	20.8839	-0.156256	0.322611	decreased
ENSMUSG00000042079.13	Hnrnpf	protein_coding	11.7777	11.9912	11.5642	-0.0523019	0.32277	decreased
ENSMUSG00000042208.15	RP23-188K3.6	protein_coding	10.2547	10.7005	9.80887	-0.125522	0.322836	decreased
ENSMUSG00000004561.14	Mettl17	protein_coding	5.7376	5.91488	5.56033	-0.0891794	0.322885	decreased
ENSMUSG00000049038.3	Mterf2	protein_coding	4.23294	4.4018	4.06409	-0.115164	0.322945	decreased
ENSMUSG00000030759.16	Far1	protein_coding	16.0832	16.8356	15.3307	-0.135089	0.323059	decreased
ENSMUSG00000002028.13	Kmt2a	protein_coding	19.2791	19.6929	18.8652	-0.0619509	0.323063	decreased
ENSMUSG00000055240.16	Zfp101	protein_coding	5.61421	5.96882	5.2596	-0.182492	0.323142	decreased
ENSMUSG00000030417.15	Pdcd5	protein_coding	15.5331	15.8935	15.1728	-0.0669437	0.323291	decreased
ENSMUSG00000032290.7	Ptpn9	protein_coding	12.3314	12.559	12.1038	-0.0532688	0.323602	decreased
ENSMUSG00000027199.14	Gatm	protein_coding	34.754	35.9473	33.5607	-0.0991138	0.32369	decreased
ENSMUSG00000060703.12	Cd302	protein_coding	5.07398	5.33666	4.81129	-0.149514	0.323739	decreased
ENSMUSG00000021712.15	Trim23	protein_coding	21.4624	22.2782	20.6465	-0.109734	0.32385	decreased
ENSMUSG00000028618.11	Tmem59	protein_coding	70.4752	72.0349	68.9156	-0.063866	0.32395	decreased
ENSMUSG00000043252.8	Tmem64	protein_coding	14.5654	15.0214	14.1095	-0.0903519	0.323988	decreased
ENSMUSG00000024982.10	Zdhhc6	protein_coding	8.71633	8.88745	8.54521	-0.0566538	0.324044	decreased
ENSMUSG00000105230.1	RP24-421E18.5	TEC	6.79264	7.22293	6.36235	-0.183024	0.324155	decreased
ENSMUSG00000024067.13	Dpy30	protein_coding	10.3311	10.6087	10.0536	-0.0775339	0.3242	decreased
ENSMUSG00000036478.8	Btg1	protein_coding	13.8331	14.6463	13.0199	-0.169819	0.3242	decreased
ENSMUSG00000000838.17	Fmr1	protein_coding	16.6738	17.5343	15.8133	-0.14904	0.32501	decreased
ENSMUSG00000030386.18	Zfp606	protein_coding	5.4784	5.66421	5.2926	-0.0978995	0.325191	decreased
ENSMUSG00000020368.15	Canx	protein_coding	112.51	115.838	109.183	-0.0853612	0.32569	decreased
ENSMUSG00000032348.6	Gsta4	protein_coding	24.9274	25.7158	24.139	-0.0912898	0.32571	decreased
ENSMUSG00000050029.7	Rap2c	protein_coding	10.5015	10.9623	10.0407	-0.12669	0.325823	decreased
ENSMUSG00000020608.7	Smc6	protein_coding	7.31297	7.60058	7.02535	-0.113541	0.325974	decreased
ENSMUSG00000026904.17	Slc4a10	protein_coding	50.7401	51.835	49.6452	-0.0622712	0.326012	decreased
ENSMUSG00000015733.13	Capza2	protein_coding	58.3084	60.5033	56.1135	-0.108666	0.326379	decreased
ENSMUSG00000020063.16	Sirt1	protein_coding	4.5435	4.74726	4.33973	-0.12949	0.326609	decreased
ENSMUSG00000031010.17	Usp9x	protein_coding	34.6788	35.7181	33.6395	-0.086496	0.326866	decreased
ENSMUSG00000066613.14	Zfp932	protein_coding	7.26117	7.58189	6.94046	-0.127527	0.327075	decreased
ENSMUSG00000022681.15	Ntan1	protein_coding	17.2375	17.6932	16.7817	-0.076306	0.327137	decreased
ENSMUSG00000002222.14	Rmnd5a	protein_coding	28.3307	29.2386	27.4228	-0.0924946	0.327154	decreased
ENSMUSG00000056536.14	Pign	protein_coding	4.07392	4.21096	3.93688	-0.0970973	0.327377	decreased
ENSMUSG00000017291.13	Taok1	protein_coding	37.7043	39.1286	36.28	-0.109047	0.327563	decreased
ENSMUSG00000043467.19	Zbtb37	protein_coding	3.81957	3.89858	3.74056	-0.0596912	0.327977	decreased
ENSMUSG00000020952.10	Scfd1	protein_coding	10.1188	10.4278	9.8099	-0.0881207	0.328211	decreased
ENSMUSG00000032547.12	Ryk	protein_coding	9.48942	9.66741	9.31144	-0.0541248	0.328869	decreased
ENSMUSG00000017734.15	Dbndd2	protein_coding	47.8776	49.6423	46.1128	-0.106404	0.329011	decreased
ENSMUSG00000040234.16	Tm7sf3	protein_coding	11.2275	11.5897	10.8653	-0.0931166	0.329253	decreased
ENSMUSG00000045896.14	Paip2b	protein_coding	15.8733	16.2291	15.5176	-0.0646753	0.32953	decreased
ENSMUSG00000045210.8	Vcpip1	protein_coding	13.6705	14.091	13.2499	-0.0887914	0.329907	decreased
ENSMUSG00000022142.8	Nup155	protein_coding	5.00084	5.11403	4.88765	-0.06532	0.329907	decreased
ENSMUSG00000046985.11	Tapt1	protein_coding	14.075	14.3639	13.786	-0.0592461	0.330019	decreased
ENSMUSG00000037416.13	Dmxl1	protein_coding	13.2929	13.7782	12.8077	-0.105372	0.33016	decreased
ENSMUSG00000059920.9	RP23-32M15.2	protein_coding	4.93062	5.09885	4.76238	-0.0984899	0.330673	decreased
ENSMUSG00000020612.16	Prkar1a	protein_coding	174.552	177.541	171.562	-0.049416	0.330778	decreased
ENSMUSG00000031242.7	RP23-284F8.1	protein_coding	10.8143	11.2626	10.366	-0.119682	0.331086	decreased
ENSMUSG00000068882.13	Ssb	protein_coding	24.2264	25.2171	23.2356	-0.118062	0.331168	decreased
ENSMUSG00000075254.11	Heg1	protein_coding	6.54958	6.78114	6.31802	-0.102056	0.33118	decreased
ENSMUSG00000024556.3	Me2	protein_coding	7.15564	7.32937	6.98191	-0.0700675	0.331274	decreased
ENSMUSG00000041935.10	RP23-372O9.2	protein_coding	13.3715	13.9464	12.7965	-0.124148	0.331412	decreased
ENSMUSG00000047221.5	Fam185a	protein_coding	4.21068	4.30187	4.11948	-0.0625017	0.33167	decreased
ENSMUSG00000027712.13	Anxa5	protein_coding	19.4994	20.037	18.9619	-0.079565	0.331715	decreased
ENSMUSG00000058402.14	Zfp420	protein_coding	4.65637	4.78453	4.5282	-0.0794399	0.331992	decreased
ENSMUSG00000020423.6	Btg2	protein_coding	4.9653	5.17685	4.75376	-0.123006	0.332366	decreased
ENSMUSG00000039801.7	AC158971.1	protein_coding	6.84586	7.05453	6.63718	-0.087979	0.332405	decreased
ENSMUSG00000097428.1	RP23-168E14.4	processed_transcript	4.35067	4.54222	4.15912	-0.127118	0.332441	decreased
ENSMUSG00000022339.9	Ebag9	protein_coding	7.88711	8.20912	7.56509	-0.117869	0.332496	decreased
ENSMUSG00000060427.15	Zfp868	protein_coding	6.07513	6.23494	5.91532	-0.0759191	0.332524	decreased
ENSMUSG00000021039.9	Snw1	protein_coding	22.53	22.9273	22.1327	-0.0508878	0.332567	decreased
ENSMUSG00000035798.14	Zdhhc17	protein_coding	23.4023	24.0605	22.7441	-0.081175	0.332769	decreased
ENSMUSG00000010608.15	Rbm25	protein_coding	12.6681	13.0507	12.2855	-0.0871749	0.332931	decreased
ENSMUSG00000020326.7	Ccng1	protein_coding	24.4937	25.4379	23.5495	-0.111283	0.333112	decreased
ENSMUSG00000036902.11	Neto2	protein_coding	21.1966	22.0826	20.3106	-0.120682	0.333327	decreased
ENSMUSG00000038729.23	Akap2	protein_coding	9.19759	9.5237	8.87149	-0.102346	0.333497	decreased
ENSMUSG00000027080.6	Med19	protein_coding	10.88	11.0691	10.6909	-0.0501502	0.333591	decreased
ENSMUSG00000024817.13	Uhrf2	protein_coding	13.0615	13.435	12.6879	-0.082536	0.333866	decreased
ENSMUSG00000037458.15	Azin1	protein_coding	34.6533	35.8408	33.4658	-0.0989153	0.334176	decreased
ENSMUSG00000036932.14	Aifm1	protein_coding	6.3676	6.48895	6.24625	-0.0549964	0.334244	decreased
ENSMUSG00000067242.11	Lgi1	protein_coding	17.6699	18.1994	17.1403	-0.0865036	0.334438	decreased
ENSMUSG00000021113.5	Snapc1	protein_coding	7.41909	7.66038	7.17781	-0.0938727	0.335056	decreased
ENSMUSG00000034501.7	Pcnx4	protein_coding	9.52946	9.70299	9.35593	-0.0525477	0.335312	decreased
ENSMUSG00000034083.16	Ccdc174	protein_coding	6.25923	6.45329	6.06518	-0.0894842	0.335347	decreased
ENSMUSG00000051579.10	Tceal8	protein_coding	11.7279	12.2979	11.1579	-0.140347	0.335546	decreased
ENSMUSG00000017485.11	Top2b	protein_coding	12.0151	12.3934	11.6368	-0.0908809	0.335567	decreased
ENSMUSG00000042851.17	Zc3h6	protein_coding	4.58992	4.7348	4.44504	-0.0911071	0.335688	decreased
ENSMUSG00000033671.18	Cep350	protein_coding	8.56562	8.75325	8.37799	-0.0632148	0.335802	decreased
ENSMUSG00000038535.17	Zfp280d	protein_coding	11.7621	12.1305	11.3936	-0.0904162	0.33591	decreased
ENSMUSG00000047786.12	Lix1	protein_coding	15.0534	15.4958	14.6109	-0.0848308	0.336428	decreased
ENSMUSG00000031479.9	Vps36	protein_coding	5.71618	5.86712	5.56524	-0.076209	0.33649	decreased
ENSMUSG00000061458.9	Nol10	protein_coding	6.75303	6.93875	6.56731	-0.0793746	0.336528	decreased
ENSMUSG00000032407.14	U2surp	protein_coding	15.3397	15.8747	14.8048	-0.100665	0.33655	decreased
ENSMUSG00000057858.7	Fam204a	protein_coding	5.72546	5.90815	5.54277	-0.0920977	0.336668	decreased
ENSMUSG00000046567.10	RP23-79J15.4	protein_coding	4.07097	4.20731	3.93462	-0.0966733	0.336704	decreased
ENSMUSG00000022811.16	Zfp148	protein_coding	30.697	31.2729	30.1212	-0.0541367	0.336786	decreased
ENSMUSG00000014313.15	Cox6c	protein_coding	208.179	211.825	204.534	-0.0505374	0.33704	decreased
ENSMUSG00000008763.16	Man1a2	protein_coding	22.3077	22.9853	21.6301	-0.0876736	0.337085	decreased
ENSMUSG00000049878.13	Rlf	protein_coding	8.44029	8.63971	8.24086	-0.0681875	0.337132	decreased
ENSMUSG00000036990.13	Otud4	protein_coding	11.834	12.1752	11.4928	-0.0832134	0.337287	decreased
ENSMUSG00000052299.8	Ltn1	protein_coding	10.8876	11.147	10.6283	-0.0687341	0.337437	decreased
ENSMUSG00000058446.14	Znrf2	protein_coding	5.0647	5.22962	4.89977	-0.0939906	0.337437	decreased
ENSMUSG00000030967.15	Zranb1	protein_coding	16.7343	17.1447	16.3238	-0.0707867	0.337605	decreased
ENSMUSG00000034647.14	Ankrd12	protein_coding	18.8305	19.3075	18.3534	-0.0731111	0.337879	decreased
ENSMUSG00000021209.12	Ppp4r4	protein_coding	10.1893	10.4651	9.9135	-0.0781159	0.337963	decreased
ENSMUSG00000058388.14	Phtf1	protein_coding	11.4921	11.7464	11.2377	-0.063877	0.338223	decreased
ENSMUSG00000040565.7	Btaf1	protein_coding	7.34884	7.58448	7.1132	-0.0925503	0.338235	decreased
ENSMUSG00000022361.14	Zhx1	protein_coding	18.4036	19.0734	17.7339	-0.10505	0.33839	decreased
ENSMUSG00000086968.8	AC079042.1	antisense	31.4464	32.0305	30.8624	-0.0535949	0.338545	decreased
ENSMUSG00000025138.14	Sirt7	protein_coding	8.81098	9.05252	8.56944	-0.0791183	0.338695	decreased
ENSMUSG00000031604.10	Msmo1	protein_coding	25.8766	26.6316	25.1217	-0.0842043	0.338782	decreased
ENSMUSG00000034252.14	Senp6	protein_coding	18.2475	18.7246	17.7704	-0.0754637	0.338788	decreased
ENSMUSG00000033382.14	Trappc8	protein_coding	13.5261	13.8714	13.1808	-0.0736699	0.338808	decreased
ENSMUSG00000025019.15	Lcor	protein_coding	6.38525	6.57105	6.19945	-0.0839845	0.338892	decreased
ENSMUSG00000056763.16	Cspp1	protein_coding	4.28866	4.44315	4.13416	-0.10399	0.339605	decreased
ENSMUSG00000061559.15	Wdr61	protein_coding	16.0062	16.3701	15.6423	-0.0656139	0.339798	decreased
ENSMUSG00000071072.12	Ptges3	protein_coding	41.9577	43.6885	40.2269	-0.119093	0.339934	decreased
ENSMUSG00000052372.10	Il1rapl1	protein_coding	9.43435	10.0324	8.83626	-0.183165	0.340095	decreased
ENSMUSG00000026469.14	Xpr1	protein_coding	30.5422	31.5542	29.5302	-0.0956392	0.340211	decreased
ENSMUSG00000061758.13	Akr1b10	protein_coding	5.97558	6.17038	5.78078	-0.0940933	0.340257	decreased
ENSMUSG00000003226.7	Ranbp2	protein_coding	27.271	28.3731	26.1688	-0.116673	0.340795	decreased
ENSMUSG00000032475.15	Nck1	protein_coding	8.83329	9.25415	8.41242	-0.13758	0.340817	decreased
ENSMUSG00000028180.18	Zranb2	protein_coding	29.9586	31.1941	28.7232	-0.119054	0.340973	decreased
ENSMUSG00000032905.4	Atg12	protein_coding	20.3199	20.9199	19.7199	-0.0852238	0.341069	decreased
ENSMUSG00000024712.9	Rfk	protein_coding	23.4501	24.385	22.5152	-0.115095	0.341266	decreased
ENSMUSG00000026678.10	Rgs5	protein_coding	26.5939	27.7999	25.3878	-0.130948	0.341325	decreased
ENSMUSG00000044452.10	Zfp507	protein_coding	5.61997	5.71246	5.52747	-0.0474941	0.341368	decreased
ENSMUSG00000002265.16	Peg3	protein_coding	49.1897	50.8858	47.4936	-0.0995311	0.341781	decreased
ENSMUSG00000044730.16	9930104L06Rik	protein_coding	3.8275	3.91966	3.73533	-0.0694937	0.341796	decreased
ENSMUSG00000030413.7	Pglyrp1	protein_coding	6.96411	7.42986	6.49835	-0.193261	0.341924	decreased
ENSMUSG00000021824.13	Ap3m1	protein_coding	10.523	10.927	10.1189	-0.110839	0.342092	decreased
ENSMUSG00000037253.8	Mex3c	protein_coding	13.6132	13.9337	13.2927	-0.0679404	0.342257	decreased
ENSMUSG00000021171.8	Esyt2	protein_coding	15.7807	16.0972	15.4641	-0.0578891	0.342737	decreased
ENSMUSG00000041040.12	Fam117b	protein_coding	17.7649	18.1361	17.3937	-0.0603004	0.342773	decreased
ENSMUSG00000028557.10	Rnf11	protein_coding	92.0153	95.7719	88.2588	-0.117862	0.342907	decreased
ENSMUSG00000026490.18	Cdc42bpa	protein_coding	54.2964	55.503	53.0897	-0.0641351	0.343115	decreased
ENSMUSG00000079435.9	Rpl36a	protein_coding	61.9181	63.8169	60.0194	-0.0885088	0.343283	decreased
ENSMUSG00000062762.16	Ei24	protein_coding	34.4348	34.9758	33.8938	-0.0453367	0.344029	decreased
ENSMUSG00000033400.14	Agl	protein_coding	6.80203	6.9239	6.68017	-0.0516987	0.344097	decreased
ENSMUSG00000020128.15	Vps54	protein_coding	6.87699	7.11799	6.63599	-0.101158	0.34446	decreased
ENSMUSG00000030237.14	Slco1a4	protein_coding	10.9156	11.414	10.4172	-0.131838	0.344567	decreased
ENSMUSG00000025609.15	Mkln1	protein_coding	11.977	12.3604	11.5935	-0.0924054	0.344612	decreased
ENSMUSG00000020716.16	Nf1	protein_coding	27.1869	27.7047	26.6691	-0.0549609	0.345161	decreased
ENSMUSG00000070284.10	Gmppb	protein_coding	4.73643	4.85455	4.61832	-0.0719695	0.345193	decreased
ENSMUSG00000041777.12	Cir1	protein_coding	3.81232	3.90432	3.72032	-0.0696441	0.345649	decreased
ENSMUSG00000059142.15	Zfp945	protein_coding	3.7984	3.97017	3.62663	-0.130573	0.345697	decreased
ENSMUSG00000046753.10	Ccdc66	protein_coding	3.90169	4.01243	3.79096	-0.0819126	0.346054	decreased
ENSMUSG00000033813.15	Tcea1	protein_coding	16.4604	17.0369	15.8838	-0.101104	0.346236	decreased
ENSMUSG00000047909.11	Ankrd16	protein_coding	4.41358	4.55907	4.2681	-0.0951453	0.346309	decreased
ENSMUSG00000050310.9	Rictor	protein_coding	10.2517	10.4819	10.0215	-0.0648024	0.346695	decreased
ENSMUSG00000099696.6	RP24-247B20.1	lincRNA	6.4006	6.62212	6.17907	-0.0999023	0.346735	decreased
ENSMUSG00000074656.12	Eif2s2	protein_coding	12.6472	13.187	12.1075	-0.123218	0.347174	decreased
ENSMUSG00000046178.3	Nxph1	protein_coding	15.0229	15.6261	14.4197	-0.115915	0.347988	decreased
ENSMUSG00000026229.17	Psmd1	protein_coding	35.9627	36.4739	35.4516	-0.0410153	0.348156	decreased
ENSMUSG00000068184.7	Ndufaf2	protein_coding	4.77402	5.02598	4.52205	-0.152429	0.348208	decreased
ENSMUSG00000021488.8	Nsd1	protein_coding	36.3929	37.0556	35.7301	-0.0525516	0.348487	decreased
ENSMUSG00000013662.5	Atad1	protein_coding	30.6466	31.6736	29.6196	-0.0967282	0.348516	decreased
ENSMUSG00000080538.1	Gm25541	snRNA	72.1702	84.1786	60.1618	-0.484604	0.348641	decreased
ENSMUSG00000016200.14	Syt14	protein_coding	7.43212	7.64789	7.21635	-0.083793	0.349159	decreased
ENSMUSG00000064138.14	Fam172a	protein_coding	11.9993	12.2184	11.7802	-0.0526899	0.34936	decreased
ENSMUSG00000024091.8	Vapa	protein_coding	71.5638	72.9688	70.1588	-0.0566554	0.349367	decreased
ENSMUSG00000115420.1	Rmrp	lincRNA	26.8892	28.4295	25.3489	-0.165468	0.349375	decreased
ENSMUSG00000028016.9	Ints12	protein_coding	4.01423	4.14647	3.88199	-0.0950859	0.349497	decreased
ENSMUSG00000030301.17	Ccdc91	protein_coding	8.01838	8.19038	7.84638	-0.0619032	0.349565	decreased
ENSMUSG00000030788.16	Rnf141	protein_coding	19.2968	19.6541	18.9396	-0.0534255	0.349841	decreased
ENSMUSG00000032740.16	Ccdc88a	protein_coding	12.5278	12.8905	12.1652	-0.0835489	0.35	decreased
ENSMUSG00000027193.12	Api5	protein_coding	19.8911	20.4906	19.2916	-0.086994	0.350375	decreased
ENSMUSG00000033904.16	Ccp110	protein_coding	11.8698	12.2382	11.5013	-0.0895914	0.350496	decreased
ENSMUSG00000020290.14	Xpo1	protein_coding	19.6553	20.4636	18.847	-0.118727	0.350528	decreased
ENSMUSG00000031534.15	Smim19	protein_coding	10.9046	11.1865	10.6227	-0.0746105	0.350729	decreased
ENSMUSG00000000567.5	Sox9	protein_coding	11.5862	11.9436	11.2288	-0.0890404	0.350731	decreased
ENSMUSG00000026753.5	Ppp6c	protein_coding	20.4858	21.1112	19.8605	-0.0881014	0.351006	decreased
ENSMUSG00000028191.11	Bcl10	protein_coding	5.08291	5.2471	4.91871	-0.0932388	0.351138	decreased
ENSMUSG00000090150.10	Acad11	protein_coding	5.16341	5.23353	5.09329	-0.0391865	0.351269	decreased
ENSMUSG00000038563.14	Efl1	protein_coding	4.14662	4.21491	4.07833	-0.0475238	0.351713	decreased
ENSMUSG00000035139.14	Secisbp2	protein_coding	4.4938	4.58425	4.40335	-0.0580858	0.352028	decreased
ENSMUSG00000024241.6	Sos1	protein_coding	10.4315	10.7384	10.1246	-0.0849138	0.35242	decreased
ENSMUSG00000052962.3	Mrpl35	protein_coding	6.57509	6.68465	6.46553	-0.0480842	0.352709	decreased
ENSMUSG00000022253.15	Nadk2	protein_coding	11.7298	12.0289	11.4308	-0.0735801	0.353622	decreased
ENSMUSG00000029486.13	Mrpl1	protein_coding	4.92209	5.08824	4.75594	-0.0974344	0.353937	decreased
ENSMUSG00000031229.16	Atrx	protein_coding	21.736	22.5455	20.9266	-0.107503	0.354141	decreased
ENSMUSG00000019856.14	Fam184a	protein_coding	5.30513	5.49475	5.11551	-0.103174	0.354183	decreased
ENSMUSG00000048410.16	Zfp407	protein_coding	4.61363	4.70796	4.51929	-0.0590059	0.354324	decreased
ENSMUSG00000111080.1	RP23-128C4.4	lincRNA	13.9073	14.5167	13.2979	-0.12652	0.354337	decreased
ENSMUSG00000057147.13	Dph6	protein_coding	5.11084	5.23787	4.98381	-0.071733	0.354344	decreased
ENSMUSG00000024695.15	Zfp91	protein_coding	29.6007	30.4924	28.7091	-0.0869405	0.354366	decreased
ENSMUSG00000066892.14	Fbxl12	protein_coding	4.27046	4.38096	4.15996	-0.0746753	0.355298	decreased
ENSMUSG00000028691.12	Prdx1	protein_coding	58.6364	60.3432	56.9297	-0.0840107	0.355495	decreased
ENSMUSG00000007613.15	Tgfbr1	protein_coding	7.73105	8.01769	7.4444	-0.107031	0.355634	decreased
ENSMUSG00000001441.13	Npepps	protein_coding	33.4693	34.1225	32.8161	-0.0563212	0.355697	decreased
ENSMUSG00000024487.4	Yipf5	protein_coding	14.2329	14.6095	13.8562	-0.0763736	0.356291	decreased
ENSMUSG00000041216.15	Clvs1	protein_coding	13.5582	13.9395	13.1768	-0.0811814	0.35632	decreased
ENSMUSG00000020572.8	Mampt	protein_coding	10.0197	10.2762	9.7632	-0.0738861	0.356418	decreased
ENSMUSG00000029780.14	Nt5c3	protein_coding	22.8006	23.8439	21.7574	-0.132116	0.356523	decreased
ENSMUSG00000062014.13	Gmfb	protein_coding	39.2496	40.7253	37.774	-0.10853	0.35654	decreased
ENSMUSG00000028609.6	Magoh	protein_coding	12.6999	13.1606	12.2392	-0.104722	0.356552	decreased
ENSMUSG00000037197.11	Rbm17	protein_coding	11.65	11.8589	11.4411	-0.0517357	0.356609	decreased
ENSMUSG00000027006.13	Dnajc10	protein_coding	21.6824	22.2883	21.0766	-0.0806436	0.356625	decreased
ENSMUSG00000040549.16	Ckap5	protein_coding	29.9675	30.6256	29.3094	-0.0633711	0.357127	decreased
ENSMUSG00000028409.11	Smu1	protein_coding	17.0237	17.304	16.7434	-0.0475078	0.357963	decreased
ENSMUSG00000024423.5	Impact	protein_coding	84.2138	87.241	81.1867	-0.103764	0.358042	decreased
ENSMUSG00000037259.15	Dzank1	protein_coding	51.7065	52.7814	50.6315	-0.0599933	0.358147	decreased
ENSMUSG00000027170.12	Eif3m	protein_coding	28.7646	29.5453	27.9839	-0.0783329	0.358504	decreased
ENSMUSG00000029190.19	AC167815.1	protein_coding	20.9765	21.4027	20.5502	-0.0586386	0.358746	decreased
ENSMUSG00000024084.7	Qpct	protein_coding	5.35325	5.63694	5.06957	-0.15305	0.358752	decreased
ENSMUSG00000055943.5	Emc7	protein_coding	16.009	16.3928	15.6253	-0.069174	0.358975	decreased
ENSMUSG00000027828.12	Ssr3	protein_coding	38.8536	40.0625	37.6447	-0.089807	0.359195	decreased
ENSMUSG00000053907.10	Mat2a	protein_coding	42.7333	43.5347	41.9318	-0.0541214	0.359434	decreased
ENSMUSG00000070730.11	Rmdn3	protein_coding	18.2525	18.5002	18.0047	-0.0391614	0.359473	decreased
ENSMUSG00000025608.9	Podxl	protein_coding	5.7509	5.96542	5.53638	-0.107682	0.359907	decreased
ENSMUSG00000073102.7	Drc1	protein_coding	3.8601	3.99897	3.72124	-0.103846	0.360014	decreased
ENSMUSG00000093661.1	Eif4e3	protein_coding	8.88745	9.11845	8.65645	-0.0750125	0.360019	decreased
ENSMUSG00000021635.14	Rad17	protein_coding	4.42449	4.53108	4.3179	-0.0695252	0.360069	decreased
ENSMUSG00000020745.15	Pafah1b1	protein_coding	122.713	126.444	118.982	-0.0877555	0.360281	decreased
ENSMUSG00000022718.11	Dgcr8	protein_coding	7.35925	7.49892	7.21959	-0.0547655	0.360336	decreased
ENSMUSG00000042305.12	Tmem183a	protein_coding	15.5213	15.7875	15.2551	-0.0494935	0.360603	decreased
ENSMUSG00000046873.18	Mbtps2	protein_coding	7.22065	7.45667	6.98464	-0.0943445	0.360755	decreased
ENSMUSG00000036941.2	Elac1	protein_coding	6.05001	6.1772	5.92281	-0.0606709	0.360851	decreased
ENSMUSG00000021466.12	Ptch1	protein_coding	14.2998	14.7469	13.8526	-0.0902586	0.361226	decreased
ENSMUSG00000058503.11	Fam133b	protein_coding	9.86726	10.2091	9.52538	-0.100012	0.361367	decreased
ENSMUSG00000021796.15	Bmpr1a	protein_coding	15.0048	15.4033	14.6064	-0.0766426	0.361484	decreased
ENSMUSG00000021823.10	Vcl	protein_coding	7.53529	7.69191	7.37866	-0.0599847	0.361508	decreased
ENSMUSG00000024827.9	Gldc	protein_coding	7.63549	7.85944	7.41154	-0.0846548	0.361526	decreased
ENSMUSG00000032038.7	St3gal4	protein_coding	10.4159	10.6345	10.1972	-0.0605738	0.362054	decreased
ENSMUSG00000071793.12	AC152164.1	transcribed_unprocessed_pseudogene	7.32517	7.55117	7.09917	-0.0890496	0.362083	decreased
ENSMUSG00000024810.16	Il33	protein_coding	9.83213	10.4145	9.24972	-0.171116	0.362098	decreased
ENSMUSG00000031668.14	Eif2ak3	protein_coding	7.57296	7.6547	7.49122	-0.0311447	0.362121	decreased
ENSMUSG00000048040.8	Arxes2	protein_coding	13.5137	14.1829	12.8444	-0.143008	0.362605	decreased
ENSMUSG00000071302.10	RP24-122D14.1	protein_coding	9.12612	9.48231	8.76994	-0.112671	0.362607	decreased
ENSMUSG00000065725.1	Gm26165	snoRNA	123.609	135.146	112.072	-0.270097	0.362801	decreased
ENSMUSG00000028199.18	Cryz	protein_coding	4.94813	5.05788	4.83839	-0.064005	0.362865	decreased
ENSMUSG00000052738.14	Suclg1	protein_coding	36.2349	36.9044	35.5654	-0.053319	0.362951	decreased
ENSMUSG00000061244.14	Exoc5	protein_coding	16.709	17.2092	16.2089	-0.0863982	0.362993	decreased
ENSMUSG00000027751.13	Supt20	protein_coding	9.86619	10.1089	9.62352	-0.0709837	0.363139	decreased
ENSMUSG00000027677.17	Ttc14	protein_coding	15.0525	15.7232	14.3818	-0.12865	0.363756	decreased
ENSMUSG00000064363.1	mt-Nd4	protein_coding	534.237	558.739	509.736	-0.132424	0.363931	decreased
ENSMUSG00000054455.4	Vapb	protein_coding	19.7914	20.0283	19.5546	-0.034531	0.363984	decreased
ENSMUSG00000011831.16	Evi5	protein_coding	13.6122	14.0996	13.1247	-0.103376	0.364246	decreased
ENSMUSG00000036353.13	P2ry12	protein_coding	19.4921	20.4219	18.5623	-0.137743	0.364463	decreased
ENSMUSG00000030304.11	Ergic2	protein_coding	7.57126	7.80562	7.33691	-0.0893407	0.364822	decreased
ENSMUSG00000031631.15	Cfap97	protein_coding	6.74489	6.93043	6.55935	-0.0793915	0.364904	decreased
ENSMUSG00000017831.7	Rab5a	protein_coding	31.5447	32.4108	30.6786	-0.0792449	0.364938	decreased
ENSMUSG00000029178.14	Klf3	protein_coding	6.8257	6.97277	6.67864	-0.0621776	0.365037	decreased
ENSMUSG00000027599.9	Armc1	protein_coding	20.6458	21.2222	20.0693	-0.0805829	0.365103	decreased
ENSMUSG00000070372.11	Capza1	protein_coding	6.37756	6.59828	6.15684	-0.0999005	0.365134	decreased
ENSMUSG00000028514.15	Usp24	protein_coding	11.6146	11.8166	11.4125	-0.0502013	0.365246	decreased
ENSMUSG00000026575.15	Nme7	protein_coding	8.81805	9.0134	8.62271	-0.0639303	0.365283	decreased
ENSMUSG00000026112.7	Coa5	protein_coding	25.8784	26.5458	25.2111	-0.0744246	0.365417	decreased
ENSMUSG00000065649.1	Snora74a	snoRNA	1559.64	1616.18	1503.1	-0.104643	0.36546	decreased
ENSMUSG00000036737.12	Oxsr1	protein_coding	12.5163	12.8995	12.133	-0.0883819	0.365496	decreased
ENSMUSG00000061024.8	Rrs1	protein_coding	6.976	7.14098	6.81102	-0.0682499	0.365607	decreased
ENSMUSG00000073147.3	RP23-443N7.2	lincRNA	5.95319	6.1402	5.76618	-0.0906698	0.365706	decreased
ENSMUSG00000002413.15	Braf	protein_coding	24.1135	24.7717	23.4553	-0.0787775	0.365714	decreased
ENSMUSG00000019990.15	Pde7b	protein_coding	17.3739	18.6317	16.1161	-0.209255	0.365757	decreased
ENSMUSG00000043154.15	Ppp2r3a	protein_coding	8.24798	8.47562	8.02035	-0.079655	0.365856	decreased
ENSMUSG00000026239.14	Pde6d	protein_coding	21.2408	21.686	20.7955	-0.0604908	0.365877	decreased
ENSMUSG00000022661.14	Cd200	protein_coding	29.5902	30.4125	28.7679	-0.0802014	0.366214	decreased
ENSMUSG00000016481.15	Cr1l	protein_coding	8.00544	8.22367	7.78721	-0.0786765	0.366866	decreased
ENSMUSG00000074749.10	Kiz	protein_coding	5.51917	5.72782	5.31053	-0.109132	0.367126	decreased
ENSMUSG00000045294.11	Insig1	protein_coding	15.8914	16.1297	15.6532	-0.0432632	0.367304	decreased
ENSMUSG00000047193.16	Dync2h1	protein_coding	6.18794	6.36341	6.01247	-0.0818422	0.367646	decreased
ENSMUSG00000103697.1	RP23-423B1.6	TEC	3.92702	4.09979	3.75425	-0.127024	0.367827	decreased
ENSMUSG00000028484.16	Psip1	protein_coding	49.7885	50.9728	48.6042	-0.0686463	0.367931	decreased
ENSMUSG00000030421.9	Uri1	protein_coding	11.6326	11.9632	11.3019	-0.0820346	0.367993	decreased
ENSMUSG00000060679.14	Mrps9	protein_coding	9.63452	9.86662	9.40242	-0.0695242	0.368789	decreased
ENSMUSG00000028780.13	Sema3c	protein_coding	6.20302	6.36436	6.04168	-0.0750654	0.369205	decreased
ENSMUSG00000033364.13	Usp37	protein_coding	6.4337	6.60862	6.25877	-0.0784699	0.369378	decreased
ENSMUSG00000001151.10	Pcnt	protein_coding	5.22736	5.30079	5.15393	-0.0405338	0.369404	decreased
ENSMUSG00000056770.15	Setd3	protein_coding	48.4409	49.4499	47.432	-0.0601077	0.3697	decreased
ENSMUSG00000041817.14	Fam169a	protein_coding	18.7311	19.3269	18.1352	-0.0918184	0.370454	decreased
ENSMUSG00000032965.10	Ift57	protein_coding	9.91499	10.1756	9.65442	-0.0758454	0.370647	decreased
ENSMUSG00000024483.18	Ankhd1	protein_coding	9.97587	10.1739	9.7778	-0.0572969	0.371409	decreased
ENSMUSG00000079065.3	RP23-314A12.1	protein_coding	4.03785	4.19641	3.87928	-0.113368	0.371732	decreased
ENSMUSG00000031352.10	Hccs	protein_coding	7.60045	7.8363	7.36459	-0.089566	0.371746	decreased
ENSMUSG00000030157.5	Clec2d	protein_coding	4.8202	5.12247	4.51793	-0.181177	0.371828	decreased
ENSMUSG00000039178.9	Tbc1d19	protein_coding	9.42296	9.72436	9.12157	-0.0923223	0.372083	decreased
ENSMUSG00000020048.13	Hsp90b1	protein_coding	87.9238	90.4054	85.4422	-0.0814603	0.372172	decreased
ENSMUSG00000040681.14	Hmgn1	protein_coding	11.6268	12.0971	11.1566	-0.116759	0.372249	decreased
ENSMUSG00000039782.14	Cpeb2	protein_coding	18.8067	19.2965	18.3169	-0.0751657	0.372729	decreased
ENSMUSG00000094655.1	Gm25360	snRNA	493.997	528.349	459.644	-0.200974	0.372863	decreased
ENSMUSG00000051234.6	Rnf7	protein_coding	30.3155	31.0093	29.6217	-0.066046	0.372892	decreased
ENSMUSG00000022024.10	Sugt1	protein_coding	12.6869	13.0542	12.3195	-0.083566	0.372945	decreased
ENSMUSG00000025008.15	Tctn3	protein_coding	6.64066	6.84483	6.43649	-0.0887403	0.372981	decreased
ENSMUSG00000021945.9	Zmym2	protein_coding	20.5801	21.0958	20.0644	-0.0723222	0.373043	decreased
ENSMUSG00000020610.16	Amz2	protein_coding	13.747	13.999	13.495	-0.0528963	0.373156	decreased
ENSMUSG00000041688.16	Amot	protein_coding	4.93631	5.01685	4.85577	-0.0470843	0.373409	decreased
ENSMUSG00000027957.13	Slc35a3	protein_coding	4.11612	4.27008	3.96216	-0.107978	0.373461	decreased
ENSMUSG00000047037.5	Nipa1	protein_coding	23.372	23.7669	22.977	-0.0487625	0.373515	decreased
ENSMUSG00000029191.16	Rfc1	protein_coding	7.22149	7.34332	7.09967	-0.0486808	0.373655	decreased
ENSMUSG00000022523.9	Fgf12	protein_coding	45.0411	46.7648	43.3174	-0.110475	0.373702	decreased
ENSMUSG00000029617.10	Ccz1	protein_coding	10.7523	11.0428	10.4618	-0.0779778	0.373899	decreased
ENSMUSG00000064367.1	mt-Nd5	protein_coding	929.606	964.34	894.872	-0.107861	0.374104	decreased
ENSMUSG00000026615.14	Eprs	protein_coding	16.2983	16.5438	16.0528	-0.04347	0.374646	decreased
ENSMUSG00000021906.14	Oxnad1	protein_coding	4.12407	4.24278	4.00535	-0.0830785	0.374665	decreased
ENSMUSG00000031592.10	Pcm1	protein_coding	17.9633	18.4894	17.4373	-0.0845208	0.374679	decreased
ENSMUSG00000022867.9	Usp25	protein_coding	10.6437	11.1033	10.1841	-0.124668	0.374808	decreased
ENSMUSG00000056342.16	Usp34	protein_coding	21.3119	21.8783	20.7455	-0.0767029	0.374818	decreased
ENSMUSG00000035212.14	Leprot	protein_coding	8.26902	8.48076	8.05728	-0.0738998	0.374825	decreased
ENSMUSG00000063316.13	Rpl27	protein_coding	64.5782	66.188	62.9684	-0.0719414	0.374834	decreased
ENSMUSG00000068250.13	Amn1	protein_coding	4.81295	5.05022	4.57568	-0.142361	0.375099	decreased
ENSMUSG00000036087.18	Slain2	protein_coding	6.37789	6.48846	6.26731	-0.0500286	0.375105	decreased
ENSMUSG00000031197.11	Vbp1	protein_coding	21.4351	22.3472	20.5229	-0.122861	0.375355	decreased
ENSMUSG00000022799.4	Arhgap31	protein_coding	6.80166	6.95312	6.65021	-0.0642595	0.375495	decreased
ENSMUSG00000022019.16	Tdrd3	protein_coding	9.01524	9.20157	8.82891	-0.0596451	0.375539	decreased
ENSMUSG00000030291.12	Med21	protein_coding	14.9408	15.4467	14.4349	-0.0977385	0.375698	decreased
ENSMUSG00000020273.13	Papolg	protein_coding	5.3708	5.54543	5.19616	-0.0938524	0.37571	decreased
ENSMUSG00000024188.15	Luc7l	protein_coding	22.0978	22.4245	21.7711	-0.0426639	0.376318	decreased
ENSMUSG00000034007.10	Scaper	protein_coding	10.416	10.579	10.253	-0.0451606	0.376431	decreased
ENSMUSG00000031666.15	Rbl2	protein_coding	10.3568	10.5431	10.1705	-0.0519158	0.37649	decreased
ENSMUSG00000063902.13	RP23-21B1.2	processed_pseudogene	7.60197	7.87573	7.32821	-0.103954	0.376764	decreased
ENSMUSG00000073678.4	Pgap1	protein_coding	6.4208	6.7075	6.1341	-0.128923	0.377608	decreased
ENSMUSG00000032854.12	Ugt8a	protein_coding	19.4677	20.6549	18.2805	-0.176175	0.377621	decreased
ENSMUSG00000020152.7	Actr2	protein_coding	86.1567	88.8004	83.5131	-0.0885637	0.377624	decreased
ENSMUSG00000046785.8	Epm2aip1	protein_coding	28.0781	28.7649	27.3914	-0.0705865	0.377664	decreased
ENSMUSG00000017754.13	Pltp	protein_coding	25.0122	26.0828	23.9416	-0.12358	0.377773	decreased
ENSMUSG00000066232.4	Ipo7	protein_coding	28.6539	29.5564	27.7514	-0.0909074	0.377785	decreased
ENSMUSG00000054196.7	Cthrc1	protein_coding	3.87428	4.01147	3.7371	-0.10221	0.378101	decreased
ENSMUSG00000071252.6	RP23-198N22.1	protein_coding	8.91006	9.28368	8.53645	-0.121061	0.37814	decreased
ENSMUSG00000068748.7	Ptprz1	protein_coding	37.3889	38.6862	36.0916	-0.100156	0.378655	decreased
ENSMUSG00000039967.14	Zfp292	protein_coding	8.67317	8.93017	8.41617	-0.0855242	0.378738	decreased
ENSMUSG00000046836.13	Brox	protein_coding	13.1461	13.4311	12.8611	-0.0625538	0.378762	decreased
ENSMUSG00000024750.10	Zfand5	protein_coding	53.7529	54.993	52.5129	-0.0665768	0.378862	decreased
ENSMUSG00000056820.7	Tsnax	protein_coding	40.3134	40.8466	39.7801	-0.0381713	0.378866	decreased
ENSMUSG00000030002.15	Dusp11	protein_coding	6.95471	7.1771	6.73231	-0.0922976	0.379409	decreased
ENSMUSG00000078117.2	Gm16485	protein_coding	6.07431	6.35345	5.79517	-0.132689	0.380015	decreased
ENSMUSG00000056966.7	Gjc3	protein_coding	9.34694	9.9654	8.72849	-0.191197	0.380068	decreased
ENSMUSG00000045031.18	Cetn4	protein_coding	3.80205	3.99701	3.6071	-0.148085	0.380204	decreased
ENSMUSG00000032434.9	Cmtm6	protein_coding	7.4771	7.64146	7.31274	-0.0634367	0.380233	decreased
ENSMUSG00000035236.17	Scai	protein_coding	10.9298	11.3977	10.4619	-0.123606	0.38024	decreased
ENSMUSG00000003228.8	Grk5	protein_coding	8.98056	9.40302	8.55811	-0.135832	0.381109	decreased
ENSMUSG00000053347.14	Zfp943	protein_coding	5.75267	5.93884	5.56651	-0.0934068	0.381636	decreased
ENSMUSG00000031068.8	Glrx3	protein_coding	22.897	23.3784	22.4156	-0.0606732	0.381693	decreased
ENSMUSG00000005610.17	Eif4g2	protein_coding	153.386	156.704	150.069	-0.0624162	0.382139	decreased
ENSMUSG00000022358.7	Fbxo32	protein_coding	4.95861	5.21701	4.70021	-0.150496	0.382173	decreased
ENSMUSG00000050668.9	Gpatch11	protein_coding	6.67529	6.80587	6.54471	-0.0564506	0.382195	decreased
ENSMUSG00000015961.8	Adss	protein_coding	21.0653	21.6063	20.5242	-0.0741277	0.382231	decreased
ENSMUSG00000031508.14	Ankrd10	protein_coding	7.27067	7.43942	7.10193	-0.0669798	0.382531	decreased
ENSMUSG00000049804.9	Armcx4	protein_coding	9.74381	9.88586	9.60177	-0.0420663	0.382813	decreased
ENSMUSG00000034327.17	Kctd9	protein_coding	4.80602	4.98255	4.62948	-0.106037	0.382846	decreased
ENSMUSG00000059423.13	Zfp933	protein_coding	5.54669	5.73917	5.35421	-0.100169	0.383051	decreased
ENSMUSG00000034765.6	Dusp5	protein_coding	4.51596	4.73039	4.30153	-0.137109	0.383096	decreased
ENSMUSG00000018583.5	G3bp1	protein_coding	11.4875	11.6044	11.3707	-0.0293462	0.3832	decreased
ENSMUSG00000033499.14	Larp4b	protein_coding	20.3775	20.5864	20.1686	-0.0295824	0.383424	decreased
ENSMUSG00000090935.10	Synj2bp	protein_coding	11.8855	12.2055	11.5655	-0.0776941	0.383535	decreased
ENSMUSG00000061130.12	Ppm1b	protein_coding	29.8252	30.1915	29.4589	-0.0354389	0.383646	decreased
ENSMUSG00000031283.16	Chrdl1	protein_coding	4.466	4.73556	4.19643	-0.174373	0.383761	decreased
ENSMUSG00000106944.1	RP23-16J8.6	TEC	4.31566	4.48927	4.14204	-0.116139	0.384002	decreased
ENSMUSG00000092837.1	Rpph1	ribozyme	3959.58	4066.2	3852.96	-0.0777153	0.384309	decreased
ENSMUSG00000027823.9	Gmps	protein_coding	16.303	16.8285	15.7776	-0.0930275	0.384395	decreased
ENSMUSG00000027339.15	Rassf2	protein_coding	18.7547	19.1406	18.3688	-0.0593778	0.385106	decreased
ENSMUSG00000073418.4	C4b	protein_coding	5.63974	6.02738	5.25209	-0.198639	0.385477	decreased
ENSMUSG00000038949.8	Cnst	protein_coding	12.1895	12.391	11.9881	-0.0476822	0.385639	decreased
ENSMUSG00000003559.7	As3mt	protein_coding	5.94993	6.11237	5.78749	-0.078795	0.386018	decreased
ENSMUSG00000037400.17	Atp11b	protein_coding	12.4494	12.9574	11.9415	-0.117792	0.386346	decreased
ENSMUSG00000032328.12	Tmem30a	protein_coding	95.7829	99.0761	92.4897	-0.0992453	0.386404	decreased
ENSMUSG00000023791.15	Pigx	protein_coding	6.42751	6.59139	6.26363	-0.0735837	0.386557	decreased
ENSMUSG00000042207.17	Kdm5b	protein_coding	19.2352	19.5022	18.9682	-0.0400541	0.386924	decreased
ENSMUSG00000017801.15	Mlx	protein_coding	10.2682	10.3969	10.1394	-0.0361824	0.387318	decreased
ENSMUSG00000078866.10	RP23-67E6.5	protein_coding	4.31884	4.53503	4.10265	-0.144555	0.387419	decreased
ENSMUSG00000028222.2	Calb1	protein_coding	17.3303	17.861	16.7997	-0.0883786	0.38759	decreased
ENSMUSG00000039419.17	Cntnap2	protein_coding	19.1431	19.7755	18.5108	-0.0953422	0.387603	decreased
ENSMUSG00000026761.12	Orc4	protein_coding	7.97205	8.2431	7.70101	-0.0981384	0.387995	decreased
ENSMUSG00000046324.12	Ermp1	protein_coding	8.80264	9.01333	8.59194	-0.0690761	0.388275	decreased
ENSMUSG00000013878.18	Rnf170	protein_coding	6.60275	6.7277	6.4778	-0.0546084	0.388548	decreased
ENSMUSG00000109901.1	Chmp1b	protein_coding	9.82876	10.054	9.60349	-0.0661441	0.388914	decreased
ENSMUSG00000069520.6	Tmem19	protein_coding	9.71129	9.83218	9.5904	-0.0359205	0.389221	decreased
ENSMUSG00000059182.7	Skap2	protein_coding	4.22221	4.44927	3.99515	-0.155318	0.389406	decreased
ENSMUSG00000023150.14	Ivns1abp	protein_coding	35.1994	36.4573	33.9415	-0.103157	0.389717	decreased
ENSMUSG00000029729.12	Zkscan1	protein_coding	14.5446	14.7406	14.3487	-0.0388741	0.390059	decreased
ENSMUSG00000022947.7	Cbr3	protein_coding	7.48015	7.72426	7.23603	-0.0941988	0.390228	decreased
ENSMUSG00000036023.6	Parp2	protein_coding	5.28466	5.37912	5.1902	-0.0515811	0.390321	decreased
ENSMUSG00000037112.16	Sik2	protein_coding	12.3466	12.6086	12.0847	-0.0612177	0.39073	decreased
ENSMUSG00000030521.11	Mphosph10	protein_coding	4.4936	4.63273	4.35448	-0.0893614	0.390933	decreased
ENSMUSG00000003420.8	Fcgrt	protein_coding	5.60027	5.77639	5.42416	-0.0907675	0.391284	decreased
ENSMUSG00000075224.8	Lrrc55	protein_coding	5.08691	5.32906	4.84476	-0.137454	0.391867	decreased
ENSMUSG00000036707.16	Cab39	protein_coding	48.7533	49.6396	47.8671	-0.052456	0.39196	decreased
ENSMUSG00000009207.15	Lnpk	protein_coding	23.5743	24.5302	22.6185	-0.117058	0.39197	decreased
ENSMUSG00000050697.9	Prkaa1	protein_coding	6.99133	7.20996	6.77271	-0.090257	0.392083	decreased
ENSMUSG00000027706.8	Sec62	protein_coding	29.7781	30.6678	28.8884	-0.0862343	0.39229	decreased
ENSMUSG00000017286.15	Glod4	protein_coding	21.4857	21.94	21.0313	-0.0610254	0.392365	decreased
ENSMUSG00000040209.12	Zfp704	protein_coding	10.1865	10.3608	10.0122	-0.0493719	0.392632	decreased
ENSMUSG00000001289.12	Pfdn5	protein_coding	71.6852	72.5903	70.7801	-0.036434	0.3927	decreased
ENSMUSG00000022816.11	Fstl1	protein_coding	7.60364	7.91287	7.29442	-0.117407	0.39305	decreased
ENSMUSG00000039286.12	Fndc3b	protein_coding	4.14597	4.25522	4.03672	-0.0760502	0.393316	decreased
ENSMUSG00000021929.9	Kpna3	protein_coding	23.5656	24.1691	22.9621	-0.0739098	0.393416	decreased
ENSMUSG00000039361.11	Picalm	protein_coding	41.0779	42.1901	39.9657	-0.0781408	0.39343	decreased
ENSMUSG00000021264.12	Yy1	protein_coding	14.2486	14.4367	14.0605	-0.0380855	0.393579	decreased
ENSMUSG00000035246.16	Pcyt1b	protein_coding	10.5528	10.6924	10.4133	-0.0381494	0.393606	decreased
ENSMUSG00000025777.8	Gdap1	protein_coding	22.0516	22.6807	21.4226	-0.0823325	0.394065	decreased
ENSMUSG00000003923.14	Tfam	protein_coding	12.2488	12.661	11.8366	-0.0971401	0.394247	decreased
ENSMUSG00000041846.15	Smek1	protein_coding	11.4151	11.6323	11.1979	-0.0549039	0.394259	decreased
ENSMUSG00000024068.7	Spast	protein_coding	17.4328	17.74	17.1256	-0.0508494	0.394395	decreased
ENSMUSG00000046062.5	Ppp1r15b	protein_coding	15.6534	15.8913	15.4155	-0.043859	0.394707	decreased
ENSMUSG00000027447.6	Cst3	protein_coding	870.403	887.023	853.784	-0.0551002	0.394812	decreased
ENSMUSG00000047446.18	Arl4a	protein_coding	13.8574	14.5472	13.1676	-0.143746	0.395548	decreased
ENSMUSG00000043384.15	Gprasp1	protein_coding	89.4459	91.4874	87.4044	-0.065867	0.39584	decreased
ENSMUSG00000032026.7	Rexo2	protein_coding	20.0965	20.4228	19.7703	-0.0468406	0.39604	decreased
ENSMUSG00000057614.6	Gnai1	protein_coding	58.707	60.2006	57.2134	-0.073426	0.396175	decreased
ENSMUSG00000027011.14	Ube2e3	protein_coding	33.3233	34.3107	32.3359	-0.0855251	0.396531	decreased
ENSMUSG00000074909.4	Ranbp6	protein_coding	11.3112	11.6305	10.9918	-0.0814845	0.396839	decreased
ENSMUSG00000003955.7	Fam162a	protein_coding	21.5718	22.1055	21.0382	-0.0713967	0.397385	decreased
ENSMUSG00000107705.1	RP24-267I24.5	protein_coding	6.31767	6.67431	5.96103	-0.163057	0.398041	decreased
ENSMUSG00000038773.11	Kdm3b	protein_coding	13.006	13.1414	12.8705	-0.0300453	0.398402	decreased
ENSMUSG00000022338.7	Eny2	protein_coding	19.216	19.9808	18.4512	-0.114904	0.398538	decreased
ENSMUSG00000000948.16	RP24-177J9.4	protein_coding	4.69042	4.92407	4.45678	-0.143849	0.398637	decreased
ENSMUSG00000022807.8	Osbpl11	protein_coding	5.19281	5.2623	5.12333	-0.038612	0.398923	decreased
ENSMUSG00000035936.6	Aldh5a1	protein_coding	19.8016	20.1219	19.4812	-0.0466858	0.398998	decreased
ENSMUSG00000071267.11	Zfp942	protein_coding	4.31093	4.48272	4.13914	-0.115046	0.399039	decreased
ENSMUSG00000025933.15	Tmem14a	protein_coding	14.651	15.1593	14.1427	-0.100143	0.399137	decreased
ENSMUSG00000018593.13	Sparc	protein_coding	63.9456	66.9786	60.9127	-0.136956	0.399207	decreased
ENSMUSG00000039841.14	Zfp800	protein_coding	7.18935	7.41239	6.9663	-0.0895457	0.39922	decreased
ENSMUSG00000022248.14	Rad1	protein_coding	4.07092	4.17591	3.96594	-0.0744296	0.399297	decreased
ENSMUSG00000028243.5	Ubxn2b	protein_coding	9.32754	9.58855	9.06652	-0.0807649	0.399463	decreased
ENSMUSG00000017412.15	Cacnb4	protein_coding	40.4399	41.8557	39.0241	-0.101058	0.399903	decreased
ENSMUSG00000028608.15	RP23-40G2.3	protein_coding	14.4109	14.6859	14.1359	-0.0550718	0.400494	decreased
ENSMUSG00000021597.16	Slf1	protein_coding	9.10401	9.44475	8.76327	-0.108044	0.401065	decreased
ENSMUSG00000034910.5	Pygo1	protein_coding	6.76531	6.92205	6.60857	-0.0668613	0.401316	decreased
ENSMUSG00000014074.17	Rnf168	protein_coding	9.06598	9.274	8.85797	-0.0662164	0.401584	decreased
ENSMUSG00000029125.14	Stx18	protein_coding	9.99728	10.2113	9.78328	-0.0617752	0.401781	decreased
ENSMUSG00000048874.15	Phf3	protein_coding	13.9183	14.1637	13.6729	-0.0508803	0.401849	decreased
ENSMUSG00000068457.14	Uty	protein_coding	5.81356	6.00921	5.61791	-0.0971437	0.402047	decreased
ENSMUSG00000015757.10	Ppil4	protein_coding	7.01272	7.2077	6.81774	-0.0802469	0.402177	decreased
ENSMUSG00000057335.11	Cep170	protein_coding	16.9435	17.3091	16.5778	-0.062278	0.402244	decreased
ENSMUSG00000024782.7	Ak3	protein_coding	26.8435	27.1339	26.5531	-0.0312168	0.402756	decreased
ENSMUSG00000021792.15	Fam213a	protein_coding	38.5832	39.6731	37.4932	-0.0815312	0.402778	decreased
ENSMUSG00000020544.14	Cox11	protein_coding	8.51101	8.72377	8.29826	-0.0721437	0.402787	decreased
ENSMUSG00000014956.15	Ppp1cb	protein_coding	57.2507	60.5806	53.9208	-0.168013	0.402968	decreased
ENSMUSG00000046096.7	RP23-17C12.7	protein_coding	16.7263	17.1218	16.3308	-0.0682442	0.403087	decreased
ENSMUSG00000059811.13	Atl2	protein_coding	15.3978	15.8134	14.9821	-0.0779057	0.403347	decreased
ENSMUSG00000021036.10	Sptlc2	protein_coding	4.92975	5.03979	4.8197	-0.0644188	0.403436	decreased
ENSMUSG00000030145.14	Zfp248	protein_coding	4.62425	4.73683	4.51168	-0.070256	0.403496	decreased
ENSMUSG00000008859.8	Rala	protein_coding	15.9691	16.4214	15.5169	-0.0817371	0.403778	decreased
ENSMUSG00000020150.13	Gamt	protein_coding	6.6873	6.98412	6.39047	-0.128156	0.403814	decreased
ENSMUSG00000005506.16	Celf1	protein_coding	39.8619	40.5779	39.1459	-0.0518321	0.403828	decreased
ENSMUSG00000007850.16	Hnrnph1	protein_coding	33.8067	35.0591	32.5543	-0.106944	0.403982	decreased
ENSMUSG00000031731.16	Ap1g1	protein_coding	20.9888	21.2639	20.7137	-0.0378192	0.404118	decreased
ENSMUSG00000055480.7	Zfp458	protein_coding	3.93239	4.0988	3.76598	-0.122174	0.404227	decreased
ENSMUSG00000046449.15	RP23-35L3.1	protein_coding	8.54125	8.70161	8.38088	-0.0541804	0.404281	decreased
ENSMUSG00000051989.11	Smim11	protein_coding	6.80941	7.02668	6.59214	-0.0920947	0.404853	decreased
ENSMUSG00000040410.14	Fbxl4	protein_coding	6.19865	6.32583	6.07147	-0.0592098	0.404903	decreased
ENSMUSG00000020705.6	Ddx42	protein_coding	16.2037	16.5238	15.8836	-0.0570052	0.40502	decreased
ENSMUSG00000030265.14	Kras	protein_coding	25.163	26.0096	24.3164	-0.097114	0.405171	decreased
ENSMUSG00000102222.1	Pcdhga10	protein_coding	4.8072	4.93506	4.67935	-0.0767599	0.405223	decreased
ENSMUSG00000037174.18	Elf2	protein_coding	13.1914	13.4349	12.9479	-0.0532757	0.405276	decreased
ENSMUSG00000020840.10	Blmh	protein_coding	17.556	17.8464	17.2657	-0.0477223	0.405402	decreased
ENSMUSG00000022855.8	Senp2	protein_coding	20.1365	20.6206	19.6524	-0.0693862	0.405476	decreased
ENSMUSG00000023068.16	Nus1	protein_coding	23.3923	23.9626	22.822	-0.0703601	0.405567	decreased
ENSMUSG00000009535.13	Rnmt	protein_coding	16.1852	16.6181	15.7524	-0.0771838	0.405593	decreased
ENSMUSG00000042487.6	Leo1	protein_coding	5.86592	5.93545	5.79638	-0.0342046	0.405685	decreased
ENSMUSG00000035649.17	Zcchc7	protein_coding	8.89708	9.20389	8.59027	-0.09954	0.406124	decreased
ENSMUSG00000026577.13	Blzf1	protein_coding	7.45167	7.58723	7.31611	-0.0524953	0.406293	decreased
ENSMUSG00000028582.14	Cc2d1b	protein_coding	4.55417	4.6667	4.44164	-0.0713087	0.406335	decreased
ENSMUSG00000027371.10	Fahd2a	protein_coding	9.26455	9.4723	9.0568	-0.0647134	0.406471	decreased
ENSMUSG00000032531.15	Amotl2	protein_coding	5.59407	5.74791	5.44022	-0.0793744	0.406614	decreased
ENSMUSG00000041695.2	Kcnj2	protein_coding	5.4428	5.65014	5.23547	-0.109969	0.406919	decreased
ENSMUSG00000010392.8	Gosr1	protein_coding	12.1021	12.2717	11.9324	-0.0404556	0.407373	decreased
ENSMUSG00000074698.10	Csnk2a1	protein_coding	23.4968	23.9992	22.9943	-0.0617146	0.407419	decreased
ENSMUSG00000024908.15	Ppp6r3	protein_coding	15.4988	15.7781	15.2195	-0.052006	0.407427	decreased
ENSMUSG00000022336.3	Eif3e	protein_coding	36.938	37.8272	36.0489	-0.0694673	0.407845	decreased
ENSMUSG00000007989.7	Fzd3	protein_coding	21.4394	22.1046	20.7742	-0.0895516	0.407979	decreased
ENSMUSG00000021938.12	Pspc1	protein_coding	11.6983	11.9405	11.4561	-0.0597357	0.408211	decreased
ENSMUSG00000063882.12	Uqcrh	protein_coding	122.028	123.599	120.457	-0.0371429	0.408234	decreased
ENSMUSG00000035762.11	Tmem161b	protein_coding	5.18855	5.33868	5.03842	-0.083512	0.408237	decreased
ENSMUSG00000019055.15	Plod1	protein_coding	6.05108	6.18791	5.91424	-0.0652609	0.408309	decreased
ENSMUSG00000042197.13	Zfp451	protein_coding	13.6175	14.0147	13.2202	-0.0841966	0.408312	decreased
ENSMUSG00000051154.11	Commd3	protein_coding	24.9918	25.35	24.6336	-0.0413598	0.408376	decreased
ENSMUSG00000023089.12	Ndufa5	protein_coding	34.3549	35.6477	33.0621	-0.108628	0.408382	decreased
ENSMUSG00000032252.14	Glce	protein_coding	9.12503	9.45866	8.7914	-0.105544	0.408403	decreased
ENSMUSG00000024493.8	Lars	protein_coding	9.81555	9.97222	9.65888	-0.0460593	0.408458	decreased
ENSMUSG00000024298.14	Zfp871	protein_coding	20.7254	21.2452	20.2056	-0.0723808	0.40882	decreased
ENSMUSG00000027272.5	Ubr1	protein_coding	12.0373	12.3279	11.7468	-0.0696515	0.408899	decreased
ENSMUSG00000015994.10	Fnta	protein_coding	17.5049	17.8312	17.1787	-0.0537799	0.408925	decreased
ENSMUSG00000024258.3	Polr2d	protein_coding	8.70727	8.91722	8.49733	-0.0695846	0.409385	decreased
ENSMUSG00000082935.3	AC115920.2	processed_pseudogene	3.86291	3.99472	3.7311	-0.0984925	0.409465	decreased
ENSMUSG00000021775.11	Nr1d2	protein_coding	29.6826	30.5049	28.8603	-0.0799511	0.409696	decreased
ENSMUSG00000057561.9	Eif1a	protein_coding	15.2708	15.6723	14.8693	-0.0758793	0.409865	decreased
ENSMUSG00000078861.8	Zfp931	protein_coding	7.10907	7.4268	6.79133	-0.129047	0.409879	decreased
ENSMUSG00000050663.7	Trhde	protein_coding	6.60666	6.78859	6.42474	-0.0794744	0.41056	decreased
ENSMUSG00000023156.4	Rpp14	protein_coding	14.4256	14.946	13.9052	-0.104127	0.41073	decreased
ENSMUSG00000026718.17	Stam	protein_coding	12.6647	12.8745	12.455	-0.047788	0.410801	decreased
ENSMUSG00000048218.6	Amigo2	protein_coding	4.009	4.21815	3.79985	-0.150669	0.411871	decreased
ENSMUSG00000021327.19	Zkscan3	protein_coding	9.5544	9.77657	9.33223	-0.0671077	0.411958	decreased
ENSMUSG00000024974.10	Smc3	protein_coding	10.21	10.4402	9.97979	-0.0650681	0.412164	decreased
ENSMUSG00000039100.10	March6	protein_coding	61.3173	62.5187	60.1159	-0.0565414	0.412169	decreased
ENSMUSG00000056145.5	RP23-469H5.1	lincRNA	9.13416	9.54384	8.72448	-0.129501	0.412206	decreased
ENSMUSG00000033790.11	Tubgcp5	protein_coding	8.00428	8.21195	7.79662	-0.0748754	0.412396	decreased
ENSMUSG00000027739.9	Rab33b	protein_coding	7.34502	7.52253	7.1675	-0.069747	0.412738	decreased
ENSMUSG00000051098.6	Mblac2	protein_coding	7.0603	7.21779	6.90281	-0.0643744	0.412749	decreased
ENSMUSG00000038628.8	Polr3k	protein_coding	9.78429	10.0874	9.48119	-0.0894122	0.412827	decreased
ENSMUSG00000055026.13	Gabrg3	protein_coding	6.45861	6.6982	6.21903	-0.107084	0.412981	decreased
ENSMUSG00000030393.8	Zik1	protein_coding	5.00285	5.1154	4.89031	-0.0649226	0.413162	decreased
ENSMUSG00000005371.14	Fbxo11	protein_coding	32.2636	33.0699	31.4572	-0.0721295	0.413221	decreased
ENSMUSG00000022013.4	Dnajc15	protein_coding	4.32466	4.41216	4.23716	-0.0583876	0.413334	decreased
ENSMUSG00000031601.16	Cnot7	protein_coding	24.4811	25.2294	23.7327	-0.0882288	0.413709	decreased
ENSMUSG00000026455.14	Klhl12	protein_coding	10.7531	10.9583	10.548	-0.0550501	0.413867	decreased
ENSMUSG00000073676.4	Hspe1	protein_coding	25.0595	25.9961	24.1228	-0.107897	0.413899	decreased
ENSMUSG00000040383.16	Aqr	protein_coding	9.65229	9.79754	9.50704	-0.0434228	0.41397	decreased
ENSMUSG00000037999.13	Arap2	protein_coding	17.9061	18.3795	17.4328	-0.0762906	0.414049	decreased
ENSMUSG00000022772.11	Senp5	protein_coding	16.2907	16.7081	15.8734	-0.0739292	0.414124	decreased
ENSMUSG00000029208.16	Guf1	protein_coding	4.93665	5.14489	4.7284	-0.121787	0.414218	decreased
ENSMUSG00000005732.14	Ranbp1	protein_coding	24.126	24.6816	23.5704	-0.0664634	0.414264	decreased
ENSMUSG00000088990.1	Gm22767	scaRNA	24.1947	25.4481	22.9414	-0.149604	0.41432	decreased
ENSMUSG00000022781.8	Pak2	protein_coding	9.55724	9.81304	9.30144	-0.0772464	0.414392	decreased
ENSMUSG00000022311.15	Csmd3	protein_coding	6.18404	6.37284	5.99525	-0.0881165	0.41441	decreased
ENSMUSG00000055436.18	Srsf11	protein_coding	18.3845	18.7011	18.068	-0.0496844	0.414456	decreased
ENSMUSG00000031558.15	Slit2	protein_coding	6.01804	6.18642	5.84966	-0.0807538	0.414651	decreased
ENSMUSG00000045969.8	Ing1	protein_coding	12.5669	12.8151	12.3187	-0.0569917	0.414876	decreased
ENSMUSG00000025133.9	Ints4	protein_coding	8.12715	8.29191	7.96239	-0.0585014	0.415172	decreased
ENSMUSG00000014850.15	Msh3	protein_coding	4.24042	4.3405	4.14034	-0.0681111	0.415262	decreased
ENSMUSG00000067336.6	Bmpr2	protein_coding	31.9752	32.7386	31.2118	-0.0689033	0.415798	decreased
ENSMUSG00000000355.13	Mcts1	protein_coding	19.5387	20.2418	18.8357	-0.103872	0.415873	decreased
ENSMUSG00000032307.16	Ube2q2	protein_coding	21.0009	21.3616	20.6403	-0.0495532	0.415928	decreased
ENSMUSG00000041328.16	Pcf11	protein_coding	15.3551	15.6089	15.1013	-0.0476927	0.416826	decreased
ENSMUSG00000038564.10	Ift172	protein_coding	9.84011	10.0372	9.64307	-0.0577854	0.416943	decreased
ENSMUSG00000029156.11	Sgcb	protein_coding	11.1919	11.4112	10.9727	-0.0565238	0.417032	decreased
ENSMUSG00000078427.3	Sarnp	protein_coding	10.7428	11.0723	10.4133	-0.0885209	0.417163	decreased
ENSMUSG00000047368.3	Abhd17b	protein_coding	13.5254	13.9256	13.1253	-0.0853819	0.417433	decreased
ENSMUSG00000027203.15	Dut	protein_coding	9.54072	9.69248	9.38896	-0.0458995	0.417924	decreased
ENSMUSG00000030980.17	Knop1	protein_coding	4.56593	4.67122	4.46063	-0.0665495	0.418091	decreased
ENSMUSG00000052656.12	Rnf103	protein_coding	18.2709	18.6974	17.8444	-0.0673722	0.418214	decreased
ENSMUSG00000074781.5	Ube2n	protein_coding	26.8933	27.5674	26.2193	-0.0723361	0.41827	decreased
ENSMUSG00000021832.8	Psmc6	protein_coding	22.2063	22.9323	21.4803	-0.0943667	0.418288	decreased
ENSMUSG00000047635.6	AC127339.2	protein_coding	4.84247	4.92186	4.76307	-0.0473107	0.418398	decreased
ENSMUSG00000021774.13	Ube2e1	protein_coding	31.7151	32.5425	30.8876	-0.0752996	0.418418	decreased
ENSMUSG00000022752.8	Tomm70a	protein_coding	50.2987	52.1395	48.4579	-0.105645	0.418471	decreased
ENSMUSG00000046032.16	Snx12	protein_coding	23.4521	23.7472	23.1569	-0.0363168	0.419151	decreased
ENSMUSG00000109394.1	RP23-54G8.4	lincRNA	3.81778	3.96247	3.6731	-0.109402	0.419433	decreased
ENSMUSG00000019929.16	Dcn	protein_coding	4.31217	4.62315	4.0012	-0.208445	0.419447	decreased
ENSMUSG00000031221.7	Igbp1	protein_coding	12.5882	12.8288	12.3477	-0.055144	0.419692	decreased
ENSMUSG00000029276.13	Glmn	protein_coding	4.61714	4.77122	4.46306	-0.0963242	0.420005	decreased
ENSMUSG00000025979.13	Mob4	protein_coding	13.7721	14.3039	13.2403	-0.111475	0.420111	decreased
ENSMUSG00000021474.9	Sfxn1	protein_coding	20.642	20.8548	20.4291	-0.0297486	0.42032	decreased
ENSMUSG00000021987.9	Mtmr6	protein_coding	33.7246	34.3192	33.13	-0.0508809	0.420471	decreased
ENSMUSG00000020422.13	Tns3	protein_coding	12.4602	12.7747	12.1457	-0.0728453	0.421336	decreased
ENSMUSG00000026158.11	Ogfrl1	protein_coding	33.1547	34.0815	32.2278	-0.0806853	0.42136	decreased
ENSMUSG00000085069.2	RP23-360O1.1	antisense	4.77683	5.21026	4.34341	-0.262525	0.4216	decreased
ENSMUSG00000069265.2	Hist1h3a	protein_coding	4.225	4.56916	3.88084	-0.235558	0.422309	decreased
ENSMUSG00000022247.12	Brix1	protein_coding	4.9003	5.04741	4.75318	-0.0866498	0.422987	decreased
ENSMUSG00000039943.16	Plcb4	protein_coding	14.14	14.5735	13.7066	-0.0884831	0.423077	decreased
ENSMUSG00000034098.14	Fstl5	protein_coding	5.76907	6.10078	5.43737	-0.166083	0.423101	decreased
ENSMUSG00000028127.10	Abcd3	protein_coding	14.8217	15.1117	14.5317	-0.0564673	0.423315	decreased
ENSMUSG00000020594.14	Pum2	protein_coding	61.2145	62.1249	60.3041	-0.0429144	0.423743	decreased
ENSMUSG00000047888.10	Tnrc6b	protein_coding	15.2295	15.447	15.0121	-0.0412033	0.423868	decreased
ENSMUSG00000025059.16	Gk	protein_coding	5.34053	5.49509	5.18597	-0.0835282	0.424031	decreased
ENSMUSG00000049090.2	Zadh2	protein_coding	8.48785	8.68001	8.29568	-0.0653358	0.424325	decreased
ENSMUSG00000038784.13	Cnot4	protein_coding	13.8341	14.1041	13.5642	-0.0563085	0.424339	decreased
ENSMUSG00000029670.12	Ing3	protein_coding	5.03334	5.134	4.93267	-0.0577138	0.424474	decreased
ENSMUSG00000077714.1	Snord17	snoRNA	546.931	573.755	520.107	-0.141627	0.424605	decreased
ENSMUSG00000022466.6	Rpap3	protein_coding	7.44311	7.60181	7.2844	-0.061534	0.424893	decreased
ENSMUSG00000069662.5	Marcks	protein_coding	44.1001	45.5646	42.6357	-0.0958511	0.425314	decreased
ENSMUSG00000002997.15	Prkar2b	protein_coding	23.1139	23.8067	22.4211	-0.0865146	0.425534	decreased
ENSMUSG00000033910.13	Gucy1a3	protein_coding	21.3618	21.7013	21.0222	-0.0458669	0.425617	decreased
ENSMUSG00000032449.13	Slc25a36	protein_coding	10.2802	10.5504	10.0101	-0.0758455	0.425789	decreased
ENSMUSG00000046311.13	Zfp62	protein_coding	10.3119	10.5911	10.0326	-0.0781497	0.425929	decreased
ENSMUSG00000031924.4	Cyb5b	protein_coding	32.7249	33.1537	32.2961	-0.0378105	0.426022	decreased
ENSMUSG00000035150.15	Eif2s3x	protein_coding	22.6878	23.1314	22.2443	-0.0564162	0.426099	decreased
ENSMUSG00000035476.9	Tab3	protein_coding	4.56757	4.70034	4.4348	-0.0838949	0.426259	decreased
ENSMUSG00000027363.15	Usp8	protein_coding	13.5046	13.7067	13.3025	-0.0431772	0.426413	decreased
ENSMUSG00000053931.11	Cnn3	protein_coding	24.8656	25.6203	24.111	-0.0875923	0.426445	decreased
ENSMUSG00000024259.8	Slc25a46	protein_coding	17.0485	17.3281	16.7689	-0.0473212	0.426612	decreased
ENSMUSG00000019803.11	Nr2e1	protein_coding	5.26123	5.36433	5.15813	-0.0565509	0.426727	decreased
ENSMUSG00000074280.6	RP23-371B13.4	processed_pseudogene	9.43916	9.91573	8.96259	-0.145805	0.427181	decreased
ENSMUSG00000038416.15	Cdc16	protein_coding	13.7421	13.9309	13.5534	-0.0396271	0.427272	decreased
ENSMUSG00000021645.16	Smn1	protein_coding	9.56546	9.72382	9.40711	-0.047772	0.427321	decreased
ENSMUSG00000026385.16	Dbi	protein_coding	77.667	80.2512	75.0828	-0.0960407	0.427498	decreased
ENSMUSG00000062519.13	Zfp398	protein_coding	7.20147	7.31259	7.09034	-0.0445287	0.428013	decreased
ENSMUSG00000021054.6	Sgpp1	protein_coding	11.7347	12.0388	11.4306	-0.074799	0.428016	decreased
ENSMUSG00000028034.15	Fubp1	protein_coding	18.8411	19.2516	18.4306	-0.0628782	0.428064	decreased
ENSMUSG00000024978.10	Gpam	protein_coding	14.8089	14.9661	14.6516	-0.0306425	0.428152	decreased
ENSMUSG00000026095.15	Asnsd1	protein_coding	6.51915	6.6571	6.3812	-0.0610658	0.428422	decreased
ENSMUSG00000042699.11	Dhx9	protein_coding	22.6939	23.2111	22.1768	-0.0657637	0.428776	decreased
ENSMUSG00000051285.17	Pcmtd1	protein_coding	15.1669	15.6888	14.645	-0.0993227	0.428871	decreased
ENSMUSG00000037674.15	Rfx7	protein_coding	9.49238	9.68769	9.29708	-0.0593758	0.429015	decreased
ENSMUSG00000027884.16	Clcc1	protein_coding	7.14978	7.28832	7.01124	-0.0559172	0.429484	decreased
ENSMUSG00000028532.14	Cachd1	protein_coding	3.88319	4.10475	3.66163	-0.164808	0.429657	decreased
ENSMUSG00000090112.8	Shprh	protein_coding	8.68611	8.88041	8.4918	-0.0645571	0.429847	decreased
ENSMUSG00000029068.16	Ccnl2	protein_coding	11.0444	11.2794	10.8094	-0.0614038	0.430051	decreased
ENSMUSG00000097333.7	Zfp87	protein_coding	6.1167	6.26609	5.96732	-0.0704821	0.430101	decreased
ENSMUSG00000024805.16	Pcgf5	protein_coding	9.11826	9.2828	8.95373	-0.0520726	0.430119	decreased
ENSMUSG00000031701.6	Dnaja2	protein_coding	35.6816	36.4041	34.9591	-0.0584318	0.430302	decreased
ENSMUSG00000022300.10	Dcaf13	protein_coding	8.24266	8.41388	8.07144	-0.0599456	0.430638	decreased
ENSMUSG00000038642.10	Ctss	protein_coding	36.6226	37.3912	35.854	-0.0605672	0.430646	decreased
ENSMUSG00000031584.16	Gsr	protein_coding	15.8231	16.041	15.6051	-0.0397419	0.430815	decreased
ENSMUSG00000033799.10	Fam208b	protein_coding	6.25887	6.42075	6.09699	-0.0746447	0.430825	decreased
ENSMUSG00000060675.13	Pla2g16	protein_coding	12.3413	12.8094	11.8732	-0.109494	0.431062	decreased
ENSMUSG00000054893.15	Zfp667	protein_coding	5.38728	5.56734	5.20721	-0.0964759	0.431213	decreased
ENSMUSG00000023452.18	Pisd	protein_coding	18.6291	18.8488	18.4095	-0.0340174	0.432017	decreased
ENSMUSG00000027552.14	E2f5	protein_coding	3.85335	3.93672	3.76999	-0.0624339	0.432282	decreased
ENSMUSG00000010307.7	Tmem86a	protein_coding	5.95408	6.07507	5.8331	-0.0586395	0.432295	decreased
ENSMUSG00000030861.15	Acadsb	protein_coding	11.0559	11.2248	10.887	-0.0440929	0.432308	decreased
ENSMUSG00000031517.8	Gpm6a	protein_coding	345.066	354.782	335.35	-0.0812641	0.432463	decreased
ENSMUSG00000109321.1	RP23-54G8.1	processed_transcript	7.68755	7.9483	7.4268	-0.0979039	0.432552	decreased
ENSMUSG00000027803.14	Wwtr1	protein_coding	4.25044	4.31946	4.18142	-0.0468559	0.432635	decreased
ENSMUSG00000027088.10	Phospho2	protein_coding	8.8737	9.10707	8.64033	-0.0759018	0.432643	decreased
ENSMUSG00000007815.13	Rhoa	protein_coding	61.8789	62.614	61.1438	-0.0342785	0.432723	decreased
ENSMUSG00000020546.14	Stxbp4	protein_coding	3.94154	4.0373	3.84578	-0.0701127	0.43308	decreased
ENSMUSG00000048100.13	Taf13	protein_coding	4.59494	4.72603	4.46384	-0.0823423	0.433261	decreased
ENSMUSG00000041650.15	Pcca	protein_coding	8.8823	9.11046	8.65415	-0.0741322	0.433332	decreased
ENSMUSG00000045098.18	Suv420h1	protein_coding	12.5431	12.7942	12.2919	-0.0577755	0.433362	decreased
ENSMUSG00000025531.14	Chm	protein_coding	13.0987	13.4736	12.7239	-0.0825893	0.433628	decreased
ENSMUSG00000017561.16	Crlf3	protein_coding	4.66836	4.80344	4.53329	-0.0835088	0.433866	decreased
ENSMUSG00000015889.8	Lta4h	protein_coding	13.8684	14.0098	13.7271	-0.0294109	0.433979	decreased
ENSMUSG00000037119.4	Fam91a1	protein_coding	15.2857	15.5617	15.0096	-0.0521105	0.434129	decreased
ENSMUSG00000020818.16	Mfsd11	protein_coding	9.04625	9.2187	8.87381	-0.0550097	0.434253	decreased
ENSMUSG00000030744.13	Rps3	protein_coding	116.763	119.098	114.428	-0.0577136	0.434311	decreased
ENSMUSG00000020078.16	Vps26a	protein_coding	17.7913	18.2382	17.3445	-0.0724844	0.43441	decreased
ENSMUSG00000022092.11	Ppp3cc	protein_coding	7.40419	7.6083	7.20008	-0.0795607	0.434539	decreased
ENSMUSG00000026701.15	Prdx6	protein_coding	84.2679	85.5527	82.9832	-0.0439937	0.434551	decreased
ENSMUSG00000078578.9	Ube2d3	protein_coding	69.9767	71.5279	68.4256	-0.0639717	0.434559	decreased
ENSMUSG00000056476.13	Med12l	protein_coding	15.0811	15.3305	14.8318	-0.0477111	0.434608	decreased
ENSMUSG00000087620.7	RP23-316B4.2	lincRNA	5.21404	5.39843	5.02965	-0.102082	0.434858	decreased
ENSMUSG00000070695.4	Cntnap5a	protein_coding	5.37232	5.56965	5.17498	-0.106033	0.434905	decreased
ENSMUSG00000025234.11	Arih1	protein_coding	30.0071	30.5017	29.5124	-0.047566	0.435012	decreased
ENSMUSG00000031099.16	Smarca1	protein_coding	15.446	15.9025	14.9894	-0.0853129	0.435121	decreased
ENSMUSG00000026839.17	Upp2	protein_coding	4.48138	4.60553	4.35723	-0.0799555	0.43514	decreased
ENSMUSG00000020309.6	Chac2	protein_coding	5.38596	5.56371	5.20821	-0.0952596	0.435371	decreased
ENSMUSG00000041362.16	Shtn1	protein_coding	6.36134	6.62976	6.09293	-0.121822	0.435487	decreased
ENSMUSG00000042363.14	Lgalsl	protein_coding	24.2649	24.8261	23.7038	-0.0667371	0.435511	decreased
ENSMUSG00000056812.13	St8sia3	protein_coding	28.9568	29.9108	28.0028	-0.0950954	0.435775	decreased
ENSMUSG00000029247.17	Paics	protein_coding	34.1428	34.7133	33.5723	-0.0482145	0.435844	decreased
ENSMUSG00000000563.17	Atp5f1	protein_coding	64.4472	65.6406	63.2537	-0.0534385	0.43591	decreased
ENSMUSG00000031617.16	Tmem184c	protein_coding	20.7899	21.0621	20.5176	-0.0377873	0.43609	decreased
ENSMUSG00000035898.13	Uba6	protein_coding	7.70674	7.91578	7.49771	-0.0782808	0.4366	decreased
ENSMUSG00000029267.17	Mtf2	protein_coding	9.32028	9.59833	9.04222	-0.086106	0.436694	decreased
ENSMUSG00000032370.8	Lactb	protein_coding	5.99952	6.09905	5.89999	-0.0478715	0.436801	decreased
ENSMUSG00000029840.8	Mtpn	protein_coding	82.8552	85.2039	80.5065	-0.0818149	0.436827	decreased
ENSMUSG00000035992.15	Fnip1	protein_coding	12.9588	13.3024	12.6151	-0.0765318	0.436873	decreased
ENSMUSG00000053390.15	Zfp952	protein_coding	4.33094	4.44263	4.21924	-0.0744296	0.437078	decreased
ENSMUSG00000030844.11	Rgs10	protein_coding	17.2242	18.2635	16.1849	-0.174314	0.437097	decreased
ENSMUSG00000025408.15	Ddit3	protein_coding	12.8532	13.1373	12.5692	-0.0637775	0.437181	decreased
ENSMUSG00000022797.15	Tfrc	protein_coding	16.7707	17.5732	15.9681	-0.138184	0.437334	decreased
ENSMUSG00000029817.11	Tra2a	protein_coding	19.6948	20.0754	19.3142	-0.055764	0.437466	decreased
ENSMUSG00000044573.16	Acp1	protein_coding	5.1137	5.25476	4.97264	-0.0796133	0.437631	decreased
ENSMUSG00000037075.7	Rnf139	protein_coding	6.92644	7.06314	6.78975	-0.0569523	0.437792	decreased
ENSMUSG00000015568.16	Lpl	protein_coding	4.85723	5.14155	4.57292	-0.169088	0.437936	decreased
ENSMUSG00000038510.12	Rpf2	protein_coding	5.03863	5.1928	4.88446	-0.0883125	0.438143	decreased
ENSMUSG00000000197.8	Nalcn	protein_coding	21.0654	21.5155	20.6152	-0.0616722	0.438595	decreased
ENSMUSG00000000058.6	Cav2	protein_coding	6.81454	7.04346	6.58563	-0.0969621	0.438621	decreased
ENSMUSG00000022974.12	Paxbp1	protein_coding	5.99569	6.14115	5.85023	-0.0700164	0.438928	decreased
ENSMUSG00000021395.11	Spin1	protein_coding	60.8201	61.8164	59.8238	-0.0472698	0.439649	decreased
ENSMUSG00000041132.11	N4bp2l1	protein_coding	8.21375	8.40941	8.01808	-0.068748	0.439652	decreased
ENSMUSG00000022186.14	Oxct1	protein_coding	65.6385	66.2375	65.0395	-0.0263337	0.439797	decreased
ENSMUSG00000027574.15	Nkain4	protein_coding	12.8309	13.1761	12.4856	-0.0776516	0.439969	decreased
ENSMUSG00000032047.5	Acat1	protein_coding	15.9388	16.187	15.6905	-0.0449364	0.439988	decreased
ENSMUSG00000006699.17	Cdc42	protein_coding	119.343	121.936	116.75	-0.0626952	0.440436	decreased
ENSMUSG00000033350.7	Chst2	protein_coding	27.656	28.094	27.218	-0.0457029	0.440493	decreased
ENSMUSG00000073295.4	Nudt11	protein_coding	8.03333	8.22554	7.84113	-0.0690493	0.440495	decreased
ENSMUSG00000084957.2	Bbip1	protein_coding	7.5246	7.68581	7.3634	-0.0618248	0.440572	decreased
ENSMUSG00000067194.6	Eif1ax	protein_coding	31.1296	31.8859	30.3732	-0.0701196	0.440595	decreased
ENSMUSG00000057363.12	Uxs1	protein_coding	7.34834	7.51714	7.17955	-0.0662917	0.440747	decreased
ENSMUSG00000027881.14	Prpf38b	protein_coding	7.18272	7.2896	7.07584	-0.0429397	0.440778	decreased
ENSMUSG00000020097.14	Sgpl1	protein_coding	8.0518	8.18006	7.92354	-0.0459663	0.441191	decreased
ENSMUSG00000033460.14	Armcx1	protein_coding	18.8605	19.2952	18.4259	-0.0665041	0.441374	decreased
ENSMUSG00000020899.15	Pfas	protein_coding	4.93998	5.02509	4.85487	-0.0497164	0.441395	decreased
ENSMUSG00000041483.14	Zfp281	protein_coding	11.7413	11.9823	11.5004	-0.0592202	0.441463	decreased
ENSMUSG00000041229.15	Phf8	protein_coding	7.6976	7.81306	7.58214	-0.0432814	0.441469	decreased
ENSMUSG00000024070.15	Prkd3	protein_coding	4.54559	4.6699	4.42128	-0.0789259	0.441655	decreased
ENSMUSG00000005823.8	Gpr108	protein_coding	7.21607	7.35194	7.08021	-0.0543321	0.441708	decreased
ENSMUSG00000060143.7	RP23-4P23.3	lincRNA	21.3422	22.0768	20.6076	-0.099357	0.441823	decreased
ENSMUSG00000020794.13	Ube2g1	protein_coding	13.7925	14.138	13.4469	-0.0723141	0.441856	decreased
ENSMUSG00000069094.12	Pde7a	protein_coding	4.53739	4.65804	4.41674	-0.0767387	0.441997	decreased
ENSMUSG00000047844.3	Bex4	protein_coding	5.01831	5.33077	4.70584	-0.179892	0.44206	decreased
ENSMUSG00000030970.16	Ctbp2	protein_coding	8.29044	8.57487	8.00601	-0.099032	0.442506	decreased
ENSMUSG00000041124.11	Msantd4	protein_coding	18.0431	18.4795	17.6068	-0.069792	0.442657	decreased
ENSMUSG00000031585.13	Gtf2e2	protein_coding	6.05209	6.27181	5.83237	-0.1048	0.442802	decreased
ENSMUSG00000041763.14	Tpp2	protein_coding	12.1829	12.4994	11.8664	-0.0749785	0.442871	decreased
ENSMUSG00000019810.15	Fuca2	protein_coding	10.9294	11.1236	10.7352	-0.0512734	0.442946	decreased
ENSMUSG00000041343.19	Ankrd42	protein_coding	4.61137	4.73805	4.4847	-0.079282	0.442951	decreased
ENSMUSG00000038608.15	Dock10	protein_coding	7.24951	7.95398	6.54505	-0.281275	0.443277	decreased
ENSMUSG00000067851.11	Arfgef1	protein_coding	22.528	23.0405	22.0154	-0.0656597	0.443631	decreased
ENSMUSG00000035062.13	Zc4h2	protein_coding	6.44595	6.59589	6.296	-0.0671318	0.443814	decreased
ENSMUSG00000030739.18	Myh14	protein_coding	4.61524	4.75928	4.4712	-0.0900813	0.443919	decreased
ENSMUSG00000034480.18	Diaph2	protein_coding	7.692	7.88738	7.49662	-0.0733047	0.443969	decreased
ENSMUSG00000031918.16	Mtmr2	protein_coding	14.4384	14.8189	14.0579	-0.0760611	0.444139	decreased
ENSMUSG00000041530.16	Ago1	protein_coding	14.6931	14.7956	14.5906	-0.0201314	0.444247	decreased
ENSMUSG00000037270.18	RP23-243E17.1	protein_coding	16.4941	16.8255	16.1626	-0.0579879	0.444262	decreased
ENSMUSG00000059288.14	Cdyl	protein_coding	11.4161	11.7672	11.0651	-0.0887651	0.444399	decreased
ENSMUSG00000026436.15	Elk4	protein_coding	11.538	11.7431	11.333	-0.0512762	0.444407	decreased
ENSMUSG00000014075.15	Tctex1d2	protein_coding	6.20433	6.41117	5.99749	-0.0962291	0.444494	decreased
ENSMUSG00000021250.13	Fos	protein_coding	9.34493	9.9843	8.70556	-0.197724	0.444541	decreased
ENSMUSG00000090000.1	Ier3ip1	protein_coding	12.8983	13.3445	12.4522	-0.0998499	0.444834	decreased
ENSMUSG00000033096.7	Apmap	protein_coding	16.0009	16.2932	15.7087	-0.0527039	0.444963	decreased
ENSMUSG00000037058.14	Paip2	protein_coding	50.2693	51.7171	48.8215	-0.0831226	0.444975	decreased
ENSMUSG00000048271.14	Rbm33	protein_coding	12.9138	13.0844	12.7432	-0.0381132	0.44572	decreased
ENSMUSG00000073643.11	Wdfy1	protein_coding	9.79531	10.0071	9.58349	-0.0624029	0.446018	decreased
ENSMUSG00000001833.17	Sept7	protein_coding	111.507	114.842	108.172	-0.08633	0.446066	decreased
ENSMUSG00000030990.18	Pgap2	protein_coding	4.25034	4.43149	4.06918	-0.123054	0.446084	decreased
ENSMUSG00000071337.11	Tia1	protein_coding	11.8198	12.15	11.4896	-0.0806284	0.4462	decreased
ENSMUSG00000020114.12	Cand1	protein_coding	25.8727	26.2344	25.511	-0.0403452	0.446712	decreased
ENSMUSG00000041231.15	Ublcp1	protein_coding	9.11658	9.29348	8.93968	-0.0559951	0.447027	decreased
ENSMUSG00000031347.12	Cetn2	protein_coding	19.1389	19.7874	18.4903	-0.0978134	0.447275	decreased
ENSMUSG00000025873.16	Faf2	protein_coding	9.9459	10.094	9.79784	-0.0429563	0.447676	decreased
ENSMUSG00000040667.11	Nup88	protein_coding	13.0369	13.2152	12.8585	-0.0394759	0.448022	decreased
ENSMUSG00000032570.17	Atp2c1	protein_coding	41.3269	41.9392	40.7145	-0.0427562	0.448895	decreased
ENSMUSG00000096910.1	Zfp955b	protein_coding	9.23934	9.49084	8.98785	-0.0785601	0.449104	decreased
ENSMUSG00000037826.5	Ppm1k	protein_coding	25.0046	25.6736	24.3357	-0.0772099	0.449485	decreased
ENSMUSG00000033953.10	Ppp3r1	protein_coding	235.569	242.058	229.079	-0.0795052	0.449569	decreased
ENSMUSG00000044934.13	Zfp367	protein_coding	5.85482	6.08962	5.62002	-0.115775	0.449597	decreased
ENSMUSG00000030655.15	Smg1	protein_coding	13.4531	13.7445	13.1617	-0.0625034	0.449807	decreased
ENSMUSG00000038178.16	Slc43a2	protein_coding	11.6195	11.8231	11.4158	-0.0505669	0.449819	decreased
ENSMUSG00000027984.8	Hadh	protein_coding	9.17199	9.38527	8.95872	-0.0671045	0.450188	decreased
ENSMUSG00000040396.12	Abhd13	protein_coding	9.00924	9.21055	8.80792	-0.0644851	0.450411	decreased
ENSMUSG00000027164.8	Traf6	protein_coding	4.40231	4.47948	4.32514	-0.050584	0.451014	decreased
ENSMUSG00000078619.10	Smarcd2	protein_coding	4.16661	4.24288	4.09034	-0.0528235	0.451581	decreased
ENSMUSG00000030259.12	Rassf8	protein_coding	5.7559	5.98275	5.52905	-0.113778	0.451708	decreased
ENSMUSG00000034101.14	Ctnnd1	protein_coding	17.3188	17.8661	16.7715	-0.0912089	0.451773	decreased
ENSMUSG00000026353.9	Ubxn4	protein_coding	11.0919	11.287	10.8969	-0.0507413	0.451791	decreased
ENSMUSG00000019883.11	Echdc1	protein_coding	7.39684	7.62464	7.16905	-0.088888	0.451827	decreased
ENSMUSG00000030447.15	Cyfip1	protein_coding	19.2519	19.5229	18.9809	-0.0406217	0.451996	decreased
ENSMUSG00000015971.5	Actr8	protein_coding	16.9642	17.1479	16.7806	-0.0312387	0.452045	decreased
ENSMUSG00000084744.1	Gm25291	snoRNA	61.0326	68.8322	53.2329	-0.370766	0.45221	decreased
ENSMUSG00000041324.14	Inhba	protein_coding	4.53118	4.73231	4.33004	-0.128161	0.452221	decreased
ENSMUSG00000022674.15	Ube2v2	protein_coding	6.47381	6.70612	6.24149	-0.103587	0.452406	decreased
ENSMUSG00000035958.3	Tdp2	protein_coding	5.90054	6.04629	5.7548	-0.0712844	0.452418	decreased
ENSMUSG00000039842.15	Mcph1	protein_coding	4.19095	4.29318	4.08872	-0.070397	0.452597	decreased
ENSMUSG00000024975.12	Pdcd4	protein_coding	30.9359	31.5526	30.3192	-0.0575289	0.452916	decreased
ENSMUSG00000033014.12	Trim33	protein_coding	16.1588	16.394	15.9236	-0.0419991	0.452947	decreased
ENSMUSG00000028419.5	Chmp5	protein_coding	27.0815	27.634	26.5291	-0.0588667	0.453365	decreased
ENSMUSG00000024187.14	Fam234a	protein_coding	6.11528	6.332	5.89856	-0.102297	0.453754	decreased
ENSMUSG00000028173.10	Wls	protein_coding	12.6269	12.8909	12.3628	-0.0603475	0.453909	decreased
ENSMUSG00000028550.15	Atg4c	protein_coding	21.2102	21.6738	20.7467	-0.0630669	0.454106	decreased
ENSMUSG00000095253.4	Zfp799	protein_coding	7.16112	7.33979	6.98244	-0.0720077	0.454338	decreased
ENSMUSG00000025757.12	Hspa4l	protein_coding	35.9532	36.7454	35.161	-0.063587	0.454699	decreased
ENSMUSG00000045962.16	Wnk1	protein_coding	35.6797	36.2786	35.0808	-0.0484362	0.454892	decreased
ENSMUSG00000027770.5	Dhx36	protein_coding	13.1346	13.4888	12.7805	-0.0778215	0.454924	decreased
ENSMUSG00000020458.16	Rtn4	protein_coding	183.742	188.536	178.948	-0.0753023	0.454937	decreased
ENSMUSG00000027422.15	Rrbp1	protein_coding	5.17323	5.24252	5.10394	-0.0386491	0.45497	decreased
ENSMUSG00000059669.8	Taf1b	protein_coding	5.83101	5.99854	5.66349	-0.0829201	0.455041	decreased
ENSMUSG00000019978.16	Epb41l2	protein_coding	20.7785	21.1997	20.3574	-0.0584897	0.45505	decreased
ENSMUSG00000035954.10	Dock4	protein_coding	22.3753	22.8839	21.8668	-0.0655893	0.455341	decreased
ENSMUSG00000071533.11	Pcnp	protein_coding	35.8646	36.6091	35.1201	-0.0599054	0.455459	decreased
ENSMUSG00000029238.11	Clock	protein_coding	15.9716	16.2964	15.6468	-0.0586834	0.455461	decreased
ENSMUSG00000042302.14	Ehbp1	protein_coding	12.7569	12.9283	12.5855	-0.0387757	0.455499	decreased
ENSMUSG00000040459.11	Arglu1	protein_coding	13.2054	13.5465	12.8643	-0.0745381	0.455693	decreased
ENSMUSG00000024357.9	Sil1	protein_coding	9.00874	9.32549	8.692	-0.10149	0.455889	decreased
ENSMUSG00000059187.12	Fam19a1	protein_coding	7.16264	7.43133	6.89395	-0.108291	0.455946	decreased
ENSMUSG00000017009.3	Sdc4	protein_coding	31.6511	32.3036	30.9985	-0.0594965	0.456035	decreased
ENSMUSG00000032745.18	Gpbp1	protein_coding	25.2777	25.9968	24.5587	-0.0820985	0.456106	decreased
ENSMUSG00000017686.16	Rhot1	protein_coding	20.1656	20.4814	19.8499	-0.04518	0.456652	decreased
ENSMUSG00000059495.14	Arhgef12	protein_coding	39.7192	40.2786	39.1598	-0.0406411	0.456762	decreased
ENSMUSG00000021057.15	Akap5	protein_coding	20.3917	21.0909	19.6925	-0.0989788	0.457535	decreased
ENSMUSG00000031158.11	Timm17b	protein_coding	4.04918	4.13767	3.96068	-0.0630722	0.457563	decreased
ENSMUSG00000069117.4	RP23-79J21.3	protein_coding	31.5766	32.2357	30.9175	-0.0602368	0.457686	decreased
ENSMUSG00000030313.15	Dennd5b	protein_coding	17.2414	17.677	16.8058	-0.0729133	0.45795	decreased
ENSMUSG00000024146.9	Cript	protein_coding	18.9067	19.4454	18.368	-0.0822352	0.458152	decreased
ENSMUSG00000022514.14	Il1rap	protein_coding	11.2422	11.517	10.9675	-0.0705357	0.45841	decreased
ENSMUSG00000032698.15	Lmo2	protein_coding	9.24556	9.70215	8.78898	-0.142609	0.458619	decreased
ENSMUSG00000026096.14	Osgepl1	protein_coding	4.12109	4.21787	4.02432	-0.0677705	0.458848	decreased
ENSMUSG00000038965.16	Ube2l3	protein_coding	38.2509	38.7696	37.7323	-0.0391258	0.458861	decreased
ENSMUSG00000058325.6	Dock1	protein_coding	6.71536	6.87207	6.55864	-0.0673475	0.459081	decreased
ENSMUSG00000056515.8	Rab31	protein_coding	23.2977	23.7581	22.8373	-0.0570282	0.45918	decreased
ENSMUSG00000036309.14	Skp1a	protein_coding	168.794	172.627	164.961	-0.0655358	0.459191	decreased
ENSMUSG00000023845.6	Lnpep	protein_coding	30.8368	31.6169	30.0567	-0.0730106	0.459713	decreased
ENSMUSG00000032215.15	Rsl24d1	protein_coding	19.4882	19.8201	19.1562	-0.0491546	0.459768	decreased
[truncated: 8,001 more rows]

## Sheet: Hippocampus
Gene_ID	Gene_name	Class	Average	Control average	UCMS average	Log2Fold	P value	Increase / Decrease
ENSMUSG00000029911.14	Ssbp1	protein_coding	5.63769	6.29518	4.9802	-0.338044	0.000439039	decreased
ENSMUSG00000026839.17	Upp2	protein_coding	4.2417	4.6593	3.82409	-0.284996	0.000888292	decreased
ENSMUSG00000070426.12	Rnf121	protein_coding	10.5891	11.0271	10.1511	-0.119417	0.00113709	decreased
ENSMUSG00000004945.15	Tmem242	protein_coding	30.5709	31.6112	29.5306	-0.0982245	0.00205982	decreased
ENSMUSG00000019837.8	Gtf3c6	protein_coding	4.50421	4.91372	4.09471	-0.263052	0.00327705	decreased
ENSMUSG00000003604.14	Aven	protein_coding	3.94101	4.48854	3.39348	-0.40348	0.00344919	decreased
ENSMUSG00000025781.14	Atp5c1	protein_coding	90.0333	92.9647	87.1018	-0.0939803	0.00352936	decreased
ENSMUSG00000047446.18	Arl4a	protein_coding	12.7948	13.7724	11.8173	-0.220884	0.00642108	decreased
ENSMUSG00000020009.12	Ifngr1	protein_coding	6.13424	6.53175	5.73673	-0.187242	0.00642118	decreased
ENSMUSG00000030979.13	Uros	protein_coding	7.89231	8.68138	7.10325	-0.289445	0.0068853	decreased
ENSMUSG00000014313.15	Cox6c	protein_coding	224.128	235.068	213.187	-0.140957	0.00702017	decreased
ENSMUSG00000074749.10	Kiz	protein_coding	5.26747	5.56313	4.97181	-0.162125	0.00772411	decreased
ENSMUSG00000047557.2	Lxn	protein_coding	22.0861	23.2925	20.8797	-0.157763	0.00789615	decreased
ENSMUSG00000021067.8	Sav1	protein_coding	5.92028	6.30864	5.53192	-0.189549	0.00790905	decreased
ENSMUSG00000000711.3	Rab5b	protein_coding	38.0724	39.0087	37.136	-0.070978	0.00806456	decreased
ENSMUSG00000027957.13	Slc35a3	protein_coding	3.98087	4.33724	3.6245	-0.258996	0.00814734	decreased
ENSMUSG00000060992.9	Copz1	protein_coding	31.5187	32.4736	30.5638	-0.0874423	0.0086275	decreased
ENSMUSG00000031428.11	Zcchc18	protein_coding	97.1253	100.056	94.1951	-0.0870773	0.00873608	decreased
ENSMUSG00000017858.12	Ift52	protein_coding	8.75954	9.08276	8.43633	-0.106516	0.00908212	decreased
ENSMUSG00000031723.8	Txnl4b	protein_coding	6.57428	6.78928	6.35927	-0.094398	0.00962039	decreased
ENSMUSG00000031534.15	Smim19	protein_coding	10.1178	10.7944	9.44121	-0.193235	0.0116894	decreased
ENSMUSG00000030659.14	Nucb2	protein_coding	5.4898	5.88509	5.09451	-0.208122	0.0119555	decreased
ENSMUSG00000089617.1	Scarna10	snoRNA	786.268	854.68	717.857	-0.251689	0.0121506	decreased
ENSMUSG00000016510.11	Mtif3	protein_coding	6.65002	7.08113	6.21891	-0.187316	0.0125514	decreased
ENSMUSG00000002846.9	Timmdc1	protein_coding	8.6745	8.95451	8.3945	-0.0931695	0.0130688	decreased
ENSMUSG00000032320.7	Rcn2	protein_coding	42.3561	43.8322	40.88	-0.100599	0.0133386	decreased
ENSMUSG00000050069.3	Grem2	protein_coding	5.59846	5.90463	5.2923	-0.157953	0.0137424	decreased
ENSMUSG00000025745.11	Hadha	protein_coding	12.238	12.6706	11.8054	-0.102033	0.0139506	decreased
ENSMUSG00000021024.14	Psma6	protein_coding	52.202	54.4355	49.9684	-0.12353	0.0140534	decreased
ENSMUSG00000087968.1	Gm25395	scaRNA	346.966	385.637	308.295	-0.322934	0.0140616	decreased
ENSMUSG00000022359.10	Wdyhv1	protein_coding	5.6947	6.07843	5.31096	-0.194726	0.0145556	decreased
ENSMUSG00000019975.12	Ikbip	protein_coding	5.61408	5.99971	5.22844	-0.198513	0.0156715	decreased
ENSMUSG00000059119.9	Nap1l4	protein_coding	33.503	34.5572	32.4488	-0.0908213	0.0159032	decreased
ENSMUSG00000025287.15	Acot9	protein_coding	5.90378	6.58825	5.21932	-0.336034	0.0159211	decreased
ENSMUSG00000068039.12	Tcp1	protein_coding	67.2608	69.0086	65.513	-0.0749952	0.0167179	decreased
ENSMUSG00000018770.9	Atp5g3	protein_coding	218.908	224.483	213.332	-0.0735074	0.0175997	decreased
ENSMUSG00000029838.11	Ptn	protein_coding	90.4641	95.1565	85.7718	-0.149798	0.0178269	decreased
ENSMUSG00000000088.7	Cox5a	protein_coding	139.042	142.425	135.658	-0.0702334	0.0180438	decreased
ENSMUSG00000036502.14	Tmem255a	protein_coding	9.8517	10.6375	9.06588	-0.230643	0.0192563	decreased
ENSMUSG00000014077.13	Chp1	protein_coding	52.0415	53.1549	50.9281	-0.0617414	0.0194261	decreased
ENSMUSG00000003062.13	Stard3nl	protein_coding	20.1109	21.0946	19.1273	-0.14124	0.0194286	decreased
ENSMUSG00000031429.14	Psmd10	protein_coding	6.55293	6.90564	6.20021	-0.155459	0.0198487	decreased
ENSMUSG00000039530.17	Tusc3	protein_coding	65.8754	67.7187	64.032	-0.0807604	0.0204998	decreased
ENSMUSG00000031839.7	Hsbp1	protein_coding	99.7828	102.576	96.9893	-0.0808008	0.0207257	decreased
ENSMUSG00000021947.11	Cryl1	protein_coding	6.80989	7.23628	6.38349	-0.180903	0.0208667	decreased
ENSMUSG00000028173.10	Wls	protein_coding	10.3346	10.9776	9.69161	-0.179757	0.0209758	decreased
ENSMUSG00000096243.1	Gm24265	snRNA	2996.08	3418.05	2574.1	-0.409105	0.0211926	decreased
ENSMUSG00000037890.13	Wdr19	protein_coding	4.94074	5.20238	4.67911	-0.152938	0.021603	decreased
ENSMUSG00000025421.14	Hdhd2	protein_coding	29.6087	30.6734	28.544	-0.103801	0.0216031	decreased
ENSMUSG00000031913.9	Vps4a	protein_coding	31.8968	32.3661	31.4274	-0.0424634	0.0220792	decreased
ENSMUSG00000005732.14	Ranbp1	protein_coding	24.3023	25.8769	22.7277	-0.187213	0.0226694	decreased
ENSMUSG00000025260.10	Hsd17b10	protein_coding	16.219	16.8352	15.6028	-0.109676	0.023452	decreased
ENSMUSG00000026766.16	Mmadhc	protein_coding	18.1259	18.6432	17.6086	-0.0823712	0.024624	decreased
ENSMUSG00000033429.10	Mcee	protein_coding	12.1432	12.9879	11.2985	-0.201034	0.0246732	decreased
ENSMUSG00000086290.8	Snhg12	lincRNA	16.6699	17.6391	15.7007	-0.167948	0.0252026	decreased
ENSMUSG00000028158.14	Mttp	protein_coding	3.83935	3.99734	3.68136	-0.118804	0.0255277	decreased
ENSMUSG00000033940.8	Brk1	protein_coding	76.8383	79.1654	74.5112	-0.0874132	0.0258915	decreased
ENSMUSG00000028936.15	Rpl22	protein_coding	56.0433	59.1214	52.9652	-0.158636	0.0269098	decreased
ENSMUSG00000109975.1	RP23-354L15.1	transcribed_unprocessed_pseudogene	8.28552	9.56043	7.0106	-0.447537	0.0280555	decreased
ENSMUSG00000026917.15	Wdr5	protein_coding	7.64964	7.83503	7.46424	-0.0699446	0.0283885	decreased
ENSMUSG00000048970.9	C1galt1c1	protein_coding	9.47525	10.2423	8.70816	-0.234107	0.0288847	decreased
ENSMUSG00000046573.7	Lyrm4	protein_coding	6.51959	6.94727	6.09191	-0.189552	0.0292038	decreased
ENSMUSG00000026187.8	Xrcc5	protein_coding	6.26464	6.60098	5.9283	-0.155062	0.029949	decreased
ENSMUSG00000020585.4	Laptm4a	protein_coding	83.4493	86.4213	80.4773	-0.102805	0.0303814	decreased
ENSMUSG00000031239.5	Itm2a	protein_coding	17.7653	19.1319	16.3987	-0.222398	0.0308932	decreased
ENSMUSG00000039046.15	Usp6nl	protein_coding	3.90166	4.06917	3.73415	-0.123953	0.0316144	decreased
ENSMUSG00000020083.13	RP23-459M2.1	protein_coding	10.0114	10.5108	9.51205	-0.14405	0.031625	decreased
ENSMUSG00000032330.7	Cox7a2	protein_coding	122.256	126.793	117.718	-0.107139	0.0319879	decreased
ENSMUSG00000046516.10	Cox17	protein_coding	33.7659	35.4718	32.0599	-0.145903	0.0323688	decreased
ENSMUSG00000037710.8	Cisd1	protein_coding	49.6642	51.0208	48.3077	-0.0788328	0.0328751	decreased
ENSMUSG00000036398.13	Ppp1r11	protein_coding	36.0358	37.894	34.1776	-0.148918	0.0332898	decreased
ENSMUSG00000037493.6	Cib2	protein_coding	9.35949	9.74732	8.97166	-0.11963	0.0341267	decreased
ENSMUSG00000027341.10	Tmem230	protein_coding	8.57459	8.90779	8.24139	-0.11218	0.0343996	decreased
ENSMUSG00000062328.7	Rpl17	protein_coding	182.818	187.815	177.822	-0.0788765	0.034736	decreased
ENSMUSG00000020657.16	Dnajc27	protein_coding	34.2425	35.2491	33.2359	-0.0848414	0.0353795	decreased
ENSMUSG00000106379.1	Lhfpl3	protein_coding	5.54266	6.00798	5.07734	-0.242809	0.0355807	decreased
ENSMUSG00000066551.12	Hmgb1	protein_coding	45.8811	47.6032	44.159	-0.10835	0.0356506	decreased
ENSMUSG00000036781.13	Rps27l	protein_coding	16.5517	17.7495	15.3539	-0.209179	0.0366022	decreased
ENSMUSG00000025950.16	Idh1	protein_coding	14.3367	15.1349	13.5385	-0.160815	0.037367	decreased
ENSMUSG00000026365.15	Cfh	protein_coding	6.05792	6.45904	5.65681	-0.191331	0.0376617	decreased
ENSMUSG00000026851.9	RP23-221O14.10	protein_coding	17.6551	18.0737	17.2365	-0.0684231	0.0381107	decreased
ENSMUSG00000005882.18	Uqcc1	protein_coding	11.7578	12.3132	11.2023	-0.136405	0.0383074	decreased
ENSMUSG00000090015.8	AC123679.2	protein_coding	5.97227	7.37631	4.56822	-0.691268	0.0387774	decreased
ENSMUSG00000015224.10	Cyp2j9	protein_coding	11.326	11.7308	10.9211	-0.103185	0.0389067	decreased
ENSMUSG00000021496.12	Pcbd2	protein_coding	7.34243	7.89833	6.78654	-0.21887	0.038977	decreased
ENSMUSG00000025235.8	Bbs4	protein_coding	14.4683	14.9253	14.0113	-0.091173	0.0392491	decreased
ENSMUSG00000021124.13	Vti1b	protein_coding	39.8047	40.9746	38.6348	-0.0848293	0.039269	decreased
ENSMUSG00000094377.1	Gm24407	snRNA	3646.9	4129.63	3164.17	-0.384186	0.0396015	decreased
ENSMUSG00000025337.10	Sbds	protein_coding	18.2062	18.9547	17.4577	-0.118699	0.039666	decreased
ENSMUSG00000014907.10	Naf1	protein_coding	4.72506	5.05268	4.39743	-0.200387	0.0400959	decreased
ENSMUSG00000021497.10	Txndc15	protein_coding	26.7273	27.3602	26.0944	-0.0683426	0.0415091	decreased
ENSMUSG00000043419.11	Chd3os	protein_coding	40.409	42.0505	38.7674	-0.11728	0.0423189	decreased
ENSMUSG00000001380.6	Hars	protein_coding	30.3448	31.0547	29.6349	-0.067515	0.0430588	decreased
ENSMUSG00000006373.10	Pgrmc1	protein_coding	116.569	120.131	113.006	-0.0882058	0.043117	decreased
ENSMUSG00000070934.6	Rraga	protein_coding	50.5732	51.3939	49.7525	-0.0468274	0.0435744	decreased
ENSMUSG00000023913.17	Pla2g7	protein_coding	57.7834	59.075	56.4917	-0.06451	0.0437099	decreased
ENSMUSG00000042043.6	Tbca	protein_coding	45.0422	47.4776	42.6067	-0.156167	0.0442034	decreased
ENSMUSG00000022885.15	St6gal1	protein_coding	6.72681	7.01463	6.43898	-0.123535	0.0447967	decreased
ENSMUSG00000088025.1	Rprl3	ribozyme	483.814	545.702	421.927	-0.371122	0.04569	decreased
ENSMUSG00000058594.15	Fbxo18	protein_coding	14.3875	14.7192	14.0559	-0.0665236	0.0458896	decreased
ENSMUSG00000036087.18	Slain2	protein_coding	6.26226	6.45604	6.06848	-0.089314	0.0461246	decreased
ENSMUSG00000088948.1	Gm23262	snoRNA	516.406	598.687	434.125	-0.463692	0.0461565	decreased
ENSMUSG00000039217.13	Il18	protein_coding	9.99214	10.7862	9.19803	-0.229796	0.0465792	decreased
ENSMUSG00000025917.9	Cops5	protein_coding	24.3182	25.2202	23.4163	-0.107068	0.0469834	decreased
ENSMUSG00000003039.9	Fam32a	protein_coding	18.7054	19.2643	18.1465	-0.0862414	0.0470427	decreased
ENSMUSG00000026659.13	Dusp12	protein_coding	4.52639	4.74124	4.31153	-0.137064	0.047697	decreased
ENSMUSG00000021534.8	RP24-85H21.6	protein_coding	4.24851	4.67758	3.81945	-0.2924	0.0478857	decreased
ENSMUSG00000026245.16	Farsb	protein_coding	18.4863	19.0911	17.8816	-0.0944274	0.047971	decreased
ENSMUSG00000025040.13	Fundc1	protein_coding	17.7419	18.6782	16.8057	-0.1524	0.048625	decreased
ENSMUSG00000032314.14	Etfa	protein_coding	11.8695	12.6926	11.0464	-0.200409	0.0499782	decreased
ENSMUSG00000072694.7	RP23-3M10.10	protein_coding	45.9343	47.5078	44.3607	-0.0988838	0.0501168	decreased
ENSMUSG00000085241.7	Snhg3	processed_transcript	4.08783	4.66445	3.51121	-0.40974	0.0509369	decreased
ENSMUSG00000027397.14	Slc20a1	protein_coding	24.9811	25.7728	24.1893	-0.091478	0.0511995	decreased
ENSMUSG00000021643.15	Serf1	protein_coding	4.1356	4.5615	3.70969	-0.298208	0.0512715	decreased
ENSMUSG00000016481.15	Cr1l	protein_coding	8.1269	8.62015	7.63366	-0.175338	0.0517168	decreased
ENSMUSG00000051920.7	Rspo2	protein_coding	8.2654	8.8309	7.6999	-0.197721	0.0517349	decreased
ENSMUSG00000036249.16	Rbm43	protein_coding	5.56014	5.73105	5.38923	-0.0887213	0.0521548	decreased
ENSMUSG00000087687.3	Pet100	protein_coding	10.5758	11.621	9.53068	-0.286078	0.0524112	decreased
ENSMUSG00000025785.5	Exosc7	protein_coding	9.64923	10.1321	9.16633	-0.144521	0.0526137	decreased
ENSMUSG00000057551.10	Zfp317	protein_coding	7.63854	8.00959	7.26749	-0.140271	0.0529589	decreased
ENSMUSG00000049047.11	Armcx3	protein_coding	10.7897	11.3151	10.2643	-0.140617	0.054145	decreased
ENSMUSG00000015971.5	Actr8	protein_coding	16.2545	16.6045	15.9046	-0.0621269	0.0543711	decreased
ENSMUSG00000019929.16	Dcn	protein_coding	21.6884	24.1845	19.1924	-0.33355	0.0547416	decreased
ENSMUSG00000022940.16	Pigp	protein_coding	15.4152	16.5391	14.2914	-0.210734	0.0548448	decreased
ENSMUSG00000011158.8	Brf1	protein_coding	10.7024	10.9453	10.4594	-0.0655176	0.0552398	decreased
ENSMUSG00000021241.7	Isca2	protein_coding	14.5436	15.5093	13.5778	-0.191885	0.0558448	decreased
ENSMUSG00000028156.12	Eif4e	protein_coding	60.4428	64.2127	56.6729	-0.180199	0.056717	decreased
ENSMUSG00000072437.3	Nanos1	protein_coding	7.55198	7.77501	7.32895	-0.0852394	0.056779	decreased
ENSMUSG00000088789.1	Scarna13	scaRNA	90.5702	98.3743	82.7661	-0.249241	0.0576699	decreased
ENSMUSG00000024082.4	Ndufaf7	protein_coding	7.60501	7.89927	7.31075	-0.111701	0.0581038	decreased
ENSMUSG00000020638.8	Cmpk2	protein_coding	6.03924	6.22647	5.85201	-0.0894802	0.0584648	decreased
ENSMUSG00000062184.11	Hs6st2	protein_coding	8.82296	9.19719	8.44873	-0.122459	0.0584789	decreased
ENSMUSG00000050323.14	Ndufaf6	protein_coding	4.11118	4.35969	3.86266	-0.174628	0.0596188	decreased
ENSMUSG00000028609.6	Magoh	protein_coding	13.9321	14.5796	13.2845	-0.134215	0.0599764	decreased
ENSMUSG00000074797.11	Itpa	protein_coding	7.93357	8.36284	7.5043	-0.156275	0.0610435	decreased
ENSMUSG00000021767.18	Kat6b	protein_coding	23.4686	24.1444	22.7928	-0.0831089	0.0612111	decreased
ENSMUSG00000020044.13	Timp3	protein_coding	26.5401	27.5545	25.5257	-0.110339	0.0613777	decreased
ENSMUSG00000025035.8	Arl3	protein_coding	26.8579	28.3112	25.4046	-0.156284	0.0614415	decreased
ENSMUSG00000020392.8	Cdkn2aipnl	protein_coding	14.2281	14.7245	13.7317	-0.100714	0.061668	decreased
ENSMUSG00000026154.4	Sdhaf4	protein_coding	15.9457	16.7417	15.1498	-0.144153	0.0624867	decreased
ENSMUSG00000094002.3	RP23-195H19.1	lincRNA	7.98257	8.38707	7.57806	-0.146339	0.0627342	decreased
ENSMUSG00000031231.4	Cox7b	protein_coding	65.072	66.9617	63.1823	-0.0838152	0.0629879	decreased
ENSMUSG00000022247.12	Brix1	protein_coding	5.28054	5.61459	4.94649	-0.182774	0.0634494	decreased
ENSMUSG00000082044.1	RP23-387C21.7	processed_pseudogene	6.44562	7.35465	5.53659	-0.409659	0.0637405	decreased
ENSMUSG00000027099.9	Mtx2	protein_coding	6.71108	6.90701	6.51514	-0.0842659	0.0638859	decreased
ENSMUSG00000029066.12	Mrpl20	protein_coding	26.5017	27.9402	25.0633	-0.156768	0.0638935	decreased
ENSMUSG00000030884.12	Uqcrc2	protein_coding	81.4516	83.7706	79.1327	-0.0821705	0.064045	decreased
ENSMUSG00000030264.14	Thumpd3	protein_coding	6.93856	7.35728	6.51985	-0.174335	0.0647481	decreased
ENSMUSG00000001467.5	Cyp51	protein_coding	10.2317	10.7369	9.72645	-0.142588	0.0648705	decreased
ENSMUSG00000022235.15	Cmbl	protein_coding	5.48621	5.88307	5.08935	-0.209088	0.0651829	decreased
ENSMUSG00000031174.17	Rpgr	protein_coding	4.95299	5.31178	4.59419	-0.209386	0.0654803	decreased
ENSMUSG00000025264.12	Tsr2	protein_coding	18.0645	18.5527	17.5764	-0.0779897	0.0656858	decreased
ENSMUSG00000020544.14	Cox11	protein_coding	8.25949	8.94176	7.57722	-0.238889	0.0660732	decreased
ENSMUSG00000061461.11	Smim20	protein_coding	13.4429	13.8785	13.0073	-0.093537	0.0664324	decreased
ENSMUSG00000021096.11	Ppm1a	protein_coding	71.0195	73.388	68.6509	-0.0962655	0.0673549	decreased
ENSMUSG00000029048.3	Rer1	protein_coding	21.7412	22.2442	21.2382	-0.0667727	0.0680304	decreased
ENSMUSG00000022351.14	Sqle	protein_coding	19.4868	20.1138	18.8598	-0.0928696	0.0695579	decreased
ENSMUSG00000080538.1	Gm25541	snRNA	100.267	118.644	81.8893	-0.534898	0.069565	decreased
ENSMUSG00000019795.17	Pcmt1	protein_coding	42.1219	43.9237	40.32	-0.123504	0.0697265	decreased
ENSMUSG00000034566.10	Atp5h	protein_coding	149.417	152.935	145.898	-0.0679513	0.0697462	decreased
ENSMUSG00000024146.9	Cript	protein_coding	20.1252	21.6002	18.6502	-0.211852	0.0700639	decreased
ENSMUSG00000027195.10	Hsd17b12	protein_coding	24.4815	25.5222	23.4407	-0.12274	0.070828	decreased
ENSMUSG00000024902.4	Mrpl11	protein_coding	6.81254	7.013	6.61208	-0.0849297	0.0718125	decreased
ENSMUSG00000037395.15	Rcor3	protein_coding	7.04091	7.36893	6.71289	-0.134521	0.0719516	decreased
ENSMUSG00000015291.10	Gdi1	protein_coding	156.089	158.532	153.645	-0.0451744	0.0721478	decreased
ENSMUSG00000043885.14	Slc36a4	protein_coding	15.2206	15.5772	14.8639	-0.0676232	0.0722699	decreased
ENSMUSG00000039163.10	Cmc1	protein_coding	6.75775	7.36167	6.15382	-0.25855	0.0723747	decreased
ENSMUSG00000060090.16	Rp2	protein_coding	6.56084	7.01011	6.11156	-0.197895	0.072515	decreased
ENSMUSG00000054405.14	Dnajc8	protein_coding	26.4333	27.8042	25.0623	-0.149784	0.0728771	decreased
ENSMUSG00000000439.9	Mkrn2	protein_coding	4.62361	4.73544	4.51178	-0.0698022	0.0739036	decreased
ENSMUSG00000047454.12	Gphn	protein_coding	21.0692	21.6171	20.5212	-0.0750545	0.073976	decreased
ENSMUSG00000029617.10	Ccz1	protein_coding	10.8866	11.5405	10.2328	-0.173508	0.0740188	decreased
ENSMUSG00000024556.3	Me2	protein_coding	7.43427	7.77745	7.09108	-0.133292	0.0744701	decreased
ENSMUSG00000027500.10	Stmn2	protein_coding	107.54	109.501	105.578	-0.0526348	0.0748635	decreased
ENSMUSG00000078566.8	Bnip3	protein_coding	44.4602	45.4572	43.4633	-0.0647127	0.0756128	decreased
ENSMUSG00000085389.7	RP23-198O15.4	lincRNA	4.70049	5.10579	4.29519	-0.249415	0.0758341	decreased
ENSMUSG00000069305.3	Hist1h4n	protein_coding	29.3997	31.3334	27.4661	-0.190047	0.0760508	decreased
ENSMUSG00000020738.16	Sumo2	protein_coding	16.928	17.9396	15.9164	-0.172635	0.0765126	decreased
ENSMUSG00000020321.15	Mdh1	protein_coding	176.812	179.693	173.932	-0.0470067	0.0768573	decreased
ENSMUSG00000027998.11	Plrg1	protein_coding	14.4759	14.9019	14.0498	-0.0849429	0.0770966	decreased
ENSMUSG00000020444.19	Guk1	protein_coding	53.8624	55.6213	52.1034	-0.0942599	0.0771376	decreased
ENSMUSG00000087819.1	Gm25117	snoRNA	114.572	131.245	97.8983	-0.422912	0.0782593	decreased
ENSMUSG00000017781.17	Pitpna	protein_coding	80.883	82.7037	79.0623	-0.0649611	0.0785415	decreased
ENSMUSG00000020541.12	Tom1l1	protein_coding	6.41418	6.68377	6.14459	-0.121346	0.0788621	decreased
ENSMUSG00000029430.13	Ran	protein_coding	49.3569	50.3839	48.3298	-0.0600509	0.0797999	decreased
ENSMUSG00000047261.9	Gap43	protein_coding	63.6248	65.4677	61.782	-0.0835965	0.0815234	decreased
ENSMUSG00000038305.14	Spats2l	protein_coding	5.87667	6.1549	5.59844	-0.136712	0.0816965	decreased
ENSMUSG00000059669.8	Taf1b	protein_coding	6.9297	7.23913	6.62027	-0.128927	0.0818546	decreased
ENSMUSG00000064288.4	Hist1h4k	protein_coding	32.4655	34.7735	30.1575	-0.205471	0.0823644	decreased
ENSMUSG00000027884.16	Clcc1	protein_coding	7.16203	7.42332	6.90073	-0.105316	0.0823687	decreased
ENSMUSG00000041362.16	Shtn1	protein_coding	5.74747	6.04138	5.45357	-0.147677	0.082607	decreased
ENSMUSG00000051469.14	Zfp24	protein_coding	13.1321	13.4892	12.7751	-0.078462	0.0828511	decreased
ENSMUSG00000023883.13	Phf10	protein_coding	11.9198	12.2811	11.5585	-0.0874839	0.0832975	decreased
ENSMUSG00000069769.13	Msi2	protein_coding	34.3381	35.211	33.4652	-0.0733672	0.0833214	decreased
ENSMUSG00000092837.1	Rpph1	ribozyme	4574.09	4936.49	4211.69	-0.229086	0.0838858	decreased
ENSMUSG00000028015.3	Ctso	protein_coding	7.55872	7.80024	7.31721	-0.0922254	0.0841898	decreased
ENSMUSG00000030850.17	Ate1	protein_coding	23.8151	24.5539	23.0763	-0.0895402	0.0845447	decreased
ENSMUSG00000022122.15	Ednrb	protein_coding	17.276	17.8113	16.7407	-0.0894392	0.0847523	decreased
ENSMUSG00000013701.13	Timm23	protein_coding	16.9919	17.8598	16.124	-0.14751	0.0849875	decreased
ENSMUSG00000016386.15	Mpped2	protein_coding	13.2973	13.9209	12.6738	-0.135404	0.0854953	decreased
ENSMUSG00000021518.4	Ptdss1	protein_coding	19.6846	19.8909	19.4782	-0.0302463	0.085927	decreased
ENSMUSG00000052906.7	Ubxn8	protein_coding	5.20873	5.39759	5.01988	-0.104661	0.0859336	decreased
ENSMUSG00000037361.8	Sf3b6	protein_coding	17.0928	17.6863	16.4993	-0.100226	0.0859415	decreased
ENSMUSG00000059857.15	Ntng1	protein_coding	15.913	16.7377	15.0883	-0.149667	0.0862606	decreased
ENSMUSG00000032381.5	Fam96a	protein_coding	10.6891	10.9993	10.379	-0.0837446	0.0868832	decreased
ENSMUSG00000031226.13	Pbdc1	protein_coding	5.31286	5.63055	4.99516	-0.172744	0.0872939	decreased
ENSMUSG00000057113.13	Npm1	protein_coding	65.5371	68.9904	62.0837	-0.152181	0.0874849	decreased
ENSMUSG00000025283.15	Sat1	protein_coding	13.8896	14.775	13.0043	-0.184171	0.087728	decreased
ENSMUSG00000019966.18	Kitl	protein_coding	8.69238	9.19011	8.19465	-0.165399	0.0878132	decreased
ENSMUSG00000026098.13	Pms1	protein_coding	4.0259	4.2652	3.78659	-0.171716	0.0881147	decreased
ENSMUSG00000015542.17	Nat9	protein_coding	5.40839	5.73209	5.08468	-0.172905	0.0884221	decreased
ENSMUSG00000022040.8	Ephx2	protein_coding	6.53888	6.76644	6.31131	-0.100458	0.0888403	decreased
ENSMUSG00000001783.3	Rtcb	protein_coding	35.5837	36.4112	34.7562	-0.067112	0.0891986	decreased
ENSMUSG00000037325.10	Bbs7	protein_coding	4.72087	4.91676	4.52499	-0.119794	0.089957	decreased
ENSMUSG00000025037.6	Maoa	protein_coding	6.50502	6.90829	6.10175	-0.179107	0.0903222	decreased
ENSMUSG00000047215.14	Rpl9	protein_coding	301.621	307.241	296.002	-0.0537632	0.0906449	decreased
ENSMUSG00000097915.2	RP23-195I24.2	antisense	5.54882	5.76417	5.33347	-0.112041	0.0908028	decreased
ENSMUSG00000022747.16	St3gal6	protein_coding	4.17833	4.46967	3.887	-0.201511	0.090832	decreased
ENSMUSG00000041716.7	RP24-234J3.3	protein_coding	6.16264	6.54509	5.78019	-0.179297	0.0909393	decreased
ENSMUSG00000070953.13	Rabepk	protein_coding	8.2051	8.53489	7.87531	-0.116035	0.0910402	decreased
ENSMUSG00000019794.13	Katna1	protein_coding	3.95668	4.13846	3.77491	-0.132653	0.0912028	decreased
ENSMUSG00000014769.9	Psmb1	protein_coding	72.8985	74.4867	71.3102	-0.0628739	0.091401	decreased
ENSMUSG00000041264.16	Uspl1	protein_coding	10.1489	10.4492	9.84861	-0.0854057	0.0915131	decreased
ENSMUSG00000021326.12	Trim27	protein_coding	12.374	12.591	12.1569	-0.0506173	0.0921375	decreased
ENSMUSG00000052914.4	Cyp2j6	protein_coding	4.44523	4.63955	4.25091	-0.126212	0.0922172	decreased
ENSMUSG00000035171.9	RP23-341M13.1	protein_coding	8.29169	8.64429	7.93909	-0.122776	0.0923661	decreased
ENSMUSG00000028646.16	Rragc	protein_coding	24.3038	25.1445	23.4632	-0.0998416	0.092571	decreased
ENSMUSG00000025290.17	Rps24	protein_coding	340.372	347.592	333.152	-0.0612159	0.0927868	decreased
ENSMUSG00000038827.11	Fam206a	protein_coding	4.96089	5.11577	4.80601	-0.0901096	0.0929027	decreased
ENSMUSG00000078870.9	RP23-360A2.8	protein_coding	5.34674	5.75898	4.93451	-0.222906	0.0953516	decreased
ENSMUSG00000062190.12	Lancl2	protein_coding	26.4193	27.0595	25.7791	-0.0699367	0.0956791	decreased
ENSMUSG00000039197.10	Adk	protein_coding	28.132	29.1577	27.1063	-0.105249	0.0958319	decreased
ENSMUSG00000053768.13	Chchd3	protein_coding	20.7656	21.3092	20.222	-0.0755542	0.0959884	decreased
ENSMUSG00000035278.9	Plekhj1	protein_coding	10.6622	10.9721	10.3523	-0.0838839	0.0963026	decreased
ENSMUSG00000002395.14	Use1	protein_coding	29.557	30.7907	28.3233	-0.12051	0.0963552	decreased
ENSMUSG00000000171.5	Sdhd	protein_coding	46.5365	47.3065	45.7665	-0.0477445	0.0965483	decreased
ENSMUSG00000028797.20	Tmem234	protein_coding	21.3177	21.7935	20.8419	-0.064417	0.0967562	decreased
ENSMUSG00000033632.15	RP24-483G17.1	protein_coding	4.08849	4.27605	3.90093	-0.13246	0.0968366	decreased
ENSMUSG00000078941.9	Ak6	protein_coding	26.5851	27.7603	25.4098	-0.127637	0.0969827	decreased
ENSMUSG00000032383.7	Ppib	protein_coding	57.9387	59.1085	56.769	-0.0582629	0.0970245	decreased
ENSMUSG00000062070.12	Pgk1	protein_coding	94.5708	96.5942	92.5474	-0.0617443	0.0978531	decreased
ENSMUSG00000034532.9	Fbxo16	protein_coding	3.96938	4.26997	3.66878	-0.218928	0.0978672	decreased
ENSMUSG00000067567.12	Hdac8	protein_coding	5.25238	5.5135	4.99126	-0.143564	0.0981981	decreased
ENSMUSG00000028886.15	Eya3	protein_coding	6.32886	6.49059	6.16713	-0.0737507	0.0991473	decreased
ENSMUSG00000025393.12	Atp5b	protein_coding	425.906	430.284	421.527	-0.029662	0.100382	decreased
ENSMUSG00000079480.3	Pin4	protein_coding	4.66486	5.17855	4.15117	-0.319031	0.100525	decreased
ENSMUSG00000087881.1	Gm22442	scaRNA	234.01	254.019	214.001	-0.247321	0.100701	decreased
ENSMUSG00000022899.8	Slc15a2	protein_coding	11.7781	12.1111	11.4452	-0.0815904	0.101396	decreased
ENSMUSG00000052428.10	Tmco1	protein_coding	13.3264	13.8612	12.7916	-0.115851	0.101547	decreased
ENSMUSG00000026664.7	Phyh	protein_coding	32.6226	33.8088	31.4364	-0.104962	0.101574	decreased
ENSMUSG00000057103.10	Cml1	protein_coding	4.65252	4.85212	4.45292	-0.123865	0.101726	decreased
ENSMUSG00000021290.6	RP23-123N23.5	protein_coding	158.566	166.104	151.027	-0.137282	0.101862	decreased
ENSMUSG00000020460.15	Rps27a	protein_coding	184.752	188.893	180.612	-0.0646766	0.102159	decreased
ENSMUSG00000025439.5	Clns1a	protein_coding	29.25	30.0008	28.4993	-0.0740727	0.102278	decreased
ENSMUSG00000035246.16	Pcyt1b	protein_coding	10.6629	10.8994	10.4263	-0.0640331	0.102597	decreased
ENSMUSG00000042750.7	Bex2	protein_coding	91.3426	94.9895	87.6957	-0.115261	0.10266	decreased
ENSMUSG00000028483.13	Snapc3	protein_coding	12.6028	13.138	12.0675	-0.122616	0.102691	decreased
ENSMUSG00000026662.13	Sephs1	protein_coding	5.93379	6.08796	5.77963	-0.0749833	0.103285	decreased
ENSMUSG00000055371.17	Stam2	protein_coding	5.9966	6.1665	5.8267	-0.0817737	0.103927	decreased
ENSMUSG00000071528.3	Usmg5	protein_coding	255.977	268.356	243.598	-0.139645	0.104164	decreased
ENSMUSG00000045257.10	Morn2	protein_coding	7.65314	8.11094	7.19533	-0.172807	0.106154	decreased
ENSMUSG00000021226.7	Acot2	protein_coding	4.177	4.38148	3.97251	-0.141367	0.106936	decreased
ENSMUSG00000031068.8	Glrx3	protein_coding	24.5968	25.3002	23.8934	-0.0825381	0.107075	decreased
ENSMUSG00000053062.15	Jam2	protein_coding	8.38315	8.64209	8.1242	-0.0891551	0.107361	decreased
ENSMUSG00000030868.6	Dctn5	protein_coding	34.6798	35.5457	33.8139	-0.072056	0.108985	decreased
ENSMUSG00000028367.5	Txn1	protein_coding	30.2038	31.3946	29.0129	-0.113822	0.109647	decreased
ENSMUSG00000067787.10	Blcap	protein_coding	37.746	38.5306	36.9615	-0.0599823	0.109869	decreased
ENSMUSG00000029469.14	Ift81	protein_coding	9.4143	9.76085	9.06775	-0.106263	0.109899	decreased
ENSMUSG00000039016.5	Timm8b	protein_coding	75.0304	77.4102	72.6506	-0.0915477	0.110438	decreased
ENSMUSG00000024654.8	Asrgl1	protein_coding	32.4331	33.1549	31.7112	-0.0642268	0.110558	decreased
ENSMUSG00000037058.14	Paip2	protein_coding	55.9866	58.8525	53.1207	-0.14783	0.110731	decreased
ENSMUSG00000004446.12	Bid	protein_coding	3.86111	4.07628	3.64594	-0.160965	0.111194	decreased
ENSMUSG00000036362.2	P2ry13	protein_coding	3.88727	4.07505	3.69948	-0.139496	0.111519	decreased
ENSMUSG00000033916.5	Chmp2a	protein_coding	41.1847	42.4009	39.9684	-0.0852354	0.111868	decreased
ENSMUSG00000034826.14	Nup54	protein_coding	4.93834	5.15781	4.71886	-0.128319	0.111881	decreased
ENSMUSG00000024501.19	Dpysl3	protein_coding	15.2796	15.5566	15.0025	-0.0523297	0.11197	decreased
ENSMUSG00000008822.15	Acyp1	protein_coding	11.4386	12.1391	10.738	-0.176935	0.113346	decreased
ENSMUSG00000030079.15	Ruvbl1	protein_coding	11.466	11.8541	11.0779	-0.0977008	0.113634	decreased
ENSMUSG00000032047.5	Acat1	protein_coding	16.7991	17.1896	16.4087	-0.0670719	0.113802	decreased
ENSMUSG00000022370.13	Mrpl13	protein_coding	14.0286	14.5089	13.5482	-0.0988291	0.114113	decreased
ENSMUSG00000060073.9	Psma3	protein_coding	36.5257	38.0644	34.987	-0.121626	0.114544	decreased
ENSMUSG00000046178.3	Nxph1	protein_coding	13.1315	13.522	12.7411	-0.0858105	0.114874	decreased
ENSMUSG00000027273.13	Snap25	protein_coding	799.199	820.863	777.535	-0.0782336	0.115518	decreased
ENSMUSG00000033111.16	RP24-315N18.1	protein_coding	7.26173	7.8525	6.67095	-0.23526	0.115904	decreased
ENSMUSG00000100992.1	RP23-132A3.5	lincRNA	128.49	155.422	101.559	-0.613878	0.116473	decreased
ENSMUSG00000064215.13	Ifi27	protein_coding	18.6144	19.392	17.8369	-0.120592	0.116512	decreased
ENSMUSG00000042787.14	Exog	protein_coding	7.96145	8.18345	7.73945	-0.0804779	0.116528	decreased
ENSMUSG00000023723.17	Mrps23	protein_coding	15.8176	16.6756	14.9596	-0.156666	0.116576	decreased
ENSMUSG00000038965.16	Ube2l3	protein_coding	39.8816	41.056	38.7072	-0.0849934	0.116688	decreased
ENSMUSG00000032557.12	Uba5	protein_coding	13.6347	13.9891	13.2803	-0.0750143	0.116949	decreased
ENSMUSG00000020949.9	Fkbp3	protein_coding	55.509	58.758	52.2599	-0.169079	0.117145	decreased
ENSMUSG00000051934.5	Spats2	protein_coding	9.84697	10.1421	9.55179	-0.0865194	0.117213	decreased
ENSMUSG00000022801.13	Lrch3	protein_coding	13.8584	14.1492	13.5676	-0.0605562	0.11851	decreased
ENSMUSG00000020305.13	Asb3	protein_coding	6.62242	6.97597	6.26887	-0.154187	0.118549	decreased
ENSMUSG00000030654.9	Arl6ip1	protein_coding	105.444	109.388	101.499	-0.107983	0.118559	decreased
ENSMUSG00000031568.16	Rwdd4a	protein_coding	7.43319	7.62823	7.23815	-0.0757256	0.118629	decreased
ENSMUSG00000026384.13	Ptpn4	protein_coding	19.3129	20.0375	18.5882	-0.108315	0.119815	decreased
ENSMUSG00000039033.11	Tasp1	protein_coding	12.2019	12.7379	11.6659	-0.126828	0.120181	decreased
ENSMUSG00000022186.14	Oxct1	protein_coding	68.8553	70.3079	67.4027	-0.0608802	0.120451	decreased
ENSMUSG00000024067.13	Dpy30	protein_coding	10.8786	11.4185	10.3386	-0.143325	0.120716	decreased
ENSMUSG00000030268.17	Bcat1	protein_coding	30.0464	30.6969	29.3958	-0.0624829	0.120838	decreased
ENSMUSG00000025933.15	Tmem14a	protein_coding	11.5039	12.0174	10.9904	-0.128872	0.120983	decreased
ENSMUSG00000099696.6	RP24-247B20.1	lincRNA	12.4029	13.254	11.5518	-0.198316	0.121511	decreased
ENSMUSG00000017188.3	Coa3	protein_coding	31.4399	32.3557	30.5241	-0.0840728	0.121548	decreased
ENSMUSG00000027030.15	Stk39	protein_coding	23.6437	24.3029	22.9844	-0.0804735	0.122457	decreased
ENSMUSG00000032199.12	Polr2m	protein_coding	68.8314	70.013	67.6497	-0.0495414	0.123057	decreased
ENSMUSG00000007739.10	Cct4	protein_coding	37.1755	38.166	36.185	-0.0768963	0.123524	decreased
ENSMUSG00000022889.7	Mrpl39	protein_coding	5.40563	5.58578	5.22548	-0.0961941	0.124167	decreased
ENSMUSG00000039182.6	RP23-5A19.7	protein_coding	7.65324	7.78222	7.52425	-0.048634	0.124413	decreased
ENSMUSG00000032305.15	Fam219b	protein_coding	5.46077	5.60431	5.31722	-0.0758643	0.124995	decreased
ENSMUSG00000025869.11	Nop16	protein_coding	6.82326	7.12002	6.5265	-0.125571	0.125223	decreased
ENSMUSG00000115783.1	Bc1	lincRNA	31067.1	36290.4	25843.8	-0.489769	0.125738	decreased
ENSMUSG00000026087.11	Mrpl30	protein_coding	36.9343	37.8135	36.0551	-0.0686981	0.126119	decreased
ENSMUSG00000040649.15	Rimklb	protein_coding	4.97005	5.26115	4.67895	-0.169192	0.126233	decreased
ENSMUSG00000020358.17	Hnrnpab	protein_coding	40.6311	41.947	39.3152	-0.0934813	0.126303	decreased
ENSMUSG00000032301.13	Psma4	protein_coding	33.8207	35.259	32.3825	-0.122777	0.126483	decreased
ENSMUSG00000042079.13	Hnrnpf	protein_coding	11.6603	11.8501	11.4705	-0.0469693	0.126679	decreased
ENSMUSG00000080465.1	Gm22486	snoRNA	1006.61	1114.42	898.799	-0.310225	0.126698	decreased
ENSMUSG00000036898.16	Zfp157	protein_coding	4.69919	5.00739	4.39099	-0.189511	0.127013	decreased
ENSMUSG00000032182.15	Yipf2	protein_coding	5.76985	5.93521	5.60449	-0.0827147	0.127042	decreased
ENSMUSG00000000339.14	Rtca	protein_coding	15.6117	16.049	15.1745	-0.080838	0.127148	decreased
ENSMUSG00000002997.15	Prkar2b	protein_coding	15.0553	15.9944	14.1162	-0.18022	0.12728	decreased
ENSMUSG00000025666.16	Tmem47	protein_coding	44.0546	45.446	42.6632	-0.0911619	0.127584	decreased
ENSMUSG00000026750.6	Psmb7	protein_coding	62.3846	64.3247	60.4445	-0.0897638	0.128408	decreased
ENSMUSG00000037152.11	Ndufc1	protein_coding	57.0094	59.3309	54.6878	-0.117564	0.129218	decreased
ENSMUSG00000027712.13	Anxa5	protein_coding	18.1642	18.7968	17.5315	-0.100531	0.12932	decreased
ENSMUSG00000030282.14	Cmas	protein_coding	34.2245	35.6606	32.7884	-0.121148	0.129794	decreased
ENSMUSG00000031843.2	Mphosph6	protein_coding	4.6067	4.84765	4.36574	-0.15106	0.130048	decreased
ENSMUSG00000025289.15	Prdx4	protein_coding	6.90486	7.29413	6.51559	-0.16284	0.130251	decreased
ENSMUSG00000020319.9	Wdpcp	protein_coding	3.98405	4.10445	3.86365	-0.0872213	0.130405	decreased
ENSMUSG00000029253.12	Cenpc1	protein_coding	7.22648	7.63483	6.81813	-0.163219	0.130838	decreased
ENSMUSG00000042305.12	Tmem183a	protein_coding	16.7919	17.3528	16.2309	-0.0964233	0.131024	decreased
ENSMUSG00000025742.5	Prps2	protein_coding	8.63505	9.0212	8.2489	-0.129117	0.131044	decreased
ENSMUSG00000023960.13	Enpp5	protein_coding	58.0326	59.2888	56.7764	-0.0624704	0.132294	decreased
ENSMUSG00000084708.1	Gm22988	snoRNA	843.295	920.808	765.781	-0.265968	0.132742	decreased
ENSMUSG00000029802.13	Abcg2	protein_coding	6.05523	6.34484	5.76562	-0.13811	0.132921	decreased
ENSMUSG00000027533.10	Fabp5	protein_coding	26.5249	27.4039	25.6459	-0.0956536	0.132992	decreased
ENSMUSG00000051232.13	Tmem199	protein_coding	14.294	14.6244	13.9637	-0.0666924	0.133244	decreased
ENSMUSG00000022856.8	Tmem41a	protein_coding	5.9819	6.26472	5.69908	-0.13652	0.133274	decreased
ENSMUSG00000010376.15	Nedd8	protein_coding	51.6423	52.9582	50.3264	-0.0735366	0.133668	decreased
ENSMUSG00000031711.7	Zfp330	protein_coding	7.38543	7.73407	7.03678	-0.136314	0.134131	decreased
ENSMUSG00000025892.16	Gria4	protein_coding	18.9751	19.7949	18.1553	-0.124737	0.134266	decreased
ENSMUSG00000031347.12	Cetn2	protein_coding	20.3656	21.1501	19.5812	-0.111193	0.134304	decreased
ENSMUSG00000029767.16	Calu	protein_coding	22.4942	23.2826	21.7058	-0.101168	0.134375	decreased
ENSMUSG00000027433.5	Xrn2	protein_coding	12.0598	12.5597	11.5599	-0.119669	0.134453	decreased
ENSMUSG00000048796.7	Cyb561d1	protein_coding	5.64407	5.8148	5.47334	-0.0873097	0.134461	decreased
ENSMUSG00000029059.9	Fam213b	protein_coding	36.1384	37.3411	34.9356	-0.096066	0.134639	decreased
ENSMUSG00000050199.13	Lgr4	protein_coding	8.9721	9.20357	8.74064	-0.0744545	0.135551	decreased
ENSMUSG00000021700.10	Rab3c	protein_coding	63.6208	65.597	61.6445	-0.089659	0.136021	decreased
ENSMUSG00000032763.11	Ilvbl	protein_coding	6.02944	6.26715	5.79172	-0.113818	0.136462	decreased
ENSMUSG00000025364.13	Pa2g4	protein_coding	17.8901	18.3681	17.4121	-0.0771131	0.13692	decreased
ENSMUSG00000031153.16	Gripap1	protein_coding	16.7581	17.1818	16.3345	-0.0729612	0.137705	decreased
ENSMUSG00000026260.12	Ndufa10	protein_coding	48.2491	48.9689	47.5292	-0.0430513	0.138077	decreased
ENSMUSG00000042502.10	Cd2bp2	protein_coding	20.3906	20.7386	20.0426	-0.0492427	0.138411	decreased
ENSMUSG00000038975.14	Rabggtb	protein_coding	17.9882	18.616	17.3604	-0.100744	0.138951	decreased
ENSMUSG00000001999.15	Blvra	protein_coding	5.43182	5.71045	5.15319	-0.148137	0.139528	decreased
ENSMUSG00000043162.7	Pyurf	protein_coding	3.91929	4.08825	3.75033	-0.124465	0.140035	decreased
ENSMUSG00000074634.12	Tmem267	protein_coding	7.94615	8.44675	7.44555	-0.182019	0.140118	decreased
ENSMUSG00000048978.14	Nrsn1	protein_coding	127.477	130.666	124.288	-0.0721956	0.140238	decreased
ENSMUSG00000080717.9	RP23-49H16.1	protein_coding	6.30278	7.55741	5.04815	-0.582137	0.140323	decreased
ENSMUSG00000005804.14	Bloc1s6	protein_coding	7.35178	7.64435	7.05922	-0.114886	0.140416	decreased
ENSMUSG00000035772.11	Mrps2	protein_coding	11.2668	11.4508	11.0828	-0.0471372	0.140587	decreased
ENSMUSG00000071415.6	Rpl23	protein_coding	63.5421	65.6803	61.4038	-0.0971342	0.140722	decreased
ENSMUSG00000033628.15	Pik3c3	protein_coding	12.1735	12.4455	11.9016	-0.0644673	0.141015	decreased
ENSMUSG00000019782.10	Rwdd1	protein_coding	17.1478	18.0609	16.2348	-0.153781	0.141249	decreased
ENSMUSG00000020720.13	Psmd12	protein_coding	24.7298	25.4208	24.0389	-0.0806393	0.141275	decreased
ENSMUSG00000023106.15	Denr	protein_coding	10.1547	10.6202	9.68913	-0.132373	0.141317	decreased
ENSMUSG00000034083.16	Ccdc174	protein_coding	5.64727	5.93127	5.36327	-0.145229	0.141519	decreased
ENSMUSG00000060424.14	Pantr1	lincRNA	19.2895	20.3428	18.2362	-0.157713	0.141786	decreased
ENSMUSG00000004096.9	Cwc15	protein_coding	28.6695	29.3187	28.0204	-0.0653411	0.1424	decreased
ENSMUSG00000031954.6	Cfdp1	protein_coding	25.6011	26.8422	24.36	-0.13999	0.142458	decreased
ENSMUSG00000064363.1	mt-Nd4	protein_coding	528.428	567.64	489.215	-0.214509	0.142472	decreased
ENSMUSG00000025532.13	Crcp	protein_coding	8.61363	8.89442	8.33285	-0.0940912	0.142841	decreased
ENSMUSG00000027679.13	Dnajc19	protein_coding	9.92085	10.5021	9.3396	-0.169245	0.142896	decreased
ENSMUSG00000056629.15	Fkbp2	protein_coding	18.7624	19.7493	17.7754	-0.151922	0.143451	decreased
ENSMUSG00000029551.13	Psmg3	protein_coding	7.54224	7.76562	7.31886	-0.085481	0.143583	decreased
ENSMUSG00000030839.12	Sergef	protein_coding	21.6256	22.4521	20.7992	-0.110319	0.14364	decreased
ENSMUSG00000023832.13	Acat2	protein_coding	10.3256	10.6942	9.9571	-0.103029	0.143734	decreased
ENSMUSG00000048497.11	Mmgt2	protein_coding	5.65366	6.08184	5.22547	-0.218946	0.144153	decreased
ENSMUSG00000024899.6	Papss2	protein_coding	4.85282	5.00929	4.69636	-0.0930639	0.144367	decreased
ENSMUSG00000028136.15	Snx27	protein_coding	35.7972	37.1385	34.4559	-0.108164	0.14495	decreased
ENSMUSG00000004032.10	Gstm5	protein_coding	87.026	88.545	85.507	-0.0503693	0.145325	decreased
ENSMUSG00000041670.16	Rims1	protein_coding	58.4138	59.5641	57.2635	-0.0568266	0.145566	decreased
ENSMUSG00000032417.10	Rwdd2a	protein_coding	12.1588	12.6602	11.6574	-0.119048	0.145852	decreased
ENSMUSG00000076441.9	Ass1	protein_coding	13.7271	14.3723	13.0819	-0.135716	0.146109	decreased
ENSMUSG00000028618.11	Tmem59	protein_coding	71.4534	73.4221	69.4848	-0.079517	0.146216	decreased
ENSMUSG00000038602.7	Slc35f1	protein_coding	14.0332	14.4614	13.605	-0.0880779	0.147151	decreased
ENSMUSG00000028793.15	Rnf19b	protein_coding	14.5212	14.9947	14.0477	-0.094121	0.147222	decreased
ENSMUSG00000007415.15	Gatad1	protein_coding	47.316	49.2245	45.4075	-0.116445	0.147288	decreased
ENSMUSG00000075391.6	RP23-186B18.4	processed_pseudogene	4.96614	5.47351	4.45876	-0.295824	0.148025	decreased
ENSMUSG00000072969.2	Armcx5	protein_coding	7.61874	7.91134	7.32614	-0.11087	0.14839	decreased
ENSMUSG00000034729.16	Mrps10	protein_coding	8.53014	8.78236	8.27792	-0.0853398	0.148655	decreased
ENSMUSG00000052337.15	Immt	protein_coding	40.6625	41.1249	40.2	-0.0328184	0.148864	decreased
ENSMUSG00000040536.15	Necab1	protein_coding	26.5002	28.3779	24.6226	-0.204781	0.149201	decreased
ENSMUSG00000030744.13	Rps3	protein_coding	118.792	122.731	114.853	-0.0957065	0.149532	decreased
ENSMUSG00000004069.17	Dnaja3	protein_coding	21.8472	22.2017	21.4927	-0.0468234	0.149566	decreased
ENSMUSG00000029128.12	Rab28	protein_coding	28.6916	29.9343	27.4489	-0.12505	0.149636	decreased
ENSMUSG00000073139.9	RP23-403O11.9	protein_coding	17.5233	17.9882	17.0584	-0.0765706	0.149638	decreased
ENSMUSG00000026409.14	Pfkfb2	protein_coding	9.48379	9.76642	9.20115	-0.0860152	0.150192	decreased
ENSMUSG00000050953.10	Gja1	protein_coding	81.1561	82.7872	79.525	-0.0579999	0.150433	decreased
ENSMUSG00000040843.10	Tiprl	protein_coding	6.65335	6.9213	6.3854	-0.116266	0.150799	decreased
ENSMUSG00000028096.13	Gpr89	protein_coding	9.19426	9.41342	8.97511	-0.0687892	0.151119	decreased
ENSMUSG00000053119.11	Chmp3	protein_coding	23.8611	24.4683	23.2538	-0.0734496	0.151283	decreased
ENSMUSG00000027962.14	Vcam1	protein_coding	7.55909	7.91283	7.20534	-0.135128	0.151518	decreased
ENSMUSG00000032051.9	Fdx1	protein_coding	6.4685	6.76504	6.17197	-0.132368	0.151776	decreased
ENSMUSG00000003992.14	Ssbp2	protein_coding	28.0332	28.8174	27.249	-0.080733	0.151904	decreased
ENSMUSG00000032264.9	Zw10	protein_coding	4.42761	4.54405	4.31117	-0.0759017	0.152194	decreased
ENSMUSG00000057561.9	Eif1a	protein_coding	15.9703	16.7249	15.2157	-0.136439	0.152354	decreased
ENSMUSG00000029012.11	Orc5	protein_coding	7.4665	7.79553	7.13747	-0.127236	0.152631	decreased
ENSMUSG00000021371.5	Mcur1	protein_coding	6.3546	6.4547	6.25449	-0.0454564	0.15266	decreased
ENSMUSG00000063787.4	Chchd1	protein_coding	18.3709	19.1839	17.5578	-0.127786	0.152768	decreased
ENSMUSG00000006998.15	Psmd2	protein_coding	64.3262	64.9942	63.6581	-0.0299658	0.152832	decreased
ENSMUSG00000014232.14	Cluap1	protein_coding	8.72921	8.95623	8.50219	-0.0750577	0.152921	decreased
ENSMUSG00000030613.13	Ccdc90b	protein_coding	4.97941	5.22739	4.73143	-0.143815	0.15334	decreased
ENSMUSG00000079316.10	Rab9	protein_coding	13.0124	13.5049	12.5199	-0.109252	0.153514	decreased
ENSMUSG00000006058.10	Snf8	protein_coding	32.5307	33.3423	31.719	-0.0720052	0.153701	decreased
ENSMUSG00000030652.11	Coq7	protein_coding	10.03	10.4802	9.57979	-0.129608	0.154227	decreased
ENSMUSG00000078622.8	Ccdc47	protein_coding	20.8265	21.6248	20.0282	-0.110651	0.154423	decreased
ENSMUSG00000036932.14	Aifm1	protein_coding	6.42941	6.65316	6.20566	-0.100457	0.154463	decreased
ENSMUSG00000000581.8	C1d	protein_coding	7.31165	7.7453	6.878	-0.171333	0.154743	decreased
ENSMUSG00000036469.16	March1	protein_coding	11.8133	12.1859	11.4407	-0.0910342	0.155183	decreased
ENSMUSG00000022307.16	Oxr1	protein_coding	80.481	83.2719	77.69	-0.1001	0.155754	decreased
ENSMUSG00000022216.17	Psme1	protein_coding	19.211	19.7104	18.7115	-0.075028	0.155937	decreased
ENSMUSG00000089281.1	Scarna6	scaRNA	263.076	274.779	251.372	-0.12845	0.156886	decreased
ENSMUSG00000024084.7	Qpct	protein_coding	4.07907	4.18743	3.97072	-0.0766623	0.156997	decreased
ENSMUSG00000056770.15	Setd3	protein_coding	46.5376	47.7791	45.296	-0.0769976	0.157085	decreased
ENSMUSG00000045193.13	Cirbp	protein_coding	22.7292	23.6556	21.8029	-0.117663	0.157558	decreased
ENSMUSG00000024781.15	Lipa	protein_coding	7.58021	7.84267	7.31775	-0.0999464	0.157802	decreased
ENSMUSG00000034343.14	Ube2f	protein_coding	14.3089	14.6974	13.9204	-0.078364	0.158046	decreased
ENSMUSG00000020463.15	Ppp4r3b	protein_coding	11.3372	11.9353	10.7392	-0.152341	0.158269	decreased
ENSMUSG00000020546.14	Stxbp4	protein_coding	4.14814	4.26791	4.02836	-0.0833375	0.158705	decreased
ENSMUSG00000025630.8	Hprt	protein_coding	58.3768	61.8272	54.9265	-0.170738	0.158727	decreased
ENSMUSG00000052656.12	Rnf103	protein_coding	15.7275	16.2339	15.2211	-0.0929302	0.158853	decreased
ENSMUSG00000063698.9	Sfxn4	protein_coding	7.59458	7.87616	7.313	-0.107028	0.159882	decreased
ENSMUSG00000065087.1	Snord22	snoRNA	439.433	488.995	389.872	-0.326817	0.16004	decreased
ENSMUSG00000026239.14	Pde6d	protein_coding	21.3622	21.8874	20.837	-0.0709547	0.160245	decreased
ENSMUSG00000010721.15	Lmbr1	protein_coding	9.54365	9.94908	9.13822	-0.12265	0.160264	decreased
ENSMUSG00000026788.13	Zbtb43	protein_coding	5.78359	5.89697	5.67022	-0.0565701	0.160344	decreased
ENSMUSG00000035212.14	Leprot	protein_coding	8.58957	8.90952	8.26962	-0.107527	0.160896	decreased
ENSMUSG00000042523.12	Dnal1	protein_coding	28.3565	29.455	27.2579	-0.111839	0.160996	decreased
ENSMUSG00000030869.11	Ndufab1	protein_coding	19.3775	19.9863	18.7687	-0.090679	0.161074	decreased
ENSMUSG00000041684.11	Bivm	protein_coding	6.69733	6.98784	6.40682	-0.125239	0.161299	decreased
ENSMUSG00000006412.10	Pfdn2	protein_coding	19.9497	20.7642	19.1352	-0.117866	0.162052	decreased
ENSMUSG00000020803.3	Txndc17	protein_coding	9.97368	10.3581	9.58925	-0.111271	0.162134	decreased
ENSMUSG00000044734.16	Serpinb1a	protein_coding	4.33801	4.62111	4.0549	-0.188572	0.162223	decreased
ENSMUSG00000042167.6	Papd4	protein_coding	5.48466	5.7858	5.18352	-0.158584	0.162417	decreased
ENSMUSG00000093565.1	Rab26os	antisense	4.15359	4.76059	3.54658	-0.424711	0.162623	decreased
ENSMUSG00000045636.16	Mtus1	protein_coding	9.17759	9.45314	8.90203	-0.0866604	0.163054	decreased
ENSMUSG00000063253.11	Scoc	protein_coding	68.8167	71.537	66.0965	-0.114117	0.163833	decreased
ENSMUSG00000019920.17	Lims1	protein_coding	9.38811	9.79966	8.97658	-0.126566	0.164129	decreased
ENSMUSG00000020309.6	Chac2	protein_coding	5.48663	5.82354	5.14972	-0.177403	0.164219	decreased
ENSMUSG00000027835.11	Pdcd10	protein_coding	15.6154	16.3844	14.8464	-0.142207	0.164315	decreased
ENSMUSG00000039166.16	Akap7	protein_coding	11.6284	12.0984	11.1585	-0.116668	0.164379	decreased
ENSMUSG00000029326.13	Enoph1	protein_coding	18.3703	18.814	17.9266	-0.0697067	0.164676	decreased
ENSMUSG00000028246.13	Faxc	protein_coding	15.6099	15.8765	15.3434	-0.0492713	0.1647	decreased
ENSMUSG00000021792.15	Fam213a	protein_coding	48.7274	50.2357	47.219	-0.0893466	0.164775	decreased
ENSMUSG00000025351.14	Cd63	protein_coding	31.8182	33.0329	30.6035	-0.110209	0.164791	decreased
ENSMUSG00000026360.9	Rgs2	protein_coding	12.9078	13.473	12.3427	-0.12641	0.165581	decreased
ENSMUSG00000004637.15	Wwox	protein_coding	5.50078	5.66624	5.33532	-0.0868169	0.165605	decreased
ENSMUSG00000030452.16	Nipa2	protein_coding	11.291	11.9878	10.5942	-0.178282	0.165828	decreased
ENSMUSG00000025762.14	Larp1b	protein_coding	4.08942	4.31827	3.86057	-0.161639	0.165834	decreased
ENSMUSG00000014850.15	Msh3	protein_coding	4.37782	4.53436	4.22128	-0.103221	0.165864	decreased
ENSMUSG00000032475.15	Nck1	protein_coding	8.96178	9.40634	8.51721	-0.143254	0.165902	decreased
ENSMUSG00000038383.16	Pigu	protein_coding	9.27416	9.46616	9.08215	-0.0597448	0.16591	decreased
ENSMUSG00000020386.5	Sar1b	protein_coding	29.4793	30.75	28.2086	-0.124454	0.165974	decreased
ENSMUSG00000073676.4	Hspe1	protein_coding	30.0506	31.9713	28.13	-0.184664	0.16598	decreased
ENSMUSG00000039485.8	Tspyl4	protein_coding	129.614	131.765	127.463	-0.0478845	0.166053	decreased
ENSMUSG00000061762.12	Tac1	protein_coding	5.38499	5.92599	4.844	-0.290858	0.166351	decreased
ENSMUSG00000019880.10	Rspo3	protein_coding	4.39987	4.62758	4.17216	-0.149462	0.166431	decreased
ENSMUSG00000022092.11	Ppp3cc	protein_coding	7.41516	7.59353	7.23679	-0.0694205	0.166949	decreased
ENSMUSG00000034101.14	Ctnnd1	protein_coding	11.7878	12.1579	11.4177	-0.0906197	0.166987	decreased
ENSMUSG00000038069.6	Cdkn2aip	protein_coding	4.89186	5.04382	4.7399	-0.0896605	0.167256	decreased
ENSMUSG00000048249.14	Crebrf	protein_coding	28.0185	29.179	26.8579	-0.119587	0.167488	decreased
ENSMUSG00000071014.10	Ndufb6	protein_coding	50.1486	51.2462	49.0511	-0.0631585	0.16786	decreased
ENSMUSG00000022195.7	RP23-354M9.1	protein_coding	10.9488	11.2858	10.6118	-0.0888322	0.168084	decreased
ENSMUSG00000018189.12	Uchl5	protein_coding	10.3712	11.1473	9.59516	-0.216317	0.168554	decreased
ENSMUSG00000064370.1	mt-Cytb	protein_coding	1793.99	1887.3	1700.69	-0.150198	0.16858	decreased
ENSMUSG00000097277.7	WI1-1616M8.2	lincRNA	4.04323	4.30247	3.784	-0.185254	0.168783	decreased
ENSMUSG00000045034.12	Ankrd34b	protein_coding	6.26767	6.4121	6.12325	-0.0664994	0.168845	decreased
ENSMUSG00000022337.7	Emc2	protein_coding	27.8442	29.0693	26.6191	-0.127034	0.169127	decreased
ENSMUSG00000113902.1	RP24-262G23.6	bidirectional_promoter_lncRNA	18.2058	19.0075	17.4041	-0.127139	0.169212	decreased
ENSMUSG00000041769.13	Ppp2r2d	protein_coding	20.9159	21.6048	20.227	-0.095068	0.169276	decreased
ENSMUSG00000002475.15	Abhd3	protein_coding	21.0626	21.4822	20.6431	-0.0574761	0.169347	decreased
ENSMUSG00000028954.11	Nub1	protein_coding	26.0903	26.3268	25.8538	-0.0261545	0.16946	decreased
ENSMUSG00000026035.15	Ppil3	protein_coding	9.12183	9.43052	8.81314	-0.0976806	0.169762	decreased
ENSMUSG00000115338.2	Pnp	protein_coding	6.99772	7.22962	6.76582	-0.0956568	0.169918	decreased
ENSMUSG00000036815.16	Dpp10	protein_coding	17.415	18.4336	16.3963	-0.168969	0.169972	decreased
ENSMUSG00000003031.14	Cdkn1b	protein_coding	15.5002	16.0575	14.9429	-0.103785	0.170018	decreased
ENSMUSG00000061838.7	Suclg2	protein_coding	5.53909	5.66227	5.41592	-0.0641748	0.170488	decreased
ENSMUSG00000021474.9	Sfxn1	protein_coding	19.8109	20.1083	19.5134	-0.0433277	0.170555	decreased
ENSMUSG00000021967.4	Mrpl57	protein_coding	5.08864	5.24618	4.9311	-0.0893557	0.170866	decreased
ENSMUSG00000029276.13	Glmn	protein_coding	4.12147	4.4383	3.80465	-0.222241	0.171531	decreased
ENSMUSG00000040774.15	Cept1	protein_coding	13.758	14.4946	13.0213	-0.154643	0.171889	decreased
ENSMUSG00000009535.13	Rnmt	protein_coding	16.1329	16.8681	15.3977	-0.131583	0.172084	decreased
ENSMUSG00000053110.13	Yap1	protein_coding	6.71155	6.97872	6.44438	-0.114922	0.172423	decreased
ENSMUSG00000102976.6	Zc3h11a	protein_coding	4.88063	5.44833	4.31293	-0.337146	0.172491	decreased
ENSMUSG00000063275.15	Hacd1	protein_coding	4.99662	5.27233	4.72091	-0.159376	0.172798	decreased
ENSMUSG00000032059.13	Alg9	protein_coding	6.19585	6.37554	6.01615	-0.0837079	0.172834	decreased
ENSMUSG00000063179.13	Pstk	protein_coding	5.05113	5.24141	4.86085	-0.108745	0.173383	decreased
ENSMUSG00000025381.3	Cnpy2	protein_coding	17.3052	17.6807	16.9297	-0.0626209	0.173539	decreased
ENSMUSG00000021917.16	Spcs1	protein_coding	63.9716	65.6893	62.2538	-0.0774965	0.173758	decreased
ENSMUSG00000035575.11	Utp6	protein_coding	9.80054	10.1046	9.49648	-0.0895482	0.173792	decreased
ENSMUSG00000029209.15	Gnpda2	protein_coding	6.07169	6.50789	5.63549	-0.207648	0.173984	decreased
ENSMUSG00000020078.16	Vps26a	protein_coding	17.5929	18.5152	16.6707	-0.151398	0.174096	decreased
ENSMUSG00000065820.1	Gm26316	snRNA	125.189	153.608	96.7701	-0.666619	0.174306	decreased
ENSMUSG00000000127.14	Fer	protein_coding	9.28305	9.59606	8.97005	-0.0973269	0.174604	decreased
ENSMUSG00000087143.9	RP23-471B6.2	antisense	4.10296	4.34233	3.8636	-0.168523	0.174751	decreased
ENSMUSG00000030960.16	Mettl10	protein_coding	7.54439	7.89127	7.1975	-0.132761	0.175078	decreased
ENSMUSG00000008333.12	Snrpb2	protein_coding	6.26415	6.58054	5.94777	-0.145858	0.175111	decreased
ENSMUSG00000028426.10	Rad23b	protein_coding	36.7736	37.6173	35.9299	-0.0662084	0.175289	decreased
ENSMUSG00000024583.2	Txnl1	protein_coding	19.6553	20.1691	19.1415	-0.0754427	0.175445	decreased
ENSMUSG00000067578.3	Cbln4	protein_coding	7.29343	7.73032	6.85654	-0.173047	0.176101	decreased
ENSMUSG00000039105.6	Atp6v1g1	protein_coding	34.9941	36.0921	33.8962	-0.0905611	0.17645	decreased
ENSMUSG00000038301.15	Snx10	protein_coding	47.7796	48.8494	46.7097	-0.0646213	0.176488	decreased
ENSMUSG00000005687.14	Bcas2	protein_coding	17.9562	18.5131	17.3993	-0.0895172	0.176495	decreased
ENSMUSG00000032123.5	Dpagt1	protein_coding	4.20056	4.3369	4.0642	-0.0936927	0.176512	decreased
ENSMUSG00000021460.17	Auh	protein_coding	31.2005	31.6247	30.7763	-0.0392337	0.176732	decreased
ENSMUSG00000021619.6	Atg10	protein_coding	3.86454	4.12119	3.60789	-0.191906	0.177018	decreased
ENSMUSG00000029918.9	Mrps33	protein_coding	11.1432	11.5639	10.7224	-0.108993	0.177047	decreased
ENSMUSG00000028792.14	Ak2	protein_coding	7.49932	7.67375	7.32489	-0.0671252	0.177352	decreased
ENSMUSG00000057455.12	Rit2	protein_coding	32.554	33.5843	31.5237	-0.0913489	0.177353	decreased
ENSMUSG00000027384.6	Ndufaf5	protein_coding	16.2634	16.8763	15.6505	-0.108792	0.177363	decreased
ENSMUSG00000044117.12	RP23-231E23.4	protein_coding	86.101	87.9509	84.2512	-0.0620003	0.177504	decreased
ENSMUSG00000031984.8	RP23-9L16.5	protein_coding	5.33462	5.49863	5.17062	-0.0887343	0.177532	decreased
ENSMUSG00000036112.15	Metap2	protein_coding	24.4401	25.4289	23.4514	-0.116795	0.177783	decreased
ENSMUSG00000034875.5	Nudt19	protein_coding	17.3146	17.6546	16.9746	-0.0566603	0.177987	decreased
ENSMUSG00000057572.15	Zbtb8os	protein_coding	4.00663	4.28241	3.73084	-0.198923	0.178776	decreased
ENSMUSG00000035227.7	Spcs2	protein_coding	33.8607	34.9708	32.7506	-0.0946284	0.179393	decreased
ENSMUSG00000045969.8	Ing1	protein_coding	11.8062	12.0402	11.5721	-0.0572117	0.18044	decreased
ENSMUSG00000029474.7	Rnf34	protein_coding	11.2977	11.5338	11.0616	-0.0603068	0.180909	decreased
ENSMUSG00000064367.1	mt-Nd5	protein_coding	896.522	946.644	846.4	-0.161483	0.180995	decreased
ENSMUSG00000025920.19	Stau2	protein_coding	60.1862	62.629	57.7434	-0.117173	0.181115	decreased
ENSMUSG00000024993.15	Fam45a	protein_coding	18.2685	19.104	17.4331	-0.132047	0.181723	decreased
ENSMUSG00000070476.10	Fam217b	protein_coding	16.7891	17.1275	16.4507	-0.0581668	0.181983	decreased
ENSMUSG00000041353.12	Tmem29	protein_coding	8.05914	8.25187	7.86642	-0.0690137	0.182197	decreased
ENSMUSG00000021963.17	Sap18	protein_coding	27.7965	28.9239	26.6692	-0.117087	0.182204	decreased
ENSMUSG00000068749.9	Psma5	protein_coding	32.0236	32.7518	31.2955	-0.0656207	0.182215	decreased
ENSMUSG00000044709.6	Gemin7	protein_coding	17.4666	18.1359	16.7973	-0.110615	0.182432	decreased
ENSMUSG00000007458.14	M6pr	protein_coding	30.0567	30.5778	29.5356	-0.0500298	0.183419	decreased
ENSMUSG00000060904.14	Arl1	protein_coding	36.5698	38.2119	34.9277	-0.129652	0.183586	decreased
ENSMUSG00000038619.12	Ensa	protein_coding	100.463	101.618	99.3072	-0.0331914	0.183742	decreased
ENSMUSG00000044600.14	Smim7	protein_coding	33.126	33.7706	32.4813	-0.0561568	0.183808	decreased
ENSMUSG00000041658.12	Rragb	protein_coding	25.2205	25.8562	24.5849	-0.0727385	0.183982	decreased
ENSMUSG00000041912.12	Tdrkh	protein_coding	11.0871	11.5157	10.6585	-0.111595	0.185268	decreased
ENSMUSG00000022722.18	Arl6	protein_coding	10.507	11.006	10.0081	-0.137124	0.185639	decreased
ENSMUSG00000021131.14	Erh	protein_coding	14.8485	15.529	14.1679	-0.132333	0.186488	decreased
ENSMUSG00000031176.8	Dynlt3	protein_coding	40.866	42.9762	38.7557	-0.149128	0.186796	decreased
ENSMUSG00000037072.15	Sep15	protein_coding	63.9059	66.1509	61.661	-0.101403	0.186988	decreased
ENSMUSG00000035686.8	Thrsp	protein_coding	11.8207	12.1546	11.4867	-0.0815315	0.187173	decreased
ENSMUSG00000024975.12	Pdcd4	protein_coding	36.3086	37.9526	34.6646	-0.130737	0.187275	decreased
ENSMUSG00000021458.17	AC130827.2	protein_coding	8.09196	8.27887	7.90506	-0.0666572	0.187366	decreased
ENSMUSG00000022427.4	Tomm22	protein_coding	34.8967	35.951	33.8423	-0.0872042	0.187744	decreased
ENSMUSG00000028389.12	Zfp37	protein_coding	8.68052	8.97314	8.38789	-0.097305	0.187934	decreased
ENSMUSG00000087177.7	RP24-271F24.2	antisense	12.2959	12.6718	11.9199	-0.0882506	0.187993	decreased
ENSMUSG00000064345.1	mt-Nd2	protein_coding	803.152	869.527	736.777	-0.239004	0.188026	decreased
ENSMUSG00000024981.6	Acsl5	protein_coding	13.6491	13.9774	13.3209	-0.0694086	0.188441	decreased
ENSMUSG00000045896.14	Paip2b	protein_coding	14.9065	15.3679	14.4452	-0.0893263	0.189368	decreased
ENSMUSG00000054226.13	Tprkb	protein_coding	23.6921	24.493	22.8912	-0.0975773	0.189709	decreased
ENSMUSG00000050043.16	Tmx2	protein_coding	55.817	57.2141	54.4198	-0.0722397	0.189752	decreased
ENSMUSG00000020978.10	Klhdc2	protein_coding	52.3181	53.5521	51.0841	-0.0680682	0.189771	decreased
ENSMUSG00000051223.14	Bzw1	protein_coding	43.2779	44.4875	42.0682	-0.0806691	0.189934	decreased
ENSMUSG00000040147.14	Maob	protein_coding	5.58157	5.78738	5.37576	-0.10644	0.190084	decreased
ENSMUSG00000029311.16	Hsd17b11	protein_coding	16.6749	16.9675	16.3824	-0.0506284	0.19099	decreased
ENSMUSG00000037747.9	Phyhipl	protein_coding	64.9225	66.3289	63.5161	-0.0625153	0.191184	decreased
ENSMUSG00000058558.12	Rpl5	protein_coding	44.076	45.3963	42.7557	-0.0864584	0.191247	decreased
ENSMUSG00000031590.8	Frg1	protein_coding	10.6526	11.15	10.1553	-0.134821	0.191577	decreased
ENSMUSG00000063889.16	Crem	protein_coding	10.3921	10.6731	10.1111	-0.078044	0.191827	decreased
ENSMUSG00000029221.15	Slc30a9	protein_coding	25.3041	26.07	24.5382	-0.0873569	0.19191	decreased
ENSMUSG00000082519.1	Vamp7-ps	processed_pseudogene	12.3781	13.1612	11.595	-0.182784	0.192634	decreased
ENSMUSG00000027706.8	Sec62	protein_coding	29.4277	30.8136	28.0418	-0.135986	0.193518	decreased
ENSMUSG00000065304.1	Gm23245	snoRNA	103.595	114.073	93.1162	-0.292858	0.193676	decreased
ENSMUSG00000073412.6	Lst1	protein_coding	3.94704	4.54442	3.34966	-0.440082	0.194343	decreased
ENSMUSG00000032309.15	Fbxo22	protein_coding	11.2567	11.5818	10.9315	-0.0833676	0.194516	decreased
ENSMUSG00000031996.17	Aplp2	protein_coding	103.778	105.23	102.326	-0.0403851	0.19461	decreased
ENSMUSG00000108079.1	RP23-4F16.6	antisense	7.0987	7.45735	6.74004	-0.145906	0.195356	decreased
ENSMUSG00000022770.16	Dlg1	protein_coding	32.8854	33.9002	31.8705	-0.089072	0.195604	decreased
ENSMUSG00000041084.8	Ostc	protein_coding	19.383	19.9006	18.8654	-0.0770692	0.195622	decreased
ENSMUSG00000047459.14	Dynlrb1	protein_coding	93.9548	95.9478	91.9618	-0.0612162	0.195667	decreased
ENSMUSG00000080365.1	Gm25776	snoRNA	75.3764	85.0729	65.6799	-0.373247	0.195841	decreased
ENSMUSG00000044528.5	Tram1l1	protein_coding	5.45365	5.593	5.3143	-0.0737426	0.196382	decreased
ENSMUSG00000031703.8	Itfg1	protein_coding	61.1493	63.0948	59.2039	-0.0918277	0.196451	decreased
ENSMUSG00000045576.16	St7l	protein_coding	7.39417	7.69221	7.09614	-0.116364	0.196577	decreased
ENSMUSG00000020473.13	Aebp1	protein_coding	5.57582	5.92878	5.22285	-0.182899	0.196938	decreased
ENSMUSG00000096403.2	RP23-126H2.2	processed_pseudogene	17.6245	18.0072	17.2417	-0.0626667	0.197048	decreased
ENSMUSG00000026150.14	Mff	protein_coding	71.4645	73.4978	69.4313	-0.0821157	0.197172	decreased
ENSMUSG00000028651.12	Ppie	protein_coding	4.60507	4.85646	4.35367	-0.157673	0.197172	decreased
ENSMUSG00000021591.8	Glrx	protein_coding	13.9963	14.6649	13.3276	-0.13795	0.19761	decreased
ENSMUSG00000000600.15	Krit1	protein_coding	10.3594	10.7864	9.93245	-0.118997	0.197819	decreased
ENSMUSG00000031627.9	Irf2	protein_coding	7.66592	7.87296	7.45887	-0.0779495	0.197845	decreased
ENSMUSG00000078713.8	Tomm5	protein_coding	25.4939	26.2181	24.7697	-0.0819832	0.198048	decreased
ENSMUSG00000031818.12	Cox4i1	protein_coding	356.54	363.937	349.143	-0.0598737	0.198617	decreased
ENSMUSG00000026003.5	Acadl	protein_coding	12.9218	13.252	12.5915	-0.0737557	0.199318	decreased
ENSMUSG00000052504.6	Epha3	protein_coding	4.60741	4.7576	4.45722	-0.0940895	0.199514	decreased
ENSMUSG00000052962.3	Mrpl35	protein_coding	6.62934	6.78086	6.47782	-0.065959	0.199874	decreased
ENSMUSG00000021824.13	Ap3m1	protein_coding	11.4522	11.7868	11.1175	-0.0843392	0.200119	decreased
ENSMUSG00000020056.16	Washc3	protein_coding	7.55831	7.8836	7.23302	-0.124257	0.200712	decreased
ENSMUSG00000030245.10	Golt1b	protein_coding	11.3806	11.8112	10.9501	-0.109217	0.201313	decreased
ENSMUSG00000041777.12	Cir1	protein_coding	4.10999	4.24468	3.97529	-0.0945951	0.201648	decreased
ENSMUSG00000031066.10	Usp11	protein_coding	36.2033	36.687	35.7195	-0.0385575	0.201723	decreased
ENSMUSG00000049612.10	Omg	protein_coding	33.7852	34.5112	33.0593	-0.0620058	0.20178	decreased
ENSMUSG00000021737.4	Psmd6	protein_coding	34.3335	34.9778	33.6891	-0.0541561	0.201791	decreased
ENSMUSG00000032359.14	Ctsh	protein_coding	4.01687	4.21329	3.82045	-0.141205	0.202379	decreased
ENSMUSG00000062376.7	Borcs7	protein_coding	6.45324	6.70844	6.19804	-0.114166	0.202602	decreased
ENSMUSG00000016018.4	Skiv2l2	protein_coding	13.8131	14.3151	13.3112	-0.104896	0.202762	decreased
ENSMUSG00000001700.9	Gramd3	protein_coding	5.23706	5.43676	5.03737	-0.110076	0.20279	decreased
ENSMUSG00000055660.8	Mettl4	protein_coding	4.58109	4.78241	4.37978	-0.126881	0.202798	decreased
ENSMUSG00000028719.8	Cmpk1	protein_coding	16.1519	17.1237	15.1801	-0.173814	0.20304	decreased
ENSMUSG00000021646.9	Mccc2	protein_coding	7.34281	7.54318	7.14243	-0.0787566	0.203332	decreased
ENSMUSG00000050608.11	Minos1	protein_coding	18.5995	19.0126	18.1865	-0.0640861	0.203369	decreased
ENSMUSG00000075273.4	Ttc30b	protein_coding	4.40311	4.49779	4.30843	-0.0620512	0.203602	decreased
ENSMUSG00000005656.9	Snx6	protein_coding	14.5058	14.9447	14.0669	-0.0873309	0.203804	decreased
ENSMUSG00000047766.15	Lrrc49	protein_coding	17.1442	17.474	16.8143	-0.055519	0.204061	decreased
ENSMUSG00000026626.11	Ppp2r5a	protein_coding	23.946	24.319	23.5729	-0.0449546	0.204255	decreased
ENSMUSG00000006494.11	Pdk1	protein_coding	10.7262	10.9954	10.457	-0.0724237	0.204334	decreased
ENSMUSG00000016495.12	Plgrkt	protein_coding	5.07842	5.29184	4.86499	-0.121334	0.204411	decreased
ENSMUSG00000000340.10	Dbt	protein_coding	5.71835	5.92226	5.51445	-0.102931	0.205487	decreased
ENSMUSG00000093752.1	RP23-391M18.7	protein_coding	17.1806	18.0403	16.3208	-0.144516	0.20638	decreased
ENSMUSG00000014633.15	Cmc2	protein_coding	4.46535	4.68484	4.24587	-0.141941	0.206427	decreased
ENSMUSG00000045594.10	Glb1	protein_coding	7.69929	7.97534	7.42324	-0.103498	0.206681	decreased
ENSMUSG00000058388.14	Phtf1	protein_coding	11.3149	11.5736	11.0562	-0.0659855	0.206699	decreased
ENSMUSG00000031353.13	Rbbp7	protein_coding	54.0209	55.1163	52.9255	-0.0585161	0.206917	decreased
ENSMUSG00000051557.15	Pusl1	protein_coding	6.72052	6.92851	6.51252	-0.0893284	0.207104	decreased
ENSMUSG00000044442.11	N6amt1	protein_coding	6.69548	7.00294	6.38801	-0.132594	0.207307	decreased
ENSMUSG00000095129.1	Gm23217	snRNA	1354.1	1481.66	1226.54	-0.272617	0.207732	decreased
ENSMUSG00000008301.11	Phax	protein_coding	15.7948	16.1648	15.4247	-0.0676063	0.207954	decreased
ENSMUSG00000008892.12	Vdac3	protein_coding	53.2819	55.3488	51.215	-0.111984	0.208331	decreased
ENSMUSG00000019791.12	Hint3	protein_coding	16.3748	17.0489	15.7008	-0.118841	0.208774	decreased
ENSMUSG00000033096.7	Apmap	protein_coding	17.6635	18.1052	17.2219	-0.0721629	0.209203	decreased
ENSMUSG00000022180.7	Slc7a8	protein_coding	14.8158	15.2225	14.409	-0.0792361	0.209871	decreased
ENSMUSG00000022774.12	Ncbp2	protein_coding	16.8219	17.3403	16.3034	-0.0889559	0.210498	decreased
ENSMUSG00000021916.16	Glt8d1	protein_coding	7.15406	7.51475	6.79338	-0.145596	0.210527	decreased
ENSMUSG00000024425.3	Ndfip1	protein_coding	238.648	244.303	232.993	-0.0683819	0.21055	decreased
ENSMUSG00000030922.12	Lyrm1	protein_coding	4.88682	5.18411	4.58953	-0.17575	0.21073	decreased
ENSMUSG00000040550.16	Otud6b	protein_coding	16.7072	17.4022	16.0122	-0.120095	0.210794	decreased
ENSMUSG00000063902.13	RP23-21B1.2	processed_pseudogene	8.18081	8.52361	7.838	-0.120979	0.210943	decreased
ENSMUSG00000036257.15	Pnpla8	protein_coding	44.2473	45.9903	42.5042	-0.113727	0.211036	decreased
ENSMUSG00000055493.4	Epm2a	protein_coding	14.0362	14.2918	13.7807	-0.0525411	0.211193	decreased
ENSMUSG00000021938.12	Pspc1	protein_coding	11.8139	12.0279	11.6	-0.0522555	0.21121	decreased
ENSMUSG00000039221.10	Rpl22l1	protein_coding	84.1622	88.9982	79.3262	-0.165979	0.211357	decreased
ENSMUSG00000025266.11	Gnl3l	protein_coding	49.0813	49.9808	48.1818	-0.0528857	0.211543	decreased
ENSMUSG00000027108.15	Ola1	protein_coding	34.6068	35.4994	33.7142	-0.0744351	0.211573	decreased
ENSMUSG00000022799.4	Arhgap31	protein_coding	5.64196	5.74565	5.53826	-0.053037	0.212383	decreased
ENSMUSG00000062421.13	Arf2	protein_coding	15.644	16.0422	15.2459	-0.0734496	0.212436	decreased
ENSMUSG00000021537.9	Cetn3	protein_coding	16.1645	17.1757	15.1533	-0.180744	0.212482	decreased
ENSMUSG00000003464.13	Pex19	protein_coding	28.6718	29.1567	28.1869	-0.0488039	0.212489	decreased
ENSMUSG00000002308.15	Cd320	protein_coding	6.3874	6.64247	6.13233	-0.115286	0.212725	decreased
ENSMUSG00000115423.2	RP23-199B10.2	protein_coding	9.94903	10.6138	9.2843	-0.19307	0.213109	decreased
ENSMUSG00000063882.12	Uqcrh	protein_coding	126.285	128.881	123.688	-0.059334	0.213408	decreased
ENSMUSG00000099881.1	RP23-460F21.1	bidirectional_promoter_lncRNA	6.03938	6.34725	5.73151	-0.147217	0.213571	decreased
ENSMUSG00000050538.8	RP23-386E10.7	protein_coding	21.0336	21.6085	20.4587	-0.0788818	0.213795	decreased
ENSMUSG00000025613.13	Cct8	protein_coding	52.2076	54.2221	50.193	-0.111393	0.21401	decreased
ENSMUSG00000028251.5	Tstd3	protein_coding	8.41828	8.84671	7.98985	-0.146974	0.214273	decreased
ENSMUSG00000034501.7	Pcnx4	protein_coding	9.98913	10.1469	9.83134	-0.0455833	0.214368	decreased
ENSMUSG00000017286.15	Glod4	protein_coding	20.9393	21.5113	20.3673	-0.0788391	0.214407	decreased
ENSMUSG00000004535.12	Tax1bp1	protein_coding	37.3901	38.5432	36.2371	-0.0890108	0.215088	decreased
ENSMUSG00000068739.13	Sars	protein_coding	52.5339	53.1269	51.9409	-0.0325722	0.215106	decreased
ENSMUSG00000028383.17	Hsdl2	protein_coding	7.96834	8.25466	7.68203	-0.103721	0.215138	decreased
ENSMUSG00000037251.5	Pomk	protein_coding	8.53054	8.68679	8.37428	-0.052858	0.215152	decreased
ENSMUSG00000041650.15	Pcca	protein_coding	9.61498	9.84216	9.38781	-0.068186	0.216108	decreased
ENSMUSG00000030512.13	Snrpa1	protein_coding	7.76881	8.09651	7.44112	-0.121781	0.216159	decreased
ENSMUSG00000033793.12	Atp6v1h	protein_coding	65.1441	66.782	63.5063	-0.0725607	0.216191	decreased
ENSMUSG00000050908.12	Tvp23a	protein_coding	8.49529	8.63814	8.35244	-0.0485243	0.21621	decreased
ENSMUSG00000024277.14	Mapre2	protein_coding	69.2886	70.1519	68.4252	-0.0359544	0.216414	decreased
ENSMUSG00000007812.16	Zfp655	protein_coding	10.4933	10.8808	10.1058	-0.106612	0.21648	decreased
ENSMUSG00000037075.7	Rnf139	protein_coding	7.18456	7.45886	6.91027	-0.110213	0.217162	decreased
ENSMUSG00000028869.13	Gnl2	protein_coding	11.3128	11.4553	11.1702	-0.0363666	0.21723	decreased
ENSMUSG00000042743.13	Sgtb	protein_coding	30.3071	31.1338	29.4803	-0.0787304	0.217594	decreased
ENSMUSG00000026249.10	Serpine2	protein_coding	49.3921	49.8326	48.9517	-0.0257316	0.217724	decreased
ENSMUSG00000019797.11	RP23-288B18.1	protein_coding	8.62686	9.00273	8.25099	-0.125795	0.217754	decreased
ENSMUSG00000021103.12	Mnat1	protein_coding	4.51756	4.70383	4.33128	-0.119043	0.217838	decreased
ENSMUSG00000024990.12	Rbp4	protein_coding	6.56735	6.83261	6.30209	-0.116606	0.218056	decreased
ENSMUSG00000026082.11	Rev1	protein_coding	8.50113	8.66896	8.33331	-0.0569687	0.218176	decreased
ENSMUSG00000032224.15	Fam81a	protein_coding	42.9492	44.0741	41.8243	-0.0755918	0.218619	decreased
ENSMUSG00000029776.11	Hibadh	protein_coding	20.5382	21.0986	19.9777	-0.0787533	0.218975	decreased
ENSMUSG00000001158.13	Snrnp27	protein_coding	14.3842	15.1721	13.5963	-0.158206	0.219613	decreased
ENSMUSG00000038240.13	Pdss2	protein_coding	5.91657	6.10109	5.73206	-0.0900145	0.220098	decreased
ENSMUSG00000045100.11	Slc25a26	protein_coding	4.07483	4.22951	3.92015	-0.109583	0.220602	decreased
ENSMUSG00000057278.8	Snrpg	protein_coding	5.42844	5.70975	5.14712	-0.149663	0.221074	decreased
ENSMUSG00000043061.10	Tmem18	protein_coding	6.80846	7.01459	6.60232	-0.0873857	0.221552	decreased
ENSMUSG00000056536.14	Pign	protein_coding	4.41593	4.59591	4.23595	-0.117663	0.221763	decreased
ENSMUSG00000031256.11	Cstf2	protein_coding	17.8888	18.3538	17.4237	-0.0750257	0.221804	decreased
ENSMUSG00000031516.11	Dctn6	protein_coding	23.1304	23.6919	22.569	-0.0700507	0.222301	decreased
ENSMUSG00000029407.10	Uso1	protein_coding	25.4239	26.1225	24.7253	-0.0793014	0.222434	decreased
ENSMUSG00000026111.15	Unc50	protein_coding	18.8453	19.2695	18.4211	-0.0649629	0.222657	decreased
ENSMUSG00000020457.13	Drg1	protein_coding	30.8496	31.7579	29.9413	-0.0849794	0.222709	decreased
ENSMUSG00000042032.13	Mat2b	protein_coding	39.2526	40.5349	37.9703	-0.0942922	0.222835	decreased
ENSMUSG00000038806.7	Sde2	protein_coding	7.13164	7.27305	6.99024	-0.0572193	0.222929	decreased
ENSMUSG00000009927.9	Rps25	protein_coding	198.129	201.043	195.215	-0.0424411	0.223125	decreased
ENSMUSG00000087380.7	RP23-402K12.2	processed_transcript	14.4316	15.1112	13.7521	-0.135971	0.223357	decreased
ENSMUSG00000092486.1	RP23-3M10.7	protein_coding	7.31132	7.55504	7.06761	-0.0962172	0.223496	decreased
ENSMUSG00000068290.11	Ddrgk1	protein_coding	15.9444	16.4881	15.4008	-0.0984143	0.223801	decreased
ENSMUSG00000022419.16	Deptor	protein_coding	4.13406	4.31572	3.95239	-0.126875	0.223892	decreased
ENSMUSG00000016534.15	Lamp2	protein_coding	32.752	33.8232	31.6807	-0.0944067	0.224128	decreased
ENSMUSG00000096910.1	Zfp955b	protein_coding	9.40555	9.86139	8.94971	-0.13995	0.224358	decreased
ENSMUSG00000032667.17	Pon2	protein_coding	9.40515	9.63332	9.17699	-0.0700121	0.224418	decreased
ENSMUSG00000032119.5	Hinfp	protein_coding	4.30317	4.39355	4.2128	-0.060609	0.224488	decreased
ENSMUSG00000063281.9	Zfp35	protein_coding	6.13277	6.29028	5.97526	-0.0741216	0.22509	decreased
ENSMUSG00000061474.11	Mrps36	protein_coding	5.17602	5.4636	4.88844	-0.160477	0.225204	decreased
ENSMUSG00000029376.8	Mthfd2l	protein_coding	3.91735	4.074	3.76071	-0.115439	0.225426	decreased
ENSMUSG00000000563.17	Atp5f1	protein_coding	73.7295	76.262	71.1969	-0.0991494	0.225583	decreased
ENSMUSG00000026670.15	Uap1	protein_coding	17.619	18.0965	17.1415	-0.0782163	0.225749	decreased
ENSMUSG00000000399.10	Ndufa9	protein_coding	47.8129	48.3916	47.2341	-0.0349286	0.225822	decreased
ENSMUSG00000005034.15	Prkacb	protein_coding	89.753	92.5517	86.9543	-0.0900017	0.225943	decreased
ENSMUSG00000039789.7	Zfp597	protein_coding	4.14162	4.33166	3.95159	-0.132487	0.226348	decreased
ENSMUSG00000071172.12	Srsf3	protein_coding	28.4195	29.6756	27.1633	-0.127619	0.226664	decreased
ENSMUSG00000028403.15	Zdhhc21	protein_coding	17.4049	17.9985	16.8113	-0.0984445	0.226845	decreased
ENSMUSG00000058267.13	Mrps14	protein_coding	26.4892	27.207	25.7715	-0.0782034	0.226863	decreased
ENSMUSG00000024423.5	Impact	protein_coding	75.6671	78.6332	72.701	-0.113164	0.227211	decreased
ENSMUSG00000071866.12	Ppia	protein_coding	254.543	258.584	250.502	-0.0458137	0.227524	decreased
ENSMUSG00000021713.9	Ppwd1	protein_coding	3.9075	4.07056	3.74443	-0.120481	0.227967	decreased
ENSMUSG00000026739.13	Bmi1	protein_coding	18.7463	19.7079	17.7847	-0.148138	0.228041	decreased
ENSMUSG00000024072.8	Yipf4	protein_coding	16.5307	17.3384	15.7229	-0.141106	0.228325	decreased
ENSMUSG00000091537.2	Tma7	protein_coding	25.2004	26.1713	24.2295	-0.11122	0.228453	decreased
ENSMUSG00000030259.12	Rassf8	protein_coding	5.74353	6.05874	5.42833	-0.15851	0.228595	decreased
ENSMUSG00000034560.6	RP23-233B6.2	protein_coding	9.16325	9.53751	8.78899	-0.117915	0.229022	decreased
ENSMUSG00000028347.14	Tmeff1	protein_coding	31.8805	32.8195	30.9416	-0.0850044	0.229098	decreased
ENSMUSG00000023236.7	Scg5	protein_coding	196.121	198.628	193.614	-0.0368848	0.229715	decreased
ENSMUSG00000020390.12	Ube2b	protein_coding	64.2791	66.7203	61.8379	-0.109636	0.229838	decreased
ENSMUSG00000028964.14	Park7	protein_coding	60.5004	61.878	59.1227	-0.065712	0.230483	decreased
ENSMUSG00000000078.7	Klf6	protein_coding	10.6524	11.0918	10.2129	-0.11911	0.23086	decreased
ENSMUSG00000036309.14	Skp1a	protein_coding	185.026	192.066	177.987	-0.109825	0.230974	decreased
ENSMUSG00000026356.15	Dars	protein_coding	17.1737	17.9707	16.3766	-0.134007	0.231051	decreased
ENSMUSG00000039106.6	Htr5a	protein_coding	3.94925	4.02915	3.86936	-0.0583824	0.23113	decreased
ENSMUSG00000044934.13	Zfp367	protein_coding	4.39123	4.60132	4.18114	-0.138153	0.231268	decreased
ENSMUSG00000087651.3	RP24-175N4.1	protein_coding	7.71027	8.08606	7.33448	-0.140742	0.231274	decreased
ENSMUSG00000048106.5	RP23-105K2.3	lincRNA	6.14615	6.33086	5.96145	-0.0867388	0.231438	decreased
ENSMUSG00000028691.12	Prdx1	protein_coding	59.2112	60.9046	57.5177	-0.0825443	0.232036	decreased
ENSMUSG00000066150.12	Slc31a1	protein_coding	5.05773	5.3876	4.72787	-0.188451	0.232804	decreased
ENSMUSG00000059447.13	Hadhb	protein_coding	18.758	19.2046	18.3113	-0.0687119	0.232984	decreased
ENSMUSG00000024515.13	Smad4	protein_coding	22.9046	23.2025	22.6066	-0.037537	0.233008	decreased
ENSMUSG00000051497.15	Kcnj16	protein_coding	7.84597	8.09531	7.59663	-0.091727	0.233413	decreased
ENSMUSG00000059486.11	Kbtbd2	protein_coding	18.4485	19.1482	17.7489	-0.109479	0.233476	decreased
ENSMUSG00000028409.11	Smu1	protein_coding	17.851	18.2962	17.4057	-0.0719831	0.233514	decreased
ENSMUSG00000072640.11	Lyrm9	protein_coding	5.36784	5.46929	5.26639	-0.0545386	0.233928	decreased
ENSMUSG00000038605.11	Samd10	protein_coding	5.36799	5.50966	5.22631	-0.0761706	0.234043	decreased
ENSMUSG00000108414.1	Snhg1	processed_transcript	5.72148	6.06049	5.38247	-0.171167	0.234094	decreased
ENSMUSG00000030045.10	Mrpl19	protein_coding	4.38072	4.46575	4.29568	-0.0560155	0.23411	decreased
ENSMUSG00000040782.12	Rfwd2	protein_coding	7.14425	7.41907	6.86943	-0.111048	0.234507	decreased
ENSMUSG00000032563.16	Mrpl3	protein_coding	11.1746	11.4563	10.8929	-0.0727555	0.234757	decreased
ENSMUSG00000046010.7	Zfp830	protein_coding	3.99864	4.13518	3.8621	-0.0985651	0.234921	decreased
ENSMUSG00000022261.6	Sdc2	protein_coding	10.1385	10.4691	9.80798	-0.0941046	0.234997	decreased
ENSMUSG00000030876.7	Mettl9	protein_coding	24.2402	24.8076	23.6729	-0.0675509	0.235063	decreased
ENSMUSG00000031546.6	Gins4	protein_coding	10.9076	11.197	10.6181	-0.0765913	0.235261	decreased
ENSMUSG00000001127.12	Araf	protein_coding	53.4504	54.0801	52.8207	-0.0339961	0.235635	decreased
ENSMUSG00000063694.5	Cycs	protein_coding	10.4682	10.7222	10.2143	-0.0700208	0.235703	decreased
ENSMUSG00000041236.8	Vps41	protein_coding	39.6384	40.5114	38.7653	-0.0635639	0.235897	decreased
ENSMUSG00000046330.10	Rpl37a	protein_coding	171.123	175.105	167.141	-0.0671546	0.236029	decreased
ENSMUSG00000021951.6	Eef1akmt1	protein_coding	12.9065	13.3013	12.5117	-0.0882844	0.236282	decreased
ENSMUSG00000015668.13	Pdzd11	protein_coding	13.7412	14.114	13.3684	-0.0782947	0.236399	decreased
ENSMUSG00000064036.15	Mro	protein_coding	4.92461	5.05405	4.79516	-0.0758609	0.236541	decreased
ENSMUSG00000024063.12	Lbh	protein_coding	16.3289	16.6675	15.9902	-0.0598463	0.236798	decreased
ENSMUSG00000022661.14	Cd200	protein_coding	28.8572	29.4897	28.2246	-0.0632592	0.237009	decreased
ENSMUSG00000021890.6	Eaf1	protein_coding	4.07276	4.16749	3.97802	-0.0671299	0.237113	decreased
ENSMUSG00000021003.10	Galc	protein_coding	6.27512	6.43477	6.11547	-0.0734263	0.237369	decreased
ENSMUSG00000032375.15	Aph1b	protein_coding	8.43069	8.62779	8.2336	-0.0674673	0.237452	decreased
ENSMUSG00000024231.14	Cul2	protein_coding	12.5075	12.8912	12.1238	-0.0885539	0.237594	decreased
ENSMUSG00000024800.7	Rpp30	protein_coding	5.35822	5.66246	5.05397	-0.164012	0.237916	decreased
ENSMUSG00000015711.8	Prune	protein_coding	7.95151	8.10808	7.79493	-0.0568233	0.237958	decreased
ENSMUSG00000050088.9	RP24-221F4.2	protein_coding	5.35599	5.53805	5.17394	-0.0981165	0.238126	decreased
ENSMUSG00000035783.8	Acta2	protein_coding	5.43035	5.73768	5.12303	-0.163469	0.238816	decreased
ENSMUSG00000019877.10	Serinc1	protein_coding	269.958	280.442	259.474	-0.112108	0.239355	decreased
ENSMUSG00000009549.14	Srp14	protein_coding	60.8025	62.4778	59.1271	-0.0795265	0.23979	decreased
ENSMUSG00000054894.6	Atp5s	protein_coding	5.30017	5.57476	5.02558	-0.149618	0.239886	decreased
ENSMUSG00000027942.16	AC163616.2	protein_coding	29.2822	29.7392	28.8252	-0.0450353	0.240266	decreased
ENSMUSG00000027086.16	Fastkd1	protein_coding	4.33763	4.45274	4.22251	-0.0765933	0.240305	decreased
ENSMUSG00000042249.11	Adrbk2	protein_coding	21.868	22.2022	21.5337	-0.044108	0.240408	decreased
ENSMUSG00000002015.5	Bcap31	protein_coding	30.0834	30.8942	29.2726	-0.0777821	0.240608	decreased
ENSMUSG00000033020.7	Polr2f	protein_coding	18.0869	18.7458	17.428	-0.105156	0.240618	decreased
ENSMUSG00000002728.14	Naa20	protein_coding	19.0087	19.72	18.2975	-0.108012	0.241032	decreased
ENSMUSG00000074513.9	Arfip1	protein_coding	6.47486	6.70886	6.24086	-0.104321	0.241179	decreased
ENSMUSG00000019710.13	Mrpl24	protein_coding	13.0176	13.2781	12.757	-0.0577679	0.242055	decreased
ENSMUSG00000037296.7	Lsm1	protein_coding	4.14463	4.24186	4.04741	-0.0676971	0.242217	decreased
ENSMUSG00000022710.17	Usp7	protein_coding	32.3552	33.0829	31.6274	-0.0649096	0.242289	decreased
ENSMUSG00000021116.10	Eif2s1	protein_coding	7.67073	8.01426	7.3272	-0.129307	0.242687	decreased
ENSMUSG00000041231.15	Ublcp1	protein_coding	9.3818	9.60995	9.15366	-0.0701798	0.242892	decreased
ENSMUSG00000042460.5	C1galt1	protein_coding	4.90973	5.20132	4.61815	-0.171563	0.242905	decreased
ENSMUSG00000063410.8	Stk24	protein_coding	20.0256	20.2113	19.8398	-0.0267664	0.243522	decreased
ENSMUSG00000030663.12	AC160535.1	protein_coding	32.0919	33.358	30.8258	-0.113894	0.243956	decreased
ENSMUSG00000032607.12	Amt	protein_coding	6.61425	6.76082	6.46769	-0.0639483	0.244036	decreased
ENSMUSG00000093843.1	Gm25939	snRNA	3393.7	3616.36	3171.04	-0.189583	0.244107	decreased
ENSMUSG00000008226.14	Scrn3	protein_coding	7.84012	8.12912	7.55113	-0.106407	0.244142	decreased
ENSMUSG00000079659.5	Tmem243	protein_coding	3.99565	4.17642	3.81488	-0.130631	0.244278	decreased
ENSMUSG00000054426.11	RP24-155C13.1	processed_transcript	13.317	14.0901	12.5439	-0.1677	0.244486	decreased
ENSMUSG00000053347.14	Zfp943	protein_coding	6.35334	6.72113	5.98555	-0.16722	0.244597	decreased
ENSMUSG00000092805.2	Gm26461	misc_RNA	16.8531	19.2425	14.4638	-0.411853	0.244695	decreased
ENSMUSG00000029014.14	Dnajc2	protein_coding	8.92497	9.21929	8.63064	-0.0951891	0.244697	decreased
ENSMUSG00000073616.10	Cops9	protein_coding	79.9465	82.2533	77.6396	-0.0832808	0.244877	decreased
ENSMUSG00000022884.14	Eif4a2	protein_coding	277.986	289.466	266.505	-0.11923	0.244963	decreased
ENSMUSG00000025466.19	Fuom	protein_coding	11.3239	11.6838	10.964	-0.0917451	0.244995	decreased
ENSMUSG00000017144.8	Rnd3	protein_coding	5.54455	5.76675	5.32234	-0.115699	0.244998	decreased
ENSMUSG00000022607.16	Ptk2	protein_coding	28.7175	29.2852	28.1497	-0.0570503	0.245254	decreased
ENSMUSG00000037386.16	Rims2	protein_coding	31.2222	31.8384	30.6059	-0.0569609	0.245308	decreased
ENSMUSG00000069670.8	Nkain2	protein_coding	27.0546	28.8336	25.2756	-0.190005	0.245348	decreased
ENSMUSG00000025597.13	Klhl4	protein_coding	4.06165	4.27577	3.84753	-0.15225	0.24542	decreased
ENSMUSG00000097328.7	Tnfsf12	protein_coding	4.26148	4.45198	4.07097	-0.129075	0.245805	decreased
ENSMUSG00000061477.4	Rps7	protein_coding	113.568	115.468	111.668	-0.048274	0.246385	decreased
ENSMUSG00000063316.13	Rpl27	protein_coding	65.8579	67.8359	63.8799	-0.0866864	0.2464	decreased
ENSMUSG00000062931.15	Zfp938	protein_coding	6.80076	7.22971	6.37181	-0.182235	0.246464	decreased
ENSMUSG00000060657.8	Marf1	protein_coding	44.7789	45.5953	43.9626	-0.0526092	0.24666	decreased
ENSMUSG00000028394.9	Pole3	protein_coding	9.98025	10.1621	9.79838	-0.0525888	0.246753	decreased
ENSMUSG00000067786.16	Nnat	protein_coding	176.458	183.051	169.865	-0.10786	0.247473	decreased
ENSMUSG00000034667.8	Xpot	protein_coding	17.2841	17.6425	16.9256	-0.0598511	0.247789	decreased
ENSMUSG00000100801.1	AC092404.2	processed_pseudogene	135.587	137.502	133.672	-0.040762	0.247857	decreased
ENSMUSG00000060288.13	Ppih	protein_coding	7.21784	7.43052	7.00515	-0.0850462	0.248272	decreased
ENSMUSG00000027479.14	Mapre1	protein_coding	12.4243	12.8253	12.0233	-0.0931578	0.248273	decreased
ENSMUSG00000021219.16	Rgs6	protein_coding	5.53447	5.8375	5.23144	-0.158142	0.248276	decreased
ENSMUSG00000021728.8	Emb	protein_coding	8.25638	8.54807	7.96469	-0.10198	0.24856	decreased
ENSMUSG00000002064.10	Sdf2	protein_coding	22.052	22.6014	21.5026	-0.0719011	0.248659	decreased
ENSMUSG00000065254.1	Gm23973	misc_RNA	28.8024	31.5008	26.104	-0.271119	0.248855	decreased
ENSMUSG00000021982.14	Cdadc1	protein_coding	17.8082	18.412	17.2043	-0.097874	0.249039	decreased
ENSMUSG00000019883.11	Echdc1	protein_coding	7.47629	7.91704	7.03554	-0.1703	0.249269	decreased
ENSMUSG00000025608.9	Podxl	protein_coding	5.21515	5.34512	5.08518	-0.0719218	0.249276	decreased
ENSMUSG00000042271.13	Nxt2	protein_coding	12.7252	13.4488	12.0016	-0.16425	0.249552	decreased
ENSMUSG00000029246.14	Ppat	protein_coding	4.17991	4.33675	4.02306	-0.10832	0.24969	decreased
ENSMUSG00000018697.14	Aatf	protein_coding	4.51035	4.66774	4.35296	-0.100726	0.250322	decreased
ENSMUSG00000060935.6	Tmem263	protein_coding	9.80765	10.2124	9.40288	-0.119151	0.250593	decreased
ENSMUSG00000050856.16	Atp5k	protein_coding	40.7025	43.5995	37.8056	-0.205711	0.250672	decreased
ENSMUSG00000029486.13	Mrpl1	protein_coding	5.45301	5.70612	5.19991	-0.134025	0.250711	decreased
ENSMUSG00000026342.10	Slc35f5	protein_coding	6.6078	6.77324	6.44235	-0.0722577	0.250798	decreased
ENSMUSG00000059173.19	Pde1a	protein_coding	50.9562	52.481	49.4315	-0.0863656	0.251141	decreased
ENSMUSG00000034007.10	Scaper	protein_coding	10.4996	10.7219	10.2774	-0.0610795	0.251184	decreased
ENSMUSG00000018012.11	Rac3	protein_coding	11.8553	12.3086	11.402	-0.110385	0.251575	decreased
ENSMUSG00000021327.19	Zkscan3	protein_coding	9.54355	9.73849	9.34861	-0.0589461	0.251597	decreased
ENSMUSG00000031403.14	Dkc1	protein_coding	5.8673	6.06168	5.67292	-0.0956246	0.25181	decreased
ENSMUSG00000032263.14	Bckdhb	protein_coding	15.5493	15.8914	15.2073	-0.0634753	0.251976	decreased
ENSMUSG00000041278.10	Ttc1	protein_coding	17.3716	17.882	16.8612	-0.0847998	0.252083	decreased
ENSMUSG00000019978.16	Epb41l2	protein_coding	16.9908	17.324	16.6576	-0.0565893	0.252175	decreased
ENSMUSG00000019923.14	Zwint	protein_coding	321.312	326.902	315.722	-0.0502029	0.252478	decreased
ENSMUSG00000019889.10	Ptprk	protein_coding	12.4177	12.6287	12.2067	-0.0490416	0.252498	decreased
ENSMUSG00000054648.7	Zfp869	protein_coding	6.93795	7.30752	6.56838	-0.153845	0.252582	decreased
ENSMUSG00000038388.14	Mpp6	protein_coding	29.656	30.7242	28.5877	-0.103979	0.252884	decreased
ENSMUSG00000033460.14	Armcx1	protein_coding	18.6453	19.3808	17.9098	-0.113885	0.252945	decreased
ENSMUSG00000028443.6	Nudt2	protein_coding	10.8632	11.2114	10.515	-0.0925159	0.253085	decreased
ENSMUSG00000028228.5	Cpne3	protein_coding	4.24706	4.41602	4.0781	-0.114851	0.253395	decreased
ENSMUSG00000032038.7	St3gal4	protein_coding	10.337	10.5427	10.1314	-0.0574083	0.253496	decreased
ENSMUSG00000020464.15	Pnpt1	protein_coding	5.34338	5.58448	5.10228	-0.13028	0.253716	decreased
ENSMUSG00000064853.1	Gm23442	snoRNA	228.229	248.56	207.898	-0.257719	0.254003	decreased
ENSMUSG00000035919.16	Bbs9	protein_coding	7.90723	8.12662	7.68785	-0.080076	0.254141	decreased
ENSMUSG00000024474.6	Ik	protein_coding	25.7851	26.3174	25.2527	-0.0595799	0.254253	decreased
ENSMUSG00000024477.3	Pggt1b	protein_coding	4.91547	5.06096	4.76999	-0.0854238	0.254485	decreased
ENSMUSG00000070730.11	Rmdn3	protein_coding	17.1462	17.4711	16.8212	-0.054695	0.254551	decreased
ENSMUSG00000068250.13	Amn1	protein_coding	5.09508	5.41796	4.77219	-0.183097	0.25484	decreased
ENSMUSG00000034327.17	Kctd9	protein_coding	4.42835	4.62217	4.23454	-0.126364	0.25487	decreased
ENSMUSG00000060923.5	Acyp2	protein_coding	8.01016	8.44887	7.57145	-0.15819	0.255358	decreased
ENSMUSG00000052726.15	Kcnt2	protein_coding	13.0202	13.3841	12.6563	-0.0806664	0.255554	decreased
ENSMUSG00000032397.7	Tipin	protein_coding	4.63356	4.82989	4.43723	-0.122331	0.255748	decreased
ENSMUSG00000065822.1	Snord15a	snoRNA	135.346	143.136	127.555	-0.166263	0.255801	decreased
ENSMUSG00000038497.7	Tmco3	protein_coding	6.94238	7.07188	6.81287	-0.0538306	0.255947	decreased
ENSMUSG00000063884.6	Ptcd3	protein_coding	10.5182	10.8366	10.1997	-0.0873891	0.256004	decreased
ENSMUSG00000025340.14	Rabgef1	protein_coding	11.9666	12.184	11.7492	-0.0524328	0.25624	decreased
ENSMUSG00000024644.16	Cndp2	protein_coding	16.7737	17.0788	16.4687	-0.0524801	0.25668	decreased
ENSMUSG00000021520.4	Uqcrb	protein_coding	67.3649	69.674	65.0558	-0.0989435	0.257253	decreased
ENSMUSG00000020849.13	Ywhae	protein_coding	265.094	271.722	258.466	-0.0721575	0.257514	decreased
ENSMUSG00000072966.11	Gprasp2	protein_coding	27.2022	27.8021	26.6023	-0.0636415	0.257628	decreased
ENSMUSG00000027808.8	Serp1	protein_coding	9.15633	9.4802	8.83246	-0.102103	0.25773	decreased
ENSMUSG00000020311.17	Erlec1	protein_coding	12.9251	13.515	12.3352	-0.131788	0.25788	decreased
ENSMUSG00000025794.9	Rpl14	protein_coding	126.337	128.206	124.468	-0.042696	0.257929	decreased
ENSMUSG00000087775.1	Rprl2	ribozyme	8.0629	9.18192	6.94387	-0.403056	0.257943	decreased
ENSMUSG00000020694.16	Tlk2	protein_coding	12.7829	13.1506	12.4152	-0.0830183	0.258018	decreased
ENSMUSG00000087403.9	RP23-147K15.4	protein_coding	9.83294	10.3316	9.33426	-0.14646	0.258176	decreased
ENSMUSG00000026064.15	Ptp4a1	protein_coding	28.3219	35.4839	21.1599	-0.745831	0.258225	decreased
ENSMUSG00000060373.15	Hnrnpc	protein_coding	69.8762	71.4542	68.2982	-0.06517	0.258285	decreased
ENSMUSG00000022200.8	Golph3	protein_coding	32.5604	33.2393	31.8815	-0.0601704	0.258286	decreased
ENSMUSG00000013736.16	Trnt1	protein_coding	13.7515	14.4619	13.0411	-0.149192	0.258513	decreased
ENSMUSG00000019210.10	Atp6v1e1	protein_coding	186.705	189.001	184.41	-0.0354809	0.258792	decreased
ENSMUSG00000062270.13	Morf4l1	protein_coding	120.454	121.869	119.038	-0.0339119	0.259346	decreased
ENSMUSG00000025903.14	Lypla1	protein_coding	10.7607	11.036	10.4853	-0.07385	0.259656	decreased
ENSMUSG00000027965.15	Olfm3	protein_coding	6.09623	6.48632	5.70613	-0.184887	0.259709	decreased
ENSMUSG00000055782.9	Abcd2	protein_coding	5.65258	5.848	5.45716	-0.0997933	0.260092	decreased
ENSMUSG00000032026.7	Rexo2	protein_coding	20.3188	20.7596	19.8779	-0.0626142	0.260196	decreased
ENSMUSG00000036438.12	Calm2	protein_coding	609.845	634.66	585.03	-0.117472	0.260343	decreased
ENSMUSG00000033629.6	Hacd3	protein_coding	53.7059	55.0352	52.3766	-0.0714299	0.260568	decreased
ENSMUSG00000064341.1	mt-Nd1	protein_coding	2715.02	2864.86	2565.18	-0.159402	0.260672	decreased
ENSMUSG00000039831.16	Arhgap29	protein_coding	4.60597	4.75992	4.45202	-0.0964796	0.260762	decreased
ENSMUSG00000022828.10	Gtf2e1	protein_coding	5.51244	5.67745	5.34742	-0.0863997	0.260898	decreased
ENSMUSG00000037643.14	Prkci	protein_coding	12.5698	13.0257	12.1138	-0.104704	0.2609	decreased
ENSMUSG00000029629.17	Phf14	protein_coding	11.0056	11.2545	10.7567	-0.0652594	0.260935	decreased
ENSMUSG00000002329.7	Mdp1	protein_coding	11.8957	12.1188	11.6725	-0.0541332	0.261198	decreased
ENSMUSG00000032215.15	Rsl24d1	protein_coding	22.2525	22.7973	21.7077	-0.0706593	0.261439	decreased
ENSMUSG00000028759.13	Hp1bp3	protein_coding	50.6542	51.4912	49.8172	-0.0476823	0.262113	decreased
ENSMUSG00000031754.10	Nudt21	protein_coding	13.769	14.271	13.2669	-0.105256	0.26273	decreased
ENSMUSG00000022125.7	Cln5	protein_coding	4.42331	4.54748	4.29914	-0.0810191	0.262841	decreased
ENSMUSG00000032512.7	Wdr48	protein_coding	17.6769	17.9892	17.3645	-0.0509891	0.263828	decreased
ENSMUSG00000055240.16	Zfp101	protein_coding	4.76967	5.0625	4.47684	-0.177369	0.264096	decreased
ENSMUSG00000079508.8	Apoo	protein_coding	21.6348	22.5572	20.7125	-0.123087	0.264117	decreased
ENSMUSG00000032413.12	Rasa2	protein_coding	6.79265	7.10748	6.47782	-0.133829	0.264377	decreased
ENSMUSG00000001416.13	Cct3	protein_coding	40.3121	40.7156	39.9085	-0.0288878	0.264568	decreased
ENSMUSG00000022890.13	Atp5j	protein_coding	75.2544	76.5846	73.9242	-0.0510071	0.264777	decreased
ENSMUSG00000025809.15	Itgb1	protein_coding	14.5688	15.2936	13.844	-0.143671	0.266469	decreased
ENSMUSG00000001785.13	Pwp1	protein_coding	5.75767	5.85614	5.6592	-0.04935	0.266761	decreased
ENSMUSG00000025041.16	Nt5c2	protein_coding	17.3043	17.5201	17.0885	-0.0359822	0.266802	decreased
ENSMUSG00000037149.10	Ddx1	protein_coding	19.8555	20.3981	19.3129	-0.0788718	0.266943	decreased
ENSMUSG00000028381.8	Ugcg	protein_coding	23.4589	24.462	22.4559	-0.123449	0.26709	decreased
ENSMUSG00000021635.14	Rad17	protein_coding	4.47355	4.62513	4.32197	-0.0978036	0.267149	decreased
ENSMUSG00000027834.15	Serpini1	protein_coding	50.3338	52.5458	48.1218	-0.126886	0.267193	decreased
ENSMUSG00000028945.9	Rheb	protein_coding	37.4963	38.8833	36.1093	-0.106781	0.267218	decreased
ENSMUSG00000028546.17	Elavl4	protein_coding	17.9857	18.8301	17.1413	-0.135564	0.267524	decreased
ENSMUSG00000102252.5	Snrpn	protein_coding	294.997	297.309	292.684	-0.0226217	0.267571	decreased
ENSMUSG00000028145.9	Them4	protein_coding	9.19486	9.50567	8.88405	-0.0975708	0.268011	decreased
ENSMUSG00000024143.14	Rhoq	protein_coding	10.7487	11.0384	10.4589	-0.0777905	0.268229	decreased
ENSMUSG00000025967.16	Eef1b2	protein_coding	68.7513	71.2476	66.2551	-0.104809	0.268324	decreased
ENSMUSG00000093930.2	Hmgcs1	protein_coding	58.1394	59.8257	56.4532	-0.0837103	0.268696	decreased
ENSMUSG00000022855.8	Senp2	protein_coding	19.8063	20.2603	19.3522	-0.0661587	0.26886	decreased
ENSMUSG00000036275.13	RP23-289H16.2	protein_coding	26.1677	26.6472	25.6881	-0.0528837	0.268896	decreased
ENSMUSG00000064289.15	Tank	protein_coding	9.43965	9.71157	9.16774	-0.0831386	0.269057	decreased
ENSMUSG00000001017.15	Chtop	protein_coding	41.4628	41.9277	40.9978	-0.0323602	0.269444	decreased
ENSMUSG00000068205.14	Macrod2	protein_coding	12.7145	12.9375	12.4915	-0.0506065	0.269626	decreased
ENSMUSG00000006638.14	Abhd1	processed_transcript	5.79048	5.94915	5.63181	-0.0790868	0.269713	decreased
ENSMUSG00000021831.9	Ero1l	protein_coding	8.05676	8.32796	7.78556	-0.0971621	0.270704	decreased
ENSMUSG00000038736.10	Nudcd1	protein_coding	5.93889	6.19267	5.68511	-0.123373	0.270889	decreased
ENSMUSG00000078866.10	RP23-67E6.5	protein_coding	4.81977	5.07098	4.56855	-0.15053	0.271081	decreased
ENSMUSG00000084957.2	Bbip1	protein_coding	7.64017	7.84532	7.43503	-0.0774926	0.271286	decreased
ENSMUSG00000031095.15	Cul4b	protein_coding	13.1256	13.6151	12.6362	-0.107644	0.271316	decreased
ENSMUSG00000036915.17	Kirrel2	protein_coding	4.53465	4.67705	4.39224	-0.0906419	0.271419	decreased
ENSMUSG00000045031.18	Cetn4	protein_coding	4.90472	5.1993	4.61014	-0.173509	0.271453	decreased
ENSMUSG00000036699.12	Zcchc12	protein_coding	14.3656	15.0877	13.6436	-0.145156	0.27161	decreased
ENSMUSG00000073295.4	Nudt11	protein_coding	8.72818	8.99917	8.45719	-0.0896148	0.271614	decreased
ENSMUSG00000032666.16	AC166332.1	protein_coding	16.2535	16.6198	15.8873	-0.0650335	0.27166	decreased
ENSMUSG00000000058.6	Cav2	protein_coding	7.24495	7.5895	6.90041	-0.137322	0.271894	decreased
ENSMUSG00000028029.10	Aimp1	protein_coding	19.0651	19.4341	18.6961	-0.0558577	0.272771	decreased
ENSMUSG00000064966.1	Snord15b	snoRNA	920.013	1017.07	822.96	-0.305517	0.272897	decreased
ENSMUSG00000022354.4	Ndufb9	protein_coding	143.975	146.076	141.874	-0.0421153	0.272941	decreased
ENSMUSG00000049717.9	Lig4	protein_coding	3.86827	3.97904	3.7575	-0.0826487	0.273373	decreased
ENSMUSG00000033790.11	Tubgcp5	protein_coding	7.86664	8.13246	7.60081	-0.0975388	0.273677	decreased
ENSMUSG00000029833.17	Trim24	protein_coding	7.35577	7.49276	7.21878	-0.0537425	0.273925	decreased
ENSMUSG00000064368.1	mt-Nd6	protein_coding	84.6303	93.013	76.2477	-0.28674	0.274319	decreased
ENSMUSG00000022681.15	Ntan1	protein_coding	16.0951	16.4574	15.7328	-0.0649632	0.274632	decreased
ENSMUSG00000026172.12	Bcs1l	protein_coding	6.92181	7.09673	6.74689	-0.0729318	0.274776	decreased
ENSMUSG00000024500.18	Ppp2r2b	protein_coding	44.6339	45.2996	43.9683	-0.0430362	0.274882	decreased
ENSMUSG00000057614.6	Gnai1	protein_coding	55.6283	57.568	53.6886	-0.100651	0.274999	decreased
ENSMUSG00000054162.15	Spock3	protein_coding	24.1803	25.0638	23.2968	-0.10547	0.275254	decreased
ENSMUSG00000019906.15	Lin7a	protein_coding	12.6171	12.9769	12.2573	-0.082308	0.275383	decreased
ENSMUSG00000074754.4	RP23-70J9.6	protein_coding	21.3142	21.8429	20.7856	-0.0715809	0.275826	decreased
ENSMUSG00000002768.7	Mea1	protein_coding	35.4275	36.0281	34.827	-0.0489159	0.276089	decreased
ENSMUSG00000029156.11	Sgcb	protein_coding	11.21	11.4822	10.9377	-0.070079	0.276252	decreased
ENSMUSG00000024875.4	Yif1a	protein_coding	5.13507	5.26603	5.00411	-0.0736036	0.276472	decreased
ENSMUSG00000032238.17	Rora	protein_coding	11.2798	11.6216	10.9379	-0.0874755	0.276485	decreased
ENSMUSG00000010290.7	AC161207.1	protein_coding	9.93397	10.3656	9.50237	-0.125442	0.276708	decreased
ENSMUSG00000034317.14	Trim59	protein_coding	5.37696	5.69969	5.05422	-0.173395	0.277065	decreased
ENSMUSG00000025612.5	Bach1	protein_coding	3.87444	3.97306	3.77582	-0.0734587	0.277285	decreased
ENSMUSG00000026571.12	Dcaf6	protein_coding	22.0867	22.4107	21.7627	-0.0423343	0.277703	decreased
ENSMUSG00000027109.16	Sp3	protein_coding	18.5259	19.081	17.9708	-0.086483	0.277944	decreased
ENSMUSG00000019856.14	Fam184a	protein_coding	4.65107	4.74413	4.558	-0.0577414	0.278339	decreased
ENSMUSG00000032050.17	Rdx	protein_coding	21.5601	22.3895	20.7307	-0.111055	0.278541	decreased
ENSMUSG00000031299.10	Pdha1	protein_coding	68.0652	69.6844	66.446	-0.0686537	0.279075	decreased
ENSMUSG00000015749.12	Anp32e	protein_coding	22.2393	22.918	21.5606	-0.0880846	0.279506	decreased
ENSMUSG00000044018.3	Mrpl50	protein_coding	12.498	12.985	12.011	-0.112483	0.279637	decreased
ENSMUSG00000040048.14	Ndufb10	protein_coding	55.1328	56.7058	53.5599	-0.0823417	0.27973	decreased
ENSMUSG00000036782.13	Klhl13	protein_coding	7.9994	8.20747	7.79133	-0.0750684	0.279839	decreased
ENSMUSG00000112117.1	Rmst	lincRNA	24.9943	25.782	24.2067	-0.0909593	0.27988	decreased
ENSMUSG00000063229.15	Ldha	protein_coding	100.943	102.794	99.093	-0.0528984	0.279963	decreased
ENSMUSG00000062210.13	Tnfaip8	protein_coding	3.85311	3.99296	3.71325	-0.104774	0.279974	decreased
ENSMUSG00000022241.6	Tars	protein_coding	5.42473	5.5308	5.31867	-0.0564227	0.280126	decreased
ENSMUSG00000029176.13	Anapc4	protein_coding	9.88834	10.1579	9.61879	-0.0786752	0.280602	decreased
ENSMUSG00000043207.10	Zmpste24	protein_coding	9.47308	9.8681	9.07806	-0.120388	0.280731	decreased
ENSMUSG00000030222.13	Rerg	protein_coding	6.77843	7.02383	6.53302	-0.104508	0.281073	decreased
ENSMUSG00000069089.8	Cdk7	protein_coding	11.5718	11.8173	11.3264	-0.0612066	0.281084	decreased
ENSMUSG00000001962.8	Fam50a	protein_coding	6.54387	6.7704	6.31734	-0.099925	0.281635	decreased
ENSMUSG00000003559.7	As3mt	protein_coding	5.78115	6.01237	5.54993	-0.115464	0.282208	decreased
ENSMUSG00000040055.9	Gjb6	protein_coding	24.6571	25.0583	24.2559	-0.046947	0.282324	decreased
ENSMUSG00000039841.14	Zfp800	protein_coding	7.28209	7.51917	7.04502	-0.0939696	0.282394	decreased
ENSMUSG00000050071.8	Bex1	protein_coding	21.85	22.5092	21.1908	-0.0870792	0.282949	decreased
ENSMUSG00000021807.6	RP23-55L3.5	protein_coding	20.3181	20.7081	19.9281	-0.0553892	0.283662	decreased
ENSMUSG00000001707.8	Eef1e1	protein_coding	5.06768	5.30342	4.83195	-0.134319	0.283682	decreased
ENSMUSG00000036499.9	Eea1	protein_coding	9.32747	9.64531	9.00963	-0.09836	0.283806	decreased
ENSMUSG00000032872.16	Cyb5r4	protein_coding	6.92929	7.18673	6.67186	-0.107248	0.283877	decreased
ENSMUSG00000067365.10	Tmem128	protein_coding	9.89997	10.0345	9.76548	-0.039201	0.28397	decreased
ENSMUSG00000046032.16	Snx12	protein_coding	27.6421	28.1609	27.1232	-0.054168	0.28418	decreased
ENSMUSG00000058240.13	Cryzl1	protein_coding	21.7243	22.1779	21.2708	-0.0602493	0.284293	decreased
ENSMUSG00000040374.13	Pex2	protein_coding	8.00938	8.28886	7.7299	-0.100723	0.284477	decreased
ENSMUSG00000032231.14	Anxa2	protein_coding	5.25309	5.52006	4.98612	-0.146767	0.284996	decreased
ENSMUSG00000031422.16	Morf4l2	protein_coding	88.7955	91.4388	86.1522	-0.0859197	0.28506	decreased
ENSMUSG00000029231.15	Pdgfra	protein_coding	10.281	10.4578	10.1043	-0.0496147	0.285116	decreased
ENSMUSG00000064981.1	Snora70	snoRNA	144.331	157.986	130.676	-0.273806	0.285897	decreased
ENSMUSG00000019872.13	Smpdl3a	protein_coding	7.59402	7.7983	7.38975	-0.0776353	0.285931	decreased
ENSMUSG00000022044.14	Stmn4	protein_coding	53.553	54.6388	52.4672	-0.0585117	0.286061	decreased
ENSMUSG00000034345.14	Gtf2h5	protein_coding	32.8011	33.476	32.1263	-0.059369	0.286062	decreased
ENSMUSG00000030218.2	Mgp	protein_coding	18.5479	19.2951	17.8007	-0.116301	0.286232	decreased
ENSMUSG00000061904.12	Slc25a3	protein_coding	170.138	171.654	168.621	-0.0257213	0.286304	decreased
ENSMUSG00000093661.1	Eif4e3	protein_coding	9.34895	9.59024	9.10766	-0.0744861	0.286411	decreased
ENSMUSG00000038372.14	Gmds	protein_coding	4.44921	4.56219	4.33624	-0.0732831	0.28655	decreased
ENSMUSG00000028619.15	Tceanc2	protein_coding	5.16834	5.41742	4.91927	-0.139161	0.286624	decreased
ENSMUSG00000028081.6	Rps3a1	protein_coding	136.518	138.507	134.528	-0.042055	0.286891	decreased
ENSMUSG00000060988.12	Galnt13	protein_coding	10.7095	11.1693	10.2498	-0.12393	0.287562	decreased
ENSMUSG00000026021.15	Sumo1	protein_coding	30.464	31.7393	29.1886	-0.120863	0.287744	decreased
ENSMUSG00000028583.14	Pdpn	protein_coding	5.63693	5.87175	5.40212	-0.120263	0.287828	decreased
ENSMUSG00000034108.5	Ccs	protein_coding	7.77643	8.01875	7.53411	-0.0899419	0.287991	decreased
ENSMUSG00000021748.9	Pdhb	protein_coding	49.4297	50.3581	48.5014	-0.0541993	0.288067	decreased
ENSMUSG00000030048.5	Gkn3	protein_coding	5.63325	5.91278	5.35371	-0.143298	0.288097	decreased
ENSMUSG00000057329.7	Bcl2	protein_coding	4.20279	4.33049	4.07509	-0.0877005	0.288318	decreased
ENSMUSG00000025024.6	Smndc1	protein_coding	9.90933	10.2672	9.55142	-0.104261	0.288818	decreased
ENSMUSG00000052137.11	Rbm12b2	protein_coding	4.12638	4.3095	3.94327	-0.128125	0.288882	decreased
ENSMUSG00000056131.13	Pgm3	protein_coding	4.23307	4.34504	4.12109	-0.076343	0.289167	decreased
ENSMUSG00000005973.6	Rcn1	protein_coding	6.27085	6.44035	6.10135	-0.0780109	0.289222	decreased
ENSMUSG00000004771.12	Rab11a	protein_coding	70.3173	71.6037	69.031	-0.0527887	0.289324	decreased
ENSMUSG00000002477.4	Snrpd1	protein_coding	14.4037	14.9159	13.8914	-0.102654	0.28933	decreased
ENSMUSG00000020088.10	Sar1a	protein_coding	39.5222	40.3435	38.701	-0.0599691	0.289341	decreased
ENSMUSG00000022523.9	Fgf12	protein_coding	34.8513	36.3029	33.3997	-0.12025	0.289386	decreased
ENSMUSG00000021282.17	Eif5	protein_coding	63.7973	66.1883	61.4062	-0.108194	0.289862	decreased
ENSMUSG00000032350.9	Gclc	protein_coding	14.5792	14.8131	14.3453	-0.0462979	0.289966	decreased
ENSMUSG00000039361.11	Picalm	protein_coding	41.8975	43.1307	40.6644	-0.084948	0.289968	decreased
ENSMUSG00000024997.7	Prdx3	protein_coding	28.4865	29.0202	27.9529	-0.0540627	0.290093	decreased
ENSMUSG00000021981.10	Cab39l	protein_coding	8.97889	9.40635	8.55144	-0.137468	0.290303	decreased
ENSMUSG00000033658.16	Ddx19b	protein_coding	4.05134	4.16352	3.93916	-0.0799157	0.290381	decreased
ENSMUSG00000028410.13	Dnaja1	protein_coding	40.6696	42.4698	38.8695	-0.127797	0.29041	decreased
ENSMUSG00000060450.13	Rnf14	protein_coding	97.4217	99.2378	95.6055	-0.0537961	0.290716	decreased
ENSMUSG00000047786.12	Lix1	protein_coding	16.4291	16.8919	15.9662	-0.0813115	0.290756	decreased
ENSMUSG00000031349.4	Nsdhl	protein_coding	7.71603	7.86484	7.56721	-0.0556545	0.290967	decreased
ENSMUSG00000027170.12	Eif3m	protein_coding	31.7732	32.494	31.0524	-0.0654675	0.29115	decreased
ENSMUSG00000021302.10	Ggps1	protein_coding	11.8931	12.3691	11.417	-0.115549	0.291335	decreased
ENSMUSG00000084744.1	Gm25291	snoRNA	60.9164	66.8604	54.9725	-0.282444	0.292179	decreased
ENSMUSG00000029669.14	Tspan12	protein_coding	7.93321	8.25592	7.61051	-0.117435	0.292458	decreased
ENSMUSG00000038535.17	Zfp280d	protein_coding	11.1922	11.5705	10.814	-0.097556	0.292547	decreased
ENSMUSG00000018999.14	Slc35b4	protein_coding	11.4152	11.5136	11.3168	-0.0248697	0.292562	decreased
ENSMUSG00000021218.10	Gdi2	protein_coding	76.8284	79.2419	74.415	-0.0906698	0.292641	decreased
ENSMUSG00000040738.10	Ints8	protein_coding	10.6083	10.9668	10.2498	-0.0975429	0.292672	decreased
ENSMUSG00000029233.15	Srd5a3	protein_coding	6.19652	6.37309	6.01995	-0.0822415	0.292935	decreased
ENSMUSG00000097039.8	Pvt1	lincRNA	6.66934	6.84089	6.4978	-0.0742327	0.292992	decreased
ENSMUSG00000027742.13	Cog6	protein_coding	12.0362	12.2281	11.8444	-0.0459997	0.293444	decreased
ENSMUSG00000047669.8	Msl3l2	protein_coding	5.30059	5.42999	5.17118	-0.070458	0.293694	decreased
ENSMUSG00000031210.10	Gpr165	protein_coding	4.26162	4.4897	4.03354	-0.154574	0.293933	decreased
ENSMUSG00000032757.6	Bet1	protein_coding	8.16013	8.61104	7.70921	-0.159604	0.294141	decreased
ENSMUSG00000028086.15	Fbxw7	protein_coding	46.4984	47.7854	45.2113	-0.0798842	0.294425	decreased
ENSMUSG00000059714.13	Flot1	protein_coding	30.5327	31.2451	29.8203	-0.067334	0.294558	decreased
ENSMUSG00000025980.14	Hspd1	protein_coding	44.1415	45.3481	42.9349	-0.0788909	0.294691	decreased
ENSMUSG00000094626.1	Cecr6	protein_coding	12.0744	12.2735	11.8754	-0.0475662	0.294963	decreased
ENSMUSG00000049300.11	Prmt6	protein_coding	5.00952	5.11916	4.89988	-0.0631599	0.295035	decreased
ENSMUSG00000024238.14	Zeb1	protein_coding	13.7326	13.9306	13.5346	-0.0416051	0.29533	decreased
ENSMUSG00000026986.14	Hnmt	protein_coding	10.5849	11.0377	10.1321	-0.123512	0.295482	decreased
ENSMUSG00000033933.13	Vhl	protein_coding	15.0607	15.3733	14.7481	-0.0598966	0.295556	decreased
ENSMUSG00000006818.4	Sod2	protein_coding	43.9328	45.1588	42.7069	-0.0805401	0.295588	decreased
ENSMUSG00000021504.14	B4galt7	protein_coding	7.30668	7.43632	7.17704	-0.0511994	0.295662	decreased
ENSMUSG00000040078.9	RP23-448G18.2	processed_pseudogene	12.6532	13.3279	11.9784	-0.15401	0.295681	decreased
ENSMUSG00000073639.5	Rab18	protein_coding	41.1575	43.0812	39.2338	-0.13496	0.295779	decreased
ENSMUSG00000033411.16	Ctdspl2	protein_coding	9.72761	10.0667	9.38847	-0.100636	0.296105	decreased
ENSMUSG00000016487.15	Ppfibp1	protein_coding	4.1812	4.29152	4.07087	-0.0761524	0.296214	decreased
ENSMUSG00000021681.8	Aggf1	protein_coding	15.6694	15.823	15.5159	-0.0282781	0.296722	decreased
ENSMUSG00000000420.15	Galnt1	protein_coding	12.2499	12.6755	11.8243	-0.100283	0.296968	decreased
ENSMUSG00000051579.10	Tceal8	protein_coding	13.1444	13.7872	12.5016	-0.141215	0.297113	decreased
ENSMUSG00000027667.13	Zfp639	protein_coding	9.10489	9.37075	8.83903	-0.0842762	0.297536	decreased
ENSMUSG00000025986.6	Slc39a10	protein_coding	33.362	34.1424	32.5816	-0.0675092	0.297576	decreased
ENSMUSG00000043090.18	Zfp866	protein_coding	7.92179	8.13656	7.70703	-0.078244	0.297637	decreased
ENSMUSG00000028013.16	Ppa2	protein_coding	19.9177	20.3191	19.5163	-0.0581605	0.297737	decreased
ENSMUSG00000025217.15	Btrc	protein_coding	30.8199	31.1846	30.4551	-0.0341522	0.297757	decreased
ENSMUSG00000001383.8	Zmat2	protein_coding	38.3534	39.2118	37.4949	-0.0645954	0.297796	decreased
ENSMUSG00000019528.18	Gyg	protein_coding	13.4164	13.6333	13.1994	-0.0466637	0.297911	decreased
ENSMUSG00000023307.13	March5	protein_coding	25.4868	25.9572	25.0165	-0.053257	0.297991	decreased
ENSMUSG00000034723.11	Tmx4	protein_coding	60.1707	62.0293	58.3121	-0.0891555	0.298272	decreased
ENSMUSG00000028132.15	Tmem56	protein_coding	14.1159	14.5318	13.7	-0.0850326	0.298326	decreased
ENSMUSG00000013593.12	Ndufs2	protein_coding	73.048	73.9102	72.1858	-0.0340582	0.29838	decreased
ENSMUSG00000030751.18	Psma1	protein_coding	38.1301	38.6821	37.5781	-0.0417716	0.298749	decreased
ENSMUSG00000028788.14	Ptp4a2	protein_coding	41.9688	43.4238	40.5138	-0.100074	0.298811	decreased
ENSMUSG00000027968.11	Larp7	protein_coding	3.85478	3.98737	3.72218	-0.0992906	0.29897	decreased
ENSMUSG00000030235.17	Slco1c1	protein_coding	15.0931	15.5928	14.5933	-0.095575	0.299124	decreased
ENSMUSG00000004044.9	Ptrf	protein_coding	6.50355	6.70614	6.30096	-0.0899115	0.299507	decreased
ENSMUSG00000022668.10	Gtpbp8	protein_coding	5.7286	5.89667	5.56053	-0.0846803	0.299651	decreased
ENSMUSG00000089417.1	Gm22009	scaRNA	59.5299	64.1328	54.9269	-0.223551	0.299667	decreased
ENSMUSG00000059474.13	Mbtd1	protein_coding	6.73935	6.92144	6.55727	-0.0779772	0.301666	decreased
ENSMUSG00000039089.15	L3mbtl3	protein_coding	5.98283	6.12967	5.83599	-0.0708314	0.301681	decreased
ENSMUSG00000041459.15	Tardbp	protein_coding	32.2366	33.3612	31.1121	-0.100693	0.301838	decreased
ENSMUSG00000054428.12	Atpif1	protein_coding	110.233	113.869	106.596	-0.0952282	0.301956	decreased
ENSMUSG00000038412.8	Higd1a	protein_coding	20.6936	21.1648	20.2224	-0.0657127	0.302422	decreased
ENSMUSG00000011831.16	Evi5	protein_coding	11.8729	12.2876	11.4581	-0.100834	0.302552	decreased
ENSMUSG00000023051.11	Tarbp2	protein_coding	4.19936	4.35478	4.04394	-0.106839	0.302642	decreased
ENSMUSG00000032547.12	Ryk	protein_coding	11.1261	11.3598	10.8924	-0.0606199	0.302747	decreased
ENSMUSG00000030763.7	Lcmt1	protein_coding	30.2813	30.6849	29.8778	-0.0384562	0.30285	decreased
ENSMUSG00000046287.7	Pnma3	protein_coding	4.60012	4.69889	4.50136	-0.0619567	0.303139	decreased
ENSMUSG00000020962.14	Gtf2a1	protein_coding	13.0274	13.4345	12.6203	-0.0901895	0.303441	decreased
ENSMUSG00000029661.16	Col1a2	protein_coding	4.23951	4.41773	4.06128	-0.121372	0.30353	decreased
ENSMUSG00000025323.10	Sp4	protein_coding	8.42392	8.66041	8.18742	-0.0810264	0.30362	decreased
ENSMUSG00000057236.10	Rbbp4	protein_coding	24.1625	24.5814	23.7436	-0.0500268	0.303921	decreased
ENSMUSG00000070372.11	Capza1	protein_coding	6.93603	7.18012	6.69193	-0.101586	0.303931	decreased
ENSMUSG00000062203.15	Gspt1	protein_coding	25.6534	26.2448	25.062	-0.0665321	0.304361	decreased
ENSMUSG00000018425.18	Dhx40	protein_coding	6.95372	7.18372	6.72372	-0.0954728	0.304474	decreased
ENSMUSG00000041124.11	Msantd4	protein_coding	19.635	20.1997	19.0703	-0.0830054	0.304567	decreased
ENSMUSG00000028563.16	Tm2d1	protein_coding	14.9317	15.6975	14.1659	-0.148115	0.304926	decreased
ENSMUSG00000022064.10	Pibf1	protein_coding	4.00368	4.13422	3.87314	-0.0941112	0.304998	decreased
ENSMUSG00000024480.8	Ap3s1	protein_coding	29.6979	30.715	28.6809	-0.0988507	0.305064	decreased
ENSMUSG00000020639.14	Pfn4	protein_coding	4.19528	4.32649	4.06408	-0.0902709	0.305079	decreased
ENSMUSG00000001260.10	Gabrg1	protein_coding	4.59693	4.79348	4.40037	-0.123448	0.305447	decreased
ENSMUSG00000043067.15	Dpy19l1	protein_coding	20.1495	20.7798	19.5192	-0.090285	0.305761	decreased
ENSMUSG00000031352.10	Hccs	protein_coding	7.58398	7.88013	7.28782	-0.112731	0.305883	decreased
ENSMUSG00000056158.14	Car10	protein_coding	15.6044	16.0733	15.1355	-0.0867277	0.305907	decreased
ENSMUSG00000021245.15	Mlh3	protein_coding	6.04158	6.22826	5.85489	-0.0891862	0.305933	decreased
ENSMUSG00000030861.15	Acadsb	protein_coding	13.1701	13.4613	12.8789	-0.0637988	0.306301	decreased
ENSMUSG00000021466.12	Ptch1	protein_coding	13.1994	13.4297	12.9691	-0.050346	0.30633	decreased
ENSMUSG00000052419.7	RP23-440D19.2	protein_coding	14.0503	14.5036	13.597	-0.0931182	0.306465	decreased
ENSMUSG00000055447.19	Cd47	protein_coding	75.2247	77.6442	72.8052	-0.0928369	0.30667	decreased
ENSMUSG00000028557.10	Rnf11	protein_coding	87.3871	90.5637	84.2104	-0.104934	0.306806	decreased
ENSMUSG00000020843.15	Timm22	protein_coding	8.87554	9.15462	8.59646	-0.0907569	0.306986	decreased
ENSMUSG00000031099.16	Smarca1	protein_coding	13.1247	13.5257	12.7237	-0.0881843	0.307023	decreased
ENSMUSG00000027194.16	Ttc17	protein_coding	10.1379	10.2954	9.98044	-0.0448279	0.307115	decreased
ENSMUSG00000039007.10	Cpq	protein_coding	6.31784	6.50349	6.13219	-0.0848123	0.307131	decreased
ENSMUSG00000019857.7	Asf1a	protein_coding	9.59163	9.80195	9.38131	-0.06328	0.307292	decreased
ENSMUSG00000028419.5	Chmp5	protein_coding	29.5134	30.3812	28.6457	-0.0848622	0.307576	decreased
ENSMUSG00000024614.6	Tmx3	protein_coding	13.2289	13.9738	12.4841	-0.162635	0.308447	decreased
ENSMUSG00000000184.12	Ccnd2	protein_coding	32.1671	32.9643	31.3698	-0.071528	0.308641	decreased
ENSMUSG00000038393.14	Txnip	protein_coding	8.28496	8.57402	7.99591	-0.100711	0.308691	decreased
ENSMUSG00000001767.5	Crnkl1	protein_coding	5.97716	6.13427	5.82005	-0.0758605	0.308978	decreased
ENSMUSG00000090935.10	Synj2bp	protein_coding	10.997	11.509	10.4849	-0.134442	0.309052	decreased
ENSMUSG00000015961.8	Adss	protein_coding	21.5055	22.2063	20.8046	-0.094069	0.309555	decreased
ENSMUSG00000024841.7	Eif1ad	protein_coding	5.66583	5.78588	5.54578	-0.0611441	0.30969	decreased
ENSMUSG00000021303.14	Gng4	protein_coding	11.0082	11.3853	10.6312	-0.0988682	0.309976	decreased
ENSMUSG00000047554.14	Tmem41b	protein_coding	8.68735	9.01248	8.36222	-0.108037	0.310251	decreased
ENSMUSG00000031536.6	Polb	protein_coding	15.1365	15.5091	14.764	-0.0710326	0.310351	decreased
ENSMUSG00000020458.16	Rtn4	protein_coding	156.926	161.943	151.909	-0.092274	0.310462	decreased
ENSMUSG00000006699.17	Cdc42	protein_coding	122.141	125.512	118.771	-0.0796434	0.310572	decreased
ENSMUSG00000025551.13	Fgf14	protein_coding	12.7913	13.1693	12.4133	-0.0852968	0.310676	decreased
ENSMUSG00000072875.2	Gpr27	protein_coding	19.5822	19.8974	19.267	-0.0464517	0.311138	decreased
ENSMUSG00000051379.12	Flrt3	protein_coding	12.6189	12.97	12.2678	-0.0803062	0.311268	decreased
ENSMUSG00000022151.16	Ttc33	protein_coding	24.3288	25.0838	23.5739	-0.0895692	0.311732	decreased
ENSMUSG00000031007.2	Atp6ap2	protein_coding	73.3068	75.4853	71.1283	-0.0857725	0.311759	decreased
ENSMUSG00000019818.15	Cd164	protein_coding	22.6273	23.4411	21.8135	-0.103818	0.31178	decreased
ENSMUSG00000021192.16	Golga5	protein_coding	7.44957	7.55972	7.33942	-0.042666	0.312088	decreased
ENSMUSG00000028576.12	Ift74	protein_coding	7.28735	7.42074	7.15395	-0.0528238	0.312253	decreased
ENSMUSG00000021112.9	Mpp5	protein_coding	9.53607	9.90377	9.16837	-0.111313	0.312333	decreased
ENSMUSG00000035150.15	Eif2s3x	protein_coding	24.2427	25.012	23.4734	-0.091598	0.312523	decreased
ENSMUSG00000063172.13	Hspb11	protein_coding	6.23222	6.51701	5.94743	-0.131944	0.312632	decreased
ENSMUSG00000063785.12	Utp14a	protein_coding	4.24564	4.36822	4.12305	-0.0833314	0.312694	decreased
ENSMUSG00000034064.14	Poglut1	protein_coding	13.5131	13.7829	13.2432	-0.0576209	0.312716	decreased
ENSMUSG00000003153.10	Slc2a3	protein_coding	33.8401	34.2764	33.4039	-0.0371985	0.312765	decreased
ENSMUSG00000021764.7	Ndufs4	protein_coding	21.8596	22.4073	21.312	-0.072303	0.313191	decreased
ENSMUSG00000021273.10	Fdft1	protein_coding	18.1612	18.3983	17.9241	-0.0376699	0.31341	decreased
ENSMUSG00000020267.6	Hint1	protein_coding	101.007	102.842	99.172	-0.0524222	0.313722	decreased
ENSMUSG00000021477.9	Ctsl	protein_coding	27.0354	27.446	26.6249	-0.0438151	0.313739	decreased
ENSMUSG00000020022.16	Ndufa12	protein_coding	50.8306	51.9644	49.6967	-0.0643742	0.314099	decreased
ENSMUSG00000026199.17	Ankzf1	protein_coding	5.67743	5.86373	5.49113	-0.0947153	0.314394	decreased
ENSMUSG00000027203.15	Dut	protein_coding	10.4574	10.7081	10.2068	-0.0691738	0.314405	decreased
ENSMUSG00000026999.14	Nup35	protein_coding	3.9523	4.09082	3.81378	-0.101168	0.314948	decreased
ENSMUSG00000027009.18	Itga4	protein_coding	4.34502	4.49214	4.19791	-0.0977309	0.315047	decreased
ENSMUSG00000029843.4	Slc13a4	protein_coding	4.75749	5.00315	4.51182	-0.149129	0.315085	decreased
ENSMUSG00000065911.1	Gm24447	misc_RNA	29.9908	33.4726	26.5089	-0.336505	0.315289	decreased
ENSMUSG00000031539.6	Ap3m2	protein_coding	36.6241	36.9662	36.282	-0.0269518	0.315763	decreased
ENSMUSG00000020570.15	Sypl	protein_coding	15.5424	16.1735	14.9114	-0.117211	0.315765	decreased
ENSMUSG00000026020.9	Nop58	protein_coding	11.559	11.8915	11.2264	-0.0830304	0.315957	decreased
ENSMUSG00000076432.12	Ywhaq	protein_coding	54.0046	55.0021	53.0072	-0.0532981	0.315964	decreased
ENSMUSG00000027184.14	Caprin1	protein_coding	43.1628	43.9316	42.3941	-0.0513947	0.315966	decreased
ENSMUSG00000074748.3	Atxn7l3b	protein_coding	55.5533	56.8678	54.2388	-0.0682848	0.316156	decreased
ENSMUSG00000063297.7	Luzp2	protein_coding	27.3093	28.5678	26.0509	-0.133057	0.316167	decreased
ENSMUSG00000026107.11	Nabp1	protein_coding	5.17708	5.44267	4.91149	-0.148154	0.316395	decreased
ENSMUSG00000022109.6	Med4	protein_coding	8.70518	8.93751	8.47285	-0.0770246	0.316944	decreased
ENSMUSG00000029405.16	G3bp2	protein_coding	81.8313	83.3265	80.336	-0.0527294	0.316956	decreased
ENSMUSG00000028452.7	Vcp	protein_coding	64.5222	64.971	64.0735	-0.0200684	0.317059	decreased
ENSMUSG00000016252.7	Atp5e	protein_coding	152.705	156.208	149.203	-0.0661895	0.317087	decreased
ENSMUSG00000025240.9	Sacm1l	protein_coding	22.4207	23.4163	21.4252	-0.128206	0.317187	decreased
ENSMUSG00000026610.13	Esrrg	protein_coding	5.24247	5.40545	5.07948	-0.0897342	0.317297	decreased
ENSMUSG00000114797.1	Nupl1	protein_coding	16.6257	16.8573	16.3942	-0.0401859	0.317785	decreased
ENSMUSG00000056216.9	Cebpg	protein_coding	8.57699	8.85043	8.30356	-0.0920178	0.317926	decreased
ENSMUSG00000038344.14	Txlng	protein_coding	5.99198	6.18947	5.79449	-0.0951351	0.318208	decreased
ENSMUSG00000032905.4	Atg12	protein_coding	20.9473	21.5074	20.3872	-0.0771651	0.31838	decreased
ENSMUSG00000020467.15	Efemp1	protein_coding	3.94517	4.05283	3.83751	-0.0787605	0.318813	decreased
ENSMUSG00000035847.15	Ids	protein_coding	127.294	130.323	124.265	-0.0686724	0.319312	decreased
ENSMUSG00000024539.17	Ptpn2	protein_coding	6.10907	6.33022	5.88792	-0.104497	0.319409	decreased
ENSMUSG00000066037.14	Hnrnpr	protein_coding	22.1394	22.7543	21.5245	-0.0801602	0.31961	decreased
ENSMUSG00000001964.14	Emd	protein_coding	12.6392	12.8544	12.4239	-0.0491441	0.319942	decreased
ENSMUSG00000048040.8	Arxes2	protein_coding	15.3881	15.9589	14.8173	-0.107082	0.320096	decreased
ENSMUSG00000021555.15	Naa35	protein_coding	9.4608	9.55916	9.36243	-0.030001	0.320323	decreased
ENSMUSG00000031631.15	Cfap97	protein_coding	7.48554	7.6283	7.34279	-0.0550345	0.320367	decreased
ENSMUSG00000037712.16	Fermt2	protein_coding	17.274	17.6057	16.9423	-0.055414	0.320578	decreased
ENSMUSG00000049536.5	Tceal1	protein_coding	5.0452	5.16425	4.92616	-0.0680947	0.320712	decreased
ENSMUSG00000023021.15	Cers5	protein_coding	10.3731	10.5574	10.1887	-0.0512844	0.320862	decreased
ENSMUSG00000053025.13	Sv2b	protein_coding	97.9423	99.8108	96.0738	-0.0550529	0.32091	decreased
ENSMUSG00000026393.10	Nek7	protein_coding	12.7403	13.1691	12.3116	-0.0971418	0.32099	decreased
ENSMUSG00000026578.6	Ccdc181	protein_coding	6.55488	6.74928	6.36047	-0.0855996	0.321025	decreased
ENSMUSG00000032307.16	Ube2q2	protein_coding	21.009	21.5664	20.4516	-0.07657	0.321348	decreased
ENSMUSG00000071708.11	Sms	protein_coding	19.1456	19.7662	18.5249	-0.0935696	0.321409	decreased
ENSMUSG00000022935.16	Grik1	protein_coding	4.9474	5.05959	4.8352	-0.0654442	0.321785	decreased
ENSMUSG00000005716.16	Pvalb	protein_coding	25.4442	26.2451	24.6433	-0.090849	0.321816	decreased
ENSMUSG00000040269.5	Mrps28	protein_coding	6.50245	6.77669	6.22821	-0.121762	0.322263	decreased
ENSMUSG00000049148.8	Plcxd3	protein_coding	10.3471	10.6961	9.99818	-0.0973436	0.322534	decreased
ENSMUSG00000033883.11	RP23-218L17.1	protein_coding	5.32291	5.49563	5.15019	-0.0936579	0.323009	decreased
ENSMUSG00000014932.15	Yes1	protein_coding	4.2561	4.40023	4.11197	-0.0977493	0.323078	decreased
ENSMUSG00000059920.9	RP23-32M15.2	protein_coding	5.12805	5.29954	4.95656	-0.0965276	0.323215	decreased
ENSMUSG00000029676.15	Pot1a	protein_coding	5.84433	5.98583	5.70284	-0.0698701	0.323569	decreased
ENSMUSG00000020612.16	Prkar1a	protein_coding	176.967	180.394	173.54	-0.0558841	0.323688	decreased
ENSMUSG00000041153.9	Osgin2	protein_coding	5.05518	5.24366	4.86671	-0.107627	0.323819	decreased
ENSMUSG00000020366.18	Mapk9	protein_coding	48.8173	49.9634	47.6713	-0.0677499	0.324299	decreased
ENSMUSG00000028527.18	Ak4	protein_coding	17.5409	18.0474	17.0344	-0.0833369	0.324666	decreased
ENSMUSG00000029403.14	Cdkl2	protein_coding	15.0672	15.468	14.6664	-0.0767732	0.324733	decreased
ENSMUSG00000025016.10	Tm9sf3	protein_coding	29.655	30.9001	28.4099	-0.121218	0.324969	decreased
ENSMUSG00000038503.15	Mesdc2	protein_coding	8.28108	8.36919	8.19297	-0.030701	0.32511	decreased
ENSMUSG00000032251.12	Irak1bp1	protein_coding	7.8635	8.11459	7.61241	-0.0921666	0.32538	decreased
ENSMUSG00000021771.14	Vdac2	protein_coding	87.3962	88.9952	85.7973	-0.0527959	0.325546	decreased
ENSMUSG00000024099.14	Ndufv2	protein_coding	78.9529	81.6041	76.3017	-0.0969255	0.325562	decreased
ENSMUSG00000033186.9	Mzt1	protein_coding	30.8529	32.3952	29.3107	-0.144352	0.326582	decreased
ENSMUSG00000009030.14	Pdcl	protein_coding	7.27389	7.5352	7.01258	-0.103701	0.326638	decreased
ENSMUSG00000021012.16	Zc3h14	protein_coding	23.9929	24.4352	23.5506	-0.0531964	0.326747	decreased
ENSMUSG00000066456.14	Hmgn3	protein_coding	17.5872	18.2889	16.8855	-0.115182	0.327001	decreased
ENSMUSG00000039253.7	Fn3krp	protein_coding	15.1062	15.4095	14.8029	-0.0579319	0.327107	decreased
ENSMUSG00000033208.7	S100b	protein_coding	48.3805	49.2003	47.5606	-0.0489002	0.327222	decreased
ENSMUSG00000092702.2	Gm24514	misc_RNA	10.5993	12.2863	8.91229	-0.46318	0.327552	decreased
ENSMUSG00000031696.9	Vps35	protein_coding	44.503	45.8973	43.1088	-0.0904273	0.327573	decreased
ENSMUSG00000030534.13	Vps33b	protein_coding	5.31133	5.38296	5.2397	-0.0389155	0.327645	decreased
ENSMUSG00000050587.14	Lrrc4c	protein_coding	27.279	27.7653	26.7927	-0.0514404	0.327777	decreased
ENSMUSG00000045691.14	Thtpa	protein_coding	8.20629	8.38185	8.03073	-0.0617384	0.327855	decreased
ENSMUSG00000021796.15	Bmpr1a	protein_coding	16.967	17.2228	16.7111	-0.0435129	0.328114	decreased
ENSMUSG00000039285.12	Azi2	protein_coding	18.2888	18.6235	17.9542	-0.0528049	0.328383	decreased
ENSMUSG00000063019.5	Manbal	protein_coding	25.7212	26.475	24.9673	-0.0845922	0.328443	decreased
ENSMUSG00000024145.6	Pigf	protein_coding	7.08959	7.30428	6.87491	-0.0874023	0.328558	decreased
ENSMUSG00000058799.15	Nap1l1	protein_coding	51.2344	52.6598	49.809	-0.0802977	0.328602	decreased
ENSMUSG00000028560.11	Usp1	protein_coding	6.94429	7.20339	6.68519	-0.107707	0.32864	decreased
ENSMUSG00000019897.8	Ccdc59	protein_coding	5.71704	5.89517	5.5389	-0.0899342	0.328803	decreased
ENSMUSG00000021936.14	Mapk8	protein_coding	26.554	27.2379	25.8701	-0.0743293	0.329019	decreased
ENSMUSG00000046352.7	Gjb2	protein_coding	4.12005	4.31599	3.92411	-0.137327	0.329468	decreased
ENSMUSG00000087475.3	RP24-403B15.1	lincRNA	4.10007	4.25741	3.94273	-0.110782	0.329507	decreased
ENSMUSG00000015341.17	Golga7	protein_coding	26.9201	27.7357	26.1046	-0.0874428	0.329509	decreased
ENSMUSG00000051185.9	Fam174a	protein_coding	15.5488	15.9012	15.1964	-0.0654141	0.329538	decreased
ENSMUSG00000063320.11	RP23-462F3.3	protein_coding	4.56633	4.76706	4.3656	-0.126917	0.329621	decreased
ENSMUSG00000031016.9	Wee1	protein_coding	7.42689	7.59993	7.25386	-0.067237	0.329886	decreased
ENSMUSG00000027495.4	Fam210b	protein_coding	8.48171	8.66726	8.29615	-0.0631342	0.329888	decreased
ENSMUSG00000030521.11	Mphosph10	protein_coding	5.77292	5.86387	5.68197	-0.045461	0.329952	decreased
ENSMUSG00000024427.6	Spry4	protein_coding	4.73105	4.83344	4.62867	-0.0624507	0.330131	decreased
ENSMUSG00000037096.6	RP23-192D6.1	processed_pseudogene	8.67475	9.09056	8.25894	-0.138413	0.330193	decreased
ENSMUSG00000074519.11	Etohi1	protein_coding	8.21693	8.58761	7.84626	-0.130252	0.330203	decreased
ENSMUSG00000026511.7	Srp9	protein_coding	25.0611	25.7612	24.361	-0.0806286	0.330206	decreased
ENSMUSG00000065226.1	Gm25791	snoRNA	43.0859	48.5875	37.5843	-0.370458	0.330338	decreased
ENSMUSG00000035681.7	Kcnc2	protein_coding	30.8268	31.1829	30.4706	-0.0333378	0.330355	decreased
ENSMUSG00000066705.7	Fxyd6	protein_coding	34.8465	35.7898	33.9032	-0.0781269	0.330811	decreased
ENSMUSG00000022296.9	Baalc	protein_coding	62.1731	62.9216	61.4246	-0.0347391	0.331118	decreased
ENSMUSG00000036769.14	Wdr44	protein_coding	7.18535	7.4403	6.93041	-0.102421	0.331173	decreased
ENSMUSG00000049940.7	Pgrmc2	protein_coding	21.3862	21.8499	20.9225	-0.0625723	0.331723	decreased
ENSMUSG00000029088.16	Kcnip4	protein_coding	19.3637	19.9334	18.794	-0.0849193	0.331867	decreased
ENSMUSG00000027673.12	Ndufb5	protein_coding	81.9378	83.2956	80.5801	-0.0478154	0.331893	decreased
ENSMUSG00000021072.12	Tmx1	protein_coding	11.3602	11.869	10.8514	-0.129318	0.332034	decreased
ENSMUSG00000059263.9	Usp47	protein_coding	18.8048	19.1343	18.4754	-0.0505575	0.332379	decreased
ENSMUSG00000036814.13	Slc6a20a	protein_coding	4.30415	4.47411	4.13418	-0.113999	0.332379	decreased
ENSMUSG00000039735.15	Fnbp1l	protein_coding	10.9428	11.3195	10.5661	-0.0993625	0.33265	decreased
ENSMUSG00000001016.12	Ilf2	protein_coding	24.2997	24.6285	23.9708	-0.0390537	0.333211	decreased
ENSMUSG00000029569.9	Tmem168	protein_coding	3.96828	4.12009	3.81646	-0.11044	0.333429	decreased
ENSMUSG00000059923.13	Grb2	protein_coding	47.1465	47.6519	46.6412	-0.0309285	0.333991	decreased
ENSMUSG00000116081.1	RP23-250O18.1	TEC	4.86461	4.99482	4.7344	-0.0772518	0.334194	decreased
ENSMUSG00000039943.16	Plcb4	protein_coding	5.55094	5.84021	5.26167	-0.150498	0.334361	decreased
ENSMUSG00000023852.13	Chd1	protein_coding	4.61043	4.73599	4.48487	-0.0785983	0.334392	decreased
ENSMUSG00000002345.18	Borcs8	protein_coding	6.05816	6.2528	5.86352	-0.0927351	0.33442	decreased
ENSMUSG00000038187.14	Btbd10	protein_coding	18.0491	18.5019	17.5964	-0.0723972	0.334432	decreased
ENSMUSG00000052738.14	Suclg1	protein_coding	41.0278	41.4551	40.6005	-0.0300495	0.334466	decreased
ENSMUSG00000017548.15	Suz12	protein_coding	11.9383	12.3473	11.5293	-0.098898	0.334489	decreased
ENSMUSG00000044148.6	RP24-392J24.4	protein_coding	6.95489	7.10401	6.80577	-0.0618762	0.334619	decreased
ENSMUSG00000023805.16	Synj2	protein_coding	19.6172	19.9232	19.3112	-0.045007	0.334805	decreased
ENSMUSG00000059518.14	Znhit1	protein_coding	18.6952	19.1532	18.2371	-0.070708	0.334843	decreased
ENSMUSG00000059811.13	Atl2	protein_coding	14.4239	14.8599	13.988	-0.0872316	0.335377	decreased
ENSMUSG00000048482.14	Bdnf	protein_coding	7.11966	7.40283	6.8365	-0.11482	0.335549	decreased
ENSMUSG00000020590.16	Snx13	protein_coding	19.2361	19.9284	18.5438	-0.10389	0.335671	decreased
ENSMUSG00000031242.7	RP23-284F8.1	protein_coding	11.0483	11.4952	10.6013	-0.116784	0.335804	decreased
ENSMUSG00000031584.16	Gsr	protein_coding	15.4949	15.6821	15.3077	-0.0348543	0.335916	decreased
ENSMUSG00000020656.16	Grhl1	protein_coding	4.69982	4.84403	4.55561	-0.0885651	0.335939	decreased
ENSMUSG00000021423.6	Ly86	protein_coding	4.76294	4.97108	4.55481	-0.126169	0.336123	decreased
ENSMUSG00000036941.2	Elac1	protein_coding	6.59089	6.72329	6.45849	-0.0579707	0.336198	decreased
ENSMUSG00000042834.14	Nrep	protein_coding	27.2125	28.6387	25.7863	-0.151362	0.336428	decreased
ENSMUSG00000034755.18	Pcdh11x	protein_coding	4.91869	5.18319	4.65419	-0.15531	0.336813	decreased
ENSMUSG00000053799.6	Exoc6	protein_coding	16.8163	17.229	16.4037	-0.0708209	0.337001	decreased
ENSMUSG00000021930.14	Spryd7	protein_coding	17.2525	17.7766	16.7285	-0.0876745	0.337263	decreased
ENSMUSG00000022329.15	Stk3	protein_coding	7.80519	8.07848	7.5319	-0.101071	0.337382	decreased
ENSMUSG00000028863.13	Meaf6	protein_coding	24.3162	24.7614	23.8709	-0.0528398	0.337504	decreased
ENSMUSG00000000861.15	Bcl11a	protein_coding	36.5945	36.9699	36.219	-0.0296044	0.338943	decreased
ENSMUSG00000021774.13	Ube2e1	protein_coding	33.2679	34.3539	32.1819	-0.0942222	0.339011	decreased
ENSMUSG00000065870.2	Rnu3a	snoRNA	4.36621	8.69346	0.0389462	-7.8023	0.339056	decreased
ENSMUSG00000071072.12	Ptges3	protein_coding	47.1609	49.0692	45.2527	-0.116813	0.339063	decreased
ENSMUSG00000031167.16	Rbm3	protein_coding	29.4156	30.1956	28.6357	-0.0765235	0.339425	decreased
ENSMUSG00000054766.13	Set	protein_coding	52.0829	53.3468	50.819	-0.0700362	0.339589	decreased
ENSMUSG00000030224.10	Strap	protein_coding	40.296	41.1949	39.3971	-0.0643764	0.339676	decreased
ENSMUSG00000040681.14	Hmgn1	protein_coding	12.4026	12.696	12.1091	-0.0682808	0.340041	decreased
ENSMUSG00000028986.12	Klhl7	protein_coding	23.3758	24.0098	22.7417	-0.0782809	0.340099	decreased
ENSMUSG00000035131.14	Brinp3	protein_coding	7.30541	7.57618	7.03463	-0.106997	0.340223	decreased
ENSMUSG00000026385.16	Dbi	protein_coding	86.3075	88.5754	84.0396	-0.0758368	0.340515	decreased
ENSMUSG00000020427.11	Igfbp3	protein_coding	5.04091	5.21525	4.86657	-0.0998329	0.340643	decreased
ENSMUSG00000025968.16	Ndufs1	protein_coding	42.6831	43.4846	41.8815	-0.0541923	0.340989	decreased
ENSMUSG00000033342.13	Plppr5	protein_coding	11.5447	11.914	11.1753	-0.0923363	0.341344	decreased
ENSMUSG00000059288.14	Cdyl	protein_coding	8.45556	8.82819	8.08292	-0.127242	0.341352	decreased
ENSMUSG00000049225.14	Pdp1	protein_coding	25.0262	25.7341	24.3183	-0.0816375	0.341386	decreased
ENSMUSG00000042846.8	Lrrtm3	protein_coding	8.43427	8.68746	8.18108	-0.0866418	0.34153	decreased
ENSMUSG00000035530.13	Eif1	protein_coding	164.471	166.394	162.548	-0.0337364	0.341578	decreased
ENSMUSG00000015932.8	Dstn	protein_coding	53.441	54.7432	52.1387	-0.0703262	0.341847	decreased
ENSMUSG00000054034.10	Tceal5	protein_coding	17.0688	17.5019	16.6356	-0.0732354	0.341852	decreased
ENSMUSG00000113701.1	RP23-29I5.2	transcribed_processed_pseudogene	6.94794	7.22663	6.66925	-0.115798	0.341945	decreased
ENSMUSG00000041781.9	Cpsf2	protein_coding	8.77907	8.94865	8.60948	-0.055745	0.342124	decreased
ENSMUSG00000020034.7	Tcp11l2	protein_coding	8.06328	8.24947	7.87709	-0.0666389	0.342164	decreased
ENSMUSG00000022982.9	Sod1	protein_coding	137.724	140.49	134.958	-0.0579635	0.342457	decreased
ENSMUSG00000021661.16	Ankra2	protein_coding	15.7273	15.9577	15.497	-0.0422616	0.342526	decreased
ENSMUSG00000006599.13	Gtf2h1	protein_coding	11.7129	11.9682	11.4576	-0.0629041	0.342632	decreased
ENSMUSG00000097311.7	RP23-14P23.2	processed_transcript	5.05844	5.30369	4.81318	-0.140008	0.342852	decreased
ENSMUSG00000020634.12	Ubxn2a	protein_coding	19.41	20.0895	18.7305	-0.101053	0.343027	decreased
ENSMUSG00000015536.14	Mocs2	protein_coding	21.0688	21.4948	20.6428	-0.0583473	0.343033	decreased
ENSMUSG00000026655.15	Fam107b	protein_coding	4.57721	4.82175	4.33267	-0.154298	0.343066	decreased
ENSMUSG00000048216.13	Gpr85	protein_coding	14.6109	14.896	14.3258	-0.0563167	0.343269	decreased
ENSMUSG00000021377.15	Dek	protein_coding	13.208	13.8751	12.5409	-0.14585	0.343362	decreased
ENSMUSG00000037260.8	Hgsnat	protein_coding	17.5455	17.7717	17.3194	-0.0371917	0.343385	decreased
ENSMUSG00000116048.1	AC108412.2	protein_coding	14.2584	14.8072	13.7096	-0.111105	0.343874	decreased
ENSMUSG00000043019.12	Edem3	protein_coding	13.358	13.5664	13.1497	-0.0450108	0.344603	decreased
ENSMUSG00000022205.15	Sub1	protein_coding	83.0345	86.4356	79.6333	-0.118252	0.344762	decreased
ENSMUSG00000027620.16	Rbm39	protein_coding	43.8045	45.1586	42.4504	-0.089223	0.345366	decreased
ENSMUSG00000007815.13	Rhoa	protein_coding	59.4617	60.467	58.4565	-0.0487852	0.345406	decreased
ENSMUSG00000021548.10	Ccnh	protein_coding	15.4819	16.023	14.9408	-0.100885	0.345637	decreased
ENSMUSG00000048022.11	Tmem229a	protein_coding	19.9858	20.4981	19.4735	-0.0739778	0.345771	decreased
ENSMUSG00000020955.9	Ap4s1	protein_coding	17.5369	17.906	17.1679	-0.0607275	0.346161	decreased
ENSMUSG00000013997.10	Nit1	protein_coding	8.10619	8.24113	7.97125	-0.0480355	0.346224	decreased
ENSMUSG00000021587.5	Pcsk1	protein_coding	7.05108	7.32465	6.77751	-0.112006	0.346276	decreased
ENSMUSG00000031604.10	Msmo1	protein_coding	23.9902	24.7072	23.2731	-0.0862659	0.34692	decreased
ENSMUSG00000029761.16	Cald1	protein_coding	6.04726	6.15379	5.94072	-0.0508386	0.346979	decreased
ENSMUSG00000020604.13	Arsg	protein_coding	6.28029	6.49951	6.06106	-0.100763	0.347003	decreased
ENSMUSG00000062014.13	Gmfb	protein_coding	43.5803	45.3925	41.7682	-0.120049	0.347262	decreased
ENSMUSG00000028729.15	Ebna1bp2	protein_coding	10.6513	10.7495	10.553	-0.0266108	0.347338	decreased
ENSMUSG00000002068.16	Ccne1	protein_coding	4.46979	4.61296	4.32663	-0.0924486	0.347412	decreased
ENSMUSG00000026499.5	Acbd3	protein_coding	9.97788	10.2247	9.73106	-0.0713895	0.347535	decreased
ENSMUSG00000055430.4	Nap1l5	protein_coding	113.502	116.507	110.497	-0.0764129	0.347641	decreased
ENSMUSG00000033061.15	Resp18	protein_coding	36.0305	38.0044	34.0565	-0.158237	0.347824	decreased
ENSMUSG00000099250.1	Rn7s2	misc_RNA	109.792	125.758	93.8261	-0.422584	0.347848	decreased
ENSMUSG00000026109.14	Tmeff2	protein_coding	20.1225	20.3889	19.8561	-0.038198	0.348195	decreased
ENSMUSG00000028998.6	Tomm7	protein_coding	21.5527	22.0188	21.0865	-0.0624128	0.348373	decreased
ENSMUSG00000028577.13	Plaa	protein_coding	13.8338	14.1471	13.5205	-0.0653574	0.348594	decreased
ENSMUSG00000040037.13	Negr1	protein_coding	33.3661	33.9855	32.7468	-0.0535649	0.34867	decreased
ENSMUSG00000109901.1	Chmp1b	protein_coding	9.87729	10.1237	9.63092	-0.0719872	0.348871	decreased
ENSMUSG00000020149.17	Rab1a	protein_coding	68.3675	70.1725	66.5625	-0.0761956	0.348999	decreased
ENSMUSG00000051255.5	Gm6563	protein_coding	4.45065	4.61769	4.28361	-0.108342	0.349062	decreased
ENSMUSG00000051627.3	Hist1h1e	protein_coding	13.7876	14.2717	13.3035	-0.101356	0.349102	decreased
ENSMUSG00000031610.3	Scrg1	protein_coding	30.8023	31.331	30.2736	-0.0495288	0.349166	decreased
ENSMUSG00000028252.20	Ccnc	protein_coding	10.8926	11.3716	10.4135	-0.126979	0.349322	decreased
ENSMUSG00000022323.11	Hrsp12	protein_coding	19.7343	20.5994	18.8692	-0.126571	0.349766	decreased
ENSMUSG00000071302.10	RP24-122D14.1	protein_coding	9.60328	10.0338	9.17272	-0.129451	0.349772	decreased
ENSMUSG00000022905.12	Kpna1	protein_coding	31.8941	32.7969	30.9914	-0.081691	0.350048	decreased
ENSMUSG00000028437.14	Ubap1	protein_coding	14.439	14.602	14.276	-0.0325755	0.350107	decreased
ENSMUSG00000053332.13	Gas5	processed_transcript	27.5428	28.8586	26.2271	-0.137943	0.350192	decreased
ENSMUSG00000001833.17	Sept7	protein_coding	92.8485	97.0355	88.6616	-0.130204	0.350342	decreased
ENSMUSG00000059878.12	Zfp422	protein_coding	7.8781	8.05836	7.69784	-0.0660319	0.350626	decreased
ENSMUSG00000026123.11	Plekhb2	protein_coding	66.9328	67.5091	66.3565	-0.0248453	0.350731	decreased
ENSMUSG00000022031.6	Elp3	protein_coding	23.8174	24.103	23.5317	-0.0346041	0.351023	decreased
ENSMUSG00000036093.7	Arl5a	protein_coding	20.7267	21.4287	20.0246	-0.0977717	0.351034	decreased
ENSMUSG00000050875.11	AC132242.1	protein_coding	12.5632	13.0845	12.0418	-0.119814	0.351302	decreased
ENSMUSG00000027829.15	Ccnl1	protein_coding	7.28762	7.45189	7.12335	-0.0650503	0.351366	decreased
ENSMUSG00000091421.3	RP24-496A9.6	processed_pseudogene	5.69917	6.14837	5.24997	-0.227895	0.351593	decreased
ENSMUSG00000060538.14	Tmem219	protein_coding	6.60689	6.81741	6.39637	-0.09197	0.351644	decreased
ENSMUSG00000004610.4	Etfb	protein_coding	21.9996	22.4687	21.5305	-0.0615381	0.351693	decreased
ENSMUSG00000022658.10	Tagln3	protein_coding	91.0757	92.3577	89.7938	-0.040616	0.35186	decreased
ENSMUSG00000063015.12	Ccni	protein_coding	93.9226	95.5132	92.332	-0.0488709	0.351884	decreased
ENSMUSG00000020089.8	Ppa1	protein_coding	34.3161	34.8029	33.8293	-0.0409331	0.352069	decreased
ENSMUSG00000017778.14	Cox7c	protein_coding	128.305	131.138	125.472	-0.0637204	0.352486	decreased
ENSMUSG00000085586.1	RP23-94N18.4	processed_transcript	4.54707	4.71695	4.3772	-0.107845	0.352582	decreased
ENSMUSG00000027455.16	Nsfl1c	protein_coding	28.1707	28.625	27.7163	-0.0465423	0.352599	decreased
ENSMUSG00000001827.12	Folr1	protein_coding	3.91727	4.27305	3.56149	-0.262787	0.352874	decreased
ENSMUSG00000041453.12	Rpl21	protein_coding	70.2267	71.5012	68.9522	-0.0523701	0.352983	decreased
ENSMUSG00000028518.8	Prkaa2	protein_coding	8.37486	8.61998	8.12973	-0.0844786	0.353188	decreased
ENSMUSG00000015357.10	Clpx	protein_coding	8.63662	8.80182	8.47142	-0.0551987	0.353518	decreased
ENSMUSG00000043542.12	Zc2hc1a	protein_coding	14.7412	15.2366	14.2457	-0.0970138	0.35374	decreased
ENSMUSG00000028416.12	Bag1	protein_coding	46.9877	47.9184	46.057	-0.0571592	0.353969	decreased
ENSMUSG00000040570.14	Rundc3b	protein_coding	11.3452	11.6745	11.0159	-0.0837776	0.354215	decreased
ENSMUSG00000036879.15	Phkb	protein_coding	8.43187	8.60571	8.25802	-0.0594979	0.354392	decreased
ENSMUSG00000036949.16	Slc39a12	protein_coding	13.8096	14.3689	13.2503	-0.116926	0.354421	decreased
ENSMUSG00000069045.11	Ddx3y	protein_coding	11.5563	12.1177	10.9949	-0.140281	0.354498	decreased
ENSMUSG00000063052.9	Lrrc40	protein_coding	4.89294	5.06626	4.71963	-0.10225	0.354507	decreased
ENSMUSG00000001376.17	Vps50	protein_coding	16.5235	16.9464	16.1006	-0.0738666	0.355116	decreased
ENSMUSG00000022684.15	Bfar	protein_coding	9.14681	9.29314	9.00048	-0.0461646	0.355295	decreased
ENSMUSG00000030980.17	Knop1	protein_coding	5.01201	5.11236	4.91166	-0.0577791	0.355531	decreased
ENSMUSG00000026188.11	Tmem169	protein_coding	3.83568	3.93386	3.7375	-0.0738711	0.355565	decreased
ENSMUSG00000047037.5	Nipa1	protein_coding	24.3667	24.9133	23.82	-0.0647457	0.355609	decreased
ENSMUSG00000027953.13	Slc50a1	protein_coding	10.4629	10.755	10.1709	-0.0805664	0.355934	decreased
ENSMUSG00000020952.10	Scfd1	protein_coding	11.1282	11.4535	10.803	-0.0843533	0.356172	decreased
ENSMUSG00000019868.16	Vta1	protein_coding	12.6282	12.8436	12.4128	-0.0492225	0.356184	decreased
ENSMUSG00000026755.14	Arpc5l	protein_coding	27.9357	28.4196	27.4517	-0.0499901	0.356208	decreased
ENSMUSG00000022503.10	Nubp1	protein_coding	3.82168	3.93655	3.70681	-0.0867536	0.356233	decreased
ENSMUSG00000018906.14	P4ha2	protein_coding	3.85909	3.99481	3.72336	-0.101521	0.356475	decreased
ENSMUSG00000024487.4	Yipf5	protein_coding	15.5332	15.9368	15.1296	-0.0749812	0.356944	decreased
ENSMUSG00000096458.7	Moap1	protein_coding	10.6064	10.8912	10.3216	-0.0774856	0.357457	decreased
ENSMUSG00000037697.19	Ddhd1	protein_coding	11.1447	11.2667	11.0227	-0.0315922	0.357495	decreased
ENSMUSG00000027346.15	Gpcpd1	protein_coding	23.7218	24.4943	22.9492	-0.0939999	0.357573	decreased
ENSMUSG00000090223.1	Pcp4	protein_coding	61.1584	63.5077	58.8092	-0.11089	0.357665	decreased
ENSMUSG00000073647.3	Gm10557	pseudogene	7.16614	7.43258	6.8997	-0.107329	0.357724	decreased
ENSMUSG00000021254.9	Gpatch2l	protein_coding	9.25668	9.35538	9.15798	-0.0307672	0.357736	decreased
ENSMUSG00000036323.14	Srp72	protein_coding	25.2605	25.5569	24.9641	-0.0338601	0.357831	decreased
ENSMUSG00000037640.15	Zfp60	protein_coding	8.59824	8.83131	8.36517	-0.0782313	0.357912	decreased
ENSMUSG00000005846.12	Rsl1d1	protein_coding	18.2963	18.7649	17.8278	-0.07391	0.357983	decreased
ENSMUSG00000044221.14	Grsf1	protein_coding	29.7435	30.5588	28.9282	-0.0791113	0.358136	decreased
ENSMUSG00000026761.12	Orc4	protein_coding	8.47996	8.79631	8.16361	-0.10769	0.358502	decreased
ENSMUSG00000026032.8	Ndufb3	protein_coding	36.323	37.6756	34.9705	-0.107492	0.358538	decreased
ENSMUSG00000065824.1	Gm26315	misc_RNA	5.64262	6.52847	4.75676	-0.456764	0.35869	decreased
ENSMUSG00000020743.15	Mif4gd	protein_coding	4.62111	4.73741	4.5048	-0.0726378	0.358861	decreased
ENSMUSG00000090000.1	Ier3ip1	protein_coding	15.4097	16.1682	14.6512	-0.14214	0.359006	decreased
ENSMUSG00000092417.3	Gpank1	protein_coding	4.93337	5.05232	4.81441	-0.0695885	0.359427	decreased
ENSMUSG00000028277.13	Ube2j1	protein_coding	24.4823	24.9548	24.0099	-0.0556872	0.359506	decreased
ENSMUSG00000020993.9	Trappc6b	protein_coding	30.5759	31.1132	30.0387	-0.0507038	0.359662	decreased
ENSMUSG00000054079.12	Utp18	protein_coding	5.31412	5.4674	5.16084	-0.0832504	0.359672	decreased
ENSMUSG00000038607.12	Gng10	protein_coding	25.7324	26.569	24.8959	-0.0938323	0.359797	decreased
ENSMUSG00000020409.10	Slu7	protein_coding	10.2098	10.3809	10.0387	-0.0483586	0.359936	decreased
ENSMUSG00000020349.4	Ppp2ca	protein_coding	39.2761	39.9237	38.6285	-0.0475788	0.36005	decreased
ENSMUSG00000000838.17	Fmr1	protein_coding	15.9719	16.6301	15.3138	-0.118967	0.360596	decreased
ENSMUSG00000071454.13	Dtnb	protein_coding	29.8432	30.1258	29.5606	-0.0273258	0.360667	decreased
ENSMUSG00000028771.13	Ptpn12	protein_coding	8.97481	9.18818	8.76144	-0.0686113	0.360992	decreased
ENSMUSG00000031197.11	Vbp1	protein_coding	25.625	26.824	24.4259	-0.135112	0.360994	decreased
ENSMUSG00000024776.17	Stambpl1	protein_coding	6.53149	6.69749	6.36548	-0.0733512	0.361097	decreased
ENSMUSG00000030471.17	Zdhhc13	protein_coding	7.29147	7.48116	7.10177	-0.0750838	0.361324	decreased
ENSMUSG00000028851.6	Nudc	protein_coding	32.4804	33.0544	31.9064	-0.0509965	0.361334	decreased
ENSMUSG00000018965.11	Ywhah	protein_coding	300.298	305.289	295.307	-0.0479583	0.361494	decreased
ENSMUSG00000020859.16	Spag9	protein_coding	51.6481	52.7622	50.534	-0.0622514	0.361525	decreased
ENSMUSG00000019998.6	Stx7	protein_coding	31.0469	32.0412	30.0526	-0.0924407	0.361538	decreased
ENSMUSG00000059839.9	Zfp874b	protein_coding	4.1121	4.2846	3.93959	-0.121116	0.361545	decreased
ENSMUSG00000013878.18	Rnf170	protein_coding	6.78174	6.89835	6.66514	-0.0496156	0.361569	decreased
ENSMUSG00000034724.17	Cnot6l	protein_coding	12.9198	13.2838	12.5557	-0.0813287	0.3619	decreased
ENSMUSG00000004798.14	Ulk2	protein_coding	25.0721	25.3322	24.8119	-0.029943	0.362281	decreased
ENSMUSG00000030760.14	Acer3	protein_coding	3.92792	4.09511	3.76073	-0.122889	0.362347	decreased
ENSMUSG00000070705.3	Eid2b	protein_coding	12.8929	13.1394	12.6463	-0.0551826	0.362657	decreased
ENSMUSG00000004843.6	Chmp2b	protein_coding	22.264	22.6495	21.8784	-0.0499768	0.363053	decreased
ENSMUSG00000037787.14	Apopt1	protein_coding	12.0367	12.3399	11.7334	-0.072712	0.36353	decreased
ENSMUSG00000060301.6	RP24-372E2.1	protein_coding	7.19587	7.4464	6.94533	-0.100498	0.363811	decreased
ENSMUSG00000060733.13	Ipmk	protein_coding	12.3511	12.5261	12.176	-0.0409	0.363956	decreased
ENSMUSG00000029632.7	Ndufa4	protein_coding	209.049	212.202	205.895	-0.0435243	0.363986	decreased
ENSMUSG00000023156.4	Rpp14	protein_coding	16.0724	16.6314	15.5134	-0.100395	0.364022	decreased
ENSMUSG00000020362.13	Cnot6	protein_coding	15.4849	15.9345	15.0353	-0.0837967	0.364143	decreased
ENSMUSG00000068798.10	Rap1a	protein_coding	16.7231	17.4293	16.017	-0.12191	0.364207	decreased
ENSMUSG00000029213.11	Commd8	protein_coding	8.46503	8.71098	8.21908	-0.083859	0.364273	decreased
ENSMUSG00000067430.7	Zfp763	protein_coding	6.10511	6.33325	5.87698	-0.10787	0.36434	decreased
ENSMUSG00000031924.4	Cyb5b	protein_coding	35.8127	36.5042	35.1211	-0.0557244	0.364447	decreased
ENSMUSG00000062762.16	Ei24	protein_coding	33.0019	33.5929	32.411	-0.051675	0.364634	decreased
ENSMUSG00000079435.9	Rpl36a	protein_coding	69.1121	70.7945	67.4298	-0.070251	0.364752	decreased
ENSMUSG00000074656.12	Eif2s2	protein_coding	14.3508	14.856	13.8456	-0.10162	0.364829	decreased
ENSMUSG00000031570.17	Plpp5	protein_coding	5.34473	5.55784	5.13162	-0.11511	0.364886	decreased
ENSMUSG00000026585.13	Kifap3	protein_coding	60.0534	61.3716	58.7352	-0.0633452	0.365113	decreased
ENSMUSG00000039179.13	Tekt5	protein_coding	4.39047	4.54682	4.23411	-0.1028	0.365299	decreased
ENSMUSG00000022019.16	Tdrd3	protein_coding	8.5885	8.8287	8.34829	-0.0807201	0.365337	decreased
ENSMUSG00000033157.16	Abhd10	protein_coding	3.80869	3.93385	3.68353	-0.094852	0.36544	decreased
ENSMUSG00000060227.15	Casc4	protein_coding	21.8441	22.4712	21.217	-0.0828574	0.365699	decreased
ENSMUSG00000068823.10	Csde1	protein_coding	79.9977	82.0164	77.979	-0.072827	0.365859	decreased
ENSMUSG00000020594.14	Pum2	protein_coding	58.1029	58.8235	57.3823	-0.0357877	0.366246	decreased
ENSMUSG00000015214.14	Mtmr1	protein_coding	11.0043	11.3277	10.6809	-0.0848205	0.366291	decreased
ENSMUSG00000027810.14	Eif2a	protein_coding	13.5788	13.9864	13.1712	-0.0866407	0.366569	decreased
ENSMUSG00000020171.8	Yeats4	protein_coding	13.3738	13.5783	13.1694	-0.0441227	0.366767	decreased
ENSMUSG00000020462.14	Cfap36	protein_coding	25.4489	25.8984	24.9995	-0.0509624	0.366918	decreased
ENSMUSG00000053253.16	Ndfip2	protein_coding	29.0171	29.4937	28.5404	-0.0474	0.367123	decreased
ENSMUSG00000028343.10	Erp44	protein_coding	10.389	10.6515	10.1266	-0.0729042	0.36725	decreased
ENSMUSG00000067194.6	Eif1ax	protein_coding	33.1305	34.2172	32.0439	-0.0946698	0.367269	decreased
ENSMUSG00000029780.14	Nt5c3	protein_coding	17.1773	18.0096	16.345	-0.139909	0.3673	decreased
ENSMUSG00000027438.14	Napb	protein_coding	133.365	136.536	130.195	-0.0686071	0.367567	decreased
ENSMUSG00000045205.16	Dpy19l4	protein_coding	5.08908	5.24877	4.92938	-0.0905738	0.367606	decreased
ENSMUSG00000037060.3	Prkcdbp	protein_coding	4.68065	4.78752	4.57378	-0.0658927	0.367753	decreased
ENSMUSG00000060739.8	Nsa2	protein_coding	9.46116	9.68049	9.24183	-0.0669017	0.367824	decreased
ENSMUSG00000039461.12	Tcta	protein_coding	14.193	14.4996	13.8864	-0.0623367	0.367864	decreased
ENSMUSG00000016494.9	Cd34	protein_coding	13.1154	13.3827	12.8481	-0.0588128	0.36795	decreased
ENSMUSG00000074909.4	Ranbp6	protein_coding	12.7399	13.1003	12.3794	-0.0816651	0.368314	decreased
ENSMUSG00000031776.17	Arl2bp	protein_coding	54.1277	54.7668	53.4886	-0.0340698	0.368467	decreased
ENSMUSG00000020283.5	Pex13	protein_coding	6.37217	6.54697	6.19737	-0.079173	0.368634	decreased
ENSMUSG00000020268.13	Lyrm7	protein_coding	4.3099	4.44149	4.17832	-0.0881191	0.369241	decreased
ENSMUSG00000022342.6	Kcnv1	protein_coding	10.482	10.716	10.248	-0.064424	0.369476	decreased
ENSMUSG00000021270.13	Hsp90aa1	protein_coding	201.709	206.051	197.366	-0.0621289	0.369495	decreased
ENSMUSG00000017707.9	Serinc3	protein_coding	66.5715	67.9675	65.1754	-0.0605175	0.369773	decreased
ENSMUSG00000024261.5	Syt4	protein_coding	45.2679	46.4469	44.0889	-0.0751684	0.370316	decreased
ENSMUSG00000024293.15	Esco1	protein_coding	7.07848	7.32035	6.83661	-0.09863	0.370327	decreased
ENSMUSG00000092746.2	Rn7s6	misc_RNA	249.817	276.404	223.229	-0.308251	0.370473	decreased
ENSMUSG00000031357.3	Syap1	protein_coding	9.99078	10.2903	9.69122	-0.0865401	0.37076	decreased
ENSMUSG00000028837.8	Psmb2	protein_coding	40.9202	41.6988	40.1415	-0.0549122	0.370763	decreased
ENSMUSG00000032745.18	Gpbp1	protein_coding	27.366	28.3216	26.4104	-0.100797	0.371003	decreased
ENSMUSG00000037259.15	Dzank1	protein_coding	43.3496	44.2238	42.4755	-0.0581929	0.371163	decreased
ENSMUSG00000061353.11	Cxcl12	protein_coding	16.3852	16.6808	16.0896	-0.0520645	0.37126	decreased
ENSMUSG00000038594.9	Cep85l	protein_coding	6.84	7.01174	6.66827	-0.0724605	0.371361	decreased
ENSMUSG00000028648.13	Ndufs5	protein_coding	61.4917	62.9808	60.0027	-0.0698832	0.371375	decreased
ENSMUSG00000020530.14	Ggnbp2	protein_coding	23.8666	24.4376	23.2956	-0.0690445	0.371494	decreased
ENSMUSG00000035048.13	Anapc13	protein_coding	25.5696	26.2747	24.8644	-0.0795933	0.371977	decreased
ENSMUSG00000062604.11	Srpk2	protein_coding	29.0945	29.7879	28.4011	-0.0687753	0.372024	decreased
ENSMUSG00000001891.16	Ugp2	protein_coding	33.9033	35.071	32.7356	-0.099417	0.372075	decreased
ENSMUSG00000026775.9	Yme1l1	protein_coding	19.3526	20.0469	18.6584	-0.103556	0.372419	decreased
ENSMUSG00000048720.7	Tbc1d12	protein_coding	4.24383	4.34134	4.14632	-0.0663085	0.372445	decreased
ENSMUSG00000020483.14	Dynll2	protein_coding	132.334	134.096	130.571	-0.0384303	0.372757	decreased
ENSMUSG00000054814.14	Usp46	protein_coding	33.027	33.7678	32.2863	-0.0647228	0.372766	decreased
ENSMUSG00000042742.7	RP23-343E20.2	protein_coding	9.09929	9.47001	8.72858	-0.117618	0.372833	decreased
ENSMUSG00000028795.15	Ccdc28b	protein_coding	10.2784	10.5345	10.0223	-0.0719049	0.372871	decreased
ENSMUSG00000037458.15	Azin1	protein_coding	35.5103	36.6403	34.3802	-0.0918559	0.373064	decreased
ENSMUSG00000049672.14	Zbtb14	protein_coding	6.71697	6.80908	6.62487	-0.039568	0.373248	decreased
ENSMUSG00000027427.13	Polr3f	protein_coding	5.47951	5.63831	5.32072	-0.0836423	0.373425	decreased
ENSMUSG00000021114.9	Atp6v1d	protein_coding	29.9543	30.608	29.3006	-0.0629786	0.373615	decreased
ENSMUSG00000030237.14	Slco1a4	protein_coding	10.1932	10.5448	9.84151	-0.0995841	0.37366	decreased
ENSMUSG00000035086.13	Becn1	protein_coding	30.6483	31.5981	29.6985	-0.0894484	0.373682	decreased
ENSMUSG00000024683.5	Mrpl16	protein_coding	12.9416	13.1592	12.7239	-0.0485364	0.3737	decreased
ENSMUSG00000028278.14	Rragd	protein_coding	20.642	21.0683	20.2157	-0.0595925	0.373912	decreased
ENSMUSG00000007613.15	Tgfbr1	protein_coding	7.53604	7.75851	7.31356	-0.085206	0.374202	decreased
ENSMUSG00000054469.13	Lclat1	protein_coding	7.98697	8.10717	7.86677	-0.0434283	0.37508	decreased
ENSMUSG00000040370.13	Etfrf1	protein_coding	7.04823	7.36813	6.72834	-0.131047	0.375097	decreased
ENSMUSG00000040331.16	Nsmce4a	protein_coding	15.3938	15.5857	15.2019	-0.0359702	0.375734	decreased
ENSMUSG00000021468.8	Sptlc1	protein_coding	8.43608	8.6332	8.23897	-0.0674299	0.375785	decreased
ENSMUSG00000020664.10	Dld	protein_coding	31.8558	33.016	30.6955	-0.10514	0.376017	decreased
ENSMUSG00000024151.13	Msh2	protein_coding	7.46785	7.59263	7.34306	-0.0482173	0.376313	decreased
ENSMUSG00000035437.15	Rabgap1	protein_coding	23.2573	23.6997	22.8149	-0.0548941	0.376642	decreased
ENSMUSG00000041119.11	Pde9a	protein_coding	5.64241	5.82545	5.45936	-0.0936386	0.376712	decreased
ENSMUSG00000079184.10	Mphosph8	protein_coding	9.62748	9.98935	9.26562	-0.108504	0.37688	decreased
ENSMUSG00000042472.11	Zfp410	protein_coding	7.13074	7.20518	7.0563	-0.0301228	0.377	decreased
ENSMUSG00000019874.11	Fabp7	protein_coding	13.4811	14.0875	12.8748	-0.129868	0.377344	decreased
ENSMUSG00000004665.10	Cnn2	protein_coding	4.56488	5.16699	3.96277	-0.382812	0.377457	decreased
ENSMUSG00000031358.17	Msl3	protein_coding	7.27346	7.44581	7.10111	-0.0683838	0.377702	decreased
ENSMUSG00000057506.4	Bloc1s2	protein_coding	13.8583	14.2061	13.5105	-0.0724307	0.377772	decreased
ENSMUSG00000073481.9	Marc2	protein_coding	12.4696	12.7144	12.2248	-0.0566512	0.378257	decreased
ENSMUSG00000024646.13	Cyb5a	protein_coding	24.2365	24.7592	23.7139	-0.0622326	0.378336	decreased
ENSMUSG00000023074.11	Mospd1	protein_coding	4.17662	4.33561	4.01763	-0.10989	0.378582	decreased
ENSMUSG00000021028.8	Mbip	protein_coding	4.73903	4.91072	4.56733	-0.104584	0.378712	decreased
ENSMUSG00000040729.7	Cep126	protein_coding	4.4945	4.58064	4.40835	-0.05531	0.378772	decreased
ENSMUSG00000032602.6	Slc25a20	protein_coding	4.39059	4.51996	4.26122	-0.0850447	0.378802	decreased
ENSMUSG00000014301.13	Pam16	protein_coding	22.3435	22.8601	21.827	-0.0667171	0.378909	decreased
ENSMUSG00000031654.16	Cbln1	protein_coding	6.33395	6.69291	5.975	-0.163695	0.378929	decreased
ENSMUSG00000002102.15	Psmc3	protein_coding	54.792	55.3859	54.198	-0.0312781	0.379094	decreased
ENSMUSG00000031246.14	Sh3bgrl	protein_coding	32.9734	34.2908	31.656	-0.115343	0.379806	decreased
ENSMUSG00000014496.8	Ankrd28	protein_coding	11.9437	12.1591	11.7284	-0.0520333	0.37995	decreased
ENSMUSG00000033781.7	Asb13	protein_coding	10.1352	10.3297	9.94074	-0.0553755	0.380118	decreased
ENSMUSG00000035725.13	Prkx	protein_coding	3.94706	4.04029	3.85382	-0.0681696	0.380192	decreased
ENSMUSG00000051950.10	B3glct	protein_coding	3.91363	4.02295	3.8043	-0.0806227	0.380195	decreased
ENSMUSG00000026678.10	Rgs5	protein_coding	25.3823	26.2477	24.5169	-0.0984122	0.380272	decreased
ENSMUSG00000039706.11	Ldb2	protein_coding	14.4094	14.8753	13.9435	-0.0933249	0.380287	decreased
ENSMUSG00000021000.16	Mia2	protein_coding	12.0166	12.2608	11.7723	-0.058657	0.380674	decreased
ENSMUSG00000015759.11	Cnih1	protein_coding	28.6737	29.2341	28.1133	-0.0564007	0.380733	decreased
ENSMUSG00000032076.19	Cadm1	protein_coding	75.0474	76.1017	73.9931	-0.0405372	0.380809	decreased
ENSMUSG00000047945.6	Marcksl1	protein_coding	47.8588	48.4981	47.2195	-0.0385447	0.380866	decreased
ENSMUSG00000020801.8	Med31	protein_coding	4.60296	4.71507	4.49085	-0.0702915	0.381069	decreased
ENSMUSG00000028300.14	RP23-307M2.1	protein_coding	7.70982	7.88803	7.53161	-0.0667084	0.38109	decreased
ENSMUSG00000026005.15	Rpe	protein_coding	7.30926	7.55034	7.06818	-0.0952026	0.381118	decreased
ENSMUSG00000056579.18	Tug1	antisense	22.5817	23.1647	21.9987	-0.0745121	0.381148	decreased
ENSMUSG00000029687.16	Ezh2	protein_coding	5.35677	5.92706	4.78647	-0.308355	0.381384	decreased
ENSMUSG00000039753.16	Fbxl5	protein_coding	31.1883	31.8341	30.5426	-0.0597507	0.381591	decreased
ENSMUSG00000041959.14	S100a10	protein_coding	17.74	19.5748	15.9052	-0.299498	0.381612	decreased
ENSMUSG00000066880.15	Zfp617	protein_coding	4.04903	4.19163	3.90642	-0.101665	0.38198	decreased
ENSMUSG00000040321.3	Zfp770	protein_coding	8.27314	8.57512	7.97115	-0.10537	0.382083	decreased
ENSMUSG00000022332.8	Khdrbs3	protein_coding	59.1557	59.9017	58.4098	-0.0363865	0.382215	decreased
ENSMUSG00000031772.17	Cntnap4	protein_coding	7.2479	7.40171	7.0941	-0.061239	0.382557	decreased
ENSMUSG00000030967.15	Zranb1	protein_coding	17.5616	18.0197	17.1035	-0.0752886	0.38271	decreased
ENSMUSG00000022013.4	Dnajc15	protein_coding	4.7806	4.88505	4.67615	-0.0630503	0.382797	decreased
ENSMUSG00000028821.8	Syf2	protein_coding	15.4205	15.7111	15.1299	-0.0543793	0.382983	decreased
ENSMUSG00000021993.10	Mipep	protein_coding	10.3476	10.4821	10.2131	-0.0375119	0.383024	decreased
ENSMUSG00000027615.14	Hps3	protein_coding	4.00967	4.15031	3.86903	-0.101248	0.383119	decreased
ENSMUSG00000026309.14	Ilkap	protein_coding	12.2202	12.4866	11.9539	-0.0629003	0.383209	decreased
ENSMUSG00000001847.14	Rac1	protein_coding	99.2331	100.256	98.2102	-0.0297449	0.383701	decreased
ENSMUSG00000033430.10	Terf2ip	protein_coding	14.0629	14.2396	13.8863	-0.0362541	0.383792	decreased
ENSMUSG00000028882.13	Ppp1r8	protein_coding	14.9047	15.1802	14.6291	-0.0533522	0.383931	decreased
ENSMUSG00000028517.8	Plpp3	protein_coding	75.6699	76.5631	74.7766	-0.0340624	0.383935	decreased
ENSMUSG00000024091.8	Vapa	protein_coding	68.9889	70.491	67.4869	-0.0628311	0.384322	decreased
ENSMUSG00000069662.5	Marcks	protein_coding	37.1245	38.1012	36.1478	-0.0759271	0.384603	decreased
ENSMUSG00000058748.9	Zfp958	protein_coding	4.94781	5.14267	4.75296	-0.113692	0.384697	decreased
ENSMUSG00000027708.14	Dcun1d1	protein_coding	11.7071	12.1338	11.2803	-0.105231	0.385214	decreased
ENSMUSG00000071281.12	Zfp65	protein_coding	4.22811	4.3854	4.07083	-0.107386	0.385214	decreased
ENSMUSG00000047844.3	Bex4	protein_coding	4.92762	5.06184	4.7934	-0.0786147	0.385334	decreased
ENSMUSG00000014956.15	Ppp1cb	protein_coding	65.5718	68.7928	62.3508	-0.141851	0.385885	decreased
ENSMUSG00000030034.11	Ino80b	protein_coding	6.33467	6.48083	6.18851	-0.0665859	0.385929	decreased
ENSMUSG00000032883.15	Acsl3	protein_coding	39.0156	39.7916	38.2397	-0.0573946	0.385962	decreased
ENSMUSG00000048960.13	Prex2	protein_coding	16.0214	16.4132	15.6296	-0.0705712	0.385968	decreased
ENSMUSG00000049969.3	Plekhf2	protein_coding	3.84653	3.94237	3.75069	-0.0719067	0.386101	decreased
ENSMUSG00000045854.4	Lyrm2	protein_coding	11.2841	11.6132	10.955	-0.0841742	0.386149	decreased
ENSMUSG00000036295.5	Lrrn3	protein_coding	20.5238	20.8236	20.2239	-0.0421573	0.386278	decreased
ENSMUSG00000094655.1	Gm25360	snRNA	628.959	655.42	602.497	-0.121465	0.386414	decreased
ENSMUSG00000003581.14	Rnf215	protein_coding	7.06386	7.22549	6.90224	-0.0660316	0.386484	decreased
ENSMUSG00000041935.10	RP23-372O9.2	protein_coding	14.2633	14.7208	13.8059	-0.0925704	0.386575	decreased
ENSMUSG00000062929.8	Cfl2	protein_coding	16.3488	16.9634	15.7342	-0.108518	0.386628	decreased
ENSMUSG00000033105.12	Lss	protein_coding	5.23438	5.30284	5.16591	-0.0377427	0.386886	decreased
ENSMUSG00000051154.11	Commd3	protein_coding	26.7674	27.393	26.1418	-0.0674521	0.387245	decreased
ENSMUSG00000034825.14	Nrip3	protein_coding	46.5379	47.8377	45.2381	-0.0806101	0.387251	decreased
ENSMUSG00000021065.16	Fut8	protein_coding	23.2164	23.6945	22.7383	-0.0594285	0.388227	decreased
ENSMUSG00000033849.3	B3galt2	protein_coding	6.74816	6.995	6.50131	-0.105593	0.388292	decreased
ENSMUSG00000082229.1	Nap1l2	protein_coding	31.5674	32.3835	30.7513	-0.0746127	0.388925	decreased
ENSMUSG00000091264.3	Smim13	protein_coding	59.3416	60.8222	57.861	-0.0720077	0.388987	decreased
ENSMUSG00000055850.12	Rnf181	protein_coding	28.4258	28.7406	28.1111	-0.0319503	0.389025	decreased
ENSMUSG00000031458.8	Coprs	protein_coding	15.7536	16.1183	15.389	-0.0667967	0.389293	decreased
ENSMUSG00000022752.8	Tomm70a	protein_coding	50.2089	51.7199	48.6979	-0.0868606	0.389597	decreased
ENSMUSG00000063047.9	Zfp780b	protein_coding	6.36904	6.56692	6.17116	-0.0896738	0.389668	decreased
ENSMUSG00000098234.7	Snhg6	lincRNA	7.69819	7.9416	7.45478	-0.0912651	0.389914	decreased
ENSMUSG00000030327.8	Necap1	protein_coding	64.3077	65.0999	63.5155	-0.0355458	0.390005	decreased
ENSMUSG00000022971.18	Ifnar2	protein_coding	9.1752	9.3877	8.9627	-0.0668389	0.390028	decreased
ENSMUSG00000002014.12	Ssr4	protein_coding	21.8349	22.237	21.4327	-0.053146	0.390036	decreased
ENSMUSG00000003623.4	Crot	protein_coding	8.10294	8.32211	7.88377	-0.0780648	0.390068	decreased
ENSMUSG00000060147.15	Serpinb6a	protein_coding	11.6458	12.0452	11.2463	-0.0990056	0.390176	decreased
ENSMUSG00000038323.3	RP24-77I21.3	protein_coding	8.31162	8.62952	7.99372	-0.110414	0.390235	decreased
ENSMUSG00000066149.11	Cdc26	protein_coding	10.5621	10.8065	10.3176	-0.0667894	0.390373	decreased
ENSMUSG00000079038.3	RP23-114B10.4	protein_coding	4.21951	4.42302	4.016	-0.139274	0.390385	decreased
ENSMUSG00000020745.15	Pafah1b1	protein_coding	122.946	126.513	119.38	-0.083727	0.390673	decreased
ENSMUSG00000019810.15	Fuca2	protein_coding	11.3093	11.4996	11.1189	-0.0485667	0.390846	decreased
ENSMUSG00000029535.4	Triap1	protein_coding	10.6156	10.8745	10.3567	-0.0703844	0.390933	decreased
ENSMUSG00000075703.15	Ept1	protein_coding	10.9092	11.1605	10.6578	-0.0664887	0.391726	decreased
ENSMUSG00000024431.14	Nr3c1	protein_coding	31.3624	31.8912	30.8337	-0.0486515	0.391835	decreased
ENSMUSG00000005360.14	Slc1a3	protein_coding	127.249	128.521	125.977	-0.0288367	0.391838	decreased
ENSMUSG00000029152.13	Ociad1	protein_coding	138.554	140.379	136.729	-0.0380104	0.39187	decreased
ENSMUSG00000048000.15	Gigyf2	protein_coding	17.5065	17.7771	17.2359	-0.0445982	0.392056	decreased
ENSMUSG00000058624.12	Gda	protein_coding	56.8719	59.4438	54.3	-0.130575	0.392231	decreased
ENSMUSG00000027893.14	Ahcyl1	protein_coding	88.8805	90.265	87.496	-0.04495	0.392424	decreased
ENSMUSG00000022206.7	Npr3	protein_coding	5.09143	5.25241	4.93044	-0.0912631	0.392433	decreased
ENSMUSG00000029366.10	Dck	protein_coding	6.49005	6.67418	6.30591	-0.0818866	0.392517	decreased
ENSMUSG00000035958.3	Tdp2	protein_coding	5.91211	6.13034	5.69389	-0.106553	0.392597	decreased
ENSMUSG00000003161.15	Sri	protein_coding	18.0402	18.4114	17.669	-0.0593769	0.392742	decreased
ENSMUSG00000043252.8	Tmem64	protein_coding	12.3797	12.6777	12.0818	-0.0694645	0.393091	decreased
ENSMUSG00000041328.16	Pcf11	protein_coding	15.8763	16.1347	15.6178	-0.0469709	0.393179	decreased
ENSMUSG00000021577.14	Sdha	protein_coding	98.3366	99.3289	97.3444	-0.0291165	0.393266	decreased
ENSMUSG00000022321.15	Cdh10	protein_coding	12.8935	13.1003	12.6868	-0.0462758	0.393377	decreased
ENSMUSG00000021832.8	Psmc6	protein_coding	23.4982	24.2742	22.7222	-0.0953228	0.393378	decreased
ENSMUSG00000039067.5	Psmd7	protein_coding	31.2753	31.6776	30.873	-0.0371197	0.393405	decreased
ENSMUSG00000022124.15	Fbxl3	protein_coding	25.465	26.0058	24.9242	-0.0612883	0.393417	decreased
ENSMUSG00000035868.8	Zfp983	protein_coding	5.54031	5.74733	5.33329	-0.107865	0.393796	decreased
ENSMUSG00000084786.9	Ubl5	protein_coding	101.672	103.501	99.8437	-0.0518951	0.393806	decreased
ENSMUSG00000027805.16	Pfn2	protein_coding	186.06	191.275	180.845	-0.0808966	0.394019	decreased
ENSMUSG00000004980.16	Hnrnpa2b1	protein_coding	108.857	112.143	105.571	-0.087121	0.394323	decreased
ENSMUSG00000000346.9	Dazap2	protein_coding	41.8899	43.2161	40.5637	-0.0913796	0.394419	decreased
ENSMUSG00000021134.17	Srsf5	protein_coding	36.6578	37.4137	35.9019	-0.0595054	0.394559	decreased
ENSMUSG00000038416.15	Cdc16	protein_coding	15.9702	16.2672	15.6731	-0.0536822	0.394611	decreased
ENSMUSG00000026281.15	Dtymk	protein_coding	14.6452	14.8092	14.4811	-0.0323225	0.394688	decreased
ENSMUSG00000020116.7	Pno1	protein_coding	9.38995	9.72509	9.05482	-0.103026	0.394952	decreased
ENSMUSG00000036825.12	Ssx2ip	protein_coding	22.3915	22.8173	21.9657	-0.0548773	0.39505	decreased
ENSMUSG00000025894.11	Aasdhppt	protein_coding	10.9039	11.2973	10.5104	-0.104153	0.395604	decreased
ENSMUSG00000109865.1	Hspa14	protein_coding	11.6164	11.7827	11.45	-0.0413148	0.395729	decreased
ENSMUSG00000032328.12	Tmem30a	protein_coding	102.088	105.738	98.4381	-0.103203	0.395926	decreased
ENSMUSG00000027668.13	Mfn1	protein_coding	17.5502	17.7946	17.3057	-0.0401963	0.396628	decreased
ENSMUSG00000039456.9	Morc3	protein_coding	6.06786	6.28203	5.85369	-0.101884	0.39682	decreased
ENSMUSG00000030413.7	Pglyrp1	protein_coding	5.47541	5.73925	5.21157	-0.139144	0.396906	decreased
ENSMUSG00000036503.13	Rnf13	protein_coding	36.2772	37.381	35.1734	-0.0878203	0.397028	decreased
ENSMUSG00000026754.16	Golga1	protein_coding	5.6885	5.79972	5.57728	-0.0564216	0.397765	decreased
ENSMUSG00000079037.9	Prnp	protein_coding	299.047	302.49	295.605	-0.0332126	0.39819	decreased
ENSMUSG00000031548.7	Sfrp1	protein_coding	3.9434	4.1782	3.70861	-0.172002	0.398773	decreased
ENSMUSG00000020077.14	Srgn	protein_coding	9.60257	10.9584	8.24673	-0.410144	0.399109	decreased
ENSMUSG00000021076.6	Actr10	protein_coding	22.6635	23.2766	22.0504	-0.0780731	0.399509	decreased
ENSMUSG00000030615.12	Tmem126a	protein_coding	13.117	13.5304	12.7037	-0.0909582	0.399725	decreased
ENSMUSG00000024382.13	Ercc3	protein_coding	10.3229	10.4814	10.1644	-0.0443063	0.399937	decreased
ENSMUSG00000051736.8	Fam229b	protein_coding	4.50406	4.63299	4.37513	-0.0826185	0.399994	decreased
ENSMUSG00000036572.16	Upf3b	protein_coding	4.63689	4.77404	4.49974	-0.0853693	0.400056	decreased
ENSMUSG00000069049.11	Eif2s3y	protein_coding	7.84405	8.14903	7.53908	-0.11224	0.400067	decreased
ENSMUSG00000043716.13	Rpl7	protein_coding	135.868	137.344	134.392	-0.0313452	0.40016	decreased
ENSMUSG00000033805.12	Ephx4	protein_coding	19.9997	20.4161	19.5833	-0.0600835	0.400696	decreased
ENSMUSG00000105230.1	RP24-421E18.5	TEC	8.8862	9.31682	8.45557	-0.139935	0.400756	decreased
ENSMUSG00000024900.4	Cpt1a	protein_coding	6.40044	6.4896	6.31128	-0.0401981	0.400852	decreased
ENSMUSG00000030706.17	Mrpl48	protein_coding	12.1686	12.3509	11.9863	-0.0432341	0.400907	decreased
ENSMUSG00000004221.16	Ikbkg	protein_coding	9.22407	9.33881	9.10933	-0.0358948	0.401051	decreased
ENSMUSG00000021996.16	Esd	protein_coding	33.3558	34.2849	32.4267	-0.0803916	0.401055	decreased
ENSMUSG00000032449.13	Slc25a36	protein_coding	10.6928	11.0002	10.3855	-0.0829527	0.401196	decreased
ENSMUSG00000022024.10	Sugt1	protein_coding	13.1801	13.545	12.8152	-0.079902	0.401327	decreased
ENSMUSG00000042446.16	Zmym4	protein_coding	11.5228	11.7245	11.3211	-0.0505182	0.401407	decreased
ENSMUSG00000031309.15	Rps6ka3	protein_coding	7.1414	7.31159	6.9712	-0.0687782	0.401462	decreased
ENSMUSG00000024566.9	Atp9b	protein_coding	12.1716	12.2633	12.08	-0.0217313	0.402004	decreased
ENSMUSG00000020029.6	Nudt4	protein_coding	33.3141	34.2597	32.3686	-0.0819181	0.402213	decreased
ENSMUSG00000024269.11	Tpgs2	protein_coding	11.8936	12.0305	11.7566	-0.0332196	0.402472	decreased
ENSMUSG00000024712.9	Rfk	protein_coding	27.5838	28.2472	26.9203	-0.0694126	0.403009	decreased
ENSMUSG00000025981.13	Coq10b	protein_coding	11.0681	11.3089	10.8273	-0.0627813	0.403319	decreased
ENSMUSG00000024511.15	Rab27b	protein_coding	7.02782	7.29365	6.76199	-0.109193	0.403463	decreased
ENSMUSG00000022744.12	Cldnd1	protein_coding	27.7957	28.357	27.2343	-0.0582781	0.403496	decreased
ENSMUSG00000044149.6	Nkrf	protein_coding	11.9569	12.2081	11.7057	-0.0606334	0.403529	decreased
ENSMUSG00000000751.13	Rpa1	protein_coding	15.5962	15.7252	15.4672	-0.0238663	0.403664	decreased
ENSMUSG00000040653.6	Ppp1r14c	protein_coding	5.76598	5.90912	5.62284	-0.071644	0.404108	decreased
ENSMUSG00000022336.3	Eif3e	protein_coding	43.1012	44.1091	42.0934	-0.0674827	0.404115	decreased
ENSMUSG00000031697.12	Orc6	protein_coding	7.14126	7.33291	6.94961	-0.0774528	0.404176	decreased
ENSMUSG00000026634.16	Angel2	protein_coding	10.3679	10.561	10.1748	-0.0537547	0.404559	decreased
ENSMUSG00000022255.16	Mtdh	protein_coding	10.8979	11.1956	10.6002	-0.078846	0.404707	decreased
ENSMUSG00000079317.10	Trappc2	protein_coding	14.1711	14.6374	13.7049	-0.0949652	0.405422	decreased
ENSMUSG00000031701.6	Dnaja2	protein_coding	38.8383	39.7784	37.8981	-0.0698578	0.405984	decreased
ENSMUSG00000021540.16	Smad5	protein_coding	8.96815	9.13358	8.80272	-0.0532306	0.406083	decreased
ENSMUSG00000035726.8	Supt16	protein_coding	17.0279	17.3455	16.7103	-0.0538259	0.406115	decreased
ENSMUSG00000059005.13	Hnrnpa3	protein_coding	56.2391	57.9708	54.5075	-0.088872	0.406242	decreased
ENSMUSG00000037855.15	Zfp365	protein_coding	119.595	121.058	118.131	-0.0353153	0.406249	decreased
ENSMUSG00000058446.14	Znrf2	protein_coding	6.71134	6.87341	6.54927	-0.0696911	0.406274	decreased
ENSMUSG00000023150.14	Ivns1abp	protein_coding	26.3306	26.9474	25.7138	-0.0676034	0.406296	decreased
ENSMUSG00000020677.7	Ddx52	protein_coding	5.08082	5.22271	4.93892	-0.0806044	0.406586	decreased
ENSMUSG00000048355.2	Arxes1	protein_coding	6.41137	6.6232	6.19955	-0.0953661	0.406631	decreased
ENSMUSG00000022529.11	Zfp263	protein_coding	5.07521	5.18555	4.96488	-0.0627382	0.406635	decreased
ENSMUSG00000035770.8	Dync1li2	protein_coding	47.8505	48.8717	46.8292	-0.0615905	0.406642	decreased
ENSMUSG00000024234.6	Mtpap	protein_coding	8.444	8.60901	8.279	-0.0563913	0.407279	decreased
ENSMUSG00000020954.16	Strn3	protein_coding	29.5182	30.019	29.0175	-0.0489515	0.407294	decreased
ENSMUSG00000020623.11	Map2k6	protein_coding	10.2903	10.5204	10.0602	-0.0645257	0.40755	decreased
ENSMUSG00000034981.9	Parm1	protein_coding	17.0397	17.2427	16.8368	-0.0343678	0.407605	decreased
ENSMUSG00000014226.10	Cacybp	protein_coding	25.6263	26.349	24.9036	-0.081396	0.407835	decreased
ENSMUSG00000038733.13	Wdr26	protein_coding	24.8318	25.3285	24.3352	-0.0577112	0.40797	decreased
ENSMUSG00000063887.13	Nlgn1	protein_coding	29.9393	30.5378	29.3408	-0.0576843	0.408052	decreased
ENSMUSG00000058254.12	Tspan7	protein_coding	463.401	467.039	459.763	-0.0226527	0.408089	decreased
ENSMUSG00000033585.5	Ndn	protein_coding	41.0125	41.6673	40.3576	-0.0460752	0.408093	decreased
ENSMUSG00000017776.15	Crk	protein_coding	42.7338	43.5265	41.9411	-0.0535276	0.40815	decreased
ENSMUSG00000036339.18	Tmem260	protein_coding	3.87486	3.97668	3.77303	-0.0758418	0.408214	decreased
ENSMUSG00000039233.12	Tbce	protein_coding	9.07954	9.28985	8.86924	-0.0668454	0.408235	decreased
ENSMUSG00000061758.13	Akr1b10	protein_coding	7.4998	7.64905	7.35054	-0.0574291	0.408321	decreased
ENSMUSG00000079523.8	Tmsb10	protein_coding	79.8746	83.0345	76.7146	-0.114211	0.408349	decreased
ENSMUSG00000027305.9	Ndufaf1	protein_coding	9.3535	9.60036	9.10665	-0.0761687	0.408505	decreased
ENSMUSG00000024095.15	Hnrnpll	protein_coding	15.2311	15.5579	14.9043	-0.0619164	0.409035	decreased
ENSMUSG00000018196.18	Glrx2	protein_coding	27.7457	28.3133	27.1782	-0.0590326	0.409223	decreased
ENSMUSG00000004319.15	Clcn3	protein_coding	43.5844	44.4075	42.7612	-0.0545022	0.409307	decreased
ENSMUSG00000028180.18	Zranb2	protein_coding	31.7291	32.8297	30.6286	-0.10012	0.409484	decreased
ENSMUSG00000028124.15	Gclm	protein_coding	22.5905	23.4993	21.6817	-0.116136	0.409499	decreased
ENSMUSG00000052681.8	Rap1b	protein_coding	22.9209	23.7029	22.139	-0.0984728	0.409508	decreased
ENSMUSG00000021660.14	Btf3	protein_coding	72.7149	73.3663	72.0634	-0.0258518	0.409694	decreased
ENSMUSG00000035133.9	Arhgap5	protein_coding	58.4398	60.5115	56.368	-0.102335	0.409904	decreased
ENSMUSG00000018433.14	Nol11	protein_coding	6.82797	7.01544	6.64049	-0.0792452	0.40992	decreased
ENSMUSG00000028211.11	Trp53inp1	protein_coding	4.15451	4.29186	4.01715	-0.0954337	0.41004	decreased
ENSMUSG00000028249.15	Sdcbp	protein_coding	85.5228	87.4736	83.5721	-0.0658257	0.410337	decreased
ENSMUSG00000033577.18	Myo6	protein_coding	19.6964	20.0669	19.3259	-0.0542886	0.41041	decreased
ENSMUSG00000108358.1	RP23-181P23.1	TEC	16.7308	17.3785	16.0831	-0.111759	0.410441	decreased
ENSMUSG00000031343.13	Gabra3	protein_coding	23.3265	23.8443	22.8087	-0.0640578	0.410515	decreased
ENSMUSG00000028995.14	Fam126a	protein_coding	7.88676	8.03106	7.74246	-0.0527986	0.410593	decreased
ENSMUSG00000042729.10	Wdr74	protein_coding	11.648	11.863	11.433	-0.0532736	0.410632	decreased
ENSMUSG00000003234.15	Abcf3	protein_coding	15.5634	15.74	15.3868	-0.0327354	0.41082	decreased
ENSMUSG00000024259.8	Slc25a46	protein_coding	18.041	18.4704	17.6117	-0.068686	0.411183	decreased
ENSMUSG00000075528.13	Aarsd1	protein_coding	13.782	14.0912	13.4729	-0.0647369	0.411238	decreased
ENSMUSG00000041881.12	Ndufa7	protein_coding	75.3042	76.5133	74.0952	-0.0463312	0.411728	decreased
ENSMUSG00000021906.14	Oxnad1	protein_coding	3.9198	3.98882	3.85079	-0.0508104	0.411892	decreased
ENSMUSG00000075284.10	Wipf1	protein_coding	3.96619	4.06122	3.87116	-0.0691463	0.411951	decreased
ENSMUSG00000031198.4	Fundc2	protein_coding	13.0851	13.5538	12.6164	-0.103401	0.411976	decreased
ENSMUSG00000075327.10	Zbtb2	protein_coding	4.30844	4.41315	4.20373	-0.0701397	0.41198	decreased
ENSMUSG00000038646.13	Fam103a1	protein_coding	16.9104	17.4875	16.3333	-0.0985103	0.412073	decreased
ENSMUSG00000032293.8	Ireb2	protein_coding	17.959	18.5329	17.385	-0.0922511	0.412211	decreased
ENSMUSG00000015994.10	Fnta	protein_coding	18.1471	18.4183	17.8758	-0.0431341	0.412281	decreased
ENSMUSG00000019864.14	Rtn4ip1	protein_coding	4.08155	4.21556	3.94754	-0.0947704	0.412367	decreased
ENSMUSG00000031148.14	Gpkow	protein_coding	11.2046	11.3292	11.0801	-0.0320719	0.412375	decreased
ENSMUSG00000031278.12	Acsl4	protein_coding	19.9262	20.5466	19.3058	-0.0898618	0.412577	decreased
ENSMUSG00000034709.8	Ppp1r21	protein_coding	20.5063	20.6967	20.3158	-0.0268021	0.412646	decreased
ENSMUSG00000016179.11	Camk1g	protein_coding	9.3783	9.57057	9.18603	-0.0591637	0.412875	decreased
ENSMUSG00000032336.17	Nptn	protein_coding	253.5	255.776	251.225	-0.0258987	0.41297	decreased
ENSMUSG00000065327.1	Gm22058	misc_RNA	9.20034	9.92839	8.47228	-0.228809	0.413126	decreased
ENSMUSG00000058355.8	Abce1	protein_coding	21.3989	21.9429	20.8549	-0.0733703	0.41346	decreased
ENSMUSG00000044288.6	Cnr1	protein_coding	49.2342	50.3186	48.1497	-0.0635657	0.413603	decreased
ENSMUSG00000062908.12	Acadm	protein_coding	11.5206	11.7195	11.3217	-0.0498173	0.413674	decreased
ENSMUSG00000025979.13	Mob4	protein_coding	15.6895	16.2542	15.1247	-0.103903	0.413854	decreased
ENSMUSG00000020018.6	Snrpf	protein_coding	5.46125	5.70559	5.21692	-0.129177	0.413899	decreased
ENSMUSG00000021413.9	Prpf4b	protein_coding	8.44574	8.65802	8.23347	-0.0725381	0.414264	decreased
ENSMUSG00000000355.13	Mcts1	protein_coding	23.8856	24.7088	23.0623	-0.0994847	0.414512	decreased
ENSMUSG00000024516.12	Sec11c	protein_coding	38.6846	39.2565	38.1127	-0.042662	0.414572	decreased
ENSMUSG00000029998.14	Pcyox1	protein_coding	27.1144	27.4225	26.8064	-0.0327806	0.414638	decreased
ENSMUSG00000027423.15	Snx5	protein_coding	23.1516	23.5511	22.7521	-0.049794	0.414714	decreased
ENSMUSG00000027981.14	Rnpc3	protein_coding	7.27581	7.54755	7.00407	-0.107816	0.414764	decreased
ENSMUSG00000100252.6	Mir124-2hg	lincRNA	11.7348	12.1007	11.369	-0.0899829	0.414792	decreased
ENSMUSG00000029265.4	Dr1	protein_coding	15.1579	15.4841	14.8318	-0.0620891	0.414846	decreased
ENSMUSG00000033813.15	Tcea1	protein_coding	16.9497	17.4137	16.4858	-0.0789999	0.414904	decreased
ENSMUSG00000090063.6	Dlx6os1	antisense	4.31257	4.46365	4.1615	-0.101119	0.415027	decreased
ENSMUSG00000029328.15	Hnrnpdl	protein_coding	24.6019	25.3698	23.8339	-0.0900977	0.415083	decreased
ENSMUSG00000022789.15	Dnm1l	protein_coding	59.4018	60.5945	58.2091	-0.0579412	0.415216	decreased
ENSMUSG00000041997.16	Tlk1	protein_coding	22.3123	22.7435	21.8812	-0.0557641	0.415252	decreased
ENSMUSG00000027166.14	Dnajc24	protein_coding	4.708	4.88516	4.53084	-0.108627	0.415514	decreased
ENSMUSG00000016409.4	Nkap	protein_coding	4.01314	4.11861	3.90767	-0.0758484	0.415526	decreased
ENSMUSG00000018666.13	Cbx1	protein_coding	9.41858	9.65788	9.17929	-0.0733238	0.41556	decreased
ENSMUSG00000056260.15	Lrif1	protein_coding	5.29421	5.5317	5.05673	-0.12952	0.415778	decreased
ENSMUSG00000018239.9	Zcchc10	protein_coding	3.87888	3.99807	3.75969	-0.0886882	0.415826	decreased
ENSMUSG00000078427.3	Sarnp	protein_coding	12.0344	12.3407	11.728	-0.0734721	0.415882	decreased
ENSMUSG00000078974.10	Sec61g	protein_coding	33.209	37.8428	28.5753	-0.405249	0.415938	decreased
ENSMUSG00000021929.9	Kpna3	protein_coding	25.5778	26.205	24.9506	-0.0707677	0.416113	decreased
ENSMUSG00000111977.1	RP24-373J20.5	bidirectional_promoter_lncRNA	10.9969	11.2176	10.7761	-0.057927	0.41649	decreased
ENSMUSG00000082791.3	RP23-179J18.2	processed_pseudogene	7.40659	7.63609	7.17709	-0.0894346	0.416943	decreased
ENSMUSG00000027104.18	Atf2	protein_coding	45.7298	46.4772	44.9825	-0.047157	0.41696	decreased
ENSMUSG00000029203.16	Ube2k	protein_coding	41.4135	42.1918	40.6353	-0.0542313	0.416962	decreased
ENSMUSG00000047989.11	Ino80c	protein_coding	7.1549	7.30891	7.00089	-0.0621174	0.417018	decreased
ENSMUSG00000062761.7	Zfp512	protein_coding	10.503	10.5895	10.4164	-0.0237765	0.417247	decreased
ENSMUSG00000016559.14	H3f3b	protein_coding	52.7575	53.5809	51.9341	-0.045036	0.417275	decreased
ENSMUSG00000030347.6	RP23-222G22.7	protein_coding	9.51515	9.65625	9.37405	-0.0427903	0.417347	decreased
ENSMUSG00000061613.12	U2af1	protein_coding	23.3356	23.7461	22.9251	-0.0507595	0.417454	decreased
ENSMUSG00000027737.10	Slc7a11	protein_coding	7.90227	8.07765	7.72688	-0.0640494	0.417636	decreased
ENSMUSG00000042670.5	Immp1l	protein_coding	9.65364	9.90278	9.4045	-0.0744833	0.418175	decreased
ENSMUSG00000037206.15	Islr	protein_coding	6.55323	6.73789	6.36858	-0.0813246	0.41818	decreased
ENSMUSG00000039252.11	Lgi2	protein_coding	15.8392	16.2714	15.4071	-0.0787408	0.4182	decreased
ENSMUSG00000022108.8	Itm2b	protein_coding	297.099	299.074	295.125	-0.0191721	0.418446	decreased
ENSMUSG00000034610.14	Zcchc11	protein_coding	6.26362	6.42617	6.10108	-0.0748948	0.41858	decreased
ENSMUSG00000017466.9	Timp2	protein_coding	77.4211	79.1852	75.6571	-0.065756	0.418615	decreased
ENSMUSG00000051041.7	Olfml1	protein_coding	5.0629	5.21472	4.91109	-0.0865473	0.419223	decreased
ENSMUSG00000021911.16	Parg	protein_coding	11.4288	11.6122	11.2454	-0.046317	0.419478	decreased
ENSMUSG00000020436.17	Gabrg2	protein_coding	53.0142	54.2611	51.7674	-0.0678738	0.419596	decreased
ENSMUSG00000030417.15	Pdcd5	protein_coding	16.5819	16.9977	16.1661	-0.07237	0.419664	decreased
ENSMUSG00000097769.7	Snhg4	processed_transcript	4.79856	4.9711	4.62602	-0.103792	0.419731	decreased
ENSMUSG00000035173.14	Ccdc186	protein_coding	10.0473	10.2537	9.84097	-0.0592687	0.419977	decreased
ENSMUSG00000072964.14	Bhlhb9	protein_coding	17.6984	18.057	17.3398	-0.0584659	0.420008	decreased
ENSMUSG00000030265.14	Kras	protein_coding	24.6237	25.4666	23.7807	-0.0988165	0.42006	decreased
ENSMUSG00000044912.10	Syt16	protein_coding	7.54713	7.65597	7.4383	-0.041613	0.420175	decreased
ENSMUSG00000025724.12	Sec11a	protein_coding	10.7497	11.0254	10.4741	-0.0740142	0.420258	decreased
ENSMUSG00000055943.5	Emc7	protein_coding	15.2805	15.5384	15.0225	-0.0487094	0.420435	decreased
ENSMUSG00000030283.7	St8sia1	protein_coding	11.2205	11.4465	10.9944	-0.0581351	0.420459	decreased
ENSMUSG00000031601.16	Cnot7	protein_coding	24.3341	25.0814	23.5867	-0.0886449	0.420481	decreased
ENSMUSG00000035849.14	Krt222	protein_coding	9.75801	10.0141	9.50192	-0.0757415	0.420843	decreased
ENSMUSG00000054752.16	Fsd1l	protein_coding	6.63971	6.86743	6.41199	-0.0989979	0.420881	decreased
ENSMUSG00000024758.14	Rtn3	protein_coding	289.72	293.179	286.26	-0.0344532	0.42093	decreased
ENSMUSG00000031517.8	Gpm6a	protein_coding	378.685	389.638	367.733	-0.0834744	0.421082	decreased
ENSMUSG00000020681.14	Ace	protein_coding	6.25307	6.58919	5.91696	-0.155244	0.421584	decreased
ENSMUSG00000061897.5	RP23-285J17.1	processed_pseudogene	4.14252	4.38968	3.89536	-0.172358	0.421774	decreased
ENSMUSG00000018548.15	Trim37	protein_coding	67.065	68.2943	65.8356	-0.0528972	0.421891	decreased
ENSMUSG00000024081.8	Cebpz	protein_coding	7.88479	8.00549	7.7641	-0.0441722	0.421938	decreased
ENSMUSG00000040229.11	Gpr34	protein_coding	6.67832	6.90115	6.45549	-0.096311	0.42198	decreased
ENSMUSG00000043881.9	Kbtbd7	protein_coding	13.0159	13.342	12.6898	-0.0723046	0.422309	decreased
ENSMUSG00000104222.1	RP23-349K15.2	lincRNA	42.1421	43.5594	40.7247	-0.09708	0.42248	decreased
ENSMUSG00000037376.14	Trmt6	protein_coding	7.19946	7.37226	7.02665	-0.0692696	0.422585	decreased
ENSMUSG00000000787.12	Ddx3x	protein_coding	46.0162	47.3564	44.676	-0.0840586	0.422676	decreased
ENSMUSG00000057406.16	Nsd2	protein_coding	22.7985	23.2114	22.3856	-0.052265	0.42275	decreased
ENSMUSG00000063362.13	Alg11	protein_coding	9.05296	9.25566	8.85026	-0.0646167	0.422751	decreased
ENSMUSG00000054408.9	Spcs3	protein_coding	21.0242	21.612	20.4364	-0.0806895	0.423209	decreased
ENSMUSG00000031513.8	Leprotl1	protein_coding	20.9461	21.3	20.5921	-0.0487633	0.423218	decreased
ENSMUSG00000025544.13	Tm9sf2	protein_coding	37.5892	38.4199	36.7585	-0.0637758	0.423583	decreased
ENSMUSG00000045624.15	Esf1	protein_coding	5.723	5.90124	5.54475	-0.0898954	0.423697	decreased
ENSMUSG00000062997.6	Rpl35	protein_coding	52.9825	53.7861	52.1788	-0.0437679	0.42386	decreased
ENSMUSG00000025816.15	Sec61a2	protein_coding	17.0737	17.3	16.8474	-0.0382471	0.423898	decreased
ENSMUSG00000024789.12	Jak2	protein_coding	8.60857	8.78324	8.43389	-0.0585554	0.424205	decreased
ENSMUSG00000030983.4	Bccip	protein_coding	17.0007	17.389	16.6125	-0.0659005	0.424266	decreased
ENSMUSG00000019802.13	Sec63	protein_coding	13.2826	13.5857	12.9795	-0.0658573	0.424286	decreased
ENSMUSG00000021606.8	Ndufs6	protein_coding	37.8303	38.819	36.8417	-0.0754262	0.424625	decreased
ENSMUSG00000048307.8	Ankrd46	protein_coding	70.5743	71.6492	69.4993	-0.0439521	0.424783	decreased
ENSMUSG00000024829.12	Mrpl21	protein_coding	13.6168	13.8837	13.3499	-0.0565593	0.424834	decreased
ENSMUSG00000025531.14	Chm	protein_coding	13.764	14.1742	13.3537	-0.0860259	0.424892	decreased
ENSMUSG00000014748.13	Tex261	protein_coding	9.306	9.41847	9.19352	-0.0348744	0.425175	decreased
ENSMUSG00000019961.17	Tmpo	protein_coding	11.3806	11.6349	11.1262	-0.0644968	0.425262	decreased
ENSMUSG00000073678.4	Pgap1	protein_coding	5.39699	5.55365	5.24033	-0.0837773	0.425442	decreased
ENSMUSG00000032324.11	Tspan3	protein_coding	136.353	137.875	134.832	-0.0321993	0.426631	decreased
ENSMUSG00000037916.13	Ndufv1	protein_coding	65.665	66.2544	65.0756	-0.0258982	0.426995	decreased
ENSMUSG00000027770.5	Dhx36	protein_coding	14.3523	14.7933	13.9113	-0.0886883	0.427166	decreased
ENSMUSG00000037349.9	Nudt22	protein_coding	3.87169	3.98422	3.75915	-0.0838941	0.42736	decreased
ENSMUSG00000057229.11	Atp5sl	protein_coding	15.6175	15.8711	15.3639	-0.0468564	0.427483	decreased
ENSMUSG00000036353.13	P2ry12	protein_coding	19.7075	20.4263	18.9887	-0.10529	0.427753	decreased
ENSMUSG00000042104.18	Uggt2	protein_coding	4.33297	4.44151	4.22442	-0.0722945	0.427888	decreased
ENSMUSG00000021234.9	Fam161b	protein_coding	4.00188	4.06415	3.93961	-0.0449008	0.428052	decreased
ENSMUSG00000033717.5	Adra2a	protein_coding	5.51582	5.63327	5.39837	-0.0614478	0.428138	decreased
ENSMUSG00000022136.8	Dnajc3	protein_coding	15.0991	15.4166	14.7816	-0.0606869	0.428186	decreased
ENSMUSG00000003778.14	Brd8	protein_coding	12.2889	12.4276	12.1501	-0.0325736	0.42822	decreased
ENSMUSG00000047213.14	Ythdf3	protein_coding	18.3228	18.683	17.9627	-0.056721	0.428301	decreased
ENSMUSG00000067199.4	Frat1	protein_coding	4.8944	4.99457	4.79423	-0.0590621	0.428313	decreased
ENSMUSG00000037236.14	Matr3	protein_coding	151.392	155.882	146.903	-0.0855948	0.428505	decreased
ENSMUSG00000025777.8	Gdap1	protein_coding	24.3672	24.986	23.7484	-0.0732948	0.428799	decreased
ENSMUSG00000028822.11	Tmem50a	protein_coding	40.3024	40.7327	39.8721	-0.0308052	0.428845	decreased
ENSMUSG00000050912.15	Tmem123	protein_coding	5.48545	5.81244	5.15846	-0.172203	0.428972	decreased
ENSMUSG00000059897.5	Zfp930	protein_coding	4.27007	4.40922	4.13091	-0.0940651	0.429087	decreased
ENSMUSG00000027012.15	Dync1i2	protein_coding	41.1906	41.9144	40.4669	-0.0507063	0.429451	decreased
ENSMUSG00000078862.10	RP24-87L14.1	protein_coding	11.471	11.9223	11.0197	-0.11357	0.429549	decreased
ENSMUSG00000002718.14	Cse1l	protein_coding	16.8255	17.1674	16.4836	-0.0586423	0.42978	decreased
ENSMUSG00000068457.14	Uty	protein_coding	6.08127	6.24704	5.9155	-0.0786726	0.430011	decreased
ENSMUSG00000111080.1	RP23-128C4.4	lincRNA	12.5632	12.9733	12.153	-0.0942388	0.430134	decreased
ENSMUSG00000091896.7	Ube2d2a	protein_coding	27.4776	28.0631	26.8922	-0.0614866	0.430407	decreased
ENSMUSG00000047879.16	Usp14	protein_coding	52.5026	53.843	51.1622	-0.0736794	0.430411	decreased
ENSMUSG00000073427.4	RP24-456P10.1	protein_coding	4.73692	4.89051	4.58333	-0.0935887	0.430805	decreased
ENSMUSG00000064193.8	RP24-364O14.1	processed_pseudogene	32.1057	32.6573	31.5541	-0.0495787	0.430879	decreased
ENSMUSG00000040520.7	Manea	protein_coding	8.37404	8.59974	8.14835	-0.0777849	0.43119	decreased
ENSMUSG00000032540.16	Abhd5	protein_coding	4.43634	4.52841	4.34428	-0.0598867	0.431586	decreased
ENSMUSG00000029198.3	Grpel1	protein_coding	7.12324	7.19133	7.05514	-0.0275834	0.431764	decreased
ENSMUSG00000019373.11	Cops3	protein_coding	23.2625	23.5941	22.9309	-0.0411339	0.432017	decreased
ENSMUSG00000028232.13	Tmem68	protein_coding	10.418	10.8135	10.0224	-0.1096	0.432065	decreased
ENSMUSG00000027088.10	Phospho2	protein_coding	9.53404	9.71126	9.35683	-0.053639	0.432271	decreased
ENSMUSG00000038039.13	Gcc2	protein_coding	14.1512	14.4396	13.8629	-0.0587966	0.432434	decreased
ENSMUSG00000038084.16	Opa1	protein_coding	32.6559	33.0934	32.2183	-0.0386653	0.43273	decreased
ENSMUSG00000035517.17	Tdrd7	protein_coding	10.2062	10.2708	10.1415	-0.0182829	0.432969	decreased
ENSMUSG00000007656.13	Arpp19	protein_coding	55.8089	57.102	54.5158	-0.0668659	0.433186	decreased
ENSMUSG00000057894.10	Zfp329	protein_coding	5.17139	5.32977	5.01302	-0.0883923	0.433514	decreased
ENSMUSG00000031432.3	Prps1	protein_coding	29.0454	29.6092	28.4817	-0.0560084	0.433967	decreased
ENSMUSG00000110841.1	RP23-269H21.1	transcribed_processed_pseudogene	15.9672	16.2494	15.6849	-0.0510079	0.434234	decreased
ENSMUSG00000041625.15	Ggact	protein_coding	12.4487	12.6999	12.1976	-0.0582155	0.434295	decreased
ENSMUSG00000008489.18	Elavl2	protein_coding	29.9588	30.4423	29.4753	-0.0465745	0.434313	decreased
ENSMUSG00000018068.13	Ints2	protein_coding	3.98191	4.06063	3.90319	-0.057049	0.434405	decreased
ENSMUSG00000027775.9	Mfsd1	protein_coding	7.57718	7.71706	7.43729	-0.053274	0.434938	decreased
ENSMUSG00000057982.8	Zfp809	protein_coding	6.5648	6.70765	6.42195	-0.0627965	0.435151	decreased
ENSMUSG00000015937.15	H2afy	protein_coding	22.0004	22.2672	21.7336	-0.0349922	0.435317	decreased
ENSMUSG00000020477.10	Mrps24	protein_coding	14.9171	15.2218	14.6125	-0.0589287	0.435333	decreased
ENSMUSG00000029208.16	Guf1	protein_coding	4.97716	5.10898	4.84534	-0.0764367	0.435415	decreased
ENSMUSG00000025429.8	Pstpip2	protein_coding	4.62186	4.73624	4.50749	-0.0714191	0.435416	decreased
ENSMUSG00000031508.14	Ankrd10	protein_coding	8.40761	8.53219	8.28302	-0.0427601	0.435525	decreased
ENSMUSG00000071253.8	Slc25a16	protein_coding	13.9605	14.2738	13.6471	-0.0647749	0.435542	decreased
ENSMUSG00000024507.6	Hsd17b4	protein_coding	15.233	15.4143	15.0518	-0.0343393	0.435699	decreased
ENSMUSG00000042870.15	Tom1	protein_coding	5.85868	5.98198	5.73537	-0.0607365	0.43593	decreased
ENSMUSG00000033364.13	Usp37	protein_coding	6.49045	6.62264	6.35826	-0.0587736	0.435963	decreased
ENSMUSG00000086922.2	RP23-459L15.3	processed_pseudogene	3.90193	4.05276	3.7511	-0.111588	0.436053	decreased
ENSMUSG00000020368.15	Canx	protein_coding	113.468	115.772	111.164	-0.0585857	0.436413	decreased
ENSMUSG00000022365.6	Derl1	protein_coding	20.8155	21.0067	20.6242	-0.0265148	0.436449	decreased
ENSMUSG00000094441.1	Zfp955a	protein_coding	5.80137	6.0212	5.58154	-0.109389	0.436542	decreased
ENSMUSG00000041426.12	Hibch	protein_coding	4.69609	4.79755	4.59463	-0.0623503	0.436683	decreased
ENSMUSG00000004462.6	Tbccd1	protein_coding	4.43095	4.49999	4.3619	-0.0449635	0.436818	decreased
ENSMUSG00000054302.15	Eapp	protein_coding	12.586	12.7671	12.4049	-0.0415223	0.436841	decreased
ENSMUSG00000026970.16	Rbms1	protein_coding	4.17039	4.28731	4.05347	-0.0809153	0.436911	decreased
ENSMUSG00000027637.3	RP24-482A24.5	protein_coding	27.6141	28.0713	27.1569	-0.047777	0.437218	decreased
ENSMUSG00000023284.15	Zfp605	protein_coding	5.03769	5.16387	4.9115	-0.0722893	0.437338	decreased
ENSMUSG00000027680.15	Fxr1	protein_coding	26.392	26.8964	25.8875	-0.0551595	0.437377	decreased
ENSMUSG00000026019.15	Wdr12	protein_coding	8.46541	8.57322	8.35761	-0.0367476	0.437636	decreased
ENSMUSG00000075700.9	Selt	protein_coding	57.1818	58.8734	55.4902	-0.0853845	0.43766	decreased
ENSMUSG00000032458.6	Copb2	protein_coding	24.7992	25.1118	24.4866	-0.0363723	0.437743	decreased
ENSMUSG00000025757.12	Hspa4l	protein_coding	37.8104	38.5256	37.0952	-0.0545849	0.437995	decreased
ENSMUSG00000005447.12	Pafah1b3	protein_coding	5.15353	5.3273	4.97977	-0.0973251	0.438008	decreased
ENSMUSG00000071653.9	RP24-458M20.2	protein_coding	6.27768	6.4225	6.13286	-0.0665756	0.438076	decreased
ENSMUSG00000079436.3	Kcnj13	protein_coding	4.12281	4.55532	3.69031	-0.30381	0.438084	decreased
ENSMUSG00000072501.5	Phf20l1	protein_coding	14.0647	14.4477	13.6817	-0.0785848	0.438242	decreased
ENSMUSG00000048834.16	Vstm2a	protein_coding	29.7147	30.4122	29.0172	-0.0677412	0.438265	decreased
ENSMUSG00000034484.7	Snx2	protein_coding	22.5767	22.9234	22.2299	-0.0443211	0.438378	decreased
ENSMUSG00000047714.14	Ppp1r2	protein_coding	25.7583	26.1265	25.3902	-0.0412379	0.438734	decreased
ENSMUSG00000021392.8	Nol8	protein_coding	6.37661	6.51127	6.24196	-0.0609401	0.438741	decreased
ENSMUSG00000006273.14	Atp6v1b2	protein_coding	201.741	203.303	200.179	-0.0223382	0.438855	decreased
ENSMUSG00000099021.1	Rn7s1	misc_RNA	102.33	112.355	92.3054	-0.283577	0.439017	decreased
ENSMUSG00000031012.17	Cask	protein_coding	15.5168	15.6683	15.3654	-0.0281576	0.43902	decreased
ENSMUSG00000041028.16	Ghitm	protein_coding	103.318	105.808	100.827	-0.0695623	0.4391	decreased
ENSMUSG00000052459.13	Atp6v1a	protein_coding	143.142	145.599	140.686	-0.0495218	0.439197	decreased
ENSMUSG00000027274.16	Mkks	protein_coding	6.4032	6.52329	6.2831	-0.0541229	0.439442	decreased
ENSMUSG00000057181.15	RP23-252E4.2	protein_coding	15.8971	16.3049	15.4893	-0.0740356	0.439478	decreased
ENSMUSG00000038467.15	Chmp4b	protein_coding	64.1442	64.8112	63.4772	-0.0300041	0.439556	decreased
ENSMUSG00000038530.11	Rgs4	protein_coding	40.1902	40.8887	39.4917	-0.050154	0.439781	decreased
ENSMUSG00000034361.10	Cpne2	protein_coding	9.8838	10.2455	9.52215	-0.105625	0.439971	decreased
ENSMUSG00000032348.6	Gsta4	protein_coding	34.0739	34.4975	33.6502	-0.0358772	0.440436	decreased
ENSMUSG00000051359.15	Ncald	protein_coding	160.483	162.913	158.053	-0.0436989	0.440514	decreased
ENSMUSG00000036873.13	AC123684.1	protein_coding	6.92364	7.06577	6.78151	-0.0592405	0.440519	decreased
ENSMUSG00000026096.14	Osgepl1	protein_coding	4.05067	4.13901	3.96233	-0.0629345	0.440687	decreased
ENSMUSG00000022035.6	Ccdc25	protein_coding	10.9416	11.1344	10.7488	-0.050858	0.441001	decreased
ENSMUSG00000020086.6	H2afy2	protein_coding	5.22371	5.32164	5.12577	-0.0541004	0.441075	decreased
ENSMUSG00000032018.14	Sc5d	protein_coding	19.5776	19.8799	19.2752	-0.0445609	0.441215	decreased
ENSMUSG00000098394.1	Gm27999	misc_RNA	13.8324	14.6857	12.9791	-0.178226	0.441285	decreased
ENSMUSG00000020894.16	Vamp2	protein_coding	348.21	351.13	345.29	-0.0241972	0.441423	decreased
ENSMUSG00000037197.11	Rbm17	protein_coding	12.491	12.6527	12.3293	-0.0373514	0.441469	decreased
ENSMUSG00000050640.16	Tmem150c	protein_coding	15.6588	15.8519	15.4657	-0.0355859	0.441622	decreased
ENSMUSG00000024878.8	Cbwd1	protein_coding	4.1546	4.27083	4.03838	-0.0807395	0.441703	decreased
ENSMUSG00000026027.13	Stradb	protein_coding	10.1906	10.5745	9.80665	-0.108757	0.441715	decreased
ENSMUSG00000023027.13	Atf1	protein_coding	3.9802	4.081	3.8794	-0.0730864	0.441733	decreased
ENSMUSG00000032527.13	Pccb	protein_coding	17.1766	17.4023	16.9509	-0.0379214	0.441762	decreased
ENSMUSG00000038717.8	Atp5l	protein_coding	63.7921	65.0143	62.5698	-0.0552911	0.441843	decreased
ENSMUSG00000040351.11	Ankib1	protein_coding	19.8284	20.1404	19.5165	-0.0453971	0.442111	decreased
ENSMUSG00000057778.14	Cyb5d2	protein_coding	4.96314	5.04735	4.87892	-0.0489621	0.442258	decreased
ENSMUSG00000035547.14	Capn5	protein_coding	12.8843	13.0764	12.6922	-0.043026	0.442389	decreased
ENSMUSG00000030057.15	Cnbp	protein_coding	102.206	103.806	100.605	-0.0451894	0.442539	decreased
ENSMUSG00000071267.11	Zfp942	protein_coding	5.13317	5.30749	4.95884	-0.0980288	0.442933	decreased
ENSMUSG00000040848.11	Sft2d2	protein_coding	7.41172	7.51847	7.30497	-0.0415608	0.443047	decreased
ENSMUSG00000021109.13	Hif1a	protein_coding	19.6209	20.0116	19.2302	-0.0574629	0.443136	decreased
ENSMUSG00000060802.8	B2m	protein_coding	44.6682	47.6445	41.692	-0.192538	0.443189	decreased
ENSMUSG00000064061.13	Dzip3	protein_coding	15.3577	15.7578	14.9577	-0.0751795	0.443308	decreased
ENSMUSG00000015757.10	Ppil4	protein_coding	7.26091	7.45485	7.06697	-0.0770878	0.443332	decreased
ENSMUSG00000073702.11	Rpl31	protein_coding	237.225	240.128	234.323	-0.0353036	0.443332	decreased
ENSMUSG00000024513.16	Mbd2	protein_coding	13.4973	13.7172	13.2774	-0.0470148	0.443412	decreased
ENSMUSG00000020048.13	Hsp90b1	protein_coding	89.1343	91.0309	87.2377	-0.0614046	0.444394	decreased
ENSMUSG00000055733.6	Nap1l3	protein_coding	14.2007	14.4771	13.9243	-0.056164	0.445026	decreased
ENSMUSG00000005981.11	Trap1	protein_coding	20.7444	20.9173	20.5715	-0.0240496	0.445087	decreased
ENSMUSG00000053279.7	Aldh1a1	protein_coding	13.7758	15.7207	11.8309	-0.410098	0.445114	decreased
ENSMUSG00000022285.17	Ywhaz	protein_coding	264.007	268.154	259.859	-0.0453355	0.445189	decreased
ENSMUSG00000029840.8	Mtpn	protein_coding	78.3362	80.4652	76.2071	-0.0784382	0.445411	decreased
ENSMUSG00000013662.5	Atad1	protein_coding	33.3499	34.2469	32.4529	-0.0776233	0.445637	decreased
ENSMUSG00000056145.5	RP23-469H5.1	lincRNA	5.93656	6.11647	5.75664	-0.0874722	0.445651	decreased
ENSMUSG00000020064.9	Herc4	protein_coding	8.44823	8.6322	8.26426	-0.0628429	0.446069	decreased
ENSMUSG00000078784.8	RP24-251F16.4	protein_coding	19.8029	20.6123	18.9934	-0.118007	0.446671	decreased
ENSMUSG00000029500.16	Pgam5	protein_coding	22.0856	22.3216	21.8496	-0.0308327	0.44672	decreased
ENSMUSG00000022698.17	Naa50	protein_coding	26.3853	27.2484	25.5222	-0.0944169	0.446793	decreased
ENSMUSG00000007777.9	RP23-79E13.7	protein_coding	14.2272	14.5339	13.9205	-0.0622147	0.446869	decreased
ENSMUSG00000039219.18	Arid4b	protein_coding	10.8107	11.0864	10.535	-0.0735996	0.447156	decreased
ENSMUSG00000060681.15	Slc9a6	protein_coding	30.3878	30.9755	29.8001	-0.055811	0.447309	decreased
ENSMUSG00000078578.9	Ube2d3	protein_coding	73.5489	75.1912	71.9066	-0.0644384	0.447363	decreased
ENSMUSG00000024535.15	Snx24	protein_coding	6.7433	6.81347	6.67314	-0.030024	0.447403	decreased
ENSMUSG00000028488.15	Sh3gl2	protein_coding	84.3376	84.9527	83.7225	-0.0210455	0.447647	decreased
ENSMUSG00000032096.16	Arcn1	protein_coding	28.3348	28.8231	27.8466	-0.0497237	0.448	decreased
ENSMUSG00000028847.8	Trappc3	protein_coding	24.2174	24.4453	23.9896	-0.0271495	0.448164	decreased
ENSMUSG00000021843.17	Ktn1	protein_coding	16.8035	17.2102	16.3969	-0.0698372	0.448315	decreased
ENSMUSG00000027286.16	Lrrc57	protein_coding	11.0973	11.2845	10.91	-0.048685	0.448337	decreased
ENSMUSG00000026914.15	Psmd14	protein_coding	34.6288	35.3837	33.8739	-0.0629113	0.448694	decreased
ENSMUSG00000029819.6	Npy	protein_coding	31.5529	32.2978	30.8081	-0.0681245	0.448706	decreased
ENSMUSG00000029422.15	Rsrc2	protein_coding	17.8061	18.2381	17.3741	-0.070011	0.448762	decreased
ENSMUSG00000037400.17	Atp11b	protein_coding	10.8891	11.1888	10.5895	-0.079426	0.448903	decreased
ENSMUSG00000007836.6	Hnrnpa0	protein_coding	37.7205	38.2696	37.1713	-0.0420077	0.449195	decreased
ENSMUSG00000037822.12	Smim14	protein_coding	50.5335	51.1634	49.9036	-0.0359664	0.449455	decreased
ENSMUSG00000026696.15	Vamp4	protein_coding	37.4735	38.4781	36.4689	-0.0773699	0.449566	decreased
ENSMUSG00000065778.1	Gm22154	snoRNA	100.344	105.013	95.6754	-0.134345	0.450139	decreased
ENSMUSG00000075415.13	Fnbp1	protein_coding	29.0836	29.4521	28.7152	-0.0365553	0.450186	decreased
ENSMUSG00000035713.15	Usp35	protein_coding	4.20854	4.29152	4.12556	-0.0568992	0.450288	decreased
ENSMUSG00000062590.13	Armc9	protein_coding	8.55167	8.68556	8.41779	-0.0451778	0.45058	decreased
ENSMUSG00000023791.15	Pigx	protein_coding	7.45077	7.62905	7.27248	-0.0690572	0.450689	decreased
ENSMUSG00000021597.16	Slf1	protein_coding	6.58428	6.78795	6.38062	-0.0892785	0.450691	decreased
ENSMUSG00000034152.6	Exoc3	protein_coding	19.1017	19.2706	18.9329	-0.0255004	0.450824	decreased
ENSMUSG00000056429.4	Tgoln1	protein_coding	39.4306	39.9666	38.8945	-0.0392296	0.450879	decreased
ENSMUSG00000028879.4	Stx12	protein_coding	37.5079	38.1674	36.8484	-0.0507423	0.450938	decreased
ENSMUSG00000106918.3	Mrpl33	protein_coding	29.9655	30.4585	29.4726	-0.0474718	0.45122	decreased
ENSMUSG00000020132.10	Rab21	protein_coding	22.7616	23.2748	22.2485	-0.0650655	0.451367	decreased
ENSMUSG00000021286.8	Zfyve21	protein_coding	7.89322	8.02728	7.75916	-0.0490117	0.451558	decreased
ENSMUSG00000061244.14	Exoc5	protein_coding	16.9984	17.4124	16.5843	-0.0702977	0.451744	decreased
ENSMUSG00000079614.3	Seh1l	protein_coding	7.6971	7.84678	7.54743	-0.0561141	0.451922	decreased
ENSMUSG00000061136.14	Prpf40a	protein_coding	9.39296	9.62838	9.15754	-0.0723332	0.452277	decreased
ENSMUSG00000069237.8	Fam8a1	protein_coding	23.2261	23.7712	22.681	-0.0677311	0.45232	decreased
ENSMUSG00000092329.1	AC114005.5	protein_coding	7.0849	7.18535	6.98446	-0.0409098	0.452493	decreased
ENSMUSG00000022505.9	Emp2	protein_coding	5.4853	5.57965	5.39095	-0.0496348	0.452842	decreased
ENSMUSG00000074165.10	Zfp788	protein_coding	11.7916	12.1355	11.4477	-0.0841779	0.453066	decreased
ENSMUSG00000047539.9	Fbxo28	protein_coding	11.2848	11.4014	11.1682	-0.0298123	0.453531	decreased
ENSMUSG00000032312.7	Csk	protein_coding	10.221	10.3699	10.072	-0.0420479	0.453687	decreased
ENSMUSG00000027361.15	Gabpb1	protein_coding	5.12296	5.21418	5.03174	-0.051383	0.453764	decreased
ENSMUSG00000097589.9	Dleu2	processed_transcript	4.46605	4.68159	4.25052	-0.139359	0.454007	decreased
ENSMUSG00000036450.4	Hif1an	protein_coding	7.66913	7.71965	7.61861	-0.0190074	0.454385	decreased
ENSMUSG00000061808.3	Ttr	protein_coding	449.532	458.902	440.161	-0.0601546	0.454457	decreased
ENSMUSG00000027879.9	Sec22b	protein_coding	22.1173	22.4661	21.7685	-0.0455045	0.454616	decreased
ENSMUSG00000033352.11	Map2k4	protein_coding	53.3751	54.1653	52.5849	-0.0427207	0.454633	decreased
ENSMUSG00000026771.14	Spopl	protein_coding	4.34078	4.46283	4.21873	-0.0811506	0.454746	decreased
ENSMUSG00000033014.12	Trim33	protein_coding	16.4566	16.7011	16.2122	-0.0428578	0.454928	decreased
ENSMUSG00000032481.16	Smarcc1	protein_coding	14.5275	14.7208	14.3342	-0.0383997	0.455932	decreased
ENSMUSG00000048100.13	Taf13	protein_coding	4.87338	5.00646	4.74031	-0.0788084	0.455964	decreased
ENSMUSG00000023068.16	Nus1	protein_coding	23.7183	24.2086	23.2279	-0.0596601	0.456114	decreased
ENSMUSG00000058979.7	Cecr5	protein_coding	5.9179	6.05806	5.77775	-0.0683481	0.456281	decreased
ENSMUSG00000024668.7	Sdhaf2	protein_coding	9.73019	9.8665	9.59389	-0.0404227	0.456321	decreased
ENSMUSG00000032606.7	Nicn1	protein_coding	31.4828	31.7487	31.2169	-0.0243685	0.456324	decreased
ENSMUSG00000070287.3	Slc35g2	protein_coding	6.94036	7.11454	6.76618	-0.0724297	0.456379	decreased
ENSMUSG00000006423.15	RP23-286I5.3	protein_coding	11.7598	12.0074	11.5122	-0.0607531	0.4564	decreased
ENSMUSG00000056121.15	Fez2	protein_coding	13.0337	13.1666	12.9007	-0.0294348	0.456486	decreased
ENSMUSG00000021712.15	Trim23	protein_coding	23.5664	24.1718	22.9609	-0.0741449	0.456571	decreased
ENSMUSG00000032459.9	Mrps22	protein_coding	9.59446	9.78608	9.40286	-0.0576315	0.456862	decreased
ENSMUSG00000021814.17	Anxa7	protein_coding	26.5619	26.8172	26.3066	-0.0277331	0.456995	decreased
ENSMUSG00000066324.2	Impad1	protein_coding	25.2757	26.0015	24.5498	-0.0828822	0.457175	decreased
ENSMUSG00000042682.9	Selk	protein_coding	22.6367	23.125	22.1484	-0.0622485	0.457284	decreased
ENSMUSG00000027630.13	Tbl1xr1	protein_coding	25.7782	26.2443	25.3121	-0.0521762	0.457451	decreased
ENSMUSG00000000296.8	Tpd52l1	protein_coding	13.2969	13.5815	13.0123	-0.0617723	0.457458	decreased
ENSMUSG00000030612.6	Mrpl46	protein_coding	10.4547	10.7003	10.2092	-0.0677756	0.457497	decreased
ENSMUSG00000071359.13	Tbpl1	protein_coding	22.5186	23.03	22.0072	-0.0655404	0.457627	decreased
ENSMUSG00000059183.12	Mtfmt	protein_coding	3.92914	4.02358	3.8347	-0.0693674	0.457677	decreased
ENSMUSG00000053898.12	Ech1	protein_coding	22.8592	23.1557	22.5626	-0.0374301	0.45785	decreased
ENSMUSG00000040410.14	Fbxl4	protein_coding	6.24891	6.34447	6.15336	-0.0441253	0.457998	decreased
ENSMUSG00000034024.8	Cct2	protein_coding	56.4039	56.949	55.8588	-0.0278856	0.458558	decreased
ENSMUSG00000054459.8	Vsnl1	protein_coding	186.471	190.593	182.35	-0.0637782	0.458981	decreased
ENSMUSG00000027763.13	Mbnl1	protein_coding	24.5363	25.3845	23.688	-0.0997914	0.459255	decreased
ENSMUSG00000114019.1	RP24-339I11.6	TEC	5.0831	5.23928	4.92692	-0.0886804	0.459304	decreased
ENSMUSG00000046785.8	Epm2aip1	protein_coding	29.5044	30.0815	28.9273	-0.0564467	0.45936	decreased
ENSMUSG00000094500.2	Smim18	protein_coding	4.92048	5.14782	4.69313	-0.13341	0.459401	decreased
ENSMUSG00000027165.16	RP23-325I3.1	protein_coding	10.9634	11.2758	10.6509	-0.0822535	0.45943	decreased
ENSMUSG00000089682.10	Bcl2l2	protein_coding	40.6405	40.8917	40.3893	-0.0178367	0.459477	decreased
ENSMUSG00000043498.3	9330132A10Rik	pseudogene	26.9444	27.9451	25.9437	-0.107212	0.459504	decreased
ENSMUSG00000020273.13	Papolg	protein_coding	5.95199	6.10198	5.802	-0.0727284	0.459654	decreased
ENSMUSG00000024999.7	Noc3l	protein_coding	4.19248	4.2969	4.08806	-0.0718815	0.460016	decreased
ENSMUSG00000004364.14	Cul3	protein_coding	39.6254	40.5376	38.7133	-0.0664314	0.460045	decreased
ENSMUSG00000025875.14	Tspan17	protein_coding	11.5999	11.8041	11.3958	-0.0507739	0.460167	decreased
ENSMUSG00000027180.12	Fbxo3	protein_coding	15.1785	15.4422	14.9148	-0.0501386	0.4602	decreased
ENSMUSG00000029145.12	Eif2b4	protein_coding	11.3241	11.466	11.1821	-0.0361725	0.460258	decreased
ENSMUSG00000028284.13	Map3k7	protein_coding	9.35971	9.47245	9.24697	-0.0347575	0.460298	decreased
ENSMUSG00000021650.7	Ptcd2	protein_coding	11.72	11.8921	11.5479	-0.0423782	0.46046	decreased
ENSMUSG00000021238.11	Aldh6a1	protein_coding	19.3952	19.7188	19.0717	-0.0481375	0.46048	decreased
ENSMUSG00000048583.16	Igf2	protein_coding	23.3426	24.2793	22.4059	-0.115852	0.460539	decreased
ENSMUSG00000069495.12	Epc2	protein_coding	11.3656	11.5473	11.1838	-0.0461445	0.460759	decreased
ENSMUSG00000031483.8	Erlin2	protein_coding	10.4247	10.5652	10.2842	-0.0388945	0.46076	decreased
ENSMUSG00000005774.12	Rfx5	protein_coding	4.51016	4.58866	4.43166	-0.0502257	0.460959	decreased
[truncated: 8,001 more rows]
