# Supplementary material for: Animal models for the study of depressive disorder
Source: CNS Neurosci Ther. 2021 Mar 1;27(6):633–42. doi: 10.1111/cns.13622 (PMC8111503; doi:10.1111/cns.13622)
Supplement: Supplementary file 3 — Table S3 [file CNS-27-633-s004.xlsx]

## Sheet: NAc
Gene_ID	Gene_name	Class	Average	Control average	Suscept average	Log2Fold	P value	Increase / Decrease
ENSMUSG00000035967.15	Ddx26b	protein_coding	23.6541	24.3316	22.9767	-0.0826617	0.000305857	decreased
ENSMUSG00000094936.7	Rbm4	protein_coding	8.47598	9.50184	7.45011	-0.350945	0.000972023	decreased
ENSMUSG00000026566.15	Mpzl1	protein_coding	11.8608	12.3934	11.3281	-0.129674	0.000984224	decreased
ENSMUSG00000020598.16	Nrcam	protein_coding	40.123	42.3005	37.9456	-0.15674	0.0011258	decreased
ENSMUSG00000022361.14	Zhx1	protein_coding	21.7664	22.1585	21.3743	-0.0519809	0.00116694	decreased
ENSMUSG00000024413.13	Npc1	protein_coding	15.2001	15.8803	14.5199	-0.12921	0.00121899	decreased
ENSMUSG00000071847.12	Apcdd1	protein_coding	8.59886	9.44974	7.74797	-0.286456	0.00123052	decreased
ENSMUSG00000021375.10	Kif13a	protein_coding	5.97156	6.34815	5.59497	-0.182205	0.00137712	decreased
ENSMUSG00000022620.14	Arsa	protein_coding	9.13587	9.50703	8.76472	-0.117286	0.00138507	decreased
ENSMUSG00000036879.15	Phkb	protein_coding	7.75241	7.93132	7.57349	-0.066604	0.0014133	decreased
ENSMUSG00000102796.1	RP23-335B9.5	TEC	7.13345	7.43562	6.83129	-0.122295	0.00157541	decreased
ENSMUSG00000040596.15	Pogk	protein_coding	13.0892	13.9915	12.187	-0.1992	0.00190881	decreased
ENSMUSG00000006711.15	RP23-92G13.7	protein_coding	7.78292	8.17738	7.38846	-0.146366	0.00208102	decreased
ENSMUSG00000057530.14	Ece1	protein_coding	13.412	14.3634	12.4606	-0.205023	0.00219546	decreased
ENSMUSG00000027200.17	Sema6d	protein_coding	10.9199	11.5791	10.2607	-0.17439	0.00220537	decreased
ENSMUSG00000024104.11	Washc2	protein_coding	20.5612	21.366	19.7564	-0.112995	0.00223342	decreased
ENSMUSG00000021709.14	Erbb2ip	protein_coding	25.2503	26.3992	24.1013	-0.131385	0.00223991	decreased
ENSMUSG00000020311.17	Erlec1	protein_coding	15.6696	16.3389	15.0003	-0.123316	0.00260305	decreased
ENSMUSG00000014496.8	Ankrd28	protein_coding	14.7717	15.5222	14.0211	-0.146737	0.00297334	decreased
ENSMUSG00000020841.5	Cpd	protein_coding	14.2849	14.7055	13.8642	-0.0849913	0.00300418	decreased
ENSMUSG00000057594.12	Arl16	protein_coding	11.7329	12.3191	11.1467	-0.144288	0.00304686	decreased
ENSMUSG00000040389.15	Wdr47	protein_coding	35.8665	36.4642	35.2689	-0.0480855	0.00308605	decreased
ENSMUSG00000033105.12	Lss	protein_coding	6.81841	7.28076	6.35606	-0.195958	0.00312143	decreased
ENSMUSG00000099696.6	RP24-247B20.1	lincRNA	14.6275	15.6944	13.5607	-0.210818	0.00382048	decreased
ENSMUSG00000040548.16	Tex2	protein_coding	19.5921	20.2542	18.9299	-0.0975494	0.00401259	decreased
ENSMUSG00000047710.8	Champ1	protein_coding	11.2261	11.4466	11.0055	-0.0566859	0.00417483	decreased
ENSMUSG00000026074.15	Map4k4	protein_coding	32.2747	33.9509	30.5984	-0.149995	0.00424368	decreased
ENSMUSG00000033392.16	Clasp2	protein_coding	54.9745	56.5995	53.3495	-0.0853163	0.00469325	decreased
ENSMUSG00000051890.13	Klhdc1	protein_coding	7.9692	8.30789	7.63051	-0.122704	0.00473032	decreased
ENSMUSG00000027422.15	Rrbp1	protein_coding	10.5463	10.9814	10.1112	-0.119119	0.00475688	decreased
ENSMUSG00000002341.8	Ncan	protein_coding	35.9023	37.2217	34.5829	-0.106088	0.00478534	decreased
ENSMUSG00000015149.14	Sirt2	protein_coding	84.2397	87.6417	80.8377	-0.116589	0.00482348	decreased
ENSMUSG00000032342.13	Mto1	protein_coding	8.78331	9.22583	8.34079	-0.145494	0.00513188	decreased
ENSMUSG00000034799.16	Unc13a	protein_coding	36.0309	38.239	33.8228	-0.177049	0.00535945	decreased
ENSMUSG00000005089.15	Slc1a2	protein_coding	201.622	214.864	188.38	-0.18978	0.00580969	decreased
ENSMUSG00000026409.14	Pfkfb2	protein_coding	15.6288	16.4396	14.818	-0.149824	0.00585418	decreased
ENSMUSG00000037656.9	Slc20a2	protein_coding	15.5276	16.1317	14.9235	-0.112313	0.00592698	decreased
ENSMUSG00000020576.10	Nbas	protein_coding	6.98529	7.40626	6.56431	-0.174103	0.00599198	decreased
ENSMUSG00000022816.11	Fstl1	protein_coding	8.16696	8.54171	7.79221	-0.132492	0.00622773	decreased
ENSMUSG00000000805.18	Car4	protein_coding	9.09858	10.4276	7.7696	-0.424488	0.00627253	decreased
ENSMUSG00000020451.17	Limk2	protein_coding	29.6247	30.2192	29.0303	-0.0579076	0.00635851	decreased
ENSMUSG00000021945.9	Zmym2	protein_coding	19.1098	19.6907	18.5289	-0.0877346	0.00666126	decreased
ENSMUSG00000040549.16	Ckap5	protein_coding	27.642	28.9814	26.3026	-0.139924	0.00667146	decreased
ENSMUSG00000036980.13	Taf6	protein_coding	12.4645	12.7336	12.1954	-0.0623072	0.00671338	decreased
ENSMUSG00000021451.16	Sema4d	protein_coding	10.2974	10.879	9.7157	-0.163161	0.00712407	decreased
ENSMUSG00000021703.9	Serinc5	protein_coding	20.3111	21.4935	19.1288	-0.168154	0.00775277	decreased
ENSMUSG00000000804.14	Usp32	protein_coding	18.6117	19.2047	18.0186	-0.0919725	0.00834708	decreased
ENSMUSG00000033400.14	Agl	protein_coding	5.78026	6.18139	5.37912	-0.200561	0.00837641	decreased
ENSMUSG00000040435.12	Ppp1r15a	protein_coding	6.95118	7.38887	6.5135	-0.181922	0.00843058	decreased
ENSMUSG00000074182.8	Znhit6	protein_coding	6.86712	7.30752	6.42673	-0.185297	0.00855681	decreased
ENSMUSG00000062995.12	Ica1	protein_coding	27.5639	28.6399	26.4879	-0.112693	0.0100751	decreased
ENSMUSG00000015305.6	Sash1	protein_coding	8.80722	9.5079	8.10653	-0.230042	0.0100778	decreased
ENSMUSG00000031922.12	Cep57	protein_coding	11.604	12.0424	11.1655	-0.109071	0.0101829	decreased
ENSMUSG00000036775.12	Decr2	protein_coding	11.501	11.848	11.154	-0.087074	0.0106191	decreased
ENSMUSG00000021287.12	Xrcc3	protein_coding	7.15537	7.75336	6.55738	-0.241703	0.010729	decreased
ENSMUSG00000044788.10	Fads6	protein_coding	7.3185	7.79364	6.84336	-0.187591	0.0108945	decreased
ENSMUSG00000015968.17	Cacna1d	protein_coding	6.04302	6.22741	5.85863	-0.0880689	0.0109435	decreased
ENSMUSG00000038776.13	Ephx1	protein_coding	16.502	17.804	15.1999	-0.228136	0.0117072	decreased
ENSMUSG00000060012.9	Kif13b	protein_coding	6.73863	7.21821	6.25906	-0.205696	0.0117744	decreased
ENSMUSG00000034586.14	Hid1	protein_coding	27.3362	28.0127	26.6597	-0.0714222	0.0118072	decreased
ENSMUSG00000026020.9	Nop58	protein_coding	14.2896	14.8055	13.7737	-0.104214	0.0119979	decreased
ENSMUSG00000024816.12	Frmd8	protein_coding	6.12611	6.81978	5.43244	-0.328124	0.0123001	decreased
ENSMUSG00000045903.8	Npas4	protein_coding	6.92974	8.26544	5.59403	-0.563203	0.0124166	decreased
ENSMUSG00000040584.8	Abcb1a	protein_coding	7.03668	7.22805	6.8453	-0.078492	0.0124504	decreased
ENSMUSG00000036790.5	Slitrk2	protein_coding	6.07293	6.46657	5.6793	-0.187288	0.0129504	decreased
ENSMUSG00000046324.12	Ermp1	protein_coding	9.22863	9.30367	9.15359	-0.0234628	0.0139337	decreased
ENSMUSG00000028657.14	Ppt1	protein_coding	48.2248	50.1934	46.2562	-0.117853	0.0140965	decreased
ENSMUSG00000035161.7	Ints6	protein_coding	5.21893	5.55935	4.8785	-0.18848	0.014124	decreased
ENSMUSG00000015222.17	Map2	protein_coding	202.513	209.689	195.336	-0.102296	0.0141642	decreased
ENSMUSG00000031242.7	RP23-284F8.1	protein_coding	14.4909	14.9931	13.9888	-0.100033	0.0145392	decreased
ENSMUSG00000097141.2	RP24-192J22.1	TEC	4.84957	5.36234	4.3368	-0.306233	0.0145483	decreased
ENSMUSG00000054302.15	Eapp	protein_coding	23.0664	23.9785	22.1544	-0.114148	0.0148292	decreased
ENSMUSG00000076439.12	Mog	protein_coding	53.6937	59.1861	48.2013	-0.296186	0.0153773	decreased
ENSMUSG00000109205.1	RP24-425B15.5	processed_pseudogene	6.47441	8.39925	4.54957	-0.88453	0.015477	decreased
ENSMUSG00000027858.13	Tspan2	protein_coding	51.2362	55.8576	46.6148	-0.260964	0.0155618	decreased
ENSMUSG00000030786.18	Itgam	protein_coding	5.3026	5.87822	4.72697	-0.314463	0.0157833	decreased
ENSMUSG00000000148.17	Brat1	protein_coding	7.32055	7.54308	7.09802	-0.0877358	0.015853	decreased
ENSMUSG00000025086.12	Trub1	protein_coding	8.85001	9.15163	8.5484	-0.0983749	0.0163768	decreased
ENSMUSG00000041313.14	Slc7a1	protein_coding	7.08722	7.42844	6.746	-0.139028	0.0165789	decreased
ENSMUSG00000031314.18	Taf1	protein_coding	13.1993	13.6024	12.7963	-0.0881418	0.0167107	decreased
ENSMUSG00000063063.12	Ctnna2	protein_coding	32.0249	32.8661	31.1836	-0.0758158	0.0168646	decreased
ENSMUSG00000023965.13	Fbxl17	protein_coding	16.5038	17.0925	15.9152	-0.102952	0.0170747	decreased
ENSMUSG00000034501.7	Pcnx4	protein_coding	10.6598	11.1908	10.1287	-0.14386	0.0172095	decreased
ENSMUSG00000002812.4	Flii	protein_coding	11.5528	12.0206	11.0849	-0.116921	0.0175499	decreased
ENSMUSG00000109901.1	Chmp1b	protein_coding	10.6457	11.3987	9.89274	-0.204431	0.0176789	decreased
ENSMUSG00000027357.16	Crls1	protein_coding	16.2866	16.6674	15.9057	-0.0674822	0.0177454	decreased
ENSMUSG00000026014.15	Raph1	protein_coding	4.81399	4.97798	4.64999	-0.0983338	0.0180307	decreased
ENSMUSG00000067242.11	Lgi1	protein_coding	14.7445	16.128	13.361	-0.271536	0.0182427	decreased
ENSMUSG00000034557.14	Zfyve9	protein_coding	17.4188	18.064	16.7736	-0.106925	0.0184141	decreased
ENSMUSG00000021143.10	Pacs2	protein_coding	33.7182	35.1246	32.3118	-0.120421	0.0185121	decreased
ENSMUSG00000024347.16	Psd2	protein_coding	9.92404	10.3209	9.52721	-0.115438	0.0189019	decreased
ENSMUSG00000064105.12	Cnnm2	protein_coding	10.0215	10.3316	9.7115	-0.0892935	0.0189379	decreased
ENSMUSG00000032413.12	Rasa2	protein_coding	6.31824	6.712	5.92447	-0.180056	0.019206	decreased
ENSMUSG00000041205.7	Map6d1	protein_coding	16.2393	17.1945	15.2842	-0.1699	0.0194132	decreased
ENSMUSG00000024963.11	Dnajc4	protein_coding	11.4145	11.7176	11.1114	-0.0766408	0.0196156	decreased
ENSMUSG00000004508.6	Gab2	protein_coding	5.32334	5.6323	5.01438	-0.167651	0.0196527	decreased
ENSMUSG00000078919.10	Dpm1	protein_coding	8.90111	9.42213	8.3801	-0.169085	0.0198573	decreased
ENSMUSG00000029433.16	Diablo	protein_coding	17.7104	18.7676	16.6532	-0.172439	0.0208219	decreased
ENSMUSG00000042529.14	Kcnj12	protein_coding	5.55516	5.77484	5.33548	-0.114161	0.0209822	decreased
ENSMUSG00000024151.13	Msh2	protein_coding	8.65981	9.0356	8.28403	-0.125288	0.0212563	decreased
ENSMUSG00000025646.8	Atrip	protein_coding	5.17754	5.74711	4.60797	-0.318705	0.0217458	decreased
ENSMUSG00000037434.7	Slc30a1	protein_coding	11.3798	11.8125	10.9472	-0.109752	0.022064	decreased
ENSMUSG00000009418.15	Nav1	protein_coding	9.57072	10.1689	8.97258	-0.180563	0.0221764	decreased
ENSMUSG00000042447.13	Mios	protein_coding	7.50087	7.7642	7.23753	-0.10134	0.0225398	decreased
ENSMUSG00000057738.13	Sptan1	protein_coding	124.058	128.288	119.828	-0.0984212	0.0225479	decreased
ENSMUSG00000056899.10	Immp2l	protein_coding	9.96874	11.3075	8.62999	-0.389847	0.022738	decreased
ENSMUSG00000020777.16	Acox1	protein_coding	64.0897	65.5547	62.6248	-0.0659659	0.0230443	decreased
ENSMUSG00000060548.13	Tnfrsf19	protein_coding	15.7831	16.6426	14.9236	-0.157288	0.0231177	decreased
ENSMUSG00000009828.15	Ick	protein_coding	4.88696	5.44576	4.32815	-0.331382	0.0231618	decreased
ENSMUSG00000001995.9	Sipa1l2	protein_coding	5.32512	5.61379	5.03644	-0.156571	0.0231995	decreased
ENSMUSG00000028412.17	Slc44a1	protein_coding	29.8068	31.2465	28.3672	-0.139471	0.0234962	decreased
ENSMUSG00000028581.17	Laptm5	protein_coding	15.5086	16.1209	14.8964	-0.113972	0.0235302	decreased
ENSMUSG00000024411.9	Aqp4	protein_coding	14.414	15.9429	12.8851	-0.307207	0.0237863	decreased
ENSMUSG00000020315.18	Sptbn1	protein_coding	116.124	121.011	111.238	-0.121485	0.023875	decreased
ENSMUSG00000017760.15	Ctsa	protein_coding	43.8976	44.6904	43.1048	-0.0521164	0.0239941	decreased
ENSMUSG00000027189.16	Trim44	protein_coding	64.0229	65.9397	62.1062	-0.0864101	0.0246222	decreased
ENSMUSG00000021097.15	Clmn	protein_coding	7.86295	8.43023	7.29567	-0.208532	0.02508	decreased
ENSMUSG00000110080.1	RP23-4P23.1	processed_transcript	10.1037	11.1036	9.10376	-0.286489	0.025121	decreased
ENSMUSG00000019790.17	Stxbp5	protein_coding	17.8123	18.3554	17.2692	-0.0880035	0.0253332	decreased
ENSMUSG00000002948.19	Map2k7	protein_coding	28.1158	28.7234	27.5081	-0.06237	0.0254134	decreased
ENSMUSG00000086128.7	St8sia3os	antisense	60.3957	64.1304	56.661	-0.178652	0.0255338	decreased
ENSMUSG00000102697.1	Pcdhac2	protein_coding	10.7951	11.1855	10.4047	-0.10439	0.0255677	decreased
ENSMUSG00000020273.13	Papolg	protein_coding	8.14144	8.31378	7.9691	-0.0610884	0.025771	decreased
ENSMUSG00000003534.17	Ddr1	protein_coding	25.1502	26.3527	23.9477	-0.138068	0.0261072	decreased
ENSMUSG00000036646.13	Man1b1	protein_coding	22.3571	22.7088	22.0054	-0.0453982	0.0265821	decreased
ENSMUSG00000045594.10	Glb1	protein_coding	6.86181	7.27197	6.45165	-0.172678	0.0267773	decreased
ENSMUSG00000036529.17	Sbf1	protein_coding	29.4618	30.5874	28.3362	-0.110291	0.0268411	decreased
ENSMUSG00000066151.11	Fkbp15	protein_coding	10.0419	10.4526	9.63128	-0.118058	0.0269002	decreased
ENSMUSG00000028226.15	Mmp16	protein_coding	4.96782	5.36212	4.57352	-0.229498	0.0269344	decreased
ENSMUSG00000073725.8	Lmbrd1	protein_coding	39.3546	39.8784	38.8308	-0.0384085	0.0271092	decreased
ENSMUSG00000079139.4	RP24-387G4.1	processed_pseudogene	6.1363	6.31278	5.95982	-0.0830083	0.0272543	decreased
ENSMUSG00000019978.16	Epb41l2	protein_coding	24.7309	25.9933	23.4686	-0.14741	0.0273223	decreased
ENSMUSG00000039205.16	Ciz1	protein_coding	13.2423	13.3751	13.1094	-0.0289516	0.0273288	decreased
ENSMUSG00000028465.16	Tln1	protein_coding	5.65949	5.85768	5.46131	-0.101082	0.0273951	decreased
ENSMUSG00000024130.15	Abca3	protein_coding	17.9293	18.6575	17.2012	-0.117244	0.0278234	decreased
ENSMUSG00000034210.13	Efcab14	protein_coding	18.0354	18.6175	17.4533	-0.0931593	0.02844	decreased
ENSMUSG00000115220.1	RP23-63F23.5	lincRNA	6.95899	7.66817	6.24981	-0.295071	0.0285476	decreased
ENSMUSG00000022842.17	Ece2	protein_coding	8.97322	9.47814	8.4683	-0.162531	0.0286269	decreased
ENSMUSG00000040785.18	Ttc3	protein_coding	120.997	124.613	117.381	-0.0862559	0.0287652	decreased
ENSMUSG00000098087.1	RP23-356G2.1	lincRNA	6.06171	7.08999	5.03343	-0.49424	0.0288045	decreased
ENSMUSG00000029528.18	Pxn	protein_coding	7.23179	7.69637	6.7672	-0.18562	0.0290637	decreased
ENSMUSG00000028059.15	Arhgef2	protein_coding	42.3606	43.3188	41.4025	-0.0652743	0.0291554	decreased
ENSMUSG00000025607.15	Copg2	protein_coding	27.1867	28.212	26.1614	-0.108866	0.0292695	decreased
ENSMUSG00000022358.7	Fbxo32	protein_coding	6.50646	6.81068	6.20224	-0.13501	0.0293342	decreased
ENSMUSG00000033039.10	Micall1	protein_coding	9.26854	10.0845	8.45259	-0.254673	0.0294354	decreased
ENSMUSG00000062078.14	Qk	protein_coding	58.0354	59.8075	56.2633	-0.0881314	0.0295577	decreased
ENSMUSG00000023079.14	Gtf2ird1	protein_coding	9.84119	10.1788	9.50355	-0.0990338	0.02973	decreased
ENSMUSG00000081272.1	RP23-167N13.2	processed_pseudogene	9.35081	10.2493	8.45236	-0.278096	0.0298689	decreased
ENSMUSG00000109006.2	RP23-407N2.2	lincRNA	17.116	18.2807	15.9513	-0.19665	0.0300436	decreased
ENSMUSG00000028289.12	Epha7	protein_coding	24.466	25.3644	23.5676	-0.105996	0.0303012	decreased
ENSMUSG00000047037.5	Nipa1	protein_coding	21.4796	22.3562	20.603	-0.117821	0.0309547	decreased
ENSMUSG00000079055.10	Slc8a3	protein_coding	8.58933	9.00156	8.1771	-0.138587	0.0310909	decreased
ENSMUSG00000035941.15	Ibtk	protein_coding	6.51965	6.77942	6.25988	-0.115027	0.0314677	decreased
ENSMUSG00000034656.17	Cacna1a	protein_coding	13.8918	14.5071	13.2766	-0.127877	0.0317733	decreased
ENSMUSG00000050199.13	Lgr4	protein_coding	6.60691	6.81993	6.3939	-0.0930593	0.031909	decreased
ENSMUSG00000033577.18	Myo6	protein_coding	16.5911	17.7499	15.4323	-0.201852	0.0324874	decreased
ENSMUSG00000026176.13	Ctdsp1	protein_coding	7.87813	8.06253	7.69372	-0.0675519	0.0327591	decreased
ENSMUSG00000035901.14	Dennd5a	protein_coding	66.5832	68.623	64.5434	-0.0884234	0.03279	decreased
ENSMUSG00000032050.17	Rdx	protein_coding	22.6195	23.2384	22.0005	-0.0789744	0.0328855	decreased
ENSMUSG00000039703.15	Nploc4	protein_coding	15.9425	16.4261	15.459	-0.0875461	0.0330496	decreased
ENSMUSG00000029502.14	Golga3	protein_coding	10.5308	10.9812	10.0803	-0.123494	0.0332108	decreased
ENSMUSG00000042642.13	Flad1	protein_coding	14.6771	15.199	14.1551	-0.102651	0.0332419	decreased
ENSMUSG00000055022.14	Cntn1	protein_coding	68.6502	70.7164	66.584	-0.0868707	0.0334921	decreased
ENSMUSG00000031425.15	Plp1	protein_coding	619.196	678.354	560.039	-0.276512	0.0334979	decreased
ENSMUSG00000052336.7	Cx3cr1	protein_coding	15.2257	16.0535	14.3978	-0.157039	0.0336075	decreased
ENSMUSG00000034471.12	Caskin2	protein_coding	6.76045	7.12653	6.39437	-0.156398	0.0336222	decreased
ENSMUSG00000015852.13	Fcrls	protein_coding	12.3018	13.1931	11.4106	-0.20941	0.0338546	decreased
ENSMUSG00000022757.18	Tfg	protein_coding	29.6644	30.3482	28.9806	-0.0665234	0.033957	decreased
ENSMUSG00000028173.10	Wls	protein_coding	9.00495	9.75386	8.25603	-0.240524	0.0343007	decreased
ENSMUSG00000032396.17	Dis3l	protein_coding	9.08886	9.28112	8.89661	-0.0610437	0.0343441	decreased
ENSMUSG00000044501.17	Zfp758	protein_coding	4.85609	5.07194	4.64025	-0.128333	0.0343962	decreased
ENSMUSG00000036353.13	P2ry12	protein_coding	19.4615	20.6166	18.3064	-0.171458	0.0344354	decreased
ENSMUSG00000033720.12	Sfxn5	protein_coding	42.1854	44.1058	40.265	-0.13144	0.0345083	decreased
ENSMUSG00000060002.14	Chpt1	protein_coding	12.9582	13.2796	12.6367	-0.0715917	0.0345714	decreased
ENSMUSG00000023010.15	Tmbim6	protein_coding	147.37	149.548	145.193	-0.0426335	0.0346322	decreased
ENSMUSG00000037306.13	Man1c1	protein_coding	6.67275	7.28854	6.05695	-0.267038	0.0347945	decreased
ENSMUSG00000035049.3	Rrp12	protein_coding	8.90287	9.24027	8.56547	-0.109403	0.0347988	decreased
ENSMUSG00000030638.13	Sh3gl3	protein_coding	35.6118	36.3726	34.851	-0.0616521	0.0350304	decreased
ENSMUSG00000054752.16	Fsd1l	protein_coding	5.62578	5.83081	5.42074	-0.105207	0.0355375	decreased
ENSMUSG00000054226.13	Tprkb	protein_coding	37.653	39.8824	35.4236	-0.171039	0.0355697	decreased
ENSMUSG00000025220.7	Mgea5	protein_coding	63.5466	64.6775	62.4158	-0.0513527	0.0355878	decreased
ENSMUSG00000032537.15	Ephb1	protein_coding	16.0324	16.3286	15.7362	-0.0533138	0.0356321	decreased
ENSMUSG00000051504.18	Siglech	protein_coding	9.87133	11.1924	8.55023	-0.388488	0.0359085	decreased
ENSMUSG00000018547.8	Pip4k2b	protein_coding	32.5955	32.9147	32.2763	-0.0282554	0.0359967	decreased
ENSMUSG00000024330.16	Col11a2	protein_coding	4.96715	5.22355	4.71075	-0.149074	0.0369149	decreased
ENSMUSG00000006288.8	Ttc5	protein_coding	23.6943	24.2124	23.1762	-0.0631021	0.0372168	decreased
ENSMUSG00000025474.9	Tubgcp2	protein_coding	11.188	11.4958	10.8803	-0.079393	0.0373419	decreased
ENSMUSG00000027375.14	Mal	protein_coding	118.626	123.124	114.128	-0.109467	0.0373836	decreased
ENSMUSG00000008734.9	Gprc5b	protein_coding	32.5386	33.7373	31.3398	-0.106349	0.0377964	decreased
ENSMUSG00000034574.10	Daam1	protein_coding	12.2283	12.8155	11.6411	-0.138667	0.0378941	decreased
ENSMUSG00000028354.13	Fmn2	protein_coding	13.2906	13.6516	12.9296	-0.0783887	0.0381283	decreased
ENSMUSG00000032397.7	Tipin	protein_coding	9.53425	10.2634	8.8051	-0.221098	0.0383212	decreased
ENSMUSG00000020536.12	Llgl1	protein_coding	14.9628	15.6651	14.2606	-0.135516	0.0383334	decreased
ENSMUSG00000020023.18	Tmcc3	protein_coding	11.8695	12.325	11.414	-0.110783	0.0385255	decreased
ENSMUSG00000046805.9	Mpeg1	protein_coding	7.23863	7.79016	6.6871	-0.220274	0.0390593	decreased
ENSMUSG00000041935.10	RP23-372O9.2	protein_coding	19.5658	20.1918	18.9397	-0.0923559	0.0392557	decreased
ENSMUSG00000079020.9	Slc45a4	protein_coding	8.89994	9.1028	8.69708	-0.0657788	0.0394708	decreased
ENSMUSG00000068823.10	Csde1	protein_coding	51.4843	52.2365	50.7321	-0.0421584	0.0397315	decreased
ENSMUSG00000028550.15	Atg4c	protein_coding	12.2891	12.4668	12.1114	-0.0417216	0.0399086	decreased
ENSMUSG00000050967.5	Creg2	protein_coding	18.1764	18.6207	17.732	-0.070552	0.0399781	decreased
ENSMUSG00000026470.14	Stx6	protein_coding	32.5804	33.7918	31.369	-0.107332	0.0400695	decreased
ENSMUSG00000035093.16	Secisbp2l	protein_coding	25.1879	25.8987	24.477	-0.0814568	0.0401532	decreased
ENSMUSG00000030826.19	Bcat2	protein_coding	6.78478	7.10876	6.46079	-0.137887	0.041082	decreased
ENSMUSG00000042408.13	Zmym6	protein_coding	12.7535	13.3753	12.1316	-0.140801	0.0414587	decreased
ENSMUSG00000063894.15	Zkscan8	protein_coding	4.99382	5.29328	4.69436	-0.173232	0.0419882	decreased
ENSMUSG00000017119.19	Nbr1	protein_coding	47.4082	48.8808	45.9356	-0.0896542	0.0420379	decreased
ENSMUSG00000047126.17	Cltc	protein_coding	110.759	113.515	108.003	-0.0718073	0.0427311	decreased
ENSMUSG00000095334.2	RP23-142A14.3	processed_transcript	12.9324	13.7076	12.1572	-0.173165	0.0428273	decreased
ENSMUSG00000032570.17	Atp2c1	protein_coding	40.8494	41.9247	39.774	-0.0759736	0.0428352	decreased
ENSMUSG00000040423.10	Rc3h1	protein_coding	5.0032	5.21478	4.79162	-0.122093	0.0430402	decreased
ENSMUSG00000028803.18	Nipal3	protein_coding	27.4258	28.4123	26.4392	-0.103834	0.0430706	decreased
ENSMUSG00000007097.14	Atp1a2	protein_coding	147.632	153.682	141.581	-0.118314	0.043076	decreased
ENSMUSG00000027806.9	Tsc22d2	protein_coding	6.35867	6.61589	6.10144	-0.116786	0.0431105	decreased
ENSMUSG00000040125.4	Gpr26	protein_coding	11.2999	12.7566	9.84311	-0.374061	0.0433362	decreased
ENSMUSG00000060716.7	Plekhh1	protein_coding	7.6847	8.34661	7.02278	-0.249149	0.0436384	decreased
ENSMUSG00000028927.6	Padi2	protein_coding	5.06325	5.35185	4.77464	-0.164645	0.0438562	decreased
ENSMUSG00000038602.7	Slc35f1	protein_coding	26.8274	27.676	25.9789	-0.0912952	0.044029	decreased
ENSMUSG00000097320.8	Tmem147os	antisense	10.7391	11.644	9.83427	-0.243693	0.04419	decreased
ENSMUSG00000003974.6	Grm3	protein_coding	28.6241	30.6871	26.561	-0.208326	0.0443696	decreased
ENSMUSG00000021715.12	Cwc27	protein_coding	7.57771	7.79932	7.35611	-0.0844047	0.0443885	decreased
ENSMUSG00000024172.10	St6gal2	protein_coding	7.82709	8.13779	7.5164	-0.114595	0.044587	decreased
ENSMUSG00000027006.13	Dnajc10	protein_coding	25.2856	25.7776	24.7937	-0.0561425	0.044778	decreased
ENSMUSG00000038489.8	Polr2l	protein_coding	6.56717	6.81611	6.31823	-0.109427	0.0448001	decreased
ENSMUSG00000034245.10	Hdac11	protein_coding	78.3362	80.395	76.2775	-0.0758476	0.0448489	decreased
ENSMUSG00000027692.16	Tnik	protein_coding	30.7515	32.6569	28.8462	-0.179008	0.0449629	decreased
ENSMUSG00000028107.14	Tars2	protein_coding	13.0342	13.2596	12.8088	-0.0498946	0.0449692	decreased
ENSMUSG00000022353.10	Mtss1	protein_coding	7.69974	8.12366	7.27582	-0.159021	0.0450333	decreased
ENSMUSG00000036745.15	Ttll7	protein_coding	50.6173	52.3639	48.8706	-0.0996038	0.0455228	decreased
ENSMUSG00000032667.17	Pon2	protein_coding	16.9531	17.6597	16.2465	-0.120329	0.045805	decreased
ENSMUSG00000035623.14	Rsf1	protein_coding	7.45875	7.73197	7.18552	-0.105745	0.0459683	decreased
ENSMUSG00000031360.14	Ctps2	protein_coding	16.972	17.42	16.5241	-0.0761731	0.0463856	decreased
ENSMUSG00000042446.16	Zmym4	protein_coding	9.78156	10.2539	9.3092	-0.139446	0.0464848	decreased
ENSMUSG00000058594.15	Fbxo18	protein_coding	25.7906	26.6477	24.9335	-0.0959255	0.0470871	decreased
ENSMUSG00000042082.7	arsb	protein_coding	25.1219	26.1307	24.1132	-0.115921	0.047114	decreased
ENSMUSG00000027079.15	Clp1	protein_coding	4.77658	5.00437	4.5488	-0.137704	0.0473474	decreased
ENSMUSG00000024070.15	Prkd3	protein_coding	4.83557	5.03698	4.63417	-0.120246	0.0475566	decreased
ENSMUSG00000028793.15	Rnf19b	protein_coding	18.8984	19.1561	18.6407	-0.0393478	0.0480826	decreased
ENSMUSG00000025584.17	Pde8a	protein_coding	5.94442	6.55626	5.33258	-0.298041	0.0481161	decreased
ENSMUSG00000000197.8	Nalcn	protein_coding	22.7368	23.4448	22.0289	-0.0898706	0.0482214	decreased
ENSMUSG00000024665.7	Fads2	protein_coding	50.6164	53.0458	48.1869	-0.138597	0.0483489	decreased
ENSMUSG00000028868.13	Wasf2	protein_coding	6.19458	6.35751	6.03164	-0.0759099	0.0489583	decreased
ENSMUSG00000090093.8	RP23-330D3.6	protein_coding	4.90515	5.66047	4.14983	-0.44787	0.0489677	decreased
ENSMUSG00000047613.10	RP23-254N4.1	protein_coding	9.15297	9.47326	8.83267	-0.101011	0.0491297	decreased
ENSMUSG00000060961.14	Slc4a4	protein_coding	36.4008	38.156	34.6456	-0.139237	0.049362	decreased
ENSMUSG00000050271.12	Prag1	protein_coding	4.87114	5.19154	4.55074	-0.190061	0.0495779	decreased
ENSMUSG00000028399.18	Ptprd	protein_coding	20.6717	22.4689	18.8746	-0.251488	0.0496651	decreased
ENSMUSG00000025277.14	Abhd6	protein_coding	21.0931	21.9639	20.2223	-0.119183	0.0498877	decreased
ENSMUSG00000026718.17	Stam	protein_coding	14.1304	14.5954	13.6653	-0.0949999	0.0501853	decreased
ENSMUSG00000025266.11	Gnl3l	protein_coding	42.5295	43.5572	41.5018	-0.0697373	0.0507061	decreased
ENSMUSG00000034040.16	Wbscr17	protein_coding	4.70587	5.10552	4.30622	-0.245635	0.0508241	decreased
ENSMUSG00000037851.13	Iars	protein_coding	12.2559	12.7895	11.7223	-0.125704	0.050887	decreased
ENSMUSG00000023571.4	Fam132a	protein_coding	15.1197	16.139	14.1004	-0.194818	0.0509777	decreased
ENSMUSG00000068748.7	Ptprz1	protein_coding	38.2179	40.4108	36.025	-0.165742	0.0509826	decreased
ENSMUSG00000020811.16	Wscd1	protein_coding	26.7807	28.8022	24.7592	-0.218214	0.0513565	decreased
ENSMUSG00000001855.15	Nup214	protein_coding	5.92673	6.36201	5.49145	-0.212295	0.0516355	decreased
ENSMUSG00000006403.13	Adamts4	protein_coding	7.03811	7.79836	6.27785	-0.3129	0.0519253	decreased
ENSMUSG00000014907.10	Naf1	protein_coding	4.86699	5.08474	4.64925	-0.129176	0.0519596	decreased
ENSMUSG00000039000.8	Ube3c	protein_coding	23.1007	23.8445	22.3568	-0.0929387	0.0522409	decreased
ENSMUSG00000033006.10	Sox10	protein_coding	18.68	19.9258	17.4342	-0.192715	0.0523039	decreased
ENSMUSG00000036611.5	Eepd1	protein_coding	6.64288	7.0931	6.19265	-0.195859	0.0523207	decreased
ENSMUSG00000036333.11	Kidins220	protein_coding	59.2807	61.6773	56.884	-0.116718	0.0528356	decreased
ENSMUSG00000029086.15	Prom1	protein_coding	5.14785	5.4358	4.85991	-0.161565	0.0529849	decreased
ENSMUSG00000034101.14	Ctnnd1	protein_coding	13.8953	14.328	13.4626	-0.0898766	0.0531259	decreased
ENSMUSG00000025555.14	Farp1	protein_coding	9.21605	9.48087	8.95122	-0.0829346	0.0531439	decreased
ENSMUSG00000031600.10	Vps37a	protein_coding	14.5226	14.7396	14.3055	-0.0431275	0.0533169	decreased
ENSMUSG00000009640.11	Dmap1	protein_coding	15.8099	16.355	15.2648	-0.0995201	0.0533756	decreased
ENSMUSG00000045007.9	Tubg2	protein_coding	21.5174	22.3922	20.6426	-0.117371	0.0534852	decreased
ENSMUSG00000003452.15	Bicd1	protein_coding	5.64128	5.7997	5.48285	-0.0810506	0.0534874	decreased
ENSMUSG00000040681.14	Hmgn1	protein_coding	47.5591	51.6007	43.5175	-0.245794	0.0537233	decreased
ENSMUSG00000039509.8	Nup133	protein_coding	5.13196	5.28435	4.97956	-0.0857096	0.0541243	decreased
ENSMUSG00000032393.15	Dpp8	protein_coding	39.7764	41.8565	37.6963	-0.151029	0.0541621	decreased
ENSMUSG00000045639.14	Zfp629	protein_coding	7.8981	8.70465	7.09154	-0.295687	0.0542814	decreased
ENSMUSG00000024302.16	Dtna	protein_coding	35.7232	36.938	34.5084	-0.0981582	0.0546451	decreased
ENSMUSG00000041438.8	Utp4	protein_coding	12.8542	13.114	12.5945	-0.0583141	0.0549502	decreased
ENSMUSG00000019873.8	Reep3	protein_coding	7.41223	7.7193	7.10517	-0.1196	0.0550373	decreased
ENSMUSG00000047786.12	Lix1	protein_coding	9.72807	10.2401	9.21604	-0.152012	0.0552375	decreased
ENSMUSG00000049624.14	Slc17a5	protein_coding	4.93261	5.31419	4.55104	-0.223656	0.0554753	decreased
ENSMUSG00000029676.15	Pot1a	protein_coding	5.3658	5.75237	4.97923	-0.208233	0.0558102	decreased
ENSMUSG00000040997.13	Abhd4	protein_coding	27.6754	28.1578	27.193	-0.0503011	0.056027	decreased
ENSMUSG00000045983.15	Eif4g1	protein_coding	47.7839	48.6688	46.8989	-0.0534451	0.0560857	decreased
ENSMUSG00000034327.17	Kctd9	protein_coding	5.0193	5.28954	4.74906	-0.1555	0.0567202	decreased
ENSMUSG00000036473.15	Tbc1d24	protein_coding	14.3047	14.7764	13.8329	-0.0951912	0.0568369	decreased
ENSMUSG00000034910.5	Pygo1	protein_coding	6.02879	6.12914	5.92843	-0.048033	0.0569815	decreased
ENSMUSG00000071632.10	RP23-357J7.6	protein_coding	16.5388	18.008	15.0696	-0.256994	0.057002	decreased
ENSMUSG00000031333.7	Abcb7	protein_coding	11.0003	11.1842	10.8164	-0.0482415	0.0570422	decreased
ENSMUSG00000063047.9	Zfp780b	protein_coding	5.03268	5.36261	4.70275	-0.189431	0.0573873	decreased
ENSMUSG00000020986.13	Sec23a	protein_coding	28.8508	29.6508	28.0509	-0.0800257	0.0574929	decreased
ENSMUSG00000026519.16	Tmem63a	protein_coding	11.2927	11.8819	10.7034	-0.1507	0.0578906	decreased
ENSMUSG00000052593.15	Adam17	protein_coding	4.68103	4.94073	4.42133	-0.160246	0.0580814	decreased
ENSMUSG00000002825.7	Qtrt1	protein_coding	7.54146	7.84197	7.24096	-0.115035	0.0580836	decreased
ENSMUSG00000014867.9	Surf4	protein_coding	23.8207	24.0819	23.5594	-0.0316464	0.058249	decreased
ENSMUSG00000029361.18	Nos1	protein_coding	8.30275	8.78413	7.82136	-0.167479	0.0585247	decreased
ENSMUSG00000024654.8	Asrgl1	protein_coding	45.9163	47.0695	44.7631	-0.0724847	0.0587105	decreased
ENSMUSG00000020170.4	Frs2	protein_coding	9.61582	9.83353	9.3981	-0.0653408	0.0588188	decreased
ENSMUSG00000020889.11	Nr1d1	protein_coding	38.7483	41.4026	36.094	-0.197963	0.058897	decreased
ENSMUSG00000052539.15	Magi3	protein_coding	8.05084	8.48113	7.62055	-0.154361	0.0590463	decreased
ENSMUSG00000038914.15	Dido1	protein_coding	13.6362	14.0462	13.2263	-0.0867706	0.0591802	decreased
ENSMUSG00000038178.16	Slc43a2	protein_coding	8.70273	9.15918	8.24628	-0.151474	0.0595211	decreased
ENSMUSG00000041642.18	Kif21b	protein_coding	9.43036	9.96215	8.89858	-0.162883	0.0596414	decreased
ENSMUSG00000005981.11	Trap1	protein_coding	28.4704	29.467	27.4739	-0.101035	0.0601768	decreased
ENSMUSG00000032504.15	Pdcd6ip	protein_coding	17.2564	17.7144	16.7985	-0.076593	0.0601932	decreased
ENSMUSG00000027615.14	Hps3	protein_coding	4.92664	5.08932	4.76395	-0.0953146	0.0603145	decreased
ENSMUSG00000090150.10	Acad11	protein_coding	7.06824	7.17767	6.9588	-0.0446777	0.060631	decreased
ENSMUSG00000038697.15	Taf5l	protein_coding	7.91519	8.25652	7.57387	-0.124504	0.0608718	decreased
ENSMUSG00000021357.14	Exoc2	protein_coding	12.8509	13.1686	12.5332	-0.0713435	0.0611124	decreased
ENSMUSG00000041890.17	Git2	protein_coding	9.43595	9.66552	9.20637	-0.0702154	0.0613839	decreased
ENSMUSG00000021209.12	Ppp4r4	protein_coding	19.7194	20.2329	19.2059	-0.0751535	0.061724	decreased
ENSMUSG00000030138.8	Bms1	protein_coding	9.41897	9.69901	9.13893	-0.0858123	0.0618306	decreased
ENSMUSG00000025728.15	Pigq	protein_coding	32.986	33.7103	32.2617	-0.0633656	0.0619414	decreased
ENSMUSG00000091735.2	Gpr62	protein_coding	6.02519	6.62787	5.4225	-0.289587	0.0620683	decreased
ENSMUSG00000049106.7	Dcaf5	protein_coding	16.205	16.4931	15.9168	-0.0513093	0.0623791	decreased
ENSMUSG00000036985.12	Zdhhc9	protein_coding	17.7224	18.3315	17.1132	-0.0992153	0.0624106	decreased
ENSMUSG00000037353.9	Letmd1	protein_coding	24.4556	25.863	23.0482	-0.166233	0.0624506	decreased
ENSMUSG00000022394.14	L3mbtl2	protein_coding	13.0065	13.4269	12.5862	-0.0932761	0.0626005	decreased
ENSMUSG00000027495.4	Fam210b	protein_coding	13.0083	13.7132	12.3035	-0.156497	0.0626075	decreased
ENSMUSG00000025949.16	Pikfyve	protein_coding	6.17979	6.35674	6.00285	-0.0826395	0.0627269	decreased
ENSMUSG00000032412.8	Atp1b3	protein_coding	52.985	54.849	51.1211	-0.101546	0.0628059	decreased
ENSMUSG00000058454.15	Dhcr7	protein_coding	18.0308	18.9868	17.0748	-0.153123	0.0628093	decreased
ENSMUSG00000027584.16	Oprl1	protein_coding	14.3473	14.7337	13.9608	-0.0777414	0.0632522	decreased
ENSMUSG00000023973.13	Cnpy3	protein_coding	29.7772	30.5781	28.9762	-0.0776287	0.0634688	decreased
ENSMUSG00000063550.8	Nup98	protein_coding	8.11338	8.42089	7.80587	-0.109413	0.0635342	decreased
ENSMUSG00000025403.5	Shmt2	protein_coding	9.06347	9.48053	8.64641	-0.132866	0.063577	decreased
ENSMUSG00000111375.4	Btbd8	protein_coding	35.5881	36.5606	34.6155	-0.0788689	0.063613	decreased
ENSMUSG00000001552.14	Jup	protein_coding	22.5594	23.5025	21.6162	-0.120699	0.0637571	decreased
ENSMUSG00000028468.15	Rgp1	protein_coding	8.69791	8.97038	8.42544	-0.0904176	0.064228	decreased
ENSMUSG00000039620.17	AC168051.1	protein_coding	5.72795	6.0007	5.4552	-0.137499	0.0642372	decreased
ENSMUSG00000072969.2	Armcx5	protein_coding	10.5974	10.8831	10.3116	-0.0778123	0.0642532	decreased
ENSMUSG00000021843.17	Ktn1	protein_coding	28.1396	28.9464	27.3328	-0.0827524	0.0643109	decreased
ENSMUSG00000036327.18	Qsox2	protein_coding	13.3071	13.7066	12.9076	-0.08665	0.0648279	decreased
ENSMUSG00000006732.14	Mettl1	protein_coding	6.37906	6.77127	5.98684	-0.177632	0.0651165	decreased
ENSMUSG00000042155.3	Klhl23	protein_coding	17.1985	17.6711	16.7259	-0.0793079	0.0651826	decreased
ENSMUSG00000071660.10	Ttc9c	protein_coding	15.1368	15.926	14.3476	-0.150572	0.065343	decreased
ENSMUSG00000017417.14	Plxdc1	protein_coding	6.29371	6.84826	5.73916	-0.254899	0.0653907	decreased
ENSMUSG00000038372.14	Gmds	protein_coding	5.18726	5.58832	4.78619	-0.223539	0.0655254	decreased
ENSMUSG00000033904.16	Ccp110	protein_coding	15.5626	16.3557	14.7695	-0.14717	0.0659121	decreased
ENSMUSG00000084708.1	Gm22988	snoRNA	9.84892	12.0509	7.64696	-0.656181	0.0661073	decreased
ENSMUSG00000062760.10	RP23-95H5.1	protein_coding	6.33245	6.90647	5.75842	-0.262275	0.0666489	decreased
ENSMUSG00000031903.7	Pla2g15	protein_coding	11.7432	11.9879	11.4986	-0.0601249	0.0667115	decreased
ENSMUSG00000000916.15	Nsun5	protein_coding	5.2523	5.32941	5.17519	-0.0423631	0.0673594	decreased
ENSMUSG00000037234.17	Hook3	protein_coding	8.43686	8.81207	8.06164	-0.128408	0.0674593	decreased
ENSMUSG00000032135.15	Mcam	protein_coding	8.21378	9.45651	6.97105	-0.439932	0.0676171	decreased
ENSMUSG00000030609.18	Aen	protein_coding	5.97744	6.26729	5.68758	-0.140026	0.067629	decreased
ENSMUSG00000014355.10	Anapc1	protein_coding	13.6066	14.1158	13.0974	-0.10803	0.0676377	decreased
ENSMUSG00000051041.7	Olfml1	protein_coding	5.6293	6.28236	4.97625	-0.336248	0.0676404	decreased
ENSMUSG00000026028.12	Trak2	protein_coding	44.8131	46.264	43.3623	-0.0934488	0.0678027	decreased
ENSMUSG00000040813.16	Tex264	protein_coding	41.0802	42.1329	40.0275	-0.0739581	0.0678043	decreased
ENSMUSG00000096188.1	Cmtm4	protein_coding	17.4861	18.3463	16.626	-0.142051	0.0678133	decreased
ENSMUSG00000075595.9	Zfp652	protein_coding	6.60682	6.78588	6.42776	-0.0782198	0.0680045	decreased
ENSMUSG00000060510.14	Zfp266	protein_coding	9.06465	9.41566	8.71364	-0.111786	0.0680364	decreased
ENSMUSG00000075701.9	Vimp	protein_coding	30.7458	31.1226	30.3689	-0.0353648	0.068113	decreased
ENSMUSG00000032560.14	Dnajc13	protein_coding	9.67344	10.067	9.27992	-0.117444	0.0681454	decreased
ENSMUSG00000022090.10	Pdlim2	protein_coding	20.1577	21.4958	18.8195	-0.191827	0.0683226	decreased
ENSMUSG00000042211.6	Fbxo38	protein_coding	11.3483	11.8642	10.8324	-0.131258	0.0683351	decreased
ENSMUSG00000068663.14	Clec16a	protein_coding	15.9577	16.6179	15.2975	-0.119439	0.0686309	decreased
ENSMUSG00000052373.14	Mpp3	protein_coding	14.2331	14.8357	13.6305	-0.122235	0.0687129	decreased
ENSMUSG00000022636.13	Alcam	protein_coding	89.6393	93.0987	86.18	-0.111408	0.0689149	decreased
ENSMUSG00000004565.15	Pnpla6	protein_coding	11.2316	11.487	10.9763	-0.0656061	0.0694919	decreased
ENSMUSG00000029999.14	Tgfa	protein_coding	32.891	34.4542	31.3278	-0.137238	0.0699083	decreased
ENSMUSG00000056966.7	Gjc3	protein_coding	17.1102	18.3138	15.9065	-0.203309	0.0704475	decreased
ENSMUSG00000033732.10	Sf3b3	protein_coding	23.0877	23.6666	22.5087	-0.0723718	0.0710173	decreased
ENSMUSG00000041528.15	Rnf123	protein_coding	14.6707	15.1274	14.214	-0.089858	0.0710894	decreased
ENSMUSG00000020917.17	Acly	protein_coding	53.6054	55.1091	52.1018	-0.0809574	0.0711681	decreased
ENSMUSG00000049600.8	Zbtb45	protein_coding	10.9228	11.3201	10.5255	-0.105003	0.0711695	decreased
ENSMUSG00000053128.15	Rnf26	protein_coding	7.15511	7.4226	6.88762	-0.107919	0.0713251	decreased
ENSMUSG00000047712.8	Ust	protein_coding	8.69843	9.08192	8.31493	-0.127293	0.0713267	decreased
ENSMUSG00000035232.8	Pdk3	protein_coding	16.7984	17.3553	16.2416	-0.0956768	0.0723163	decreased
ENSMUSG00000051469.14	Zfp24	protein_coding	14.3613	15.0055	13.7172	-0.129506	0.0723204	decreased
ENSMUSG00000020590.16	Snx13	protein_coding	14.6352	15.0432	14.2272	-0.0804629	0.0724347	decreased
ENSMUSG00000000149.10	Gna12	protein_coding	30.9982	32.9128	29.0835	-0.178448	0.0726117	decreased
ENSMUSG00000025375.15	Aatk	protein_coding	50.258	51.8206	48.6953	-0.0897441	0.073081	decreased
ENSMUSG00000031342.17	Gpm6b	protein_coding	339.01	350.164	327.857	-0.0949627	0.0731836	decreased
ENSMUSG00000018589.8	Glra2	protein_coding	6.69805	7.4304	5.9657	-0.316749	0.0732427	decreased
ENSMUSG00000054894.6	Atp5s	protein_coding	9.54226	9.87523	9.20928	-0.100725	0.073364	decreased
ENSMUSG00000063077.14	Kif1b	protein_coding	83.0333	85.1571	80.9095	-0.0738183	0.0740174	decreased
ENSMUSG00000033054.7	Npat	protein_coding	6.25256	6.45471	6.0504	-0.0933218	0.0741013	decreased
ENSMUSG00000056228.10	Cars2	protein_coding	5.8543	6.03775	5.67086	-0.0904443	0.0745175	decreased
ENSMUSG00000031924.4	Cyb5b	protein_coding	42.5457	43.1743	41.917	-0.0426384	0.0757919	decreased
ENSMUSG00000033032.15	Afap1l1	protein_coding	5.00462	5.26052	4.74872	-0.147667	0.075991	decreased
ENSMUSG00000017754.13	Pltp	protein_coding	39.0159	40.3203	37.7115	-0.0964994	0.0761005	decreased
ENSMUSG00000029712.14	Actl6b	protein_coding	59.8581	60.8675	58.8488	-0.0486591	0.0761955	decreased
ENSMUSG00000002459.17	Rgs20	protein_coding	36.504	38.4414	34.5667	-0.153278	0.0764921	decreased
ENSMUSG00000036908.16	Unc93b1	protein_coding	6.13314	6.54495	5.72133	-0.194033	0.0765618	decreased
ENSMUSG00000031775.5	Pllp	protein_coding	28.007	30.5964	25.4176	-0.267534	0.0768766	decreased
ENSMUSG00000037685.15	Atp8a1	protein_coding	40.1348	41.56	38.7096	-0.102507	0.0771588	decreased
ENSMUSG00000059851.15	Suv420h2	protein_coding	6.54538	6.91873	6.17203	-0.164762	0.0773292	decreased
ENSMUSG00000052229.5	Gpr17	protein_coding	12.2376	12.8797	11.5954	-0.151542	0.0774912	decreased
ENSMUSG00000036362.2	P2ry13	protein_coding	5.43412	5.89246	4.97577	-0.243949	0.0775607	decreased
ENSMUSG00000035868.8	Zfp983	protein_coding	5.0434	5.27828	4.80851	-0.134479	0.077709	decreased
ENSMUSG00000039470.15	Zdhhc2	protein_coding	20.8119	21.4791	20.1447	-0.0925286	0.0778873	decreased
ENSMUSG00000031938.15	RP23-424C4.5	protein_coding	12.0198	12.3426	11.6971	-0.0774957	0.0781665	decreased
ENSMUSG00000024805.16	Pcgf5	protein_coding	6.52752	6.87017	6.18486	-0.151603	0.0782724	decreased
ENSMUSG00000028698.13	Pik3r3	protein_coding	12.316	12.7179	11.9141	-0.0941945	0.0783311	decreased
ENSMUSG00000036949.16	Slc39a12	protein_coding	13.4945	14.3531	12.6358	-0.183838	0.0785751	decreased
ENSMUSG00000021700.10	Rab3c	protein_coding	63.0684	64.9014	61.2354	-0.0838837	0.0786	decreased
ENSMUSG00000021693.20	Kif2a	protein_coding	20.2502	21.0313	19.4691	-0.111352	0.0786791	decreased
ENSMUSG00000064585.1	Gm25129	snoRNA	20.8457	30.8041	10.8874	-1.50047	0.0786826	decreased
ENSMUSG00000031993.7	Snx19	protein_coding	17.8549	18.5661	17.1436	-0.115006	0.0787513	decreased
ENSMUSG00000028706.14	Nsun4	protein_coding	4.89277	5.33204	4.4535	-0.259749	0.0789047	decreased
ENSMUSG00000030505.17	Prmt3	protein_coding	8.87606	9.16378	8.58835	-0.0935619	0.0793652	decreased
ENSMUSG00000030447.15	Cyfip1	protein_coding	18.1903	18.6753	17.7053	-0.0769476	0.0795087	decreased
ENSMUSG00000029426.8	Scarb2	protein_coding	29.0119	30.2108	27.8131	-0.1193	0.0795854	decreased
ENSMUSG00000020107.10	Anapc16	protein_coding	47.666	48.7598	46.5722	-0.0662221	0.0796237	decreased
ENSMUSG00000010047.12	Hyal2	protein_coding	5.15175	5.51956	4.78393	-0.206357	0.0796253	decreased
ENSMUSG00000018474.17	Chd3	protein_coding	98.2803	100.161	96.3994	-0.0552296	0.0797455	decreased
ENSMUSG00000035024.16	Ncapd3	protein_coding	6.86871	7.24643	6.49099	-0.158832	0.0800544	decreased
ENSMUSG00000030209.14	Grin2b	protein_coding	18.158	19.6666	16.6495	-0.240263	0.0801473	decreased
ENSMUSG00000067851.11	Arfgef1	protein_coding	18.0922	18.4802	17.7042	-0.0618888	0.0803612	decreased
ENSMUSG00000006782.16	Cnp	protein_coding	161.947	170.497	153.397	-0.152479	0.080539	decreased
ENSMUSG00000027552.14	E2f5	protein_coding	7.29606	7.70025	6.89187	-0.160011	0.0806388	decreased
ENSMUSG00000020821.17	Kif1c	protein_coding	20.804	21.6717	19.9363	-0.120415	0.0808991	decreased
ENSMUSG00000004270.13	Lpcat3	protein_coding	7.13803	7.49943	6.77662	-0.146215	0.0810456	decreased
ENSMUSG00000054920.12	Klhl5	protein_coding	15.5653	16.2016	14.9291	-0.118006	0.081421	decreased
ENSMUSG00000042506.15	Usp22	protein_coding	58.0338	59.5786	56.4889	-0.076826	0.0816407	decreased
ENSMUSG00000031673.6	Cdh11	protein_coding	12.4592	12.9113	12.0072	-0.104731	0.0817892	decreased
ENSMUSG00000000420.15	Galnt1	protein_coding	12.7999	13.2273	12.3725	-0.0963779	0.0826173	decreased
ENSMUSG00000066441.14	Rdh11	protein_coding	10.0116	10.588	9.43515	-0.166317	0.0827329	decreased
ENSMUSG00000014602.15	Kif1a	protein_coding	135.648	140.312	130.985	-0.099237	0.0828328	decreased
ENSMUSG00000035776.14	Cd99l2	protein_coding	27.5852	28.2546	26.9158	-0.0700325	0.0828503	decreased
ENSMUSG00000045817.8	Zfp36l2	protein_coding	6.29991	6.52616	6.07366	-0.10367	0.0828574	decreased
ENSMUSG00000060950.12	Trmt61a	protein_coding	10.6423	11.0931	10.1916	-0.122287	0.0829791	decreased
ENSMUSG00000024943.9	Smc5	protein_coding	8.27392	8.55219	7.99565	-0.0970792	0.0832031	decreased
ENSMUSG00000033208.7	S100b	protein_coding	54.8447	58.8185	50.8709	-0.209429	0.0832882	decreased
ENSMUSG00000010936.11	Vac14	protein_coding	10.681	11.0761	10.286	-0.106764	0.0833115	decreased
ENSMUSG00000035064.17	Eef2k	protein_coding	8.76797	9.0546	8.48134	-0.0943582	0.0834439	decreased
ENSMUSG00000037509.20	Arhgef4	protein_coding	78.716	84.8906	72.5414	-0.226801	0.0836639	decreased
ENSMUSG00000107019.1	RP24-470E5.4	TEC	6.99381	7.27896	6.70867	-0.117704	0.0839164	decreased
ENSMUSG00000032867.8	Fbxw8	protein_coding	8.74796	9.19881	8.29711	-0.148838	0.0840215	decreased
ENSMUSG00000022476.8	Polr3h	protein_coding	25.4946	26.4056	24.5836	-0.103144	0.0845966	decreased
ENSMUSG00000028232.13	Tmem68	protein_coding	19.7353	20.129	19.3416	-0.0575685	0.0846009	decreased
ENSMUSG00000038518.15	Jarid2	protein_coding	9.64691	9.79823	9.49558	-0.045265	0.0846587	decreased
ENSMUSG00000106102.1	RP23-147H4.1	processed_pseudogene	15.4301	19.6406	11.2195	-0.807827	0.0846881	decreased
ENSMUSG00000048304.8	Slitrk3	protein_coding	15.792	16.3378	15.2462	-0.0997579	0.0848625	decreased
ENSMUSG00000056553.14	Ptprn2	protein_coding	77.9023	81.2868	74.5177	-0.125438	0.0850645	decreased
ENSMUSG00000034780.6	B3galt1	protein_coding	10.8108	11.1303	10.4913	-0.0852993	0.0852616	decreased
ENSMUSG00000021000.16	Mia2	protein_coding	15.4208	15.9855	14.8561	-0.105715	0.0854049	decreased
ENSMUSG00000045083.14	Lingo2	protein_coding	4.90386	5.07104	4.73668	-0.0984044	0.08572	decreased
ENSMUSG00000024603.8	Dctn4	protein_coding	28.988	29.4598	28.5162	-0.0469676	0.0859028	decreased
ENSMUSG00000025816.15	Sec61a2	protein_coding	21.0889	21.8826	20.2951	-0.108653	0.0860068	decreased
ENSMUSG00000028273.15	Pdlim5	protein_coding	7.55146	7.86893	7.234	-0.121374	0.0862383	decreased
ENSMUSG00000047603.9	Zfp235	protein_coding	5.71516	5.98668	5.44364	-0.137184	0.0863835	decreased
ENSMUSG00000065124.1	Snora65	snoRNA	47.3537	52.5487	42.1588	-0.317823	0.0866267	decreased
ENSMUSG00000038215.15	Cep44	protein_coding	4.90657	5.36576	4.44737	-0.270828	0.0867899	decreased
ENSMUSG00000020124.10	Usp15	protein_coding	17.8621	18.2765	17.4478	-0.0669501	0.08686	decreased
ENSMUSG00000022442.16	Ttll1	protein_coding	22.0035	22.6146	21.3923	-0.0801673	0.0868792	decreased
ENSMUSG00000036046.14	RP23-180L12.1	protein_coding	25.8741	26.3679	25.3803	-0.0550735	0.0872261	decreased
ENSMUSG00000024050.15	Wiz	protein_coding	11.5951	12.1342	11.0559	-0.134254	0.0872332	decreased
ENSMUSG00000035133.9	Arhgap5	protein_coding	32.212	33.7174	30.7065	-0.134948	0.0872747	decreased
ENSMUSG00000021250.13	Fos	protein_coding	9.05574	10.0965	8.01501	-0.333077	0.0874784	decreased
ENSMUSG00000020142.12	Slc1a4	protein_coding	20.0092	20.4731	19.5452	-0.0669151	0.0877131	decreased
ENSMUSG00000022305.13	Lrp12	protein_coding	18.9383	19.4597	18.4168	-0.0794695	0.0877226	decreased
ENSMUSG00000003226.7	Ranbp2	protein_coding	21.7507	22.1698	21.3317	-0.0555946	0.0878657	decreased
ENSMUSG00000030788.16	Rnf141	protein_coding	17.3745	17.9208	16.8283	-0.0907458	0.0882713	decreased
ENSMUSG00000018548.15	Trim37	protein_coding	59.1	60.1135	58.0866	-0.0494837	0.0883506	decreased
ENSMUSG00000053199.13	Arhgap20	protein_coding	19.2727	20.0438	18.5016	-0.115506	0.0888383	decreased
ENSMUSG00000003559.7	As3mt	protein_coding	6.80622	7.08565	6.5268	-0.118525	0.0888416	decreased
ENSMUSG00000025321.14	Itgb8	protein_coding	7.06029	7.48099	6.63959	-0.172135	0.0888989	decreased
ENSMUSG00000060657.8	Marf1	protein_coding	18.1584	18.3973	17.9195	-0.0379664	0.0889563	decreased
ENSMUSG00000035246.16	Pcyt1b	protein_coding	9.11572	9.54229	8.68916	-0.13512	0.0889875	decreased
ENSMUSG00000022792.16	Yars2	protein_coding	8.90882	9.377	8.44064	-0.151775	0.0899809	decreased
ENSMUSG00000103472.1	Pcdhga7	protein_coding	7.10854	7.59582	6.62125	-0.198102	0.0901118	decreased
ENSMUSG00000020009.12	Ifngr1	protein_coding	8.27359	8.55952	7.98765	-0.0997593	0.0901389	decreased
ENSMUSG00000020181.16	Nav3	protein_coding	7.22701	7.50877	6.94525	-0.112549	0.0904987	decreased
ENSMUSG00000002546.16	Golga2	protein_coding	22.2606	22.7408	21.7805	-0.0622503	0.0906349	decreased
ENSMUSG00000026749.11	Nek6	protein_coding	8.93199	9.60431	8.25966	-0.217599	0.0907219	decreased
ENSMUSG00000037722.8	Gnpnat1	protein_coding	5.69011	6.11944	5.26078	-0.218122	0.0908171	decreased
ENSMUSG00000031661.12	Nkd1	protein_coding	6.96739	7.37903	6.55575	-0.17067	0.0910338	decreased
ENSMUSG00000026516.8	Nvl	protein_coding	6.5293	6.81157	6.24703	-0.124815	0.0911258	decreased
ENSMUSG00000020231.15	Dip2a	protein_coding	12.8063	13.5626	12.05	-0.170605	0.0911894	decreased
ENSMUSG00000038268.4	Ovca2	protein_coding	8.50785	9.00739	8.0083	-0.169613	0.0914542	decreased
ENSMUSG00000030815.11	Phkg2	protein_coding	27.7746	28.3549	27.1942	-0.0603025	0.0916099	decreased
ENSMUSG00000029705.17	Cux1	protein_coding	23.9217	24.6611	23.1823	-0.0892155	0.0924307	decreased
ENSMUSG00000052299.8	Ltn1	protein_coding	11.3116	11.5217	11.1015	-0.0535905	0.0926456	decreased
ENSMUSG00000004035.12	Gstm7	protein_coding	12.1894	12.5474	11.8314	-0.0847677	0.0928927	decreased
ENSMUSG00000027650.12	Tti1	protein_coding	6.19118	6.41714	5.96522	-0.105354	0.0929811	decreased
ENSMUSG00000005360.14	Slc1a3	protein_coding	148.592	153.433	143.751	-0.094037	0.0934484	decreased
ENSMUSG00000018909.15	Arrb1	protein_coding	52.4415	53.8922	50.9907	-0.0798423	0.0935586	decreased
ENSMUSG00000078923.10	Ube2v1	protein_coding	11.3261	12.1286	10.5236	-0.204785	0.0938934	decreased
ENSMUSG00000032064.17	Dixdc1	protein_coding	19.9638	20.5082	19.4194	-0.0787022	0.0939405	decreased
ENSMUSG00000052566.8	Hook2	protein_coding	4.74049	5.076	4.40497	-0.204561	0.0940245	decreased
ENSMUSG00000035437.15	Rabgap1	protein_coding	21.1163	21.6487	20.5839	-0.072764	0.0940832	decreased
ENSMUSG00000034152.6	Exoc3	protein_coding	24.4329	24.9958	23.87	-0.0664871	0.0943515	decreased
ENSMUSG00000039850.16	Endov	protein_coding	7.74459	8.17835	7.31083	-0.161775	0.0943532	decreased
ENSMUSG00000041245.13	Wnk3	protein_coding	4.98332	5.32114	4.64551	-0.195899	0.0944548	decreased
ENSMUSG00000025909.16	Sntg1	protein_coding	5.71392	5.84082	5.58701	-0.0640962	0.0947228	decreased
ENSMUSG00000021371.5	Mcur1	protein_coding	4.66637	4.86237	4.47037	-0.121267	0.0947596	decreased
ENSMUSG00000063808.14	Gpatch1	protein_coding	8.06485	8.3525	7.77719	-0.102958	0.0949741	decreased
ENSMUSG00000029407.10	Uso1	protein_coding	22.2906	22.7028	21.8784	-0.0533652	0.0950511	decreased
ENSMUSG00000036503.13	Rnf13	protein_coding	50.3744	52.086	48.6627	-0.0980783	0.0951555	decreased
ENSMUSG00000074829.10	CAAA01180111.1	protein_coding	8.27639	8.75608	7.7967	-0.167422	0.0955581	decreased
ENSMUSG00000090546.1	Cdr1	protein_coding	15.6379	16.5458	14.7299	-0.16772	0.0956548	decreased
ENSMUSG00000047036.8	Zfp445	protein_coding	44.2974	45.3908	43.204	-0.0712372	0.0960963	decreased
ENSMUSG00000020456.17	Ogdh	protein_coding	69.5108	70.4955	68.5261	-0.0408762	0.0961627	decreased
ENSMUSG00000029076.14	Sdf4	protein_coding	87.5489	89.8308	85.267	-0.0752216	0.0962246	decreased
ENSMUSG00000059495.14	Arhgef12	protein_coding	24.5408	25.8687	23.213	-0.156275	0.096277	decreased
ENSMUSG00000038668.14	Lpar1	protein_coding	10.0953	11.0169	9.17368	-0.264153	0.0963949	decreased
ENSMUSG00000004865.15	Srpk1	protein_coding	15.9666	16.2908	15.6425	-0.0585863	0.09681	decreased
ENSMUSG00000021983.16	Atp8a2	protein_coding	5.02656	5.24498	4.80814	-0.125459	0.0968798	decreased
ENSMUSG00000058793.14	Cds2	protein_coding	75.7621	77.3942	74.1299	-0.0621699	0.0969112	decreased
ENSMUSG00000049721.14	Gal3st1	protein_coding	6.488	7.15916	5.81683	-0.299556	0.0969535	decreased
ENSMUSG00000030616.15	Sytl2	protein_coding	6.13457	6.73803	5.5311	-0.28476	0.0971273	decreased
ENSMUSG00000056342.16	Usp34	protein_coding	13.535	14.2679	12.8021	-0.156385	0.0974612	decreased
ENSMUSG00000025212.16	Sfxn3	protein_coding	46.2522	46.9546	45.5498	-0.0438197	0.0976668	decreased
ENSMUSG00000042790.16	Rnf214	protein_coding	19.1187	19.5968	18.6407	-0.0721622	0.0977301	decreased
ENSMUSG00000032705.9	Exd2	protein_coding	21.3906	21.9399	20.8413	-0.0741095	0.0979319	decreased
ENSMUSG00000006262.15	Mob1b	protein_coding	7.22684	7.38831	7.06536	-0.064482	0.0982829	decreased
ENSMUSG00000003131.7	Pafah1b2	protein_coding	56.3584	57.7691	54.9478	-0.0722363	0.098377	decreased
ENSMUSG00000036678.8	Aaas	protein_coding	5.85478	6.14367	5.56589	-0.142489	0.098475	decreased
ENSMUSG00000023328.14	Ache	protein_coding	34.1737	35.0859	33.2615	-0.0770381	0.0984929	decreased
ENSMUSG00000006127.9	Inpp5k	protein_coding	13.3526	13.7251	12.9801	-0.0805152	0.0986133	decreased
ENSMUSG00000021313.16	Ryr2	protein_coding	5.70295	6.01261	5.39328	-0.156829	0.0986231	decreased
ENSMUSG00000011884.13	Gltp	protein_coding	24.209	25.1757	23.2422	-0.115281	0.0986347	decreased
ENSMUSG00000003934.5	Efnb3	protein_coding	64.4086	65.3987	63.4184	-0.0443605	0.0986492	decreased
ENSMUSG00000037242.8	Clic4	protein_coding	24.127	25.0137	23.2403	-0.106086	0.0990784	decreased
ENSMUSG00000039197.10	Adk	protein_coding	24.5318	25.2796	23.7841	-0.0879763	0.0993944	decreased
ENSMUSG00000102918.1	Pcdhgc3	protein_coding	25.3585	26.6035	24.1135	-0.141779	0.0995276	decreased
ENSMUSG00000020646.17	Mboat2	protein_coding	10.0391	10.5783	9.49999	-0.15511	0.0995704	decreased
ENSMUSG00000058690.14	Ccser2	protein_coding	18.1196	18.7808	17.4583	-0.105345	0.0996142	decreased
ENSMUSG00000020817.16	Rabep1	protein_coding	32.6152	33.0381	32.1924	-0.0374121	0.0997381	decreased
ENSMUSG00000013846.10	St3gal1	protein_coding	7.55464	8.1261	6.98317	-0.21868	0.100761	decreased
ENSMUSG00000024187.14	Fam234a	protein_coding	6.4855	6.66342	6.30757	-0.0791785	0.101089	decreased
ENSMUSG00000021277.16	Traf3	protein_coding	7.64904	7.82319	7.47489	-0.0657046	0.101391	decreased
ENSMUSG00000005882.18	Uqcc1	protein_coding	25.6612	26.383	24.9393	-0.0811857	0.101966	decreased
ENSMUSG00000040037.13	Negr1	protein_coding	58.9865	60.2017	57.7713	-0.0594521	0.10209	decreased
ENSMUSG00000021256.5	Vash1	protein_coding	4.76126	5.1544	4.36811	-0.238794	0.10213	decreased
ENSMUSG00000035666.14	Gtf3c4	protein_coding	8.32659	8.64455	8.00864	-0.110232	0.102647	decreased
ENSMUSG00000106175.1	Gm44313	miRNA	100.927	120.161	81.6928	-0.556684	0.102804	decreased
ENSMUSG00000033124.15	Atg9a	protein_coding	36.972	37.9075	36.0366	-0.0730178	0.103461	decreased
ENSMUSG00000033228.8	Scaf11	protein_coding	10.5581	11.0012	10.1151	-0.121151	0.103607	decreased
ENSMUSG00000022425.16	Enpp2	protein_coding	45.9768	50.7183	41.2353	-0.298625	0.104085	decreased
ENSMUSG00000050912.15	Tmem123	protein_coding	6.98339	7.27022	6.69656	-0.11858	0.104687	decreased
ENSMUSG00000022619.5	Mapk8ip2	protein_coding	53.2185	53.7745	52.6625	-0.0301471	0.104921	decreased
ENSMUSG00000041702.7	Btbd7	protein_coding	5.3562	5.59361	5.11879	-0.127978	0.104928	decreased
ENSMUSG00000032854.12	Ugt8a	protein_coding	17.9217	19.3127	16.5307	-0.224405	0.105049	decreased
ENSMUSG00000041058.15	Wwp1	protein_coding	8.16557	8.44757	7.88356	-0.0996885	0.105314	decreased
ENSMUSG00000000631.20	Myo18a	protein_coding	32.7607	33.086	32.4354	-0.0286517	0.105405	decreased
ENSMUSG00000097048.7	RP23-20K24.5	antisense	17.8938	20.5688	15.2189	-0.434597	0.105751	decreased
ENSMUSG00000024019.17	Cmtr1	protein_coding	16.3072	16.7533	15.861	-0.0789614	0.105788	decreased
ENSMUSG00000043644.4	RP23-82I5.2	bidirectional_promoter_lncRNA	7.44253	7.91488	6.97018	-0.18337	0.105911	decreased
ENSMUSG00000015766.14	Eps8	protein_coding	6.44749	6.69204	6.20295	-0.109491	0.10617	decreased
ENSMUSG00000022505.9	Emp2	protein_coding	9.3369	10.0489	8.6249	-0.220456	0.106319	decreased
ENSMUSG00000085151.7	RP23-105M23.4	processed_transcript	5.86188	6.17531	5.54846	-0.154424	0.106646	decreased
ENSMUSG00000045237.5	RP23-403O11.1	protein_coding	6.50153	6.88884	6.11422	-0.172093	0.106883	decreased
ENSMUSG00000085882.1	RP23-192P17.5	processed_transcript	5.49732	5.90508	5.08955	-0.214418	0.107149	decreased
ENSMUSG00000039936.18	Pik3cd	protein_coding	4.94436	5.24885	4.63987	-0.177915	0.107233	decreased
ENSMUSG00000028830.14	RP23-273D6.2	protein_coding	22.0069	22.7272	21.2865	-0.0944768	0.107348	decreased
ENSMUSG00000063434.5	Sorcs3	protein_coding	11.3501	11.716	10.9842	-0.0930544	0.107361	decreased
ENSMUSG00000041417.15	Pik3r1	protein_coding	23.6883	24.3945	22.9821	-0.0860474	0.107786	decreased
ENSMUSG00000040618.7	Pck2	protein_coding	4.66564	4.83342	4.49785	-0.10381	0.10785	decreased
ENSMUSG00000010064.15	Slc38a3	protein_coding	28.4029	29.7857	27.02	-0.140592	0.107924	decreased
ENSMUSG00000062590.13	Armc9	protein_coding	12.029	12.6257	11.4323	-0.143248	0.10794	decreased
ENSMUSG00000001700.9	Gramd3	protein_coding	7.28996	7.96309	6.61683	-0.267187	0.108661	decreased
ENSMUSG00000028917.14	Plekhm2	protein_coding	20.9854	21.5337	20.437	-0.0754127	0.108805	decreased
ENSMUSG00000025777.8	Gdap1	protein_coding	32.1877	32.5382	31.8372	-0.031421	0.108854	decreased
ENSMUSG00000021704.8	Mtx3	protein_coding	13.4151	13.6139	13.2163	-0.0427621	0.108969	decreased
ENSMUSG00000062627.9	Mysm1	protein_coding	5.66748	5.83495	5.50001	-0.0852878	0.109052	decreased
ENSMUSG00000031618.13	Nr3c2	protein_coding	12.1768	12.5576	11.7961	-0.0902511	0.109415	decreased
ENSMUSG00000052928.8	Ctif	protein_coding	10.2187	10.5202	9.91728	-0.0851417	0.109503	decreased
ENSMUSG00000018217.12	Pmp22	protein_coding	11.5153	12.7592	10.2715	-0.312884	0.109639	decreased
ENSMUSG00000041231.15	Ublcp1	protein_coding	13.6943	14.3276	13.0611	-0.133517	0.109663	decreased
ENSMUSG00000031161.15	Hdac6	protein_coding	12.5167	12.9734	12.0599	-0.105342	0.109687	decreased
ENSMUSG00000056004.16	AC157555.1	protein_coding	25.6322	27.1715	24.093	-0.17348	0.109957	decreased
ENSMUSG00000041408.17	Wapl	protein_coding	11.5615	11.8649	11.2581	-0.0757282	0.109964	decreased
ENSMUSG00000040229.11	Gpr34	protein_coding	7.6807	8.37367	6.98772	-0.261038	0.109975	decreased
ENSMUSG00000042709.14	Atpaf2	protein_coding	9.57023	9.89174	9.24872	-0.0969711	0.110612	decreased
ENSMUSG00000035235.13	Trim13	protein_coding	6.0675	6.29017	5.84483	-0.105938	0.111187	decreased
ENSMUSG00000044709.6	Gemin7	protein_coding	22.2821	23.3354	21.2288	-0.136495	0.111327	decreased
ENSMUSG00000025016.10	Tm9sf3	protein_coding	35.2049	35.7181	34.6917	-0.0420634	0.11138	decreased
ENSMUSG00000029550.11	Sppl3	protein_coding	20.9295	21.5914	20.2675	-0.0912863	0.111861	decreased
ENSMUSG00000073412.6	Lst1	protein_coding	8.91122	9.89024	7.93219	-0.318286	0.112486	decreased
ENSMUSG00000021240.6	Abcd4	protein_coding	5.58552	5.87203	5.29901	-0.148137	0.1127	decreased
ENSMUSG00000025875.14	Tspan17	protein_coding	7.92484	8.94812	6.90157	-0.374661	0.112758	decreased
ENSMUSG00000031229.16	Atrx	protein_coding	25.2843	25.9082	24.6605	-0.0712105	0.11308	decreased
ENSMUSG00000041638.18	Gcn1l1	protein_coding	8.38495	8.70712	8.06277	-0.110919	0.113167	decreased
ENSMUSG00000004221.16	Ikbkg	protein_coding	9.60833	10.1066	9.11007	-0.149761	0.113371	decreased
ENSMUSG00000061665.6	Cd2ap	protein_coding	6.87512	7.16924	6.581	-0.123514	0.113542	decreased
ENSMUSG00000020097.14	Sgpl1	protein_coding	8.81237	9.08167	8.54307	-0.0882036	0.113799	decreased
ENSMUSG00000007653.12	Gabrb2	protein_coding	23.4568	25.0649	21.8487	-0.198121	0.1138	decreased
ENSMUSG00000026925.16	Inpp5e	protein_coding	8.28083	8.52741	8.03426	-0.0859419	0.113843	decreased
ENSMUSG00000044986.9	Tst	protein_coding	19.9227	21.6029	18.2424	-0.243929	0.114203	decreased
ENSMUSG00000037720.16	Tmem33	protein_coding	22.2178	23.6898	20.7458	-0.191445	0.114731	decreased
ENSMUSG00000026577.13	Blzf1	protein_coding	9.71821	10.1038	9.3326	-0.11455	0.115135	decreased
ENSMUSG00000031391.18	L1cam	protein_coding	37.1424	38.8117	35.4731	-0.129769	0.115317	decreased
ENSMUSG00000033066.15	Gas7	protein_coding	79.5281	82.6704	76.3858	-0.114066	0.11582	decreased
ENSMUSG00000046093.9	Hpcal4	protein_coding	280.343	288.132	272.554	-0.080186	0.11598	decreased
ENSMUSG00000020389.19	Cdkl3	protein_coding	5.04115	5.28049	4.8018	-0.137095	0.1161	decreased
ENSMUSG00000032612.14	Usp4	protein_coding	29.0796	29.5904	28.5689	-0.0506854	0.116496	decreased
ENSMUSG00000037369.17	Kdm6a	protein_coding	6.74996	7.10287	6.39705	-0.150995	0.116506	decreased
ENSMUSG00000034007.10	Scaper	protein_coding	9.57816	9.88334	9.27297	-0.0919662	0.116517	decreased
ENSMUSG00000075415.13	Fnbp1	protein_coding	29.5174	30.7248	28.3099	-0.118094	0.116865	decreased
ENSMUSG00000092252.1	RP23-3M10.9	protein_coding	10.9137	12.3584	9.46892	-0.384223	0.116964	decreased
ENSMUSG00000026442.14	Nfasc	protein_coding	35.8199	37.8544	33.7854	-0.164061	0.116984	decreased
ENSMUSG00000039904.9	Gpr37	protein_coding	15.9279	17.084	14.7719	-0.209788	0.117335	decreased
ENSMUSG00000095123.1	RP24-538B17.1	lincRNA	4.95684	5.33595	4.57774	-0.22111	0.117548	decreased
ENSMUSG00000003033.15	Ap1m1	protein_coding	30.7946	31.1603	30.4289	-0.0342654	0.11755	decreased
ENSMUSG00000063297.7	Luzp2	protein_coding	40.429	42.6046	38.2534	-0.15542	0.117696	decreased
ENSMUSG00000025899.14	Alkbh8	protein_coding	7.19151	7.59076	6.79227	-0.160351	0.117763	decreased
ENSMUSG00000026333.14	Gin1	protein_coding	5.44296	5.79635	5.08957	-0.187602	0.117803	decreased
ENSMUSG00000036885.14	Arhgef26	protein_coding	5.00925	5.20508	4.81343	-0.112855	0.117894	decreased
ENSMUSG00000005871.14	Apc	protein_coding	27.7958	29.0448	26.5467	-0.129744	0.117912	decreased
ENSMUSG00000057193.8	Slc44a2	protein_coding	12.92	13.2121	12.6279	-0.0652376	0.118251	decreased
ENSMUSG00000113309.1	RP23-29I5.8	TEC	8.38942	8.70074	8.0781	-0.107122	0.118371	decreased
ENSMUSG00000032462.14	Pik3cb	protein_coding	5.26096	5.35829	5.16364	-0.0533824	0.118381	decreased
ENSMUSG00000111394.1	RP23-320D23.6	TEC	6.81954	7.05198	6.5871	-0.0983863	0.118502	decreased
ENSMUSG00000037712.16	Fermt2	protein_coding	23.8718	24.7709	22.9727	-0.10873	0.118937	decreased
ENSMUSG00000025702.15	March8	protein_coding	17.8253	18.2535	17.397	-0.06934	0.119297	decreased
ENSMUSG00000000532.11	Acvr1b	protein_coding	32.6053	33.1366	32.074	-0.0470242	0.119457	decreased
ENSMUSG00000048001.7	Hes5	protein_coding	19.4892	20.7953	18.1831	-0.193657	0.119605	decreased
ENSMUSG00000034145.14	Tmem63c	protein_coding	12.2928	12.6105	11.9752	-0.0745797	0.119628	decreased
ENSMUSG00000064382.1	Gm26447	snoRNA	19.2333	26.2927	12.1739	-1.11088	0.119697	decreased
ENSMUSG00000102742.1	Pcdhga11	protein_coding	8.06406	8.54429	7.58382	-0.172036	0.120435	decreased
ENSMUSG00000063887.13	Nlgn1	protein_coding	15.4656	16.1758	14.7554	-0.132591	0.120457	decreased
ENSMUSG00000025757.12	Hspa4l	protein_coding	27.956	28.6176	27.2944	-0.0683011	0.120595	decreased
ENSMUSG00000055745.4	Rtl6	protein_coding	18.9243	19.3394	18.5092	-0.0633005	0.120863	decreased
ENSMUSG00000055373.8	Fut9	protein_coding	11.5143	11.7681	11.2605	-0.0636189	0.120897	decreased
ENSMUSG00000049804.9	Armcx4	protein_coding	9.72815	10.0026	9.45368	-0.0814305	0.121527	decreased
ENSMUSG00000053510.12	Nrd1	protein_coding	36.4923	37.5764	35.4083	-0.0857394	0.12155	decreased
ENSMUSG00000022300.10	Dcaf13	protein_coding	18.6826	19.2864	18.0788	-0.0932848	0.121643	decreased
ENSMUSG00000033706.13	Smyd5	protein_coding	22.1582	22.837	21.4794	-0.0884217	0.121921	decreased
ENSMUSG00000029178.14	Klf3	protein_coding	6.59244	6.88669	6.29819	-0.128874	0.121943	decreased
ENSMUSG00000034714.9	Ttyh2	protein_coding	11.4543	11.8332	11.0754	-0.0954855	0.122208	decreased
ENSMUSG00000113852.1	RP24-68E20.11	TEC	8.30087	8.71209	7.88965	-0.143058	0.122252	decreased
ENSMUSG00000022525.13	Hrasls	protein_coding	17.3956	18.1858	16.6053	-0.131174	0.122456	decreased
ENSMUSG00000109836.1	RP24-464B16.1	TEC	18.3045	19.1664	17.4427	-0.135953	0.122716	decreased
ENSMUSG00000030766.15	Arhgap17	protein_coding	4.74783	4.9098	4.58586	-0.098473	0.122804	decreased
ENSMUSG00000012609.19	Ttll5	protein_coding	4.838	5.00642	4.66957	-0.100489	0.12337	decreased
ENSMUSG00000024892.16	Pcx	protein_coding	19.5224	20.2237	18.8211	-0.103698	0.123618	decreased
ENSMUSG00000003929.10	Zfp81	protein_coding	5.07765	5.25781	4.8975	-0.102417	0.124069	decreased
ENSMUSG00000026748.13	Plxdc2	protein_coding	8.30884	8.59101	8.02666	-0.0980285	0.12462	decreased
ENSMUSG00000002326.6	Gmpr2	protein_coding	9.5943	9.87013	9.31847	-0.082977	0.124626	decreased
ENSMUSG00000040687.16	Madd	protein_coding	31.6591	32.2311	31.0872	-0.0521328	0.12476	decreased
ENSMUSG00000061778.10	Mospd2	protein_coding	9.56495	9.80007	9.32983	-0.0709403	0.124937	decreased
ENSMUSG00000023118.15	Sympk	protein_coding	32.3369	32.875	31.7988	-0.04802	0.124982	decreased
ENSMUSG00000050751.14	Pgbd5	protein_coding	42.297	43.5832	41.0108	-0.0877694	0.125137	decreased
ENSMUSG00000028995.14	Fam126a	protein_coding	7.45376	7.9442	6.96332	-0.190125	0.125166	decreased
ENSMUSG00000024855.9	Pacs1	protein_coding	20.5505	21.1135	19.9874	-0.0790725	0.12526	decreased
ENSMUSG00000024556.3	Me2	protein_coding	7.96253	8.35484	7.57022	-0.142278	0.125477	decreased
ENSMUSG00000026614.6	Slc30a10	protein_coding	6.08001	6.38192	5.77809	-0.143398	0.125502	decreased
ENSMUSG00000026959.13	Grin1	protein_coding	128.554	132.289	124.82	-0.0838404	0.12559	decreased
ENSMUSG00000038271.17	Iffo1	protein_coding	18.904	19.512	18.2961	-0.092823	0.125641	decreased
ENSMUSG00000052387.15	Trpm3	protein_coding	4.99189	5.44047	4.54331	-0.259987	0.126445	decreased
ENSMUSG00000044117.12	RP23-231E23.4	protein_coding	96.7814	98.3899	95.1729	-0.0479589	0.126632	decreased
ENSMUSG00000031691.14	Tnpo2	protein_coding	35.3012	36.2913	34.3112	-0.0809428	0.126989	decreased
ENSMUSG00000020099.8	Unc5b	protein_coding	6.44637	7.0275	5.86525	-0.260819	0.127257	decreased
ENSMUSG00000015750.15	Aph1a	protein_coding	8.49065	8.87962	8.10168	-0.132276	0.12737	decreased
ENSMUSG00000026131.18	Dst	protein_coding	25.5434	26.9884	24.0984	-0.1634	0.127397	decreased
ENSMUSG00000081944.1	RP23-330N10.7	processed_pseudogene	10.0855	11.043	9.128	-0.274765	0.127541	decreased
ENSMUSG00000021838.17	Samd4	protein_coding	4.72865	4.98775	4.46955	-0.158262	0.127801	decreased
ENSMUSG00000046793.8	Gpr61	protein_coding	5.48208	5.84711	5.11705	-0.192411	0.127863	decreased
ENSMUSG00000035236.17	Scai	protein_coding	7.60578	7.77402	7.43754	-0.0638347	0.128208	decreased
ENSMUSG00000027646.15	Src	protein_coding	26.8101	27.537	26.0831	-0.0782578	0.128235	decreased
ENSMUSG00000029554.15	Mad1l1	protein_coding	6.08338	6.34925	5.8175	-0.126188	0.128262	decreased
ENSMUSG00000026659.13	Dusp12	protein_coding	10.6861	10.8086	10.5636	-0.0330825	0.128966	decreased
ENSMUSG00000026490.18	Cdc42bpa	protein_coding	33.4196	35.0769	31.7623	-0.143206	0.129399	decreased
ENSMUSG00000034648.9	Lrrn1	protein_coding	16.6836	17.5331	15.8341	-0.14704	0.129552	decreased
ENSMUSG00000022639.14	Dubr	lincRNA	5.64833	5.83113	5.46554	-0.0934106	0.129556	decreased
ENSMUSG00000063765.12	Chadl	protein_coding	5.85259	6.09221	5.61298	-0.1182	0.129572	decreased
ENSMUSG00000056222.15	Spock1	protein_coding	42.6815	43.6483	41.7148	-0.0653639	0.129617	decreased
ENSMUSG00000025745.11	Hadha	protein_coding	16.6135	16.9605	16.2665	-0.0602748	0.129668	decreased
ENSMUSG00000024561.9	Mbd1	protein_coding	10.8049	11.0916	10.5182	-0.076584	0.130252	decreased
ENSMUSG00000043496.7	Tril	protein_coding	7.88092	8.47984	7.28201	-0.2197	0.130297	decreased
ENSMUSG00000061455.13	Stx17	protein_coding	5.09713	5.49669	4.69757	-0.226648	0.130407	decreased
ENSMUSG00000064115.13	Cadm2	protein_coding	26.8095	28.2712	25.3478	-0.157473	0.130447	decreased
ENSMUSG00000033970.15	Rfc3	protein_coding	5.31421	5.6887	4.93972	-0.203671	0.130925	decreased
ENSMUSG00000110296.1	RP23-65B16.5	antisense	24.6652	28.9845	20.3458	-0.510555	0.131189	decreased
ENSMUSG00000020268.13	Lyrm7	protein_coding	7.65677	8.10023	7.2133	-0.167305	0.131669	decreased
ENSMUSG00000037907.16	Ankrd13b	protein_coding	32.8692	33.2617	32.4767	-0.0344569	0.132028	decreased
ENSMUSG00000037112.16	Sik2	protein_coding	10.9981	11.9241	10.0721	-0.243521	0.132342	decreased
ENSMUSG00000062209.15	Erbb4	protein_coding	7.24885	7.53168	6.96601	-0.11264	0.132902	decreased
ENSMUSG00000100147.2	RP24-131B6.1	lincRNA	5.87733	6.38953	5.36512	-0.252099	0.133136	decreased
ENSMUSG00000025512.15	Chid1	protein_coding	14.6701	14.9628	14.3775	-0.0575608	0.133296	decreased
ENSMUSG00000029270.10	Fam69a	protein_coding	13.5175	14.1578	12.8773	-0.136767	0.133613	decreased
ENSMUSG00000104399.1	RP23-448A11.16	sense_intronic	6.47723	7.24529	5.70917	-0.343762	0.1337	decreased
ENSMUSG00000026842.16	Abl1	protein_coding	14.3371	14.8368	13.8374	-0.1006	0.133831	decreased
ENSMUSG00000079592.9	C1qtnf5	protein_coding	9.76298	10.5445	8.98144	-0.231474	0.133863	decreased
ENSMUSG00000014232.14	Cluap1	protein_coding	15.9161	16.097	15.7351	-0.0328054	0.133957	decreased
ENSMUSG00000106944.1	RP23-16J8.6	TEC	9.3578	9.93654	8.77905	-0.178679	0.134007	decreased
ENSMUSG00000034908.16	Sidt2	protein_coding	21.3541	21.8782	20.83	-0.070829	0.13422	decreased
ENSMUSG00000020101.14	Vsir	protein_coding	10.071	10.6105	9.53148	-0.154715	0.134296	decreased
ENSMUSG00000037815.6	Ctnna1	protein_coding	20.1745	20.6096	19.7394	-0.0622383	0.134325	decreased
ENSMUSG00000070695.4	Cntnap5a	protein_coding	5.00998	5.43799	4.58196	-0.247108	0.134397	decreased
ENSMUSG00000039194.15	Rlbp1	protein_coding	5.09011	5.76572	4.41449	-0.385254	0.134417	decreased
ENSMUSG00000044221.14	Grsf1	protein_coding	39.571	39.983	39.1591	-0.0300403	0.134999	decreased
ENSMUSG00000026965.12	Anapc2	protein_coding	27.7164	28.6157	26.8171	-0.0936537	0.13506	decreased
ENSMUSG00000021814.17	Anxa7	protein_coding	24.2786	25.0949	23.4624	-0.0970476	0.135131	decreased
ENSMUSG00000043773.5	RP23-366E4.5	lincRNA	6.96983	7.46985	6.4698	-0.207358	0.135833	decreased
ENSMUSG00000042444.10	Fam63b	protein_coding	10.1982	10.504	9.89232	-0.0865575	0.135847	decreased
ENSMUSG00000020333.17	Acsl6	protein_coding	56.3253	58.2397	54.4109	-0.0981081	0.135915	decreased
ENSMUSG00000022112.14	Gpc5	protein_coding	16.0796	16.958	15.2012	-0.157787	0.136796	decreased
ENSMUSG00000024810.16	Il33	protein_coding	22.7459	23.7749	21.7169	-0.130621	0.136819	decreased
ENSMUSG00000074782.3	RP24-230J5.2	antisense	5.91421	6.16055	5.66786	-0.120254	0.137601	decreased
ENSMUSG00000004815.12	Dgkq	protein_coding	6.65135	7.0543	6.24841	-0.175013	0.137643	decreased
ENSMUSG00000018707.13	Dync1h1	protein_coding	43.6415	45.5486	41.7345	-0.126167	0.137651	decreased
ENSMUSG00000040383.16	Aqr	protein_coding	10.8545	11.3969	10.3121	-0.144299	0.137662	decreased
ENSMUSG00000057706.7	Mex3b	protein_coding	6.56434	6.94192	6.18675	-0.166152	0.137951	decreased
ENSMUSG00000038679.16	Trps1	protein_coding	4.65721	4.87205	4.44238	-0.133196	0.138591	decreased
ENSMUSG00000066621.12	Tecpr1	protein_coding	18.3796	18.7524	18.0067	-0.0585388	0.138748	decreased
ENSMUSG00000039199.6	Zdhhc1	protein_coding	15.8327	16.213	15.4524	-0.0693201	0.13886	decreased
ENSMUSG00000057406.16	Nsd2	protein_coding	17.7948	18.1053	17.4843	-0.0503494	0.139324	decreased
ENSMUSG00000033763.14	Mtss1l	protein_coding	36.0753	37.7097	34.441	-0.13081	0.139479	decreased
ENSMUSG00000035047.9	Kri1	protein_coding	11.1254	11.509	10.7419	-0.0995091	0.139758	decreased
ENSMUSG00000048503.7	Tmem136	protein_coding	7.92769	8.23692	7.61846	-0.112606	0.139841	decreased
ENSMUSG00000035919.16	Bbs9	protein_coding	7.86117	8.40602	7.31631	-0.200307	0.13988	decreased
ENSMUSG00000042104.18	Uggt2	protein_coding	4.69993	4.92376	4.47611	-0.137515	0.141018	decreased
ENSMUSG00000034757.15	Tmub2	protein_coding	30.5087	31.3204	29.6969	-0.0767902	0.141058	decreased
ENSMUSG00000039230.14	Tbcd	protein_coding	11.7598	12.0066	11.5131	-0.0605555	0.14115	decreased
ENSMUSG00000034317.14	Trim59	protein_coding	8.18207	8.76055	7.6036	-0.20434	0.141412	decreased
ENSMUSG00000003847.16	Nfat5	protein_coding	10.5228	11.1261	9.91962	-0.165587	0.141608	decreased
ENSMUSG00000000915.15	Hip1r	protein_coding	14.3544	14.6442	14.0646	-0.0582641	0.141614	decreased
ENSMUSG00000022967.12	Ifnar1	protein_coding	12.0603	12.3959	11.7248	-0.0803038	0.141651	decreased
ENSMUSG00000028542.17	Slc6a9	protein_coding	13.8008	14.3023	13.2993	-0.104897	0.141693	decreased
ENSMUSG00000001323.17	Srr	protein_coding	29.2714	30.3377	28.205	-0.105161	0.141705	decreased
ENSMUSG00000032307.16	Ube2q2	protein_coding	17.5697	18.0666	17.0728	-0.0816225	0.141722	decreased
ENSMUSG00000045962.16	Wnk1	protein_coding	26.9337	28.2998	25.5676	-0.146472	0.142038	decreased
ENSMUSG00000041747.3	Utp15	protein_coding	8.34669	8.48396	8.20942	-0.0474575	0.142044	decreased
ENSMUSG00000041959.14	S100a10	protein_coding	12.098	12.973	11.223	-0.209049	0.142287	decreased
ENSMUSG00000029438.9	Bcl7a	protein_coding	19.3257	19.7046	18.9468	-0.0565783	0.142315	decreased
ENSMUSG00000029276.13	Glmn	protein_coding	6.6343	6.93391	6.33468	-0.130397	0.1428	decreased
ENSMUSG00000000184.12	Ccnd2	protein_coding	16.3955	17.3433	15.4477	-0.166986	0.142822	decreased
ENSMUSG00000030172.15	Erc1	protein_coding	6.81478	7.09049	6.53907	-0.116799	0.142889	decreased
ENSMUSG00000017615.12	Tnfaip1	protein_coding	13.8706	14.1712	13.5701	-0.0625236	0.142917	decreased
ENSMUSG00000031010.17	Usp9x	protein_coding	15.5381	16.4885	14.5877	-0.176707	0.142946	decreased
ENSMUSG00000025780.7	Itih5	protein_coding	5.40998	5.69942	5.12053	-0.15452	0.143129	decreased
ENSMUSG00000027366.12	Sppl2a	protein_coding	13.7819	14.1427	13.421	-0.0755654	0.143599	decreased
ENSMUSG00000028567.8	Txndc12	protein_coding	18.2051	18.7216	17.6886	-0.0818866	0.143619	decreased
ENSMUSG00000072769.6	RP24-317M4.4	lincRNA	50.2931	52.4901	48.0962	-0.126124	0.143696	decreased
ENSMUSG00000036580.15	Spg20	protein_coding	12.4189	12.8735	11.9643	-0.105668	0.144273	decreased
ENSMUSG00000046785.8	Epm2aip1	protein_coding	30.9766	31.5188	30.4345	-0.0505049	0.144289	decreased
ENSMUSG00000052102.14	Gnpda1	protein_coding	7.32474	7.37201	7.27746	-0.0186217	0.14437	decreased
ENSMUSG00000104597.1	RP24-68G17.4	antisense	28.5496	29.5478	27.5513	-0.100932	0.144422	decreased
ENSMUSG00000055421.8	Pcdh9	protein_coding	15.3833	16.1278	14.6389	-0.139743	0.144642	decreased
ENSMUSG00000027405.16	Nop56	protein_coding	32.4575	32.9181	31.9969	-0.0409475	0.144724	decreased
ENSMUSG00000029263.15	Pigg	protein_coding	5.19947	5.40107	4.99787	-0.111932	0.144877	decreased
ENSMUSG00000069495.12	Epc2	protein_coding	11.2376	11.4332	11.042	-0.0502321	0.144926	decreased
ENSMUSG00000024812.9	Tjp2	protein_coding	7.29134	7.57778	7.0049	-0.113411	0.145095	decreased
ENSMUSG00000026932.14	Nacc2	protein_coding	19.3073	20.2784	18.3363	-0.145239	0.145135	decreased
ENSMUSG00000024392.17	Bag6	protein_coding	55.576	57.042	54.1101	-0.0761258	0.145226	decreased
ENSMUSG00000026317.7	Cln8	protein_coding	5.29538	5.44921	5.14155	-0.0838419	0.14526	decreased
ENSMUSG00000047797.14	Gjb1	protein_coding	7.69867	8.57238	6.82496	-0.328876	0.145303	decreased
ENSMUSG00000021094.10	Dhrs7	protein_coding	24.0628	25.2363	22.8893	-0.140825	0.145614	decreased
ENSMUSG00000004319.15	Clcn3	protein_coding	37.4614	38.0174	36.9054	-0.0428254	0.145673	decreased
ENSMUSG00000029998.14	Pcyox1	protein_coding	31.6157	32.1557	31.0756	-0.0492907	0.146116	decreased
ENSMUSG00000090100.7	Ttbk2	protein_coding	9.24234	9.60212	8.88256	-0.112378	0.146171	decreased
ENSMUSG00000014592.20	Camta1	protein_coding	62.5505	67.1957	57.9054	-0.214671	0.146313	decreased
ENSMUSG00000053141.16	Ptprt	protein_coding	12.5774	13.3321	11.8226	-0.173349	0.146556	decreased
ENSMUSG00000039178.9	Tbc1d19	protein_coding	12.8524	13.2631	12.4417	-0.0922305	0.146638	decreased
ENSMUSG00000015016.8	Acsf3	protein_coding	9.74233	10.0967	9.38797	-0.104998	0.146795	decreased
ENSMUSG00000044465.19	Fam160a2	protein_coding	13.974	14.5764	13.3716	-0.124462	0.146854	decreased
ENSMUSG00000028256.16	Odf2l	protein_coding	5.42194	5.70211	5.14177	-0.149231	0.14743	decreased
ENSMUSG00000012422.14	Tmem167	protein_coding	9.19983	9.48489	8.91476	-0.089434	0.147715	decreased
ENSMUSG00000059003.12	Grin2a	protein_coding	6.58582	6.79087	6.38076	-0.0898696	0.147809	decreased
ENSMUSG00000049672.14	Zbtb14	protein_coding	5.68168	5.87403	5.48932	-0.0977249	0.14801	decreased
ENSMUSG00000028165.9	Cisd2	protein_coding	21.1219	21.5767	20.6671	-0.0621359	0.148035	decreased
ENSMUSG00000015829.13	Tnr	protein_coding	12.8333	13.7618	11.9047	-0.20913	0.148762	decreased
ENSMUSG00000021573.15	Tppp	protein_coding	91.7793	95.1163	88.4424	-0.104954	0.148794	decreased
ENSMUSG00000033965.10	Slc16a2	protein_coding	12.5758	12.9336	12.218	-0.082112	0.148863	decreased
ENSMUSG00000056856.12	Jakmip3	protein_coding	5.71058	6.16291	5.25826	-0.229025	0.148992	decreased
ENSMUSG00000031447.7	Lamp1	protein_coding	139.09	143.101	135.079	-0.083227	0.150146	decreased
ENSMUSG00000049739.10	Zfp646	protein_coding	5.1492	5.38539	4.91301	-0.132444	0.150165	decreased
ENSMUSG00000036560.14	Lgi4	protein_coding	8.32778	8.72634	7.92921	-0.138199	0.150189	decreased
ENSMUSG00000024298.14	Zfp871	protein_coding	10.0862	11.0089	9.16349	-0.264699	0.150572	decreased
ENSMUSG00000024597.10	Slc12a2	protein_coding	15.5159	16.0168	15.0151	-0.0931657	0.150809	decreased
ENSMUSG00000037999.13	Arap2	protein_coding	10.1749	10.4488	9.90097	-0.0776914	0.150958	decreased
ENSMUSG00000031453.16	Rasa3	protein_coding	14.6629	15.2041	14.1216	-0.106553	0.151361	decreased
ENSMUSG00000094002.3	RP23-195H19.1	lincRNA	12.6426	13.5746	11.7106	-0.213094	0.151385	decreased
ENSMUSG00000022201.16	Zfr	protein_coding	70.8608	71.8775	69.844	-0.0414054	0.1514	decreased
ENSMUSG00000031666.15	Rbl2	protein_coding	12.7982	13.0647	12.5318	-0.0600767	0.151408	decreased
ENSMUSG00000027001.10	Dusp19	protein_coding	9.76163	10.0131	9.51017	-0.0743438	0.15209	decreased
ENSMUSG00000036181.2	Hist1h1c	protein_coding	16.1796	17.0606	15.2986	-0.157266	0.152147	decreased
ENSMUSG00000085069.2	RP23-360O1.1	antisense	5.08014	5.4826	4.67767	-0.22907	0.152176	decreased
ENSMUSG00000031028.14	Tub	protein_coding	31.0028	32.1647	29.841	-0.108182	0.152176	decreased
ENSMUSG00000039037.5	St6galnac5	protein_coding	16.7352	17.1224	16.3481	-0.0667562	0.152211	decreased
ENSMUSG00000040488.17	Ltbp4	protein_coding	10.2514	10.6787	9.82418	-0.120327	0.152223	decreased
ENSMUSG00000024142.14	Mlst8	protein_coding	15.7141	16.0664	15.3618	-0.0647056	0.152279	decreased
ENSMUSG00000105265.4	Sox2ot	processed_transcript	19.2766	20.3401	18.213	-0.159358	0.152288	decreased
ENSMUSG00000025369.15	Smarcc2	protein_coding	58.8113	59.5734	58.0492	-0.0373905	0.152394	decreased
ENSMUSG00000038456.9	Dennd2a	protein_coding	5.82201	5.91958	5.72445	-0.0483586	0.153102	decreased
ENSMUSG00000049764.8	Zfp280b	protein_coding	5.79763	5.96023	5.63503	-0.0809456	0.153223	decreased
ENSMUSG00000050121.8	Opalin	protein_coding	13.4398	15.0293	11.8502	-0.342866	0.15324	decreased
ENSMUSG00000026153.15	Fam135a	protein_coding	7.69259	7.92193	7.46324	-0.0860486	0.153505	decreased
ENSMUSG00000030407.2	Qpctl	protein_coding	8.16235	8.49432	7.83037	-0.117419	0.153934	decreased
ENSMUSG00000030317.8	Timp4	protein_coding	7.71719	8.11201	7.32238	-0.147747	0.153999	decreased
ENSMUSG00000042439.12	Zfp532	protein_coding	10.544	10.7999	10.2881	-0.0700458	0.155241	decreased
ENSMUSG00000028057.14	Rit1	protein_coding	22.6904	23.8736	21.5073	-0.150588	0.155242	decreased
ENSMUSG00000032281.11	Acsbg1	protein_coding	45.9692	47.4317	44.5067	-0.0918301	0.155337	decreased
ENSMUSG00000030850.17	Ate1	protein_coding	18.0663	18.488	17.6446	-0.0673624	0.155418	decreased
ENSMUSG00000041477.14	Dcp1b	protein_coding	8.0798	8.56407	7.59553	-0.173146	0.155502	decreased
ENSMUSG00000070000.13	Fcho1	protein_coding	31.9258	32.7874	31.0642	-0.0778885	0.155785	decreased
ENSMUSG00000022820.3	Ndufb4	protein_coding	6.88121	7.43264	6.32977	-0.231721	0.156343	decreased
ENSMUSG00000075318.12	Scn2a1	protein_coding	40.2557	41.381	39.1304	-0.0806798	0.15665	decreased
ENSMUSG00000040167.16	Ikzf5	protein_coding	6.74738	7.07204	6.42272	-0.138941	0.156748	decreased
ENSMUSG00000000605.9	Clcn4	protein_coding	43.1527	43.4743	42.8311	-0.0215041	0.157393	decreased
ENSMUSG00000025153.9	Fasn	protein_coding	37.0522	38.073	36.0314	-0.0795148	0.157634	decreased
ENSMUSG00000040472.15	Rabggta	protein_coding	20.1494	21.0192	19.2795	-0.124638	0.157841	decreased
ENSMUSG00000015341.17	Golga7	protein_coding	35.9455	37.1968	34.6941	-0.100489	0.157957	decreased
ENSMUSG00000001062.18	Vps9d1	protein_coding	17.4492	17.7021	17.1964	-0.041814	0.158055	decreased
ENSMUSG00000079442.12	St6galnac4	protein_coding	6.89411	7.12279	6.66543	-0.0957446	0.158074	decreased
ENSMUSG00000026926.14	Pmpca	protein_coding	34.7507	35.3436	34.1577	-0.0492395	0.158293	decreased
ENSMUSG00000022214.15	Dcaf11	protein_coding	32.0613	32.6675	31.4551	-0.0545621	0.15835	decreased
ENSMUSG00000006517.5	Mvd	protein_coding	9.11038	9.77016	8.4506	-0.209328	0.159286	decreased
ENSMUSG00000066571.13	RP23-349I9.6	protein_coding	6.99547	7.38309	6.60785	-0.160044	0.159785	decreased
ENSMUSG00000114797.1	Nupl1	protein_coding	16.0311	16.3606	15.7016	-0.059314	0.160103	decreased
ENSMUSG00000004798.14	Ulk2	protein_coding	23.0681	23.5756	22.5606	-0.063487	0.160114	decreased
ENSMUSG00000026024.14	Als2	protein_coding	7.43075	7.68453	7.17698	-0.0985795	0.160129	decreased
ENSMUSG00000042903.8	Foxo4	protein_coding	7.69385	8.07925	7.30845	-0.144656	0.16019	decreased
ENSMUSG00000003528.14	Slc25a1	protein_coding	26.8917	27.5262	26.2573	-0.0680869	0.160532	decreased
ENSMUSG00000006005.17	Tpr	protein_coding	18.0462	18.6549	17.4376	-0.0973559	0.160608	decreased
ENSMUSG00000016018.4	Skiv2l2	protein_coding	20.9479	21.5407	20.3551	-0.0816794	0.160624	decreased
ENSMUSG00000032816.15	Igdcc4	protein_coding	6.60053	7.10214	6.09892	-0.219701	0.161001	decreased
ENSMUSG00000025531.14	Chm	protein_coding	14.0808	14.5253	13.6364	-0.0910983	0.161153	decreased
ENSMUSG00000029190.19	AC167815.1	protein_coding	24.4104	25.2252	23.5957	-0.0963419	0.161254	decreased
ENSMUSG00000035051.14	Dhx57	protein_coding	11.5294	11.849	11.2097	-0.0800176	0.16143	decreased
ENSMUSG00000078816.9	Prkcg	protein_coding	69.1404	71.3698	66.911	-0.093071	0.161789	decreased
ENSMUSG00000023055.10	Calcoco1	protein_coding	37.5759	38.3901	36.7617	-0.0625308	0.162215	decreased
ENSMUSG00000063889.16	Crem	protein_coding	13.9935	14.9854	13.0016	-0.204869	0.162747	decreased
ENSMUSG00000025104.13	Hdgfrp3	protein_coding	26.4202	26.7295	26.1108	-0.0337861	0.162747	decreased
ENSMUSG00000025007.13	Aldh18a1	protein_coding	6.58455	6.86367	6.30542	-0.122388	0.163243	decreased
ENSMUSG00000038685.18	Rtel1	protein_coding	4.85781	5.02409	4.69153	-0.0988018	0.163555	decreased
ENSMUSG00000041346.11	Wrap53	protein_coding	5.58157	5.81329	5.34986	-0.119854	0.163912	decreased
ENSMUSG00000021782.14	Dlg5	protein_coding	5.06693	5.25937	4.8745	-0.109637	0.164398	decreased
ENSMUSG00000039577.17	Nphp4	protein_coding	5.06144	5.24054	4.88234	-0.102141	0.164399	decreased
ENSMUSG00000030352.14	Tspan9	protein_coding	12.1932	13.0744	11.3119	-0.2089	0.164664	decreased
ENSMUSG00000055760.12	Gemin6	protein_coding	4.89918	5.21377	4.58459	-0.185536	0.164796	decreased
ENSMUSG00000034563.16	Ccpg1	protein_coding	27.3268	28.2447	26.409	-0.096947	0.164919	decreased
ENSMUSG00000022897.14	Dyrk1a	protein_coding	14.6344	15.2408	14.0281	-0.119616	0.16497	decreased
ENSMUSG00000021669.15	Col4a3bp	protein_coding	22.2807	22.6739	21.8876	-0.0509167	0.164988	decreased
ENSMUSG00000022812.13	Gsk3b	protein_coding	36.9623	38.3658	35.5589	-0.109609	0.1653	decreased
ENSMUSG00000035847.15	Ids	protein_coding	137.756	138.957	136.556	-0.0251458	0.165386	decreased
ENSMUSG00000021756.12	Il6st	protein_coding	15.7959	17.9844	13.6075	-0.402348	0.165943	decreased
ENSMUSG00000045427.13	Hnrnph2	protein_coding	46.4306	47.7531	45.1081	-0.0822089	0.165971	decreased
ENSMUSG00000098923.1	Tmem185b	protein_coding	6.0139	6.10772	5.92007	-0.0450197	0.16598	decreased
ENSMUSG00000044134.9	Fam109a	protein_coding	5.658	5.87346	5.44254	-0.10993	0.166184	decreased
ENSMUSG00000021279.5	Cdc42bpb	protein_coding	27.4573	28.0531	26.8614	-0.0626292	0.16628	decreased
ENSMUSG00000031540.13	Kat6a	protein_coding	9.41984	9.96554	8.87414	-0.167341	0.166389	decreased
ENSMUSG00000031714.9	Gab1	protein_coding	8.2678	8.5977	7.9379	-0.115194	0.166931	decreased
ENSMUSG00000046312.4	RP23-100C7.2	protein_coding	8.11185	8.48249	7.74121	-0.131928	0.167334	decreased
ENSMUSG00000021796.15	Bmpr1a	protein_coding	12.7694	13.1175	12.4213	-0.078673	0.167478	decreased
ENSMUSG00000046056.15	Sbsn	protein_coding	11.6425	12.1572	11.1278	-0.127639	0.167614	decreased
ENSMUSG00000036737.12	Oxsr1	protein_coding	13.0647	13.4079	12.7216	-0.0758032	0.167644	decreased
ENSMUSG00000025203.5	Scd2	protein_coding	319.242	326.355	312.129	-0.0642998	0.167914	decreased
ENSMUSG00000059824.12	Dbp	protein_coding	119.131	122.585	115.676	-0.0836968	0.168054	decreased
ENSMUSG00000019820.11	Utrn	protein_coding	18.5603	19.3706	17.7501	-0.126042	0.168691	decreased
ENSMUSG00000024978.10	Gpam	protein_coding	16.4981	17.1015	15.8947	-0.10558	0.168705	decreased
ENSMUSG00000042590.16	Ipo11	protein_coding	14.3598	14.5364	14.1833	-0.0354768	0.168807	decreased
ENSMUSG00000022885.15	St6gal1	protein_coding	5.41027	5.61228	5.20826	-0.107785	0.168914	decreased
ENSMUSG00000022664.11	Slc35a5	protein_coding	19.0733	19.9127	18.2339	-0.127071	0.169216	decreased
ENSMUSG00000002475.15	Abhd3	protein_coding	23.4847	24.3212	22.6482	-0.102818	0.169828	decreased
ENSMUSG00000031955.10	Bcar1	protein_coding	17.6914	18.0581	17.3246	-0.059824	0.170728	decreased
ENSMUSG00000030091.17	Nup210	protein_coding	6.27594	6.57449	5.97739	-0.137363	0.171026	decreased
ENSMUSG00000015290.15	Ubl4a	protein_coding	31.4176	31.7196	31.1155	-0.0277411	0.171069	decreased
ENSMUSG00000005698.15	Ctcf	protein_coding	21.7784	22.0704	21.4864	-0.0386868	0.171774	decreased
ENSMUSG00000027822.16	Slc33a1	protein_coding	12.775	13.0785	12.4714	-0.0685698	0.171937	decreased
ENSMUSG00000023942.15	Slc29a1	protein_coding	13.7672	14.362	13.1725	-0.124731	0.172352	decreased
ENSMUSG00000024642.16	Tle4	protein_coding	30.0755	30.8681	29.2828	-0.0760631	0.172569	decreased
ENSMUSG00000019809.16	Pex3	protein_coding	13.0488	13.4337	12.664	-0.0851236	0.172604	decreased
ENSMUSG00000018042.18	Cyb5r3	protein_coding	38.2299	38.8457	37.6142	-0.0464775	0.172718	decreased
ENSMUSG00000087830.1	Gm22820	misc_RNA	7.75723	9.01332	6.50115	-0.471364	0.172878	decreased
ENSMUSG00000053641.9	Dennd4a	protein_coding	10.2376	10.4436	10.0316	-0.0580594	0.173129	decreased
ENSMUSG00000036098.15	Myrf	protein_coding	12.204	12.6409	11.767	-0.103356	0.173227	decreased
ENSMUSG00000031503.13	Col4a2	protein_coding	6.50324	6.72543	6.28104	-0.0986223	0.174587	decreased
ENSMUSG00000034667.8	Xpot	protein_coding	17.418	17.8979	16.9382	-0.0795071	0.174703	decreased
ENSMUSG00000021578.17	Ccdc127	protein_coding	11.6044	11.9082	11.3005	-0.0755645	0.17472	decreased
ENSMUSG00000027429.16	Sec23b	protein_coding	14.2641	14.6582	13.87	-0.0797434	0.174727	decreased
ENSMUSG00000030780.15	AC124566.2	protein_coding	6.67876	6.76629	6.59122	-0.0378188	0.175013	decreased
ENSMUSG00000101872.1	RP23-189P1.2	antisense	9.50932	11.0278	7.99086	-0.464721	0.175257	decreased
ENSMUSG00000051335.6	Gfod1	protein_coding	11.6458	12.0857	11.2059	-0.109046	0.175477	decreased
ENSMUSG00000046709.16	Mapk10	protein_coding	46.3729	47.795	44.9508	-0.0885108	0.175705	decreased
ENSMUSG00000018481.9	Appbp2	protein_coding	15.9971	16.3618	15.6325	-0.065789	0.175908	decreased
ENSMUSG00000041624.10	Gucy1a2	protein_coding	5.84574	6.49427	5.19722	-0.321429	0.175932	decreased
ENSMUSG00000115692.1	RP23-201I4.13	antisense	4.65887	5.38015	3.9376	-0.450331	0.176152	decreased
ENSMUSG00000063320.11	RP23-462F3.3	protein_coding	14.2662	15.5647	12.9678	-0.263337	0.17652	decreased
ENSMUSG00000027889.17	Ampd2	protein_coding	20.359	20.7885	19.9296	-0.060873	0.176675	decreased
ENSMUSG00000062234.14	Gak	protein_coding	24.6492	25.0982	24.2003	-0.052561	0.176786	decreased
ENSMUSG00000047013.15	Fbxo41	protein_coding	20.2472	20.8268	19.6677	-0.0826131	0.177012	decreased
ENSMUSG00000020238.14	Ncln	protein_coding	21	21.3391	20.6609	-0.0465916	0.177195	decreased
ENSMUSG00000104156.2	RP23-371A16.2	lincRNA	8.62222	10.6567	6.58776	-0.693899	0.177643	decreased
ENSMUSG00000053799.6	Exoc6	protein_coding	14.805	15.3787	14.2313	-0.111869	0.177861	decreased
ENSMUSG00000026667.14	Uhmk1	protein_coding	45.2573	45.6335	44.881	-0.0239874	0.178595	decreased
ENSMUSG00000024069.12	Slc30a6	protein_coding	5.23073	5.37858	5.08287	-0.0815829	0.178655	decreased
ENSMUSG00000070565.11	Rasal2	protein_coding	8.16719	8.45018	7.88421	-0.100015	0.178719	decreased
ENSMUSG00000050022.16	Amz1	protein_coding	8.91157	9.43132	8.39182	-0.168475	0.178749	decreased
ENSMUSG00000040209.12	Zfp704	protein_coding	6.29215	6.55845	6.02585	-0.12219	0.179153	decreased
ENSMUSG00000029238.11	Clock	protein_coding	11.8416	12.2627	11.4204	-0.102659	0.179233	decreased
ENSMUSG00000035237.7	Lcat	protein_coding	7.02322	7.20345	6.84298	-0.0740633	0.179483	decreased
ENSMUSG00000029576.17	Radil	protein_coding	7.72264	7.95544	7.48984	-0.0870062	0.179538	decreased
ENSMUSG00000056493.9	Foxk1	protein_coding	9.65668	10.1836	9.12977	-0.157596	0.179556	decreased
ENSMUSG00000070420.4	Zscan25	protein_coding	7.16921	7.63379	6.70463	-0.187242	0.179569	decreased
ENSMUSG00000054715.11	Zscan22	protein_coding	5.3824	5.61752	5.14727	-0.126127	0.179731	decreased
ENSMUSG00000092558.3	Med20	protein_coding	10.7285	11.1944	10.2625	-0.125395	0.180277	decreased
ENSMUSG00000031226.13	Pbdc1	protein_coding	6.64604	7.08791	6.20416	-0.192125	0.180461	decreased
ENSMUSG00000069895.4	Atxn1l	protein_coding	8.98787	9.21962	8.75613	-0.0744134	0.180661	decreased
ENSMUSG00000037470.14	Uggt1	protein_coding	7.18973	7.40141	6.97804	-0.0849776	0.180685	decreased
ENSMUSG00000029578.15	Wipi2	protein_coding	24.231	24.9448	23.5173	-0.0850168	0.181893	decreased
ENSMUSG00000007682.6	Dio2	protein_coding	9.73142	10.3645	9.09833	-0.187977	0.181977	decreased
ENSMUSG00000058013.11	Sept11	protein_coding	54.9546	56.1273	53.7818	-0.0615846	0.182148	decreased
ENSMUSG00000030077.11	Chl1	protein_coding	15.5321	15.886	15.1782	-0.0657582	0.18225	decreased
ENSMUSG00000031302.16	Nlgn3	protein_coding	16.1683	16.4327	15.9038	-0.0471979	0.182288	decreased
ENSMUSG00000049922.8	Slc35c1	protein_coding	5.68163	5.90108	5.46217	-0.111505	0.182507	decreased
ENSMUSG00000024170.15	Telo2	protein_coding	4.82967	5.06173	4.59761	-0.138746	0.182686	decreased
ENSMUSG00000030990.18	Pgap2	protein_coding	9.09734	9.38867	8.80601	-0.0924328	0.18286	decreased
ENSMUSG00000020946.13	Gosr2	protein_coding	35.3182	36.2631	34.3733	-0.0772166	0.182956	decreased
ENSMUSG00000033192.5	Lpcat2	protein_coding	4.92256	5.17638	4.66874	-0.148908	0.183187	decreased
ENSMUSG00000028194.15	Ddah1	protein_coding	41.741	43.8067	39.6753	-0.142912	0.183845	decreased
ENSMUSG00000017670.16	Elmo2	protein_coding	38.1471	38.6998	37.5945	-0.0418033	0.184106	decreased
ENSMUSG00000027722.14	Spata5	protein_coding	4.7394	4.90932	4.56948	-0.103492	0.18419	decreased
ENSMUSG00000005682.9	Pan2	protein_coding	6.08831	6.34349	5.83314	-0.121005	0.184244	decreased
ENSMUSG00000044066.14	Cep68	protein_coding	8.20226	8.42789	7.97664	-0.0793897	0.184796	decreased
ENSMUSG00000070576.4	Mn1	protein_coding	10.1045	10.3822	9.82672	-0.0793345	0.184917	decreased
ENSMUSG00000050947.9	Amigo1	protein_coding	17.8471	18.2063	17.488	-0.0580778	0.185098	decreased
ENSMUSG00000046699.14	Slitrk4	protein_coding	6.73163	6.91342	6.54985	-0.077937	0.185142	decreased
ENSMUSG00000022772.11	Senp5	protein_coding	9.73483	10.0903	9.37938	-0.105402	0.185234	decreased
ENSMUSG00000086043.1	RP23-191F22.7	antisense	5.66983	6.44909	4.89056	-0.399097	0.185982	decreased
ENSMUSG00000018846.8	Pank3	protein_coding	13.5931	13.9972	13.1891	-0.0857887	0.18604	decreased
ENSMUSG00000031376.15	Atp2b3	protein_coding	17.3124	18.2378	16.387	-0.15438	0.186333	decreased
ENSMUSG00000050854.9	Tmem125	protein_coding	5.20323	5.55333	4.85313	-0.194437	0.186371	decreased
ENSMUSG00000033790.11	Tubgcp5	protein_coding	8.91293	9.15685	8.66902	-0.078983	0.186419	decreased
ENSMUSG00000017286.15	Glod4	protein_coding	35.6043	36.2593	34.9493	-0.0530875	0.186735	decreased
ENSMUSG00000026933.17	Camsap1	protein_coding	16.3699	16.9662	15.7737	-0.10514	0.186874	decreased
ENSMUSG00000021458.17	AC130827.2	protein_coding	5.5998	5.74138	5.45821	-0.0729679	0.186877	decreased
ENSMUSG00000031644.19	Nek1	protein_coding	10.2723	10.695	9.84962	-0.118803	0.186954	decreased
ENSMUSG00000032757.6	Bet1	protein_coding	15.6146	16.1922	15.0371	-0.106776	0.187229	decreased
ENSMUSG00000031563.8	Wwc2	protein_coding	6.09605	6.21526	5.97683	-0.0564342	0.18744	decreased
ENSMUSG00000027108.15	Ola1	protein_coding	50.2266	51.5236	48.9297	-0.074523	0.18748	decreased
ENSMUSG00000070939.9	Tgfbrap1	protein_coding	11.221	11.4718	10.9702	-0.0644976	0.187559	decreased
ENSMUSG00000029833.17	Trim24	protein_coding	8.89833	9.11095	8.68571	-0.0689582	0.187745	decreased
ENSMUSG00000040860.16	Crocc	protein_coding	19.2164	19.859	18.5739	-0.0965188	0.188023	decreased
ENSMUSG00000014353.14	Tmem87b	protein_coding	10.6005	10.7785	10.4224	-0.0484687	0.188025	decreased
ENSMUSG00000024163.17	Mapk8ip3	protein_coding	74.6202	75.8884	73.352	-0.0490437	0.188339	decreased
ENSMUSG00000000787.12	Ddx3x	protein_coding	56.7057	57.8744	55.5369	-0.0594778	0.188453	decreased
ENSMUSG00000025092.6	Hspa12a	protein_coding	28.559	29.5388	27.5793	-0.099022	0.18847	decreased
ENSMUSG00000048537.16	Phldb1	protein_coding	31.1636	33.0567	29.2705	-0.175496	0.188723	decreased
ENSMUSG00000036634.15	Mag	protein_coding	87.6607	93.7427	81.5787	-0.200515	0.188958	decreased
ENSMUSG00000013367.5	Iglon5	protein_coding	8.7169	9.37777	8.05603	-0.219176	0.189631	decreased
ENSMUSG00000002396.8	Ocel1	protein_coding	6.92447	7.21006	6.63887	-0.119072	0.189961	decreased
ENSMUSG00000032103.10	Pus3	protein_coding	6.60019	6.73464	6.46575	-0.0587831	0.190044	decreased
ENSMUSG00000063801.7	Ap3s2	protein_coding	12.5876	12.7416	12.4335	-0.0353063	0.19061	decreased
ENSMUSG00000040424.15	Hipk4	protein_coding	24.4542	25.8668	23.0416	-0.166865	0.190915	decreased
ENSMUSG00000058297.16	Spock2	protein_coding	196.548	197.828	195.268	-0.018796	0.190936	decreased
ENSMUSG00000038181.16	Chpf2	protein_coding	13.6067	14.0821	13.1313	-0.100849	0.19105	decreased
ENSMUSG00000021930.14	Spryd7	protein_coding	33.1178	33.735	32.5006	-0.0537812	0.191245	decreased
ENSMUSG00000027630.13	Tbl1xr1	protein_coding	8.17185	8.37831	7.9654	-0.0729125	0.191398	decreased
ENSMUSG00000005774.12	Rfx5	protein_coding	5.91937	6.11211	5.72663	-0.0939841	0.191554	decreased
ENSMUSG00000023992.14	Trem2	protein_coding	14.2418	15.1512	13.3324	-0.184492	0.192172	decreased
ENSMUSG00000023845.6	Lnpep	protein_coding	8.57056	9.15	7.99111	-0.195375	0.192234	decreased
ENSMUSG00000030307.8	Slc6a11	protein_coding	33.5364	34.3608	32.7119	-0.0709495	0.192255	decreased
ENSMUSG00000116048.1	AC108412.2	protein_coding	19.0588	19.59	18.5276	-0.0804414	0.192471	decreased
ENSMUSG00000010517.7	Faf1	protein_coding	7.75388	7.8766	7.63115	-0.0456719	0.192743	decreased
ENSMUSG00000022751.8	Nit2	protein_coding	11.0486	11.2908	10.8063	-0.0632838	0.193015	decreased
ENSMUSG00000030016.14	Zfml	protein_coding	22.9973	23.5355	22.459	-0.0675427	0.193061	decreased
ENSMUSG00000097287.2	RP23-151C5.1	lincRNA	9.80624	10.0952	9.51732	-0.0850365	0.193129	decreased
ENSMUSG00000033335.17	Dnm2	protein_coding	17.8212	18.3534	17.289	-0.0861955	0.193182	decreased
ENSMUSG00000026853.15	Crat	protein_coding	16.0192	16.5521	15.4863	-0.0960158	0.193309	decreased
ENSMUSG00000022679.13	Mpv17l	protein_coding	34.3654	35.8998	32.831	-0.128916	0.193412	decreased
ENSMUSG00000032840.7	AC125061.1	protein_coding	7.10885	7.33941	6.87829	-0.0936142	0.19352	decreased
ENSMUSG00000028613.14	Lrp8	protein_coding	7.81852	8.16769	7.46935	-0.128945	0.193545	decreased
ENSMUSG00000055296.14	Tmem245	protein_coding	5.88389	6.11865	5.64913	-0.115186	0.193752	decreased
ENSMUSG00000022762.17	Ncam2	protein_coding	11.7375	12.2543	11.2206	-0.12713	0.193764	decreased
ENSMUSG00000020790.14	Ankfy1	protein_coding	9.14895	9.45308	8.84483	-0.0959511	0.193906	decreased
ENSMUSG00000018377.10	Vezf1	protein_coding	10.3294	10.4959	10.163	-0.0464921	0.194053	decreased
ENSMUSG00000030020.13	Prickle2	protein_coding	30.6125	31.5443	29.6808	-0.0878478	0.194093	decreased
ENSMUSG00000038564.10	Ift172	protein_coding	9.34553	9.60742	9.08364	-0.0808785	0.194193	decreased
ENSMUSG00000038708.10	Golga4	protein_coding	20.6069	21.1459	20.0679	-0.0754859	0.194224	decreased
ENSMUSG00000028106.13	Rprd2	protein_coding	8.76625	9.20551	8.327	-0.144701	0.194337	decreased
ENSMUSG00000026509.15	Capn2	protein_coding	22.2194	22.8407	21.5982	-0.0807001	0.194691	decreased
ENSMUSG00000047787.7	Flrt1	protein_coding	5.48802	5.78387	5.19218	-0.155694	0.194899	decreased
ENSMUSG00000025858.12	Get4	protein_coding	30.8593	31.2432	30.4754	-0.0359002	0.194913	decreased
ENSMUSG00000016534.15	Lamp2	protein_coding	30.2879	30.9897	29.5861	-0.0668709	0.195088	decreased
ENSMUSG00000074682.4	Zcchc3	protein_coding	4.94566	5.19127	4.70005	-0.143412	0.195388	decreased
ENSMUSG00000061578.8	Ksr2	protein_coding	5.87341	6.10534	5.64149	-0.113995	0.195655	decreased
ENSMUSG00000103793.1	Pcdhga6	protein_coding	7.01796	7.40243	6.63349	-0.158232	0.195802	decreased
ENSMUSG00000079109.11	Pms2	protein_coding	5.02849	5.26337	4.79361	-0.134872	0.195868	decreased
ENSMUSG00000037679.9	Inf2	protein_coding	98.733	101.764	95.702	-0.0886049	0.195956	decreased
ENSMUSG00000033382.14	Trappc8	protein_coding	12.4521	12.6606	12.2436	-0.0483218	0.196132	decreased
ENSMUSG00000074513.9	Arfip1	protein_coding	9.88842	10.3401	9.4367	-0.131899	0.196192	decreased
ENSMUSG00000022311.15	Csmd3	protein_coding	4.81099	5.09525	4.52672	-0.170688	0.197131	decreased
ENSMUSG00000015806.12	Qdpr	protein_coding	167.291	177.422	157.16	-0.174954	0.197428	decreased
ENSMUSG00000029763.17	Exoc4	protein_coding	16.7359	17.2667	16.2051	-0.0915502	0.197679	decreased
ENSMUSG00000039542.16	Ncam1	protein_coding	54.5033	56.2101	52.7965	-0.0903889	0.197905	decreased
ENSMUSG00000071379.2	Hpcal1	protein_coding	24.2466	25.6179	22.8753	-0.163362	0.19816	decreased
ENSMUSG00000029176.13	Anapc4	protein_coding	14.3459	14.6821	14.0097	-0.0676321	0.198223	decreased
ENSMUSG00000058486.11	Wdr91	protein_coding	9.06035	9.32528	8.79542	-0.0843941	0.198384	decreased
ENSMUSG00000041225.16	Arhgap12	protein_coding	12.3893	12.7286	12.0501	-0.0790249	0.198466	decreased
ENSMUSG00000024084.7	Qpct	protein_coding	13.3401	14.0766	12.6037	-0.159459	0.198577	decreased
ENSMUSG00000021720.11	Rnf180	protein_coding	7.41532	7.69708	7.13356	-0.109689	0.198585	decreased
ENSMUSG00000037400.17	Atp11b	protein_coding	16.4864	17.2098	15.7631	-0.126682	0.198763	decreased
ENSMUSG00000025262.8	Fam120c	protein_coding	12.7533	13.2657	12.2409	-0.115995	0.198773	decreased
ENSMUSG00000045201.6	Lrrc3b	protein_coding	6.7631	6.93973	6.58648	-0.0753719	0.198981	decreased
ENSMUSG00000030180.15	Kdm5a	protein_coding	6.86128	7.12662	6.59594	-0.11164	0.199096	decreased
ENSMUSG00000030306.14	Tmtc1	protein_coding	18.0351	19.0114	17.0589	-0.156335	0.199191	decreased
ENSMUSG00000040896.16	Kcnd3	protein_coding	8.67369	9.14425	8.20312	-0.156692	0.199576	decreased
ENSMUSG00000033713.12	Foxn3	protein_coding	5.27235	5.36652	5.17817	-0.0515463	0.199905	decreased
ENSMUSG00000022477.13	Aco2	protein_coding	190.94	193.857	188.024	-0.044071	0.200051	decreased
ENSMUSG00000001211.15	Agpat3	protein_coding	55.5502	56.8271	54.2732	-0.06634	0.200186	decreased
ENSMUSG00000033943.15	Mga	protein_coding	8.24892	8.56169	7.93615	-0.109456	0.200531	decreased
ENSMUSG00000030811.14	Fbxl19	protein_coding	25.1027	25.3347	24.8707	-0.0266715	0.200606	decreased
ENSMUSG00000038773.11	Kdm3b	protein_coding	11.9662	12.3264	11.606	-0.0868726	0.200703	decreased
ENSMUSG00000027312.14	Atrn	protein_coding	29.4539	30.6304	28.2775	-0.115311	0.201248	decreased
ENSMUSG00000030123.15	Plxnd1	protein_coding	15.7507	16.5019	14.9994	-0.137727	0.201681	decreased
ENSMUSG00000023026.16	Dip2b	protein_coding	9.98862	10.2655	9.71172	-0.0800075	0.201897	decreased
ENSMUSG00000030498.15	Gas2	protein_coding	5.02341	5.22084	4.82599	-0.113457	0.2023	decreased
ENSMUSG00000025894.11	Aasdhppt	protein_coding	12.6048	12.9352	12.2744	-0.0756499	0.202419	decreased
ENSMUSG00000046079.16	Lrrc8d	protein_coding	15.8106	16.1036	15.5176	-0.0534808	0.20327	decreased
ENSMUSG00000031502.11	Col4a1	protein_coding	4.87598	5.05023	4.70174	-0.103155	0.203426	decreased
ENSMUSG00000060166.5	Zdhhc8	protein_coding	15.7154	16.1975	15.2333	-0.0885397	0.203518	decreased
ENSMUSG00000026466.16	Tor1aip1	protein_coding	10.1986	10.4232	9.97395	-0.0635665	0.204092	decreased
ENSMUSG00000037071.2	Scd1	protein_coding	38.4858	39.9233	37.0483	-0.107825	0.204142	decreased
ENSMUSG00000021745.14	Ptprg	protein_coding	12.4806	12.9673	11.9939	-0.112577	0.20483	decreased
ENSMUSG00000003778.14	Brd8	protein_coding	19.5099	20.0108	19.0089	-0.0741013	0.204983	decreased
ENSMUSG00000001018.15	Snapin	protein_coding	27.2156	27.8555	26.5757	-0.0678544	0.205428	decreased
ENSMUSG00000033799.10	Fam208b	protein_coding	5.32578	5.48235	5.16921	-0.0848524	0.206166	decreased
ENSMUSG00000110234.2	RP23-42I13.2	protein_coding	10.9107	13.894	7.92746	-0.809532	0.206333	decreased
ENSMUSG00000046480.6	Scn4b	protein_coding	231.828	242.367	221.288	-0.131268	0.206339	decreased
ENSMUSG00000020064.9	Herc4	protein_coding	9.12884	9.49678	8.7609	-0.11636	0.206522	decreased
ENSMUSG00000107705.1	RP24-267I24.5	protein_coding	8.44064	8.91233	7.96895	-0.161414	0.206543	decreased
ENSMUSG00000049148.8	Plcxd3	protein_coding	5.32395	5.82667	4.82122	-0.273272	0.206701	decreased
ENSMUSG00000020639.14	Pfn4	protein_coding	8.35923	8.6881	8.03036	-0.113575	0.206815	decreased
ENSMUSG00000062012.14	Zfp13	protein_coding	7.71354	7.92692	7.50017	-0.0798378	0.207089	decreased
ENSMUSG00000028530.14	Jak1	protein_coding	32.3384	32.8605	31.8163	-0.0465869	0.207732	decreased
ENSMUSG00000021481.11	Zfp346	protein_coding	14.7796	15.328	14.2311	-0.107125	0.207757	decreased
ENSMUSG00000026096.14	Osgepl1	protein_coding	6.77614	7.0664	6.48589	-0.123671	0.207789	decreased
ENSMUSG00000008976.16	Gabpa	protein_coding	8.46175	8.58013	8.34336	-0.040371	0.207824	decreased
ENSMUSG00000032580.12	Rbm5	protein_coding	46.7398	47.4653	46.0144	-0.0447878	0.208646	decreased
ENSMUSG00000027002.13	Nckap1	protein_coding	130.377	132.178	128.576	-0.0398571	0.209639	decreased
ENSMUSG00000022463.8	Srebf2	protein_coding	44.2603	44.915	43.6056	-0.0426861	0.209794	decreased
ENSMUSG00000028556.15	Dock7	protein_coding	7.29996	7.60367	6.99625	-0.120115	0.209961	decreased
ENSMUSG00000002602.16	Axl	protein_coding	12.3191	12.4965	12.1417	-0.0415498	0.20998	decreased
ENSMUSG00000024431.14	Nr3c1	protein_coding	17.1843	17.8263	16.5422	-0.107853	0.210038	decreased
ENSMUSG00000024588.8	Fech	protein_coding	20.5518	20.9601	20.1436	-0.0573264	0.210095	decreased
ENSMUSG00000029752.12	Asns	protein_coding	49.023	50.2195	47.8264	-0.0704395	0.210312	decreased
ENSMUSG00000022843.16	Clcn2	protein_coding	15.1536	15.7009	14.6063	-0.10425	0.211122	decreased
ENSMUSG00000023913.17	Pla2g7	protein_coding	41.286	44.3422	38.2297	-0.213986	0.211132	decreased
ENSMUSG00000051166.10	Eml5	protein_coding	13.0767	13.5471	12.6062	-0.103843	0.211222	decreased
ENSMUSG00000036817.14	Sun1	protein_coding	31.6371	32.2456	31.0285	-0.0555114	0.211286	decreased
ENSMUSG00000028431.11	Ikbkap	protein_coding	12.1001	12.5058	11.6943	-0.0967998	0.211425	decreased
ENSMUSG00000015335.16	Zdhhc12	protein_coding	6.36593	6.74697	5.9849	-0.172914	0.212681	decreased
ENSMUSG00000048696.11	Mex3d	protein_coding	5.3832	5.5571	5.2093	-0.0932435	0.213163	decreased
ENSMUSG00000061603.8	Akap6	protein_coding	22.7805	23.7787	21.7823	-0.126518	0.213639	decreased
ENSMUSG00000063334.16	Krr1	protein_coding	15.9169	16.1499	15.684	-0.0422318	0.214159	decreased
ENSMUSG00000020150.13	Gamt	protein_coding	18.929	19.38	18.478	-0.0687575	0.214218	decreased
ENSMUSG00000078771.10	Evi2a	protein_coding	17.8769	19.1073	16.6465	-0.198903	0.214254	decreased
ENSMUSG00000041617.10	Ccdc74a	protein_coding	6.29833	6.6487	5.94795	-0.160679	0.214353	decreased
ENSMUSG00000060923.5	Acyp2	protein_coding	20.3529	21.0588	19.647	-0.100112	0.214603	decreased
ENSMUSG00000027551.15	Zfp64	protein_coding	7.45784	7.56007	7.35561	-0.0395553	0.214697	decreased
ENSMUSG00000029686.15	Cul1	protein_coding	38.1778	38.831	37.5246	-0.0493747	0.214809	decreased
ENSMUSG00000098371.1	RP24-288C12.6	processed_transcript	6.41769	8.56318	4.2722	-1.00317	0.214842	decreased
ENSMUSG00000032123.5	Dpagt1	protein_coding	6.48395	6.80652	6.16137	-0.143667	0.215784	decreased
ENSMUSG00000027238.17	Frmd5	protein_coding	10.4996	10.933	10.0662	-0.119172	0.215793	decreased
ENSMUSG00000053046.15	Brsk2	protein_coding	35.0025	35.7423	34.2627	-0.060995	0.215919	decreased
ENSMUSG00000013878.18	Rnf170	protein_coding	6.55913	6.78488	6.33337	-0.0993506	0.215921	decreased
ENSMUSG00000030739.18	Myh14	protein_coding	8.71007	8.89233	8.52782	-0.0603845	0.216188	decreased
ENSMUSG00000027671.14	Actl6a	protein_coding	7.98417	8.24523	7.7231	-0.0943791	0.216539	decreased
ENSMUSG00000044308.17	Ubr3	protein_coding	32.5407	33.3863	31.6951	-0.0749965	0.216698	decreased
ENSMUSG00000069769.13	Msi2	protein_coding	18.1114	18.6223	17.6005	-0.0814176	0.216881	decreased
ENSMUSG00000038312.10	Edem2	protein_coding	8.36607	8.52615	8.20598	-0.0552182	0.217093	decreased
ENSMUSG00000031561.16	Tenm3	protein_coding	17.1992	17.7878	16.6106	-0.0987868	0.217109	decreased
ENSMUSG00000055945.7	Prr18	protein_coding	18.4032	19.4901	17.3163	-0.170608	0.217318	decreased
ENSMUSG00000044340.7	Phlpp1	protein_coding	19.7765	20.1244	19.4285	-0.0507736	0.217324	decreased
ENSMUSG00000040118.15	Cacna2d1	protein_coding	25.5337	26.1054	24.962	-0.0646185	0.217575	decreased
ENSMUSG00000028383.17	Hsdl2	protein_coding	11.4856	11.755	11.2162	-0.0676822	0.218031	decreased
ENSMUSG00000034463.4	Scara3	protein_coding	7.08763	7.3754	6.79985	-0.117218	0.218691	decreased
ENSMUSG00000024740.9	Ddb1	protein_coding	66.402	67.2454	65.5586	-0.0366498	0.218745	decreased
ENSMUSG00000036053.17	Fmnl2	protein_coding	9.84246	10.0388	9.64616	-0.057554	0.218962	decreased
ENSMUSG00000097428.1	RP23-168E14.4	processed_transcript	9.39065	9.94016	8.84113	-0.169038	0.219312	decreased
ENSMUSG00000030770.15	Parva	protein_coding	8.50371	8.92565	8.08177	-0.143285	0.219567	decreased
ENSMUSG00000053465.6	Hs6st3	protein_coding	4.96075	5.34833	4.57317	-0.225894	0.219617	decreased
ENSMUSG00000053963.7	AC121838.2	protein_coding	41.7403	43.2901	40.1905	-0.107185	0.219742	decreased
ENSMUSG00000061136.14	Prpf40a	protein_coding	13.4049	13.7627	13.0472	-0.077027	0.220615	decreased
ENSMUSG00000044349.15	Snhg11	protein_coding	261.689	272.719	250.659	-0.121691	0.220812	decreased
ENSMUSG00000021193.10	Pitrm1	protein_coding	9.69422	10.1223	9.26611	-0.127503	0.220832	decreased
ENSMUSG00000090110.8	Cmc4	protein_coding	10.3102	11.2946	9.32588	-0.276323	0.221249	decreased
ENSMUSG00000021508.11	Cxcl14	protein_coding	39.8051	40.544	39.0662	-0.0535687	0.222118	decreased
ENSMUSG00000055254.15	Ntrk2	protein_coding	92.449	94.8721	90.026	-0.0756422	0.222139	decreased
ENSMUSG00000044708.5	Kcnj10	protein_coding	32.9635	34.1021	31.8249	-0.099706	0.222556	decreased
ENSMUSG00000033697.15	Arhgap39	protein_coding	12.749	13.3302	12.1678	-0.131638	0.223228	decreased
ENSMUSG00000050812.18	RP23-211P15.1	protein_coding	19.3677	19.8134	18.922	-0.066412	0.223318	decreased
ENSMUSG00000039826.13	Trub2	protein_coding	8.8769	9.51309	8.24071	-0.207146	0.223345	decreased
ENSMUSG00000020774.9	Aspa	protein_coding	13.0273	14.1686	11.8861	-0.253426	0.223492	decreased
ENSMUSG00000031951.8	Tmem231	protein_coding	8.6994	9.07094	8.32786	-0.123307	0.223731	decreased
ENSMUSG00000087367.1	AC149086.3	antisense	5.18559	6.6522	3.71899	-0.838922	0.223807	decreased
ENSMUSG00000020549.14	Elac2	protein_coding	11.6609	11.9777	11.3441	-0.0784085	0.224007	decreased
ENSMUSG00000024792.8	Zfpl1	protein_coding	15.5024	16.1196	14.8851	-0.11495	0.224028	decreased
ENSMUSG00000001036.17	Epn2	protein_coding	35.9535	36.5079	35.3991	-0.044496	0.224196	decreased
ENSMUSG00000096910.1	Zfp955b	protein_coding	5.11453	5.27818	4.95087	-0.0923604	0.224407	decreased
ENSMUSG00000074738.2	RP23-183D11.6	protein_coding	12.5638	12.8315	12.296	-0.0614968	0.224968	decreased
ENSMUSG00000030064.16	Frmd4b	protein_coding	6.68396	7.04595	6.32197	-0.156421	0.225155	decreased
ENSMUSG00000026657.16	Frmd4a	protein_coding	7.70307	7.95091	7.45524	-0.0928652	0.225276	decreased
ENSMUSG00000041236.8	Vps41	protein_coding	51.3603	52.1458	50.5747	-0.0441342	0.22532	decreased
ENSMUSG00000036916.13	Zfp280c	protein_coding	9.62578	9.83586	9.4157	-0.0629823	0.225835	decreased
ENSMUSG00000052105.16	Mtcl1	protein_coding	20.9982	21.7597	20.2367	-0.104687	0.226005	decreased
ENSMUSG00000040327.16	Cul9	protein_coding	10.5942	10.9359	10.2525	-0.0931039	0.226009	decreased
ENSMUSG00000061436.15	Hipk2	protein_coding	8.06803	8.89734	7.23873	-0.297638	0.227377	decreased
ENSMUSG00000036585.15	Fgf1	protein_coding	14.1728	14.4335	13.9121	-0.0530742	0.227957	decreased
ENSMUSG00000029191.16	Rfc1	protein_coding	9.36323	9.69624	9.03023	-0.102663	0.228131	decreased
ENSMUSG00000023830.13	Igf2r	protein_coding	5.72658	5.95098	5.50218	-0.113126	0.228862	decreased
ENSMUSG00000026872.17	Zeb2	protein_coding	12.4597	13.1427	11.7768	-0.158314	0.229272	decreased
ENSMUSG00000030303.15	Far2	protein_coding	7.08008	7.34825	6.81192	-0.10934	0.229872	decreased
ENSMUSG00000033579.16	Fa2h	protein_coding	20.526	21.4225	19.6295	-0.126108	0.229955	decreased
ENSMUSG00000024851.13	Pitpnm1	protein_coding	40.6498	41.3271	39.9724	-0.0480839	0.230173	decreased
ENSMUSG00000042671.12	Rgs8	protein_coding	62.185	64.1233	60.2467	-0.0899665	0.230414	decreased
ENSMUSG00000029022.18	Miip	protein_coding	7.90897	8.22165	7.5963	-0.114132	0.230466	decreased
ENSMUSG00000062901.2	Klhl24	protein_coding	12.4859	12.7354	12.2365	-0.0576572	0.230691	decreased
ENSMUSG00000034981.9	Parm1	protein_coding	7.07531	7.31349	6.83714	-0.0971671	0.230855	decreased
ENSMUSG00000002496.10	Tsc2	protein_coding	21.4772	21.9897	20.9646	-0.0688725	0.230964	decreased
ENSMUSG00000006390.15	Elovl1	protein_coding	14.3822	14.9007	13.8636	-0.104078	0.231438	decreased
ENSMUSG00000050473.5	Slc35d3	protein_coding	22.0604	22.7425	21.3783	-0.0892436	0.231464	decreased
ENSMUSG00000022387.17	Brd1	protein_coding	12.3645	12.7233	12.0056	-0.0837692	0.231943	decreased
ENSMUSG00000021536.7	Adcy2	protein_coding	20.7261	21.5971	19.855	-0.121333	0.232008	decreased
ENSMUSG00000007603.8	Dus3l	protein_coding	22.3121	23.2402	21.3841	-0.12008	0.232158	decreased
ENSMUSG00000042662.16	Dusp15	protein_coding	8.10274	8.72179	7.48368	-0.220876	0.232254	decreased
ENSMUSG00000036180.15	Gatad2a	protein_coding	5.3768	5.59807	5.15554	-0.118805	0.232555	decreased
ENSMUSG00000038822.15	Hace1	protein_coding	14.3316	14.5427	14.1206	-0.0425005	0.232691	decreased
ENSMUSG00000023286.16	Ube2j2	protein_coding	21.3052	21.9373	20.6732	-0.0856221	0.232895	decreased
ENSMUSG00000006818.4	Sod2	protein_coding	31.4942	32.1189	30.8695	-0.0572404	0.232954	decreased
ENSMUSG00000038039.13	Gcc2	protein_coding	15.9888	16.2291	15.7486	-0.0433595	0.233122	decreased
ENSMUSG00000003166.19	Dgcr2	protein_coding	33.6702	34.1913	33.1491	-0.0446582	0.23331	decreased
ENSMUSG00000079056.12	Kcnip3	protein_coding	50.1343	51.6486	48.6199	-0.0871842	0.233341	decreased
ENSMUSG00000029009.17	Mthfr	protein_coding	5.66876	5.85284	5.48468	-0.0937293	0.233636	decreased
ENSMUSG00000032118.16	Fez1	protein_coding	163.144	165.52	160.767	-0.0420372	0.234193	decreased
ENSMUSG00000031591.14	Asah1	protein_coding	20.1295	20.4169	19.8422	-0.0411943	0.234231	decreased
ENSMUSG00000034898.16	Filip1	protein_coding	12.4693	13.0689	11.8696	-0.138866	0.23479	decreased
ENSMUSG00000024735.13	Prpf19	protein_coding	78.9786	81.0075	76.9497	-0.0741392	0.234993	decreased
ENSMUSG00000046862.14	Pramef8	protein_coding	6.38043	6.57346	6.1874	-0.0873196	0.235423	decreased
ENSMUSG00000058740.14	Kcnt1	protein_coding	37.9747	39.2399	36.7096	-0.0961653	0.235497	decreased
ENSMUSG00000034616.16	Ssh3	protein_coding	7.83522	8.08891	7.58153	-0.0934551	0.235591	decreased
ENSMUSG00000054008.8	Ndst1	protein_coding	18.5682	19.3162	17.8202	-0.116298	0.235639	decreased
ENSMUSG00000039047.17	Pigk	protein_coding	15.7002	16.1041	15.2963	-0.0742453	0.235679	decreased
ENSMUSG00000038290.15	Smg6	protein_coding	8.66807	9.03295	8.30319	-0.121533	0.23592	decreased
ENSMUSG00000034993.7	Vat1	protein_coding	17.2655	17.7816	16.7494	-0.086273	0.236034	decreased
ENSMUSG00000063849.6	Ppcdc	protein_coding	6.54238	6.97785	6.10691	-0.192339	0.236192	decreased
ENSMUSG00000040234.16	Tm7sf3	protein_coding	18.8166	19.3883	18.2448	-0.0877035	0.236441	decreased
ENSMUSG00000028514.15	Usp24	protein_coding	11.7798	12.3128	11.2468	-0.130649	0.236536	decreased
ENSMUSG00000015095.12	Fbxw5	protein_coding	39.1101	39.5117	38.7084	-0.0296308	0.236743	decreased
ENSMUSG00000033960.5	Jcad	protein_coding	41.5957	42.9358	40.2556	-0.0929893	0.236793	decreased
ENSMUSG00000000759.14	Tubgcp3	protein_coding	12.4423	12.8626	12.0221	-0.0975011	0.23682	decreased
ENSMUSG00000030757.13	Zkscan2	protein_coding	7.61657	7.99628	7.23685	-0.143966	0.237069	decreased
ENSMUSG00000024234.6	Mtpap	protein_coding	10.7236	10.9731	10.474	-0.0671483	0.237477	decreased
ENSMUSG00000023088.17	Abcc1	protein_coding	4.84913	5.00798	4.69029	-0.0945517	0.238175	decreased
ENSMUSG00000040022.14	Rab11fip2	protein_coding	19.6734	20.5084	18.8385	-0.122531	0.238384	decreased
ENSMUSG00000027452.11	Acss1	protein_coding	9.35856	9.57273	9.1444	-0.0660419	0.238401	decreased
ENSMUSG00000039328.11	Rnf122	protein_coding	5.47315	5.77294	5.17337	-0.158202	0.238726	decreased
ENSMUSG00000062190.12	Lancl2	protein_coding	21.5097	22.2921	20.7273	-0.105003	0.238866	decreased
ENSMUSG00000087042.1	RP23-157O10.8	sense_intronic	5.23575	5.49089	4.98061	-0.140717	0.238927	decreased
ENSMUSG00000033411.16	Ctdspl2	protein_coding	7.82564	8.17771	7.47357	-0.129899	0.239075	decreased
ENSMUSG00000022892.11	App	protein_coding	487.494	494.946	480.042	-0.0441105	0.239385	decreased
ENSMUSG00000016918.15	Sulf1	protein_coding	7.67158	7.98892	7.35425	-0.119422	0.240144	decreased
ENSMUSG00000058638.14	Zfp110	protein_coding	5.02502	5.22739	4.82266	-0.116262	0.240221	decreased
ENSMUSG00000005907.14	Pex1	protein_coding	5.84934	6.09915	5.59953	-0.123302	0.240722	decreased
ENSMUSG00000045038.14	Prkce	protein_coding	63.977	65.4248	62.5292	-0.0653075	0.240829	decreased
ENSMUSG00000058997.8	Vwa8	protein_coding	7.2171	7.49569	6.93851	-0.111435	0.241167	decreased
ENSMUSG00000021423.6	Ly86	protein_coding	9.63631	9.94667	9.32596	-0.0929614	0.24172	decreased
ENSMUSG00000032418.15	Me1	protein_coding	8.73895	9.27333	8.20456	-0.17666	0.241802	decreased
ENSMUSG00000097156.7	RP23-168E14.7	lincRNA	34.1602	35.6778	32.6425	-0.128275	0.241807	decreased
ENSMUSG00000036270.16	Edc4	protein_coding	15.3181	15.6018	15.0345	-0.0534388	0.242829	decreased
ENSMUSG00000038172.14	Ttc39b	protein_coding	6.85806	7.13873	6.57739	-0.118152	0.243362	decreased
ENSMUSG00000027610.17	Gss	protein_coding	6.92091	7.21358	6.62823	-0.122092	0.243512	decreased
ENSMUSG00000006998.15	Psmd2	protein_coding	69.1356	69.6083	68.6629	-0.0197272	0.243585	decreased
ENSMUSG00000041378.1	Cldn5	protein_coding	21.0008	22.5138	19.4878	-0.208236	0.243587	decreased
ENSMUSG00000027215.13	Cd82	protein_coding	12.3538	12.9451	11.7625	-0.138211	0.243595	decreased
ENSMUSG00000031095.15	Cul4b	protein_coding	13.9935	14.2516	13.7354	-0.0532215	0.243728	decreased
ENSMUSG00000037965.14	Zc3h7a	protein_coding	12.2141	12.5982	11.83	-0.0907714	0.244234	decreased
ENSMUSG00000029328.15	Hnrnpdl	protein_coding	80.9036	84.9275	76.8798	-0.143627	0.244696	decreased
ENSMUSG00000031596.15	Slc7a2	protein_coding	6.63508	6.84759	6.42257	-0.0924464	0.244759	decreased
ENSMUSG00000061411.12	Nol4l	protein_coding	8.29195	8.54277	8.04113	-0.0873057	0.244816	decreased
ENSMUSG00000022517.17	Mgrn1	protein_coding	66.5218	67.4415	65.6022	-0.0398917	0.244876	decreased
ENSMUSG00000027340.15	Slc23a2	protein_coding	24.9469	25.413	24.4808	-0.0539179	0.245164	decreased
ENSMUSG00000053985.10	Zfp14	protein_coding	5.37578	5.56274	5.18882	-0.100387	0.245218	decreased
ENSMUSG00000024077.15	Strn	protein_coding	38.7383	40.7803	36.6964	-0.152235	0.245331	decreased
ENSMUSG00000026361.9	Cdc73	protein_coding	5.61546	5.70167	5.52924	-0.0443051	0.245766	decreased
ENSMUSG00000005102.13	Eif2ak4	protein_coding	4.94543	5.10451	4.78634	-0.0928505	0.245889	decreased
ENSMUSG00000036435.13	Exoc1	protein_coding	15.9646	16.343	15.5862	-0.0684005	0.246283	decreased
ENSMUSG00000034930.16	Rtkn	protein_coding	20.8989	21.5395	20.2583	-0.088467	0.246301	decreased
ENSMUSG00000107478.1	RP24-297C1.14	protein_coding	15.5953	16.5817	14.6088	-0.18276	0.247584	decreased
ENSMUSG00000020734.13	Grin2c	protein_coding	13.1462	13.6178	12.6746	-0.103561	0.247636	decreased
ENSMUSG00000028969.10	Cdk5	protein_coding	78.4432	79.875	77.0114	-0.0526732	0.247766	decreased
ENSMUSG00000039637.15	Coro7	protein_coding	25.1629	25.8015	24.5244	-0.0732409	0.247925	decreased
ENSMUSG00000020640.10	Itsn2	protein_coding	11.1508	11.4292	10.8724	-0.0720584	0.248023	decreased
ENSMUSG00000016386.15	Mpped2	protein_coding	37.1707	38.3292	36.0122	-0.0899595	0.248024	decreased
ENSMUSG00000027423.15	Snx5	protein_coding	39.7756	40.5311	39.0202	-0.0548057	0.248244	decreased
ENSMUSG00000002778.14	Kdelr1	protein_coding	51.6305	52.2801	50.9809	-0.0363041	0.248522	decreased
ENSMUSG00000027425.18	Csrp2bp	protein_coding	8.66959	8.93143	8.40775	-0.0871725	0.248619	decreased
ENSMUSG00000035517.17	Tdrd7	protein_coding	15.1926	15.6153	14.7699	-0.0802939	0.249255	decreased
ENSMUSG00000034636.9	Zyg11b	protein_coding	26.6756	27.2346	26.1166	-0.0604737	0.249714	decreased
ENSMUSG00000028552.13	Eps15	protein_coding	46.2013	48.0537	44.349	-0.115747	0.249969	decreased
ENSMUSG00000032086.12	Bace1	protein_coding	22.7015	23.4022	22.0008	-0.0890861	0.249991	decreased
ENSMUSG00000029103.16	Lrpap1	protein_coding	58.4449	58.9597	57.93	-0.0254169	0.250215	decreased
ENSMUSG00000000085.16	Scmh1	protein_coding	27.0965	27.9683	26.2247	-0.0928662	0.250218	decreased
ENSMUSG00000078532.9	Nkain1	protein_coding	13.8475	14.7069	12.9881	-0.179306	0.250255	decreased
ENSMUSG00000025978.14	Rftn2	protein_coding	8.14949	8.47813	7.82086	-0.11642	0.250357	decreased
ENSMUSG00000008206.16	Cers4	protein_coding	5.58157	5.72619	5.43694	-0.0747797	0.250455	decreased
ENSMUSG00000024764.9	Naa40	protein_coding	13.9941	14.1556	13.8326	-0.0332937	0.250696	decreased
ENSMUSG00000030451.15	Herc2	protein_coding	19.7125	20.3466	19.0783	-0.0928526	0.250745	decreased
ENSMUSG00000022914.15	Brwd1	protein_coding	30.8427	31.3411	30.3443	-0.0466303	0.250782	decreased
ENSMUSG00000073680.2	Tmem88b	protein_coding	22.7825	24.2487	21.3162	-0.185953	0.251075	decreased
ENSMUSG00000040220.10	Gas8	protein_coding	10.0086	10.3898	9.62736	-0.109949	0.251082	decreased
ENSMUSG00000035547.14	Capn5	protein_coding	8.28055	8.54314	8.01797	-0.09153	0.251343	decreased
ENSMUSG00000000711.3	Rab5b	protein_coding	27.9292	28.5193	27.3392	-0.060971	0.251361	decreased
ENSMUSG00000032349.13	Elovl5	protein_coding	35.2119	35.8084	34.6155	-0.0488799	0.251436	decreased
ENSMUSG00000069601.14	Ank3	protein_coding	42.4859	43.8984	41.0734	-0.0959617	0.251746	decreased
ENSMUSG00000019806.13	Aig1	protein_coding	26.3339	26.8732	25.7946	-0.0591008	0.251854	decreased
ENSMUSG00000026885.13	Ttll11	protein_coding	10.5978	10.9623	10.2333	-0.0992791	0.25192	decreased
ENSMUSG00000107062.1	RP24-143L4.2	processed_pseudogene	37.1149	41.2669	32.9629	-0.324139	0.252103	decreased
ENSMUSG00000046873.18	Mbtps2	protein_coding	6.42498	6.629	6.22096	-0.0916541	0.252144	decreased
ENSMUSG00000024081.8	Cebpz	protein_coding	12.2319	12.3891	12.0748	-0.0370642	0.252371	decreased
ENSMUSG00000066152.11	Slc31a2	protein_coding	6.09423	6.2711	5.91736	-0.083764	0.252418	decreased
ENSMUSG00000027674.16	Pex5l	protein_coding	40.9382	43.5254	38.351	-0.182593	0.253532	decreased
ENSMUSG00000002221.11	Paxip1	protein_coding	8.69881	9.01753	8.38009	-0.105767	0.253654	decreased
ENSMUSG00000047030.15	Spata2	protein_coding	16.028	16.2308	15.8252	-0.0365164	0.253687	decreased
ENSMUSG00000042210.17	Abhd14a	protein_coding	24.6274	25.1665	24.0883	-0.0631721	0.254157	decreased
ENSMUSG00000045287.6	Rtn4rl1	protein_coding	14.1976	14.499	13.8962	-0.0612663	0.254733	decreased
ENSMUSG00000042275.9	Pelo	protein_coding	7.69948	7.88749	7.51148	-0.0704685	0.254796	decreased
ENSMUSG00000025323.10	Sp4	protein_coding	7.4606	7.70889	7.21232	-0.0960598	0.254838	decreased
ENSMUSG00000056258.9	Kcnq3	protein_coding	22.4613	23.7421	21.1804	-0.164715	0.255103	decreased
ENSMUSG00000038916.7	Soga3	protein_coding	14.0937	14.3906	13.7968	-0.0607932	0.255211	decreased
ENSMUSG00000035653.16	Lrfn5	protein_coding	12.0784	12.4777	11.6791	-0.0954309	0.255376	decreased
ENSMUSG00000022983.15	Scaf4	protein_coding	9.53878	9.77077	9.30679	-0.0701896	0.255437	decreased
ENSMUSG00000034168.7	Irf2bpl	protein_coding	24.2304	24.5705	23.8904	-0.0404942	0.255504	decreased
ENSMUSG00000098233.1	RP23-342M4.1	antisense	4.70374	5.32834	4.07915	-0.38542	0.255661	decreased
ENSMUSG00000045441.5	Gprin3	protein_coding	15.7025	16.7676	14.6374	-0.19602	0.25579	decreased
ENSMUSG00000014850.15	Msh3	protein_coding	8.24497	8.51499	7.97494	-0.0945306	0.255853	decreased
ENSMUSG00000049323.8	Smcr8	protein_coding	7.5945	7.89837	7.29062	-0.115513	0.255949	decreased
ENSMUSG00000056267.14	Cep70	protein_coding	11.3259	11.9971	10.6547	-0.171197	0.256093	decreased
ENSMUSG00000026974.11	Zmynd19	protein_coding	13.6876	14.483	12.8921	-0.167869	0.256243	decreased
ENSMUSG00000040697.10	Dnajc16	protein_coding	14.4973	14.6716	14.3229	-0.0346992	0.25629	decreased
ENSMUSG00000034377.10	Tulp4	protein_coding	9.50562	9.83748	9.17376	-0.100776	0.257176	decreased
ENSMUSG00000024442.5	0610009O20Rik	protein_coding	14.3149	14.5241	14.1057	-0.0421704	0.257862	decreased
ENSMUSG00000022537.17	Tmem44	protein_coding	19.6897	20.7417	18.6377	-0.154308	0.258274	decreased
ENSMUSG00000027562.12	Car2	protein_coding	86.3877	90.6989	82.0764	-0.144119	0.258577	decreased
ENSMUSG00000020128.15	Vps54	protein_coding	9.89586	10.0642	9.72754	-0.0490822	0.258658	decreased
ENSMUSG00000021725.9	Parp8	protein_coding	5.35516	5.57915	5.13118	-0.120753	0.258679	decreased
ENSMUSG00000039354.16	Smarcal1	protein_coding	16.8269	17.4758	16.1781	-0.111314	0.258768	decreased
ENSMUSG00000041073.10	Nacad	protein_coding	10.1453	10.3394	9.95108	-0.055234	0.258806	decreased
ENSMUSG00000030096.8	Slc6a6	protein_coding	37.2538	38.1782	36.3295	-0.0716076	0.258889	decreased
ENSMUSG00000029505.17	Ep400	protein_coding	9.60744	10.0343	9.1806	-0.128276	0.259894	decreased
ENSMUSG00000002233.13	Rhoc	protein_coding	12.1391	12.9934	11.2848	-0.203402	0.259957	decreased
ENSMUSG00000058070.14	Eml1	protein_coding	23.7376	24.1592	23.316	-0.0512564	0.26043	decreased
ENSMUSG00000027893.14	Ahcyl1	protein_coding	98.7711	99.9513	97.5909	-0.0344787	0.260859	decreased
ENSMUSG00000043999.6	Gpr75	protein_coding	5.45073	5.65884	5.24261	-0.11022	0.26087	decreased
ENSMUSG00000031822.20	Gse1	protein_coding	8.31607	8.52106	8.11109	-0.0711377	0.261041	decreased
ENSMUSG00000055371.17	Stam2	protein_coding	8.22864	8.48498	7.97229	-0.0899176	0.261261	decreased
ENSMUSG00000006673.14	Qrich1	protein_coding	31.3703	31.9823	30.7584	-0.0562963	0.261274	decreased
ENSMUSG00000039427.14	Alg1	protein_coding	21.6238	21.9198	21.3278	-0.0395039	0.261405	decreased
ENSMUSG00000036257.15	Pnpla8	protein_coding	34.1106	34.3879	33.8333	-0.0234571	0.261521	decreased
ENSMUSG00000102543.5	Pcdhgc5	protein_coding	58.658	61.0635	56.2526	-0.118391	0.261745	decreased
ENSMUSG00000022946.9	Dopey2	protein_coding	14.0376	14.5306	13.5446	-0.101373	0.261805	decreased
ENSMUSG00000057335.11	Cep170	protein_coding	12.9934	13.3409	12.6458	-0.0771975	0.262075	decreased
ENSMUSG00000026799.15	Med27	protein_coding	20.859	21.3068	20.4112	-0.0619553	0.262127	decreased
ENSMUSG00000032411.15	Tfdp2	protein_coding	9.04156	9.31605	8.76706	-0.0876253	0.262502	decreased
ENSMUSG00000036054.15	Sugp2	protein_coding	21.4947	22.2019	20.7875	-0.0949667	0.263011	decreased
ENSMUSG00000059713.12	Rcan3	protein_coding	13.6604	13.9718	13.3491	-0.0657825	0.263109	decreased
ENSMUSG00000055567.18	Unc80	protein_coding	23.6093	24.4563	22.7622	-0.103564	0.26328	decreased
ENSMUSG00000028015.3	Ctso	protein_coding	10.8242	10.9777	10.6706	-0.0409389	0.263289	decreased
ENSMUSG00000025245.14	Lztfl1	protein_coding	9.50897	9.85548	9.16246	-0.105191	0.264294	decreased
ENSMUSG00000009733.9	Tfcp2	protein_coding	6.12228	6.35773	5.88683	-0.111021	0.264328	decreased
ENSMUSG00000025151.16	Maged1	protein_coding	230.696	236.019	225.372	-0.0665968	0.26441	decreased
ENSMUSG00000027187.10	Cat	protein_coding	15.7729	16.3006	15.2452	-0.0965761	0.265024	decreased
ENSMUSG00000036550.16	Cnot1	protein_coding	15.3069	15.8956	14.7182	-0.111029	0.265026	decreased
ENSMUSG00000041268.17	Dmxl2	protein_coding	23.7148	24.2487	23.1809	-0.0649728	0.265109	decreased
ENSMUSG00000028833.13	Ncdn	protein_coding	627.289	645.142	609.435	-0.0821451	0.265211	decreased
ENSMUSG00000036114.3	Rpp25l	protein_coding	19.0084	19.4785	18.5383	-0.071371	0.265327	decreased
ENSMUSG00000041720.13	Pi4ka	protein_coding	44.922	46.3636	43.4804	-0.0926263	0.265389	decreased
ENSMUSG00000034951.10	Cog7	protein_coding	19.3995	19.8543	18.9448	-0.0676472	0.265529	decreased
ENSMUSG00000023030.16	Slc11a2	protein_coding	14.3712	14.787	13.9555	-0.0834956	0.265688	decreased
ENSMUSG00000022016.16	Akap11	protein_coding	46.6898	48.2012	45.1783	-0.0934391	0.266206	decreased
ENSMUSG00000054976.14	Nyap2	protein_coding	6.81107	7.0873	6.53483	-0.117086	0.266452	decreased
ENSMUSG00000109321.1	RP23-54G8.1	processed_transcript	5.89489	6.50255	5.28724	-0.29849	0.266552	decreased
ENSMUSG00000019883.11	Echdc1	protein_coding	11.1388	11.5147	10.7628	-0.097432	0.266801	decreased
ENSMUSG00000031862.10	Atp13a1	protein_coding	12.6082	12.9649	12.2516	-0.0816409	0.26695	decreased
ENSMUSG00000040560.9	Wdr7	protein_coding	28.1009	28.6135	27.5882	-0.0526446	0.267331	decreased
ENSMUSG00000027598.16	Itch	protein_coding	14.514	14.6753	14.3527	-0.0320646	0.267477	decreased
ENSMUSG00000040407.17	Akap9	protein_coding	18.8272	19.5341	18.1203	-0.108388	0.267487	decreased
ENSMUSG00000038121.6	Fam210a	protein_coding	5.50577	5.61744	5.3941	-0.0585297	0.267569	decreased
ENSMUSG00000000223.13	Drp2	protein_coding	13.3052	13.561	13.0494	-0.05548	0.267707	decreased
ENSMUSG00000037533.19	Rapgef6	protein_coding	9.31416	9.7382	8.89012	-0.131453	0.267814	decreased
ENSMUSG00000030738.11	Eif3c	protein_coding	49.6623	50.2808	49.0439	-0.0359329	0.267844	decreased
ENSMUSG00000038375.15	Trp53inp2	protein_coding	46.1111	48.3892	43.8331	-0.142664	0.268349	decreased
ENSMUSG00000027508.15	Pag1	protein_coding	5.66423	5.85675	5.47171	-0.0981102	0.268361	decreased
ENSMUSG00000067889.4	Sptbn2	protein_coding	117.105	119.887	114.324	-0.0685511	0.268395	decreased
ENSMUSG00000030201.15	Lrp6	protein_coding	8.40591	8.62337	8.18845	-0.0746608	0.268405	decreased
ENSMUSG00000051375.15	Pcdh1	protein_coding	43.8272	45.1102	42.5442	-0.084489	0.268542	decreased
ENSMUSG00000053289.8	Ddx10	protein_coding	7.0046	7.19167	6.81753	-0.0770791	0.268548	decreased
ENSMUSG00000089762.3	Ier5l	protein_coding	9.11344	9.34894	8.87794	-0.0745773	0.268708	decreased
ENSMUSG00000065862.1	Gm24029	snoRNA	18.0038	21.8738	14.1338	-0.630051	0.268842	decreased
ENSMUSG00000033430.10	Terf2ip	protein_coding	19.3217	19.5781	19.0654	-0.038279	0.26886	decreased
ENSMUSG00000004902.7	Slc25a18	protein_coding	12.4626	13.1721	11.7531	-0.164452	0.269014	decreased
ENSMUSG00000037475.15	Thoc2	protein_coding	10.6666	10.9341	10.399	-0.0723941	0.269104	decreased
ENSMUSG00000017167.6	Cntnap1	protein_coding	43.4733	45.0544	41.8923	-0.104985	0.269156	decreased
ENSMUSG00000020859.16	Spag9	protein_coding	63.2496	64.1738	62.3254	-0.0421642	0.269438	decreased
ENSMUSG00000075590.4	Nrbp2	protein_coding	35.2737	36.1015	34.446	-0.0677224	0.269452	decreased
ENSMUSG00000032763.11	Ilvbl	protein_coding	9.84168	10.1791	9.5043	-0.0989526	0.269668	decreased
ENSMUSG00000039414.9	Heatr5b	protein_coding	9.07144	9.51115	8.63173	-0.139969	0.269698	decreased
ENSMUSG00000039176.17	Polg	protein_coding	9.41985	9.54288	9.29682	-0.0376864	0.269976	decreased
ENSMUSG00000040351.11	Ankib1	protein_coding	11.5729	11.7266	11.4193	-0.0383148	0.270122	decreased
ENSMUSG00000042686.5	Jph1	protein_coding	5.1136	5.23878	4.98843	-0.0706451	0.270198	decreased
ENSMUSG00000022822.15	Abcc5	protein_coding	41.6103	42.9585	40.2621	-0.0935211	0.270464	decreased
ENSMUSG00000090300.1	RP24-251F16.2	transcribed_processed_pseudogene	6.93382	7.99893	5.86872	-0.44676	0.270688	decreased
ENSMUSG00000047414.6	Flrt2	protein_coding	9.01024	9.28666	8.73381	-0.0885481	0.270734	decreased
ENSMUSG00000033361.13	Prrg3	protein_coding	6.09259	6.30193	5.88324	-0.0991836	0.271066	decreased
ENSMUSG00000024400.15	Wdr33	protein_coding	12.6936	12.9424	12.4447	-0.0565661	0.271138	decreased
ENSMUSG00000097772.7	RP23-325M7.3	lincRNA	6.68444	6.96513	6.40375	-0.121233	0.271367	decreased
ENSMUSG00000034194.17	R3hcc1	protein_coding	10.6268	11.1529	10.1008	-0.142945	0.271763	decreased
ENSMUSG00000026904.17	Slc4a10	protein_coding	42.0071	42.4028	41.6114	-0.0271818	0.271829	decreased
ENSMUSG00000026109.14	Tmeff2	protein_coding	17.6146	17.9768	17.2523	-0.0593502	0.272649	decreased
ENSMUSG00000026255.15	Efhd1	protein_coding	13.0817	13.8236	12.3399	-0.163799	0.273045	decreased
ENSMUSG00000032329.4	Hmg20a	protein_coding	31.6791	32.13	31.2283	-0.041067	0.273642	decreased
ENSMUSG00000028132.15	Tmem56	protein_coding	10.205	10.4724	9.93766	-0.0756108	0.27365	decreased
ENSMUSG00000027605.18	Acss2	protein_coding	14.5118	15.1893	13.8343	-0.134809	0.273669	decreased
ENSMUSG00000085996.1	RP23-76M24.3	processed_transcript	5.53292	5.9863	5.07955	-0.236962	0.273744	decreased
ENSMUSG00000041895.15	Wipi1	protein_coding	7.91017	8.23604	7.5843	-0.118935	0.274024	decreased
ENSMUSG00000025217.15	Btrc	protein_coding	42.3209	43.32	41.3219	-0.0681278	0.274204	decreased
ENSMUSG00000039270.9	Megf9	protein_coding	15.7138	16.0551	15.3725	-0.0626828	0.274531	decreased
ENSMUSG00000024127.14	Prepl	protein_coding	99.0655	101.373	96.7581	-0.0672158	0.274702	decreased
ENSMUSG00000003038.15	Hmgn2	protein_coding	99.7221	102.527	96.9169	-0.0811894	0.274716	decreased
ENSMUSG00000022175.9	Lrp10	protein_coding	8.10073	8.23673	7.96474	-0.0484444	0.274787	decreased
ENSMUSG00000048960.13	Prex2	protein_coding	7.8038	8.19176	7.41584	-0.143563	0.275228	decreased
ENSMUSG00000028973.18	Abcb8	protein_coding	18.3192	18.5538	18.0846	-0.0369529	0.275523	decreased
ENSMUSG00000062098.11	Btbd3	protein_coding	25.5267	26.7016	24.3519	-0.132894	0.27564	decreased
ENSMUSG00000001034.17	Mapk7	protein_coding	6.39028	6.60474	6.17583	-0.0968695	0.275664	decreased
ENSMUSG00000104346.1	Pcdhga3	protein_coding	5.66243	5.95743	5.36744	-0.150454	0.275718	decreased
ENSMUSG00000038990.14	Cables2	protein_coding	7.19325	7.36005	7.02644	-0.0669223	0.275756	decreased
ENSMUSG00000006307.16	Kmt2b	protein_coding	9.79425	10.1386	9.4499	-0.101487	0.276535	decreased
ENSMUSG00000061080.11	Lsamp	protein_coding	34.4038	36.5216	32.2861	-0.177835	0.276937	decreased
ENSMUSG00000027184.14	Caprin1	protein_coding	52.7022	53.5227	51.8818	-0.0449215	0.277362	decreased
ENSMUSG00000005893.14	Nr2c2	protein_coding	16.8256	17.6334	16.0177	-0.138638	0.277535	decreased
ENSMUSG00000026827.12	Gpd2	protein_coding	16.5521	17.0451	16.059	-0.085972	0.278194	decreased
ENSMUSG00000098134.1	Rnf113a2	protein_coding	8.74053	9.12021	8.36085	-0.125419	0.278208	decreased
ENSMUSG00000031529.5	Tnks	protein_coding	15.7818	16.2088	15.3549	-0.0780783	0.278242	decreased
ENSMUSG00000063275.15	Hacd1	protein_coding	6.44935	6.69526	6.20345	-0.11007	0.278773	decreased
ENSMUSG00000103697.1	RP23-423B1.6	TEC	5.61093	6.24214	4.97973	-0.325972	0.279136	decreased
ENSMUSG00000040482.15	Dxo	protein_coding	13.1841	13.8365	12.5316	-0.142905	0.279526	decreased
ENSMUSG00000039913.12	Pak7	protein_coding	6.01531	6.19698	5.83364	-0.0871697	0.279549	decreased
ENSMUSG00000011832.15	Evi5l	protein_coding	27.863	28.1609	27.5651	-0.0308489	0.279779	decreased
ENSMUSG00000028649.18	Macf1	protein_coding	28.5439	29.7124	27.3753	-0.118187	0.279895	decreased
ENSMUSG00000028572.13	Hook1	protein_coding	20.3026	20.6635	19.9417	-0.0512939	0.280075	decreased
ENSMUSG00000049354.8	Dcaf7	protein_coding	48.8738	49.6883	48.0594	-0.0480895	0.280154	decreased
ENSMUSG00000027395.15	Polr1b	protein_coding	5.46452	5.61464	5.3144	-0.0792849	0.280378	decreased
ENSMUSG00000050447.15	Lypd6	protein_coding	6.72313	7.01901	6.42726	-0.127065	0.280487	decreased
ENSMUSG00000029033.16	Acap3	protein_coding	29.3594	29.8145	28.9044	-0.0447217	0.280673	decreased
ENSMUSG00000053580.16	Tanc2	protein_coding	17.8622	18.7929	16.9316	-0.150475	0.280891	decreased
ENSMUSG00000056492.6	Adgrf5	protein_coding	7.50625	7.76771	7.24479	-0.100547	0.28104	decreased
ENSMUSG00000034647.14	Ankrd12	protein_coding	10.6863	10.8755	10.4972	-0.0510772	0.281053	decreased
ENSMUSG00000012640.16	Zfp715	protein_coding	8.30005	8.46662	8.13347	-0.0579146	0.281138	decreased
ENSMUSG00000044906.5	RP24-276H6.1	protein_coding	6.18056	6.53516	5.82596	-0.165727	0.281203	decreased
ENSMUSG00000014498.9	Ankrd52	protein_coding	11.0264	11.433	10.6197	-0.106461	0.281282	decreased
ENSMUSG00000054027.8	Nt5dc3	protein_coding	11.25	11.585	10.9151	-0.0859413	0.281645	decreased
ENSMUSG00000022454.17	Nell2	protein_coding	121.157	124.747	117.567	-0.0855299	0.282045	decreased
ENSMUSG00000026620.11	Mark1	protein_coding	35.394	35.9129	34.8751	-0.0423048	0.282275	decreased
ENSMUSG00000028403.15	Zdhhc21	protein_coding	6.98561	7.06452	6.9067	-0.0325957	0.282638	decreased
ENSMUSG00000019528.18	Gyg	protein_coding	14.4267	14.6058	14.2477	-0.035809	0.282997	decreased
ENSMUSG00000060601.13	Nr1h2	protein_coding	21.4106	21.6759	21.1453	-0.0357548	0.283773	decreased
ENSMUSG00000022412.14	Mief1	protein_coding	5.77698	5.8971	5.65687	-0.0600025	0.283834	decreased
ENSMUSG00000026830.9	Ermn	protein_coding	19.3096	19.9579	18.6613	-0.0969103	0.284405	decreased
ENSMUSG00000044791.16	Setd2	protein_coding	11.6244	12.0957	11.153	-0.117058	0.284424	decreased
ENSMUSG00000053801.18	Grwd1	protein_coding	8.32076	8.45028	8.19125	-0.0449161	0.285309	decreased
ENSMUSG00000041921.16	Metap1d	protein_coding	12.0468	12.3052	11.7885	-0.061892	0.285331	decreased
ENSMUSG00000045598.10	Zfp553	protein_coding	7.24361	7.43824	7.04899	-0.0775454	0.28559	decreased
ENSMUSG00000053477.16	Tcf4	protein_coding	28.0138	28.9744	27.0532	-0.0989794	0.285695	decreased
ENSMUSG00000030237.14	Slco1a4	protein_coding	18.4866	18.7676	18.2057	-0.043854	0.285741	decreased
ENSMUSG00000071369.11	Map3k5	protein_coding	7.20765	7.43352	6.98177	-0.0904527	0.285911	decreased
ENSMUSG00000036819.14	Jmjd4	protein_coding	7.99123	8.25556	7.7269	-0.0954758	0.286161	decreased
ENSMUSG00000060227.15	Casc4	protein_coding	32.8348	33.2876	32.3821	-0.0397912	0.286161	decreased
ENSMUSG00000025790.14	Slco3a1	protein_coding	8.62767	8.84129	8.41405	-0.0714565	0.286622	decreased
ENSMUSG00000050545.10	Fam228b	protein_coding	6.02516	6.71298	5.33734	-0.330832	0.286717	decreased
ENSMUSG00000020423.6	Btg2	protein_coding	6.10201	6.6022	5.60183	-0.237049	0.28736	decreased
ENSMUSG00000020329.12	Polrmt	protein_coding	7.45376	7.67837	7.22915	-0.0869741	0.287613	decreased
ENSMUSG00000032586.9	Traip	protein_coding	14.1812	14.6759	13.6865	-0.100702	0.288153	decreased
ENSMUSG00000055116.8	Arntl	protein_coding	9.71191	9.95834	9.46548	-0.0732301	0.288183	decreased
ENSMUSG00000038429.10	Usp5	protein_coding	68.6518	69.8593	67.4444	-0.0507535	0.288468	decreased
ENSMUSG00000018501.17	Ncor1	protein_coding	32.055	32.8346	31.2754	-0.0701871	0.288544	decreased
ENSMUSG00000038252.13	Ncapd2	protein_coding	6.50928	6.682	6.33655	-0.0765817	0.288908	decreased
ENSMUSG00000020585.4	Laptm4a	protein_coding	99.7311	101.353	98.1095	-0.0469222	0.288975	decreased
ENSMUSG00000027309.18	RP23-175J8.3	protein_coding	24.4124	24.8648	23.9601	-0.053469	0.289198	decreased
ENSMUSG00000037730.13	Mynn	protein_coding	5.54488	5.6395	5.45026	-0.0492431	0.289406	decreased
ENSMUSG00000035392.17	Dennd1a	protein_coding	16.1013	16.4838	15.7187	-0.0685699	0.289833	decreased
ENSMUSG00000096210.2	H1f0	protein_coding	44.2076	46.2665	42.1487	-0.134481	0.289883	decreased
ENSMUSG00000029920.9	Smarcad1	protein_coding	9.10266	9.37433	8.83099	-0.0861399	0.290344	decreased
ENSMUSG00000073236.4	RP23-192G18.7	processed_transcript	5.15375	5.27976	5.02774	-0.0705614	0.290409	decreased
ENSMUSG00000032333.6	Stoml1	protein_coding	22.8946	23.6825	22.1068	-0.0993334	0.290422	decreased
ENSMUSG00000033272.12	Slc35a4	protein_coding	39.1067	40.6915	37.5219	-0.116996	0.290475	decreased
ENSMUSG00000038335.13	Tsr1	protein_coding	12.1762	12.3317	12.0206	-0.0368549	0.290535	decreased
ENSMUSG00000029309.7	Sparcl1	protein_coding	417.749	430.302	405.197	-0.0867261	0.290924	decreased
ENSMUSG00000024515.13	Smad4	protein_coding	18.7575	19.4136	18.1014	-0.100967	0.291143	decreased
ENSMUSG00000074886.11	Grk6	protein_coding	26.5111	27.0721	25.9501	-0.0610631	0.291216	decreased
ENSMUSG00000021687.14	Scamp1	protein_coding	92.5394	94.0389	91.0398	-0.0467603	0.29138	decreased
ENSMUSG00000032181.7	Scg3	protein_coding	107.582	110.886	104.277	-0.088656	0.291439	decreased
ENSMUSG00000040520.7	Manea	protein_coding	9.19341	9.36334	9.02347	-0.0533404	0.291658	decreased
ENSMUSG00000038806.7	Sde2	protein_coding	9.57228	9.84705	9.29751	-0.0828477	0.291775	decreased
ENSMUSG00000063142.15	Kcnma1	protein_coding	17.7979	18.4106	17.1851	-0.0993782	0.292019	decreased
ENSMUSG00000020422.13	Tns3	protein_coding	12.0788	12.3966	11.761	-0.075934	0.292134	decreased
ENSMUSG00000033618.6	Map3k13	protein_coding	6.10738	6.40283	5.81192	-0.139696	0.292169	decreased
ENSMUSG00000027254.13	Map1a	protein_coding	112.423	115.977	108.868	-0.0912502	0.292494	decreased
ENSMUSG00000030525.8	Chrna7	protein_coding	4.78586	5.07686	4.49485	-0.175663	0.292512	decreased
ENSMUSG00000032890.17	Rims3	protein_coding	17.1196	17.5914	16.6477	-0.0795418	0.293177	decreased
ENSMUSG00000021589.13	Rhobtb3	protein_coding	6.20897	6.47012	5.94782	-0.121432	0.293199	decreased
ENSMUSG00000025782.12	Taf3	protein_coding	5.94508	6.21963	5.67052	-0.133348	0.293546	decreased
ENSMUSG00000099083.7	Atf7	protein_coding	7.55131	7.84069	7.26192	-0.11063	0.29371	decreased
ENSMUSG00000037640.15	Zfp60	protein_coding	12.8299	13.1831	12.4767	-0.0794531	0.293846	decreased
ENSMUSG00000029016.13	Clcn6	protein_coding	22.1307	22.5011	21.7603	-0.0483014	0.293849	decreased
ENSMUSG00000039585.15	Myo9a	protein_coding	13.1472	13.643	12.6515	-0.108856	0.294093	decreased
ENSMUSG00000031592.10	Pcm1	protein_coding	18.6038	19.1677	18.0398	-0.0874912	0.294208	decreased
ENSMUSG00000037280.12	Galnt6	protein_coding	5.12422	5.39172	4.85672	-0.150764	0.294613	decreased
ENSMUSG00000044442.11	N6amt1	protein_coding	13.1693	13.3832	12.9555	-0.0468621	0.294639	decreased
ENSMUSG00000017631.18	Abr	protein_coding	89.2743	91.0806	87.468	-0.0583874	0.294856	decreased
ENSMUSG00000041115.16	Iqsec2	protein_coding	27.9014	28.5724	27.2304	-0.0694058	0.295288	decreased
ENSMUSG00000033671.18	Cep350	protein_coding	5.83711	6.05117	5.62305	-0.10586	0.295878	decreased
ENSMUSG00000009112.4	Bcl2l13	protein_coding	7.64887	7.8735	7.42424	-0.0847617	0.2961	decreased
ENSMUSG00000024856.10	Cdk2ap2	protein_coding	19.9749	20.704	19.2458	-0.105366	0.296121	decreased
ENSMUSG00000023050.9	Map3k12	protein_coding	27.6967	27.9891	27.4043	-0.0304645	0.296156	decreased
ENSMUSG00000041733.10	Coq5	protein_coding	18.6709	18.7979	18.5439	-0.0196268	0.296172	decreased
ENSMUSG00000106981.1	RP23-425N12.2	lincRNA	6.14415	6.52946	5.75884	-0.181184	0.296404	decreased
ENSMUSG00000028842.15	Ago3	protein_coding	4.79583	5.01547	4.5762	-0.132234	0.296725	decreased
ENSMUSG00000045691.14	Thtpa	protein_coding	11.5249	11.6901	11.3598	-0.04135	0.297515	decreased
ENSMUSG00000031169.13	Porcn	protein_coding	28.865	29.4442	28.2859	-0.0579021	0.297715	decreased
ENSMUSG00000029513.14	Prkab1	protein_coding	7.11598	7.44751	6.78444	-0.134529	0.297734	decreased
ENSMUSG00000052698.15	Tln2	protein_coding	23.043	24.0575	22.0286	-0.127111	0.297851	decreased
ENSMUSG00000006932.17	Ctnnb1	protein_coding	155.138	156.89	153.386	-0.0325867	0.298054	decreased
ENSMUSG00000048271.14	Rbm33	protein_coding	16.083	16.6506	15.5155	-0.101867	0.29818	decreased
ENSMUSG00000068040.10	Tm9sf4	protein_coding	27.0293	27.3561	26.7025	-0.0348895	0.298272	decreased
ENSMUSG00000008301.11	Phax	protein_coding	22.8433	23.4461	22.2405	-0.0761567	0.29836	decreased
ENSMUSG00000042099.15	Kank3	protein_coding	9.00146	9.44434	8.55858	-0.142079	0.298421	decreased
ENSMUSG00000037151.8	Lrrc20	protein_coding	10.2347	10.4519	10.0174	-0.0612651	0.298874	decreased
ENSMUSG00000057719.10	Sh3rf2	protein_coding	7.91675	8.43771	7.3958	-0.190145	0.298939	decreased
ENSMUSG00000049521.2	Cdc42ep1	protein_coding	7.20856	7.48352	6.93361	-0.11011	0.298942	decreased
ENSMUSG00000024935.10	Slc1a1	protein_coding	31.6141	32.086	31.1423	-0.043067	0.298966	decreased
ENSMUSG00000110710.1	RP24-263E2.3	lincRNA	15.4461	15.8631	15.0291	-0.0779161	0.299212	decreased
ENSMUSG00000035284.10	Vps13c	protein_coding	5.27733	5.61254	4.94211	-0.183529	0.299637	decreased
ENSMUSG00000042097.17	Zfp239	protein_coding	17.3434	17.5686	17.1182	-0.0374682	0.299672	decreased
ENSMUSG00000019951.10	Uhrf1bp1l	protein_coding	15.5262	15.6827	15.3697	-0.0290788	0.299693	decreased
ENSMUSG00000028398.8	Tmem261	protein_coding	27.7599	28.5035	27.0164	-0.0773071	0.300038	decreased
ENSMUSG00000009575.14	Cbx5	protein_coding	40.7131	41.3913	40.0349	-0.0480717	0.300314	decreased
ENSMUSG00000020932.14	Gfap	protein_coding	17.9677	19.6831	16.2524	-0.276302	0.300588	decreased
ENSMUSG00000021608.15	Lpcat1	protein_coding	12.4997	12.6102	12.3892	-0.0255004	0.30123	decreased
ENSMUSG00000027962.14	Vcam1	protein_coding	8.98314	9.33248	8.6338	-0.112265	0.301538	decreased
ENSMUSG00000085838.1	Chn1os1	antisense	56.3194	61.6967	50.9421	-0.276336	0.3018	decreased
ENSMUSG00000030257.16	Srgap3	protein_coding	35.116	35.9544	34.2777	-0.0688994	0.302148	decreased
ENSMUSG00000037031.10	Tspan15	protein_coding	5.34608	5.62928	5.06289	-0.15299	0.30235	decreased
ENSMUSG00000060212.13	Pcnxl2	protein_coding	12.8921	13.3409	12.4434	-0.100479	0.302482	decreased
ENSMUSG00000038481.13	Cdk19	protein_coding	19.8438	20.3653	19.3222	-0.0758537	0.303118	decreased
ENSMUSG00000025027.17	Xpnpep1	protein_coding	13.7638	14.0271	13.5006	-0.0552002	0.303151	decreased
ENSMUSG00000003680.15	Taf6l	protein_coding	11.5765	11.9542	11.1988	-0.0941777	0.303486	decreased
ENSMUSG00000043004.13	Gng2	protein_coding	35.9943	38.5279	33.4607	-0.203436	0.303528	decreased
ENSMUSG00000021728.8	Emb	protein_coding	5.4941	5.65446	5.33373	-0.0842453	0.303624	decreased
ENSMUSG00000039461.12	Tcta	protein_coding	20.6678	21.6361	19.6994	-0.135291	0.303654	decreased
ENSMUSG00000042628.8	Zfyve1	protein_coding	15.6551	15.9954	15.3149	-0.0627211	0.303749	decreased
ENSMUSG00000042613.9	Pbxip1	protein_coding	11.5345	11.7865	11.2825	-0.0630488	0.303929	decreased
ENSMUSG00000032386.15	Trip4	protein_coding	12.5546	12.8387	12.2706	-0.0652973	0.304424	decreased
ENSMUSG00000023951.17	Vegfa	protein_coding	29.7694	30.7964	28.7424	-0.0995827	0.304455	decreased
ENSMUSG00000020589.17	Fam49a	protein_coding	77.8965	79.8166	75.9764	-0.0711381	0.30487	decreased
ENSMUSG00000027884.16	Clcc1	protein_coding	12.6306	12.8154	12.4459	-0.0422079	0.304937	decreased
ENSMUSG00000022105.6	Rb1	protein_coding	7.80953	8.06437	7.55469	-0.0941899	0.305001	decreased
ENSMUSG00000038642.10	Ctss	protein_coding	48.8614	50.5126	47.2102	-0.0975447	0.305286	decreased
ENSMUSG00000019856.14	Fam184a	protein_coding	8.16252	8.633	7.69205	-0.166493	0.305299	decreased
ENSMUSG00000039218.16	Srrm2	protein_coding	59.9775	62.5895	57.3654	-0.125739	0.305322	decreased
ENSMUSG00000057134.5	Ado	protein_coding	16.5327	16.9227	16.1426	-0.068081	0.305645	decreased
ENSMUSG00000004056.15	Akt2	protein_coding	36.5505	37.2491	35.8518	-0.0551587	0.305938	decreased
ENSMUSG00000026082.11	Rev1	protein_coding	9.6345	9.91554	9.35346	-0.0841907	0.305947	decreased
ENSMUSG00000021275.16	Tecpr2	protein_coding	12.5567	12.8459	12.2675	-0.0664704	0.306139	decreased
ENSMUSG00000019235.9	Rps6kl1	protein_coding	13.213	13.6129	12.813	-0.0873697	0.306225	decreased
ENSMUSG00000039989.7	Cbx4	protein_coding	15.4492	15.6427	15.2557	-0.036138	0.306228	decreased
ENSMUSG00000041297.8	Cdk13	protein_coding	13.5958	13.8768	13.3149	-0.0596335	0.306722	decreased
ENSMUSG00000033004.15	Mycbp2	protein_coding	26.4794	27.5013	25.4574	-0.111416	0.307041	decreased
ENSMUSG00000028397.13	Kdm4c	protein_coding	9.56499	9.82316	9.30682	-0.0778984	0.307155	decreased
ENSMUSG00000033106.6	Slc7a6os	protein_coding	16.0953	16.4696	15.721	-0.0671154	0.307443	decreased
ENSMUSG00000043635.12	Adamts3	protein_coding	21.0041	22.2214	19.7869	-0.1674	0.307487	decreased
ENSMUSG00000031166.13	Wdr13	protein_coding	65.893	66.458	65.3279	-0.0247429	0.307812	decreased
ENSMUSG00000022100.14	Xpo7	protein_coding	21.434	22.2202	20.6477	-0.105891	0.308074	decreased
ENSMUSG00000062110.14	Scfd2	protein_coding	5.59211	5.81253	5.37169	-0.11379	0.308197	decreased
ENSMUSG00000020220.16	Vps13d	protein_coding	7.93807	8.26471	7.61144	-0.118795	0.30821	decreased
ENSMUSG00000048279.19	Sacs	protein_coding	9.00278	9.34048	8.66508	-0.108284	0.308306	decreased
ENSMUSG00000037876.17	Jmjd1c	protein_coding	11.5689	11.8867	11.2512	-0.0792694	0.308404	decreased
ENSMUSG00000032698.15	Lmo2	protein_coding	32.8673	33.6671	32.0675	-0.0702276	0.30883	decreased
ENSMUSG00000039202.12	Abhd2	protein_coding	25.4117	25.9746	24.8488	-0.0639235	0.308854	decreased
ENSMUSG00000002981.10	Clptm1	protein_coding	46.6418	47.0235	46.26	-0.0236177	0.309077	decreased
ENSMUSG00000043448.13	Gjc2	protein_coding	8.47113	9.1168	7.82546	-0.220352	0.309319	decreased
ENSMUSG00000067336.6	Bmpr2	protein_coding	18.2215	18.5433	17.8997	-0.0509679	0.309416	decreased
ENSMUSG00000045136.6	Tubb2b	protein_coding	39.6981	41.2779	38.1182	-0.114891	0.309908	decreased
ENSMUSG00000048833.9	Slc39a9	protein_coding	11.1701	11.4067	10.9335	-0.0611348	0.310289	decreased
ENSMUSG00000022685.9	Parn	protein_coding	11.161	11.3972	10.9248	-0.061077	0.310439	decreased
ENSMUSG00000031202.5	Rab39b	protein_coding	15.9689	16.3948	15.5431	-0.0769611	0.310502	decreased
ENSMUSG00000041598.7	Cdc42ep4	protein_coding	12.1724	12.4765	11.8683	-0.0720921	0.311083	decreased
ENSMUSG00000026587.15	Astn1	protein_coding	39.3403	40.0321	38.6485	-0.0507437	0.311305	decreased
ENSMUSG00000067150.5	Xpo5	protein_coding	13.8208	14.2871	13.3545	-0.0973905	0.311324	decreased
ENSMUSG00000000399.10	Ndufa9	protein_coding	81.4695	81.993	80.9461	-0.018538	0.311357	decreased
ENSMUSG00000043259.15	Fam13c	protein_coding	17.935	18.4863	17.3837	-0.0887187	0.31141	decreased
ENSMUSG00000030835.6	Nomo1	protein_coding	33.8228	34.2668	33.3788	-0.0378765	0.311715	decreased
ENSMUSG00000042055.13	Wdr11	protein_coding	14.1311	14.383	13.8791	-0.0514539	0.311801	decreased
ENSMUSG00000018974.7	Sart3	protein_coding	10.7611	10.896	10.6263	-0.0361594	0.311847	decreased
ENSMUSG00000049038.3	Mterf2	protein_coding	14.6505	14.9284	14.3726	-0.0547319	0.312115	decreased
ENSMUSG00000040759.9	Cmtm5	protein_coding	46.0693	47.7373	44.4012	-0.104517	0.312251	decreased
ENSMUSG00000041000.8	Trim62	protein_coding	11.0844	11.365	10.8039	-0.0730455	0.312277	decreased
ENSMUSG00000046841.5	Ckap4	protein_coding	4.64589	4.90433	4.38745	-0.160674	0.312475	decreased
ENSMUSG00000030403.9	Vasp	protein_coding	5.47653	5.59605	5.35701	-0.0629791	0.312494	decreased
ENSMUSG00000032340.8	Neo1	protein_coding	15.5794	15.991	15.1679	-0.076242	0.312756	decreased
ENSMUSG00000021236.16	Entpd5	protein_coding	6.57997	6.68715	6.4728	-0.0470016	0.313055	decreased
ENSMUSG00000043300.2	B3galnt1	protein_coding	15.5256	15.7985	15.2526	-0.0507292	0.3135	decreased
ENSMUSG00000034297.14	Med13	protein_coding	10.243	10.6119	9.87407	-0.103972	0.313781	decreased
ENSMUSG00000044231.3	Nhlrc1	protein_coding	8.95288	9.12814	8.77762	-0.0564917	0.313816	decreased
ENSMUSG00000078622.8	Ccdc47	protein_coding	56.802	57.8312	55.7728	-0.0522855	0.31385	decreased
ENSMUSG00000032009.8	Sesn3	protein_coding	45.1871	47.153	43.2212	-0.125611	0.313897	decreased
ENSMUSG00000008090.14	Fgfrl1	protein_coding	7.59673	8.22795	6.9655	-0.240306	0.314158	decreased
ENSMUSG00000048022.11	Tmem229a	protein_coding	10.7492	11.1598	10.3386	-0.11027	0.314398	decreased
ENSMUSG00000020623.11	Map2k6	protein_coding	4.71723	5.03886	4.3956	-0.197036	0.314811	decreased
ENSMUSG00000002900.16	Lamb1	protein_coding	9.03153	9.40394	8.65912	-0.119045	0.314853	decreased
ENSMUSG00000021712.15	Trim23	protein_coding	28.0183	28.5545	27.4822	-0.0552172	0.315092	decreased
ENSMUSG00000004896.16	Rrnad1	protein_coding	12.2753	12.6852	11.8654	-0.0963858	0.315106	decreased
ENSMUSG00000048799.7	Cep120	protein_coding	14.267	14.549	13.9851	-0.0570329	0.315176	decreased
ENSMUSG00000030235.17	Slco1c1	protein_coding	22.2022	23.1046	21.2999	-0.117336	0.315337	decreased
ENSMUSG00000068263.11	Efcc1	protein_coding	4.94571	5.28967	4.60176	-0.200991	0.315451	decreased
ENSMUSG00000039621.13	Prex1	protein_coding	32.8773	33.6056	32.149	-0.0639264	0.316057	decreased
ENSMUSG00000054484.14	Tmem62	protein_coding	10.8599	11.1897	10.5301	-0.0876479	0.316431	decreased
ENSMUSG00000024524.16	Gnal	protein_coding	180.128	186.883	173.373	-0.108254	0.316478	decreased
ENSMUSG00000042772.15	Smg7	protein_coding	17.0876	17.6306	16.5447	-0.0917126	0.317179	decreased
ENSMUSG00000053398.11	Phgdh	protein_coding	28.0841	28.5415	27.6267	-0.0469997	0.317519	decreased
ENSMUSG00000040990.17	Sh3kbp1	protein_coding	18.742	19.2719	18.212	-0.0816068	0.317772	decreased
ENSMUSG00000085396.7	Firre	processed_transcript	17.3345	17.9294	16.7397	-0.0990564	0.318214	decreased
ENSMUSG00000021556.12	Golm1	protein_coding	5.15209	5.28139	5.02279	-0.0724296	0.318524	decreased
ENSMUSG00000058704.7	Memo1	protein_coding	13.5074	13.6841	13.3308	-0.0377337	0.318774	decreased
ENSMUSG00000029782.19	Tmem209	protein_coding	13.9832	14.3922	13.5741	-0.0844306	0.3189	decreased
ENSMUSG00000029363.14	Rfc5	protein_coding	5.98551	6.14838	5.82264	-0.078533	0.318907	decreased
ENSMUSG00000009647.13	Mcu	protein_coding	14.089	14.3469	13.8311	-0.0528163	0.318988	decreased
ENSMUSG00000023011.8	Faim2	protein_coding	80.8838	82.2255	79.5421	-0.0478684	0.319421	decreased
ENSMUSG00000040035.14	Disp2	protein_coding	34.1249	35.1312	33.1187	-0.0851069	0.319584	decreased
ENSMUSG00000034252.14	Senp6	protein_coding	19.3572	19.5789	19.1356	-0.0330431	0.319672	decreased
ENSMUSG00000039717.16	Ralyl	protein_coding	56.9623	59.2764	54.6483	-0.117282	0.319802	decreased
ENSMUSG00000036323.14	Srp72	protein_coding	31.6085	31.976	31.241	-0.0335504	0.319935	decreased
ENSMUSG00000026478.14	Lamc1	protein_coding	5.65586	5.82907	5.48266	-0.0883889	0.320232	decreased
ENSMUSG00000058881.12	Zfp516	protein_coding	4.95754	5.27326	4.64182	-0.184004	0.320307	decreased
ENSMUSG00000018412.16	Kansl1	protein_coding	20.2882	20.6589	19.9176	-0.0527197	0.320518	decreased
ENSMUSG00000041607.16	Mbp	protein_coding	1280.02	1344.08	1215.95	-0.144535	0.320629	decreased
ENSMUSG00000005982.13	Naa60	protein_coding	53.8876	56.6302	51.1449	-0.146981	0.320826	decreased
ENSMUSG00000001924.15	Uba1	protein_coding	90.9569	92.0076	89.9062	-0.0333314	0.321061	decreased
ENSMUSG00000002343.11	Armc6	protein_coding	10.5531	11.0341	10.0722	-0.131583	0.321265	decreased
ENSMUSG00000020638.8	Cmpk2	protein_coding	9.1951	9.36382	9.02637	-0.0529523	0.322405	decreased
ENSMUSG00000028034.15	Fubp1	protein_coding	27.9148	28.3863	27.4432	-0.0487443	0.322475	decreased
ENSMUSG00000031787.8	Katnb1	protein_coding	12.3098	12.5635	12.0561	-0.0594751	0.322663	decreased
ENSMUSG00000021048.7	Mthfd1	protein_coding	14.1369	14.5289	13.7449	-0.0800293	0.322811	decreased
ENSMUSG00000026005.15	Rpe	protein_coding	10.8614	11.0546	10.6682	-0.0513344	0.322986	decreased
ENSMUSG00000031864.16	Ints10	protein_coding	19.8385	20.705	18.9721	-0.126102	0.323133	decreased
ENSMUSG00000020900.15	Myh10	protein_coding	55.0695	56.4044	53.7346	-0.0699555	0.323322	decreased
ENSMUSG00000034593.16	Myo5a	protein_coding	54.1166	55.5914	52.6418	-0.0786547	0.323557	decreased
ENSMUSG00000018415.14	Gid4	protein_coding	20.5057	20.8896	20.1218	-0.0540231	0.323914	decreased
ENSMUSG00000063362.13	Alg11	protein_coding	7.2559	7.39215	7.11966	-0.054185	0.324015	decreased
ENSMUSG00000054693.14	Adam10	protein_coding	19.4799	19.7589	19.201	-0.0413213	0.324045	decreased
ENSMUSG00000044783.16	Hjurp	protein_coding	16.2121	16.8359	15.5883	-0.111077	0.324156	decreased
ENSMUSG00000049553.11	Polr1a	protein_coding	5.01887	5.21532	4.82242	-0.112998	0.324202	decreased
ENSMUSG00000050310.9	Rictor	protein_coding	8.98193	9.18799	8.77587	-0.0662066	0.324208	decreased
ENSMUSG00000040771.13	Oard1	protein_coding	10.7993	11.1118	10.4868	-0.0835226	0.324424	decreased
ENSMUSG00000051344.13	Plekhm3	protein_coding	7.85866	8.13708	7.58025	-0.102266	0.324429	decreased
ENSMUSG00000054679.8	Srsf12	protein_coding	8.40973	8.62504	8.19442	-0.0738887	0.324989	decreased
ENSMUSG00000020832.14	Eral1	protein_coding	8.14813	8.32267	7.97358	-0.0618188	0.325082	decreased
ENSMUSG00000049612.10	Omg	protein_coding	48.91	50.3363	47.4838	-0.0841638	0.325182	decreased
ENSMUSG00000037606.18	Osbpl5	protein_coding	4.67458	4.86983	4.47934	-0.120583	0.325186	decreased
ENSMUSG00000037363.9	Letm2	protein_coding	6.3387	6.724	5.95339	-0.175609	0.32644	decreased
ENSMUSG00000063410.8	Stk24	protein_coding	16.2789	16.5148	16.0431	-0.0418096	0.326448	decreased
ENSMUSG00000037643.14	Prkci	protein_coding	14.4355	14.6016	14.2695	-0.0331917	0.326983	decreased
ENSMUSG00000010025.19	Aldh3a2	protein_coding	15.8518	16.1375	15.5661	-0.0520066	0.32727	decreased
ENSMUSG00000063430.9	Wscd2	protein_coding	20.2302	20.7762	19.6842	-0.0778914	0.327578	decreased
ENSMUSG00000026883.17	Dab2ip	protein_coding	14.5464	15.1102	13.9825	-0.111897	0.328112	decreased
ENSMUSG00000026384.13	Ptpn4	protein_coding	11.4302	11.6112	11.2492	-0.0456988	0.328201	decreased
ENSMUSG00000006241.16	Ccdc159	protein_coding	6.34534	6.62643	6.06424	-0.127904	0.328338	decreased
ENSMUSG00000024544.8	Ldlrad4	protein_coding	7.83653	8.21897	7.45409	-0.140926	0.328358	decreased
ENSMUSG00000029212.11	Gabrb1	protein_coding	12.0894	12.5668	11.612	-0.114001	0.328477	decreased
ENSMUSG00000022828.10	Gtf2e1	protein_coding	7.54292	7.67956	7.40627	-0.0522778	0.32905	decreased
ENSMUSG00000029482.4	Aacs	protein_coding	10.8109	11.0898	10.532	-0.0744573	0.329116	decreased
ENSMUSG00000023572.16	Ccndbp1	protein_coding	36.5472	37.5885	35.5059	-0.0822326	0.329289	decreased
ENSMUSG00000021690.10	Jmy	protein_coding	7.62607	7.75407	7.49808	-0.0484332	0.329306	decreased
ENSMUSG00000001763.14	Tspan33	protein_coding	6.03808	6.17209	5.90406	-0.0640517	0.33001	decreased
ENSMUSG00000054309.9	Cpsf3	protein_coding	30.6401	31.5387	29.7415	-0.0846443	0.330326	decreased
ENSMUSG00000024294.13	Mib1	protein_coding	20.8589	21.152	20.5657	-0.0405539	0.33057	decreased
ENSMUSG00000027365.14	Trpm7	protein_coding	9.46657	9.69018	9.24295	-0.0681691	0.330765	decreased
ENSMUSG00000032485.14	Scap	protein_coding	24.8299	25.2609	24.3988	-0.0500978	0.330993	decreased
ENSMUSG00000026879.14	Gsn	protein_coding	31.5637	32.21	30.9173	-0.0590928	0.330995	decreased
ENSMUSG00000029610.13	Aimp2	protein_coding	15.4428	15.9495	14.9361	-0.0947109	0.33151	decreased
ENSMUSG00000075229.10	Ccdc58	protein_coding	7.25871	7.534	6.98342	-0.109481	0.331646	decreased
ENSMUSG00000039100.10	March6	protein_coding	48.1762	48.9146	47.4378	-0.044226	0.331982	decreased
ENSMUSG00000055540.15	Epha6	protein_coding	4.76086	5.15865	4.36306	-0.241653	0.33206	decreased
ENSMUSG00000034109.15	Golim4	protein_coding	6.50199	6.70403	6.29995	-0.0896897	0.332266	decreased
ENSMUSG00000046204.14	Pnma2	protein_coding	17.5985	18.0005	17.1965	-0.0659221	0.332631	decreased
ENSMUSG00000028053.13	Ash1l	protein_coding	17.4991	18.1472	16.8509	-0.106924	0.332696	decreased
ENSMUSG00000029345.13	Tfip11	protein_coding	14.3907	14.6638	14.1176	-0.0547676	0.332826	decreased
ENSMUSG00000064068.13	Mtx1	protein_coding	16.1843	16.4579	15.9108	-0.0487679	0.332945	decreased
ENSMUSG00000075012.4	Fjx1	protein_coding	24.9739	25.8104	24.1374	-0.0966784	0.332966	decreased
ENSMUSG00000038069.6	Cdkn2aip	protein_coding	7.24459	7.33285	7.15633	-0.0351541	0.333023	decreased
ENSMUSG00000051726.6	Kcnf1	protein_coding	23.7254	24.4145	23.0364	-0.0838231	0.333104	decreased
ENSMUSG00000031812.16	Map1lc3b	protein_coding	52.082	53.0396	51.1244	-0.0530569	0.333586	decreased
ENSMUSG00000006920.14	Ezh1	protein_coding	17.4328	17.7157	17.1499	-0.0468228	0.333719	decreased
ENSMUSG00000033966.7	Cdkl4	protein_coding	5.07096	5.19855	4.94337	-0.0726134	0.333799	decreased
ENSMUSG00000044229.9	Nxpe4	protein_coding	4.85159	5.1058	4.59737	-0.15133	0.334033	decreased
ENSMUSG00000030956.15	Fam53b	protein_coding	6.64211	6.97019	6.31403	-0.142637	0.334088	decreased
ENSMUSG00000061576.15	Dpp6	protein_coding	62.4012	64.2871	60.5153	-0.0872293	0.334102	decreased
ENSMUSG00000097406.1	RP23-380O16.4	antisense	6.14807	6.82768	5.46847	-0.320259	0.334458	decreased
ENSMUSG00000036820.11	Amdhd2	protein_coding	8.78697	9.16042	8.41353	-0.122702	0.334518	decreased
ENSMUSG00000045034.12	Ankrd34b	protein_coding	7.35188	7.56429	7.13947	-0.0833871	0.334664	decreased
ENSMUSG00000042605.16	Atxn2	protein_coding	14.4837	14.6641	14.3033	-0.0359371	0.334986	decreased
ENSMUSG00000003660.10	Snrnp200	protein_coding	25.257	25.6927	24.8214	-0.0497741	0.335796	decreased
ENSMUSG00000024924.14	Vldlr	protein_coding	21.7912	22.2522	21.3301	-0.061055	0.335894	decreased
ENSMUSG00000006906.10	Stambp	protein_coding	15.3819	15.6867	15.0771	-0.0571799	0.335948	decreased
ENSMUSG00000051306.7	Usp42	protein_coding	5.72454	5.81339	5.63569	-0.0447874	0.336129	decreased
ENSMUSG00000037960.11	Card19	protein_coding	6.56831	7.08112	6.0555	-0.225732	0.33631	decreased
ENSMUSG00000025068.7	Gsto1	protein_coding	20.2552	20.4821	20.0284	-0.0323165	0.336516	decreased
ENSMUSG00000024304.14	Cdh2	protein_coding	16.4536	17.1535	15.7538	-0.122797	0.336673	decreased
ENSMUSG00000074909.4	Ranbp6	protein_coding	12.0758	12.3037	11.8479	-0.054461	0.337148	decreased
ENSMUSG00000073557.11	Ppp1r12b	protein_coding	19.4088	20.1237	18.6939	-0.106326	0.337332	decreased
ENSMUSG00000070047.14	Fat1	protein_coding	5.24734	5.59867	4.896	-0.19348	0.337409	decreased
ENSMUSG00000037646.10	Vps13b	protein_coding	6.49388	6.80019	6.18757	-0.136201	0.33763	decreased
ENSMUSG00000002413.15	Braf	protein_coding	18.065	18.6004	17.5296	-0.0855404	0.337671	decreased
ENSMUSG00000031723.8	Txnl4b	protein_coding	9.24537	9.57837	8.91237	-0.103971	0.337936	decreased
ENSMUSG00000047921.16	Trappc9	protein_coding	20.7646	21.0677	20.4614	-0.0421256	0.338058	decreased
ENSMUSG00000067377.12	Tspan6	protein_coding	7.66651	8.02489	7.30813	-0.134979	0.338172	decreased
ENSMUSG00000041341.10	Atg2b	protein_coding	6.95124	7.2601	6.64237	-0.128292	0.338182	decreased
ENSMUSG00000018796.13	Acsl1	protein_coding	15.4228	15.6787	15.1669	-0.0478828	0.338441	decreased
ENSMUSG00000069094.12	Pde7a	protein_coding	5.91739	6.01031	5.82447	-0.045311	0.338784	decreased
ENSMUSG00000097353.1	A430046D13Rik	lincRNA	4.98478	5.18043	4.78913	-0.113308	0.338899	decreased
ENSMUSG00000038500.15	Prr3	protein_coding	18.6234	18.9622	18.2846	-0.0524948	0.339159	decreased
ENSMUSG00000036644.15	Tbc1d9b	protein_coding	51.0778	51.8751	50.2805	-0.0450441	0.339229	decreased
ENSMUSG00000030814.17	Bcl7c	protein_coding	6.66603	6.81205	6.52002	-0.0632126	0.33933	decreased
ENSMUSG00000001120.15	Pcbp3	protein_coding	24.5893	24.8294	24.3492	-0.028175	0.339483	decreased
ENSMUSG00000028854.9	Slc9a1	protein_coding	17.759	17.9412	17.5769	-0.0295931	0.339538	decreased
ENSMUSG00000028199.18	Cryz	protein_coding	7.15872	7.44593	6.87152	-0.115823	0.339582	decreased
ENSMUSG00000019907.10	Ppp1r12a	protein_coding	22.3492	22.7617	21.9367	-0.053264	0.339907	decreased
ENSMUSG00000038206.13	Fbxo8	protein_coding	9.72612	10.0006	9.4516	-0.0814609	0.340132	decreased
ENSMUSG00000009995.17	Taz	protein_coding	22.9648	23.4521	22.4775	-0.0612335	0.340295	decreased
ENSMUSG00000071302.10	RP24-122D14.1	protein_coding	14.5799	15.1436	14.0163	-0.111603	0.34032	decreased
ENSMUSG00000029534.17	St7	protein_coding	7.42091	7.51863	7.32319	-0.0379963	0.341213	decreased
ENSMUSG00000019139.10	Isyna1	protein_coding	32.5108	33.4052	31.6164	-0.0793982	0.341317	decreased
ENSMUSG00000051351.14	Zfp46	protein_coding	14.8566	14.9969	14.7164	-0.0272428	0.342013	decreased
ENSMUSG00000068747.14	Sort1	protein_coding	64.9754	66.3989	63.5519	-0.0632248	0.3421	decreased
ENSMUSG00000030519.14	Apba2	protein_coding	27.3757	28.0547	26.6968	-0.0715739	0.342269	decreased
ENSMUSG00000038299.15	Wdr36	protein_coding	10.2929	10.6015	9.98429	-0.0865316	0.342409	decreased
ENSMUSG00000059866.13	Tnip2	protein_coding	6.22073	6.45587	5.98558	-0.109119	0.342821	decreased
ENSMUSG00000030035.14	Wbp1	protein_coding	20.1519	20.7748	19.5291	-0.0892139	0.343205	decreased
ENSMUSG00000020814.13	Mxra7	protein_coding	5.2051	5.45573	4.95446	-0.139043	0.343213	decreased
ENSMUSG00000021488.8	Nsd1	protein_coding	15.4434	15.9005	14.9863	-0.0854247	0.343263	decreased
ENSMUSG00000035151.12	Elmod2	protein_coding	5.45107	5.59448	5.30766	-0.0759289	0.343263	decreased
ENSMUSG00000009079.16	Ewsr1	protein_coding	98.2056	99.4334	96.9778	-0.036076	0.34334	decreased
ENSMUSG00000037824.6	Tspan14	protein_coding	11.6111	12.0635	11.1587	-0.112475	0.343462	decreased
ENSMUSG00000022240.10	Ctnnd2	protein_coding	36.178	36.7468	35.6093	-0.0453646	0.343642	decreased
ENSMUSG00000030849.18	Fgfr2	protein_coding	14.661	15.1022	14.2199	-0.086854	0.343676	decreased
ENSMUSG00000024824.6	Rad9a	protein_coding	6.44011	6.58124	6.29898	-0.0632419	0.344019	decreased
ENSMUSG00000037625.7	Cldn11	protein_coding	103.583	106.452	100.715	-0.0799214	0.34431	decreased
ENSMUSG00000059325.14	Hopx	protein_coding	11.7259	13.1863	10.2655	-0.36123	0.344359	decreased
ENSMUSG00000025666.16	Tmem47	protein_coding	41.901	42.4556	41.3464	-0.0381908	0.344547	decreased
ENSMUSG00000064841.1	Gm26205	snoRNA	20.2183	25.9212	14.5155	-0.83654	0.344773	decreased
ENSMUSG00000028405.9	Aco1	protein_coding	8.7901	9.08207	8.49813	-0.0958763	0.344926	decreased
ENSMUSG00000059439.15	Bcas3	protein_coding	15.533	15.9604	15.1057	-0.079407	0.34494	decreased
ENSMUSG00000041362.16	Shtn1	protein_coding	11.7975	12.1864	11.4086	-0.0951505	0.345259	decreased
ENSMUSG00000030495.12	Slc7a10	protein_coding	16.7411	17.4506	16.0316	-0.122361	0.345374	decreased
ENSMUSG00000025008.15	Tctn3	protein_coding	10.9946	11.2988	10.6904	-0.0798535	0.345744	decreased
ENSMUSG00000038608.15	Dock10	protein_coding	12.758	13.5451	11.9709	-0.178247	0.345761	decreased
ENSMUSG00000061838.7	Suclg2	protein_coding	5.84042	5.97081	5.71004	-0.0644267	0.345766	decreased
ENSMUSG00000032517.16	Mobp	protein_coding	580.302	602.479	558.125	-0.110323	0.346279	decreased
ENSMUSG00000029326.13	Enoph1	protein_coding	26.0473	26.395	25.6996	-0.0385169	0.346458	decreased
ENSMUSG00000049191.12	Rgag4	protein_coding	9.46351	9.64867	9.27835	-0.0564608	0.346507	decreased
ENSMUSG00000055407.14	Map6	protein_coding	43.482	44.1087	42.8552	-0.0415908	0.346783	decreased
ENSMUSG00000037652.15	Phc3	protein_coding	8.68025	8.96478	8.39573	-0.0946119	0.346951	decreased
ENSMUSG00000034863.9	Ano8	protein_coding	17.2739	17.58	16.9677	-0.0511412	0.346964	decreased
ENSMUSG00000010290.7	AC161207.1	protein_coding	13.5381	13.6685	13.4077	-0.0277932	0.346979	decreased
ENSMUSG00000032030.16	Cul5	protein_coding	16.1516	16.5501	15.7532	-0.0711981	0.34698	decreased
ENSMUSG00000028245.15	Nsmaf	protein_coding	10.9475	11.1638	10.7312	-0.0570123	0.347541	decreased
ENSMUSG00000026219.14	Trip12	protein_coding	24.3042	25.1833	23.4252	-0.104404	0.347835	decreased
ENSMUSG00000040260.8	Daam2	protein_coding	14.0482	14.7416	13.3547	-0.142546	0.347877	decreased
ENSMUSG00000020953.17	Coch	protein_coding	9.20306	10.0206	8.38552	-0.256997	0.347961	decreased
ENSMUSG00000024566.9	Atp9b	protein_coding	13.8476	14.1153	13.5799	-0.05578	0.348095	decreased
ENSMUSG00000022386.12	Trmu	protein_coding	7.27905	7.49705	7.06104	-0.0864417	0.348263	decreased
ENSMUSG00000020580.10	Rock2	protein_coding	31.9088	32.2395	31.5781	-0.0299065	0.348266	decreased
ENSMUSG00000063146.11	Clip2	protein_coding	23.1021	23.8189	22.3854	-0.0895488	0.34846	decreased
ENSMUSG00000039725.6	Trp53rka	protein_coding	6.51296	6.69987	6.32605	-0.0828289	0.349178	decreased
ENSMUSG00000032513.8	Gorasp1	protein_coding	10.7492	10.8978	10.6005	-0.0399046	0.349409	decreased
ENSMUSG00000038733.13	Wdr26	protein_coding	23.357	23.6479	23.0661	-0.0359379	0.349988	decreased
ENSMUSG00000091367.1	Gm17711	pseudogene	11.61	13.3315	9.88859	-0.431003	0.350057	decreased
ENSMUSG00000020687.13	Cdc27	protein_coding	12.0202	12.202	11.8384	-0.0436435	0.35006	decreased
ENSMUSG00000029861.17	Fam131b	protein_coding	35.3631	35.9912	34.7349	-0.0512569	0.350105	decreased
ENSMUSG00000050069.3	Grem2	protein_coding	10.7459	11.0336	10.4582	-0.0772688	0.350432	decreased
ENSMUSG00000024614.6	Tmx3	protein_coding	20.2004	20.4275	19.9733	-0.0324352	0.350625	decreased
ENSMUSG00000031134.16	Rbmx	protein_coding	29.4968	29.9565	29.037	-0.0449783	0.350936	decreased
ENSMUSG00000036561.8	Ppp6r2	protein_coding	26.572	26.9294	26.2146	-0.0388134	0.35111	decreased
ENSMUSG00000036510.17	Cdh8	protein_coding	20.9953	21.4685	20.5222	-0.0650314	0.351648	decreased
ENSMUSG00000050132.13	Sarm1	protein_coding	5.80838	5.97785	5.63891	-0.0842104	0.351682	decreased
ENSMUSG00000076432.12	Ywhaq	protein_coding	66.3334	67.5547	65.1121	-0.0531319	0.351749	decreased
ENSMUSG00000030946.13	Lhpp	protein_coding	11.7739	11.9902	11.5576	-0.053018	0.35199	decreased
ENSMUSG00000052296.7	Ppp6r1	protein_coding	44.6431	45.1521	44.1341	-0.0328982	0.352499	decreased
ENSMUSG00000050855.16	Zfp940	protein_coding	5.65024	5.8976	5.40287	-0.126402	0.352665	decreased
ENSMUSG00000020366.18	Mapk9	protein_coding	52.6442	53.2288	52.0595	-0.0320438	0.352882	decreased
ENSMUSG00000033007.15	Asic4	protein_coding	46.6368	47.6699	45.6037	-0.0639278	0.352905	decreased
ENSMUSG00000020745.15	Pafah1b1	protein_coding	99.5892	101.071	98.1079	-0.0429212	0.353029	decreased
ENSMUSG00000027347.18	Rasgrp1	protein_coding	132.804	135.021	130.588	-0.0481652	0.353056	decreased
ENSMUSG00000022750.17	Klhl22	protein_coding	28.7169	29.0239	28.4099	-0.030851	0.353122	decreased
ENSMUSG00000021400.8	Wrnip1	protein_coding	27.0233	27.1933	26.8533	-0.0181501	0.353235	decreased
ENSMUSG00000046603.16	Tcaim	protein_coding	8.62933	8.88852	8.37013	-0.0866932	0.353554	decreased
ENSMUSG00000006641.12	Slc5a6	protein_coding	6.64923	6.80942	6.48904	-0.0695262	0.354009	decreased
ENSMUSG00000040396.12	Abhd13	protein_coding	10.0942	10.2753	9.91319	-0.0517569	0.354011	decreased
ENSMUSG00000025870.10	Arl10	protein_coding	8.4514	8.72063	8.18218	-0.0919465	0.354103	decreased
ENSMUSG00000038831.16	Ralgps1	protein_coding	15.364	15.7263	15.0018	-0.0680437	0.354204	decreased
ENSMUSG00000080717.9	RP23-49H16.1	protein_coding	27.6819	29.5592	25.8046	-0.195981	0.354279	decreased
ENSMUSG00000063531.7	Sema3e	protein_coding	6.62872	6.87251	6.38494	-0.106165	0.354578	decreased
ENSMUSG00000060924.15	Csmd1	protein_coding	6.06857	6.34146	5.79567	-0.12984	0.354578	decreased
ENSMUSG00000029461.17	Fam168a	protein_coding	51.1611	51.9426	50.3796	-0.0440776	0.354632	decreased
ENSMUSG00000036422.10	Pcdh8	protein_coding	6.73277	7.03083	6.43471	-0.127818	0.354649	decreased
ENSMUSG00000021972.14	Hmbox1	protein_coding	18.0942	18.4416	17.7468	-0.0553996	0.354899	decreased
ENSMUSG00000085767.1	RP23-306D20.7	antisense	8.8401	9.3278	8.3524	-0.159346	0.355022	decreased
ENSMUSG00000050963.7	Kcns2	protein_coding	9.96285	10.0791	9.84656	-0.0336813	0.355127	decreased
ENSMUSG00000023764.18	Sfi1	protein_coding	6.33296	6.53462	6.1313	-0.0919096	0.355193	decreased
ENSMUSG00000014837.15	RP23-127B8.5	protein_coding	5.74927	6.03629	5.46225	-0.144167	0.355304	decreased
ENSMUSG00000038002.8	Cramp1l	protein_coding	5.60262	5.74181	5.46342	-0.0717004	0.355432	decreased
ENSMUSG00000004631.15	Sgce	protein_coding	20.8148	21.5223	20.1074	-0.0981081	0.355751	decreased
ENSMUSG00000041037.8	Irgq	protein_coding	16.8211	17.1352	16.5069	-0.0538995	0.35622	decreased
ENSMUSG00000032011.5	Thy1	protein_coding	315.413	323.419	307.407	-0.0732529	0.356699	decreased
ENSMUSG00000101952.1	RP24-263F3.1	antisense	4.97675	5.1315	4.82199	-0.08975	0.3567	decreased
ENSMUSG00000043207.10	Zmpste24	protein_coding	11.6874	11.8703	11.5046	-0.0451457	0.357017	decreased
ENSMUSG00000038695.13	Josd2	protein_coding	37.5485	38.5289	36.568	-0.0753592	0.357164	decreased
ENSMUSG00000038533.15	Cbfa2t2	protein_coding	8.66392	8.73693	8.59091	-0.0243155	0.35718	decreased
ENSMUSG00000038279.10	Nop2	protein_coding	9.49458	9.78845	9.20072	-0.0893342	0.357235	decreased
ENSMUSG00000074733.14	Zfp950	protein_coding	48.5821	52.4414	44.7227	-0.2297	0.357523	decreased
ENSMUSG00000052605.12	Isoc2b	protein_coding	6.32627	6.41231	6.24024	-0.0392442	0.357536	decreased
ENSMUSG00000028454.16	Pigo	protein_coding	7.87709	8.00334	7.75084	-0.0462495	0.357796	decreased
ENSMUSG00000024983.10	Vti1a	protein_coding	15.4206	15.6574	15.1837	-0.0443275	0.358106	decreased
ENSMUSG00000033342.13	Plppr5	protein_coding	17.6456	17.9412	17.3499	-0.0483436	0.358323	decreased
ENSMUSG00000028444.17	Cntfr	protein_coding	35.7353	36.3214	35.1491	-0.0473307	0.358403	decreased
ENSMUSG00000028114.16	Mettl14	protein_coding	8.36461	8.54822	8.181	-0.0633468	0.358487	decreased
ENSMUSG00000037300.18	Ttc13	protein_coding	8.61787	8.87678	8.35896	-0.0867119	0.358713	decreased
ENSMUSG00000021033.11	Gstz1	protein_coding	17.935	18.5067	17.3633	-0.0920093	0.359039	decreased
ENSMUSG00000064127.13	Med14	protein_coding	15.4311	15.8778	14.9844	-0.0835465	0.359071	decreased
ENSMUSG00000026834.13	Acvr1c	protein_coding	5.1311	5.35099	4.91122	-0.123723	0.359686	decreased
ENSMUSG00000024558.12	Mapk4	protein_coding	17.3655	17.9176	16.8134	-0.0917631	0.360166	decreased
ENSMUSG00000037605.16	Adgrl3	protein_coding	17.934	18.6714	17.1966	-0.11871	0.36036	decreased
ENSMUSG00000053581.13	Zfand2a	protein_coding	19.2335	19.6692	18.7979	-0.0653693	0.360459	decreased
ENSMUSG00000028099.8	Polr3c	protein_coding	8.80747	8.99331	8.62162	-0.0608932	0.360506	decreased
ENSMUSG00000034931.15	Dhx8	protein_coding	10.1726	10.3922	9.95296	-0.062304	0.360892	decreased
ENSMUSG00000037270.18	RP23-243E17.1	protein_coding	12.9231	13.3981	12.448	-0.106107	0.360949	decreased
ENSMUSG00000028948.16	Nol9	protein_coding	6.86581	6.96637	6.76525	-0.0422631	0.360989	decreased
ENSMUSG00000037857.16	Nufip2	protein_coding	9.48631	9.67808	9.29455	-0.0583369	0.361075	decreased
ENSMUSG00000040174.14	Alkbh3	protein_coding	6.80208	7.06028	6.54388	-0.109578	0.361108	decreased
ENSMUSG00000046985.11	Tapt1	protein_coding	16.4487	16.6302	16.2672	-0.0318454	0.361471	decreased
ENSMUSG00000097277.7	WI1-1616M8.2	lincRNA	7.35751	7.56851	7.14651	-0.0827704	0.361536	decreased
ENSMUSG00000036391.16	Sec24a	protein_coding	4.69672	4.77155	4.6219	-0.0459719	0.36162	decreased
ENSMUSG00000020530.14	Ggnbp2	protein_coding	35.9562	36.5711	35.3412	-0.0493529	0.361905	decreased
ENSMUSG00000038696.14	Mapkap1	protein_coding	27.2232	27.7358	26.7106	-0.0543352	0.362012	decreased
ENSMUSG00000043991.4	Pura	protein_coding	16.4957	17.0911	15.9003	-0.104188	0.362511	decreased
ENSMUSG00000021171.8	Esyt2	protein_coding	12.1769	12.6614	11.6925	-0.11485	0.362573	decreased
ENSMUSG00000020374.16	Rasgef1c	protein_coding	17.9208	18.7373	17.1043	-0.131551	0.362767	decreased
ENSMUSG00000029599.13	Ddx54	protein_coding	11.5943	11.7495	11.4391	-0.03863	0.362769	decreased
ENSMUSG00000027882.18	Stxbp3	protein_coding	9.39397	9.7894	8.99855	-0.121527	0.362989	decreased
ENSMUSG00000021811.7	Dnajc9	protein_coding	20.3151	20.6031	20.0271	-0.0409126	0.363522	decreased
ENSMUSG00000006494.11	Pdk1	protein_coding	8.29493	8.50419	8.08567	-0.0728059	0.363701	decreased
ENSMUSG00000024277.14	Mapre2	protein_coding	81.6511	82.9638	80.3385	-0.0463899	0.363863	decreased
ENSMUSG00000095139.2	Pou3f2	protein_coding	4.92144	5.13608	4.7068	-0.125921	0.363877	decreased
ENSMUSG00000020263.14	Appl2	protein_coding	24.5414	24.8087	24.2741	-0.0314303	0.363951	decreased
ENSMUSG00000068740.13	Celsr2	protein_coding	22.7469	23.3128	22.181	-0.0718	0.364857	decreased
ENSMUSG00000036792.12	Mbd5	protein_coding	10.7914	11.2227	10.3601	-0.115387	0.365452	decreased
ENSMUSG00000030376.8	Slc8a2	protein_coding	71.2917	72.6909	69.8926	-0.0566351	0.365693	decreased
ENSMUSG00000049583.15	Grm5	protein_coding	62.3697	64.1579	60.5815	-0.0827488	0.365783	decreased
ENSMUSG00000021112.9	Mpp5	protein_coding	10.0556	10.2389	9.87237	-0.0525886	0.365957	decreased
ENSMUSG00000020135.13	Apc2	protein_coding	21.4669	22.2384	20.6953	-0.103752	0.366327	decreased
ENSMUSG00000029672.16	Fam3c	protein_coding	25.0918	25.66	24.5236	-0.0653505	0.366347	decreased
ENSMUSG00000039463.14	Slc9a8	protein_coding	9.24005	9.38812	9.09199	-0.0462412	0.366716	decreased
ENSMUSG00000032741.9	Tpcn1	protein_coding	10.5873	10.8005	10.3742	-0.0580899	0.367466	decreased
ENSMUSG00000002345.18	Borcs8	protein_coding	15.4009	15.7323	15.0695	-0.0621011	0.367665	decreased
ENSMUSG00000006740.13	Kif5b	protein_coding	47.4303	48.1102	46.7503	-0.0413672	0.368073	decreased
ENSMUSG00000058260.2	Serpina9	protein_coding	19.0834	19.7612	18.4057	-0.102518	0.368266	decreased
ENSMUSG00000042694.17	Stn1	protein_coding	6.8316	7.06639	6.5968	-0.099207	0.368345	decreased
ENSMUSG00000048148.18	Nwd1	protein_coding	8.9925	9.37466	8.61034	-0.122695	0.368503	decreased
ENSMUSG00000059447.13	Hadhb	protein_coding	15.8071	16.2285	15.3857	-0.0769364	0.368659	decreased
ENSMUSG00000040631.8	Dok4	protein_coding	12.188	12.4132	11.9628	-0.0533201	0.368773	decreased
ENSMUSG00000002274.12	Metrn	protein_coding	43.3079	44.7636	41.8523	-0.0970203	0.368781	decreased
ENSMUSG00000044647.16	Csrnp3	protein_coding	20.6067	21.3535	19.8599	-0.104614	0.368888	decreased
ENSMUSG00000041220.10	Elovl6	protein_coding	8.92821	9.15311	8.70331	-0.0726978	0.369133	decreased
ENSMUSG00000074872.2	Ctxn2	protein_coding	9.99634	10.3436	9.64908	-0.100276	0.369563	decreased
ENSMUSG00000013495.15	Tmem175	protein_coding	17.9499	18.0816	17.8182	-0.0211707	0.369776	decreased
ENSMUSG00000026312.17	Cdh7	protein_coding	9.74389	10.1001	9.3877	-0.105522	0.369795	decreased
ENSMUSG00000027950.7	Chrnb2	protein_coding	13.0976	13.2878	12.9074	-0.0419075	0.370946	decreased
ENSMUSG00000098979.1	Gm27544	misc_RNA	19.3494	22.1354	16.5633	-0.41836	0.371074	decreased
ENSMUSG00000053062.15	Jam2	protein_coding	11.4265	11.6754	11.1777	-0.062857	0.371135	decreased
ENSMUSG00000020850.14	Prpf8	protein_coding	36.5763	37.5504	35.6022	-0.0768619	0.371446	decreased
ENSMUSG00000059552.13	Trp53	protein_coding	12.7941	12.9411	12.647	-0.0331688	0.371493	decreased
ENSMUSG00000035078.6	Mtmr9	protein_coding	25.0149	25.8496	24.1802	-0.0963119	0.371685	decreased
ENSMUSG00000021453.2	Gadd45g	protein_coding	12.4661	12.7459	12.1863	-0.0647654	0.371794	decreased
ENSMUSG00000029231.15	Pdgfra	protein_coding	9.79877	10.0029	9.5946	-0.0601295	0.37203	decreased
ENSMUSG00000043384.15	Gprasp1	protein_coding	139.871	142.746	136.995	-0.0593236	0.372066	decreased
ENSMUSG00000051951.5	Xkr4	protein_coding	4.91772	5.31899	4.51644	-0.235966	0.37239	decreased
ENSMUSG00000035469.17	Rcbtb1	protein_coding	15.6109	15.8178	15.4039	-0.0382563	0.372446	decreased
ENSMUSG00000021676.9	Iqgap2	protein_coding	7.49127	7.60902	7.37352	-0.0453578	0.373017	decreased
ENSMUSG00000046897.17	Zfp740	protein_coding	24.1242	24.4306	23.8178	-0.0366472	0.373077	decreased
ENSMUSG00000049336.16	Tenm2	protein_coding	9.4585	9.7543	9.1627	-0.0902645	0.373398	decreased
ENSMUSG00000022723.15	Crybg3	protein_coding	5.59725	5.77902	5.41549	-0.0937313	0.374161	decreased
ENSMUSG00000111837.1	RP23-361B11.3	transcribed_unprocessed_pseudogene	15.074	15.4321	14.7159	-0.068565	0.374171	decreased
ENSMUSG00000027363.15	Usp8	protein_coding	17.9218	18.2246	17.6191	-0.0487496	0.374541	decreased
ENSMUSG00000043323.16	Fbrsl1	protein_coding	13.4625	13.7495	13.1754	-0.0615359	0.374797	decreased
ENSMUSG00000032571.14	Pik3r4	protein_coding	12.3224	12.6464	11.9983	-0.0759046	0.374943	decreased
ENSMUSG00000031816.15	Mthfsd	protein_coding	12.8558	13.0832	12.6283	-0.0510549	0.375016	decreased
ENSMUSG00000009090.17	Ap1b1	protein_coding	46.4385	46.8088	46.0682	-0.0230086	0.375372	decreased
ENSMUSG00000040797.16	Iqsec3	protein_coding	16.5695	16.8216	16.3174	-0.0438979	0.375384	decreased
ENSMUSG00000032026.7	Rexo2	protein_coding	38.5193	39.4173	37.6214	-0.0672767	0.375687	decreased
ENSMUSG00000029397.15	Rchy1	protein_coding	19.2885	19.7671	18.8099	-0.0716065	0.375693	decreased
ENSMUSG00000093133.1	Gm25994	miRNA	703.086	758.298	647.874	-0.227052	0.375877	decreased
ENSMUSG00000046836.13	Brox	protein_coding	14.9945	15.3167	14.6722	-0.0620203	0.376002	decreased
ENSMUSG00000022351.14	Sqle	protein_coding	20.7902	21.78	19.8004	-0.137475	0.376654	decreased
ENSMUSG00000048277.15	Syngr2	protein_coding	5.14585	5.33671	4.955	-0.107067	0.376707	decreased
ENSMUSG00000025743.14	Sdc3	protein_coding	41.0142	41.5837	40.4448	-0.0400662	0.377002	decreased
ENSMUSG00000017679.16	Ttpal	protein_coding	18.7482	19.023	18.4734	-0.0422953	0.377148	decreased
ENSMUSG00000035805.13	Mlc1	protein_coding	68.6047	69.801	67.4085	-0.0503172	0.377893	decreased
ENSMUSG00000022957.19	Itsn1	protein_coding	17.9333	18.365	17.5015	-0.0694802	0.378179	decreased
ENSMUSG00000021027.17	Ralgapa1	protein_coding	20.6424	20.9431	20.3417	-0.0420394	0.378419	decreased
ENSMUSG00000032116.18	Stt3a	protein_coding	16.1819	17.8565	14.5074	-0.299666	0.378455	decreased
ENSMUSG00000034708.11	Grn	protein_coding	23.2874	23.7031	22.8716	-0.0515164	0.378766	decreased
ENSMUSG00000033365.14	Ipo13	protein_coding	29.8494	30.1995	29.4994	-0.0338391	0.378816	decreased
ENSMUSG00000054280.14	Prr14l	protein_coding	6.5695	6.76863	6.37037	-0.0874867	0.379134	decreased
ENSMUSG00000031834.15	Pik3r2	protein_coding	37.9927	38.6206	37.3648	-0.0476895	0.379159	decreased
ENSMUSG00000072946.12	Ptgr2	protein_coding	21.0167	21.5484	20.485	-0.0730127	0.37916	decreased
ENSMUSG00000067194.6	Eif1ax	protein_coding	32.5852	32.9132	32.2572	-0.0290451	0.37932	decreased
ENSMUSG00000043929.16	Klhl15	protein_coding	5.54401	5.73261	5.35541	-0.0981943	0.379322	decreased
ENSMUSG00000022748.7	Cmss1	protein_coding	7.26796	7.45147	7.08445	-0.0728686	0.379373	decreased
ENSMUSG00000021374.10	Nup153	protein_coding	9.96561	10.1683	9.76295	-0.0586847	0.379411	decreased
ENSMUSG00000001630.13	Stk38l	protein_coding	6.81234	6.89275	6.73192	-0.0340602	0.379504	decreased
ENSMUSG00000027259.15	Adal	protein_coding	7.12898	7.33489	6.92306	-0.0833654	0.379892	decreased
ENSMUSG00000022013.4	Dnajc15	protein_coding	8.28957	8.3595	8.21963	-0.0243426	0.380281	decreased
ENSMUSG00000013997.10	Nit1	protein_coding	23.13	23.7195	22.5405	-0.0735542	0.380296	decreased
ENSMUSG00000038065.13	Mturn	protein_coding	16.9768	17.5378	16.4157	-0.0953943	0.380386	decreased
ENSMUSG00000020114.12	Cand1	protein_coding	20.5113	20.7191	20.3036	-0.0292235	0.380693	decreased
ENSMUSG00000002059.18	Rab34	protein_coding	17.9421	18.3542	17.5299	-0.0662951	0.38086	decreased
ENSMUSG00000058301.8	Upf1	protein_coding	19.5022	19.9161	19.0883	-0.0612465	0.380971	decreased
ENSMUSG00000035521.13	Gnptg	protein_coding	62.4076	62.9903	61.8248	-0.0269456	0.381152	decreased
ENSMUSG00000049866.12	Arl4c	protein_coding	12.2084	12.5692	11.8476	-0.0853059	0.381481	decreased
ENSMUSG00000091509.7	RP23-315I4.2	processed_transcript	9.82015	10.2391	9.40125	-0.123158	0.381613	decreased
ENSMUSG00000041669.15	Prima1	protein_coding	9.23702	9.9263	8.54775	-0.215712	0.381695	decreased
ENSMUSG00000037649.9	H2-DMa	protein_coding	12.0318	12.146	11.9176	-0.0273875	0.381863	decreased
ENSMUSG00000037902.18	Sirpa	protein_coding	109.436	111.026	107.846	-0.0419206	0.382021	decreased
ENSMUSG00000102428.1	Pcdhga12	protein_coding	4.66575	4.86719	4.46432	-0.124649	0.38205	decreased
ENSMUSG00000041977.18	Arhgef11	protein_coding	10.9134	11.2362	10.5905	-0.0853832	0.38231	decreased
ENSMUSG00000000266.11	Mid2	protein_coding	9.36961	9.6774	9.06181	-0.0948202	0.382597	decreased
ENSMUSG00000028708.16	Mknk1	protein_coding	12.1219	12.3083	11.9354	-0.0443806	0.382634	decreased
ENSMUSG00000033676.13	Gabrb3	protein_coding	71.3207	73.1824	69.4591	-0.075333	0.382816	decreased
ENSMUSG00000031931.4	Ankrd49	protein_coding	6.16968	6.40468	5.93468	-0.109955	0.382889	decreased
ENSMUSG00000057561.9	Eif1a	protein_coding	22.4292	22.7165	22.1419	-0.0369594	0.382987	decreased
ENSMUSG00000097915.2	RP23-195I24.2	antisense	6.39675	6.76053	6.03296	-0.164271	0.383135	decreased
ENSMUSG00000042705.8	Commd10	protein_coding	14.2311	14.4479	14.0142	-0.0439738	0.383145	decreased
ENSMUSG00000021096.11	Ppm1a	protein_coding	88.1053	89.2358	86.9748	-0.0370246	0.383385	decreased
ENSMUSG00000110070.1	RP23-218K15.10	lincRNA	14.6245	15.6414	13.6077	-0.20095	0.383419	decreased
ENSMUSG00000037499.9	Nenf	protein_coding	50.6187	52.1636	49.0738	-0.0880904	0.383672	decreased
ENSMUSG00000034269.12	Setd5	protein_coding	19.3916	19.8201	18.9631	-0.0637718	0.38378	decreased
ENSMUSG00000027890.17	Gstm4	protein_coding	5.38236	5.61242	5.15229	-0.12341	0.384072	decreased
ENSMUSG00000040720.15	RP23-242O9.1	protein_coding	9.68812	9.91171	9.46453	-0.0666036	0.384136	decreased
ENSMUSG00000005609.16	Ctr9	protein_coding	14.4103	14.5922	14.2285	-0.0364205	0.384402	decreased
ENSMUSG00000010721.15	Lmbr1	protein_coding	11.0007	11.0978	10.9037	-0.0254559	0.3846	decreased
ENSMUSG00000019791.12	Hint3	protein_coding	9.84958	10.3082	9.39097	-0.134447	0.384957	decreased
ENSMUSG00000074781.5	Ube2n	protein_coding	31.1557	31.5237	30.7877	-0.0340859	0.385147	decreased
ENSMUSG00000045896.14	Paip2b	protein_coding	22.793	22.9441	22.642	-0.0191218	0.385266	decreased
ENSMUSG00000034088.15	Hdlbp	protein_coding	33.3422	34.1979	32.4866	-0.074063	0.385639	decreased
ENSMUSG00000036990.13	Otud4	protein_coding	17.2281	17.328	17.1282	-0.0167288	0.385796	decreased
ENSMUSG00000007036.15	Abhd16a	protein_coding	37.9712	38.5777	37.3647	-0.0460899	0.386203	decreased
ENSMUSG00000091890.2	RP23-235M8.2	TEC	5.09551	5.46749	4.72353	-0.211012	0.386221	decreased
ENSMUSG00000044197.8	Gpr146	protein_coding	8.15431	8.42423	7.8844	-0.0955439	0.38637	decreased
ENSMUSG00000001440.5	Kpnb1	protein_coding	35.1984	35.4773	34.9194	-0.0228688	0.386487	decreased
ENSMUSG00000054893.15	Zfp667	protein_coding	8.4175	8.66162	8.17337	-0.0837052	0.386592	decreased
ENSMUSG00000026342.10	Slc35f5	protein_coding	6.0499	6.2803	5.81949	-0.109942	0.386985	decreased
ENSMUSG00000042814.7	Mcts2	protein_coding	9.16108	9.74746	8.57469	-0.184942	0.387117	decreased
ENSMUSG00000078566.8	Bnip3	protein_coding	46.8365	47.5352	46.1378	-0.043045	0.387254	decreased
ENSMUSG00000029669.14	Tspan12	protein_coding	11.4427	11.7663	11.1191	-0.0816164	0.387561	decreased
ENSMUSG00000099632.1	RP23-117O11.4	antisense	5.2582	5.55975	4.95664	-0.165659	0.387968	decreased
ENSMUSG00000020495.13	Smg8	protein_coding	5.7282	5.93528	5.52112	-0.104355	0.388044	decreased
ENSMUSG00000024560.6	Cxxc1	protein_coding	18.8024	19.2962	18.3086	-0.0757954	0.388406	decreased
ENSMUSG00000034312.14	Iqsec1	protein_coding	36.3439	37.0626	35.6251	-0.05707	0.38849	decreased
ENSMUSG00000071650.5	Ganab	protein_coding	35.5736	35.8732	35.274	-0.0243012	0.388584	decreased
ENSMUSG00000011658.15	Fuz	protein_coding	13.2496	13.6223	12.877	-0.0811775	0.388675	decreased
ENSMUSG00000032766.9	Gng11	protein_coding	10.603	11.1994	10.0066	-0.162464	0.388959	decreased
ENSMUSG00000004032.10	Gstm5	protein_coding	144.199	146.268	142.13	-0.0413998	0.389014	decreased
ENSMUSG00000051339.10	AC162528.2	protein_coding	6.11087	6.37319	5.84854	-0.123938	0.389194	decreased
ENSMUSG00000027165.16	RP23-325I3.1	protein_coding	24.8447	25.2163	24.4731	-0.0431617	0.389342	decreased
ENSMUSG00000029467.15	Atp2a2	protein_coding	182.607	184.423	180.791	-0.0286931	0.389437	decreased
ENSMUSG00000026113.17	Inpp4a	protein_coding	36.7756	37.249	36.3021	-0.0371513	0.389518	decreased
ENSMUSG00000055067.15	Smyd3	protein_coding	6.89632	7.09493	6.69771	-0.0831205	0.389779	decreased
ENSMUSG00000066036.14	Ubr4	protein_coding	15.3761	16.1079	14.6443	-0.137432	0.390262	decreased
ENSMUSG00000049313.8	Sorl1	protein_coding	28.9049	29.7671	28.0427	-0.0860917	0.390609	decreased
ENSMUSG00000097589.9	Dleu2	processed_transcript	4.88069	5.07857	4.68281	-0.117047	0.390711	decreased
ENSMUSG00000021939.8	Ctsb	protein_coding	106.037	107.324	104.749	-0.0350272	0.390928	decreased
ENSMUSG00000032312.7	Csk	protein_coding	12.2761	12.5963	11.956	-0.0752614	0.391055	decreased
ENSMUSG00000028414.17	Fktn	protein_coding	13.4621	13.8195	13.1047	-0.0766176	0.391205	decreased
ENSMUSG00000058230.12	Arhgap35	protein_coding	19.7735	20.6167	18.9303	-0.123114	0.392256	decreased
ENSMUSG00000071862.2	Lrrtm2	protein_coding	14.702	15.0692	14.3347	-0.0720846	0.392468	decreased
ENSMUSG00000004591.16	Pkn2	protein_coding	6.94695	7.10694	6.78696	-0.0664637	0.392569	decreased
ENSMUSG00000038630.8	Zkscan16	protein_coding	19.9654	21.192	18.7388	-0.177491	0.392643	decreased
ENSMUSG00000050052.12	Tdrp	protein_coding	18.826	19.0917	18.5604	-0.0407153	0.393037	decreased
ENSMUSG00000029093.14	Sorcs2	protein_coding	18.4957	18.9986	17.9929	-0.0784681	0.393123	decreased
ENSMUSG00000085042.8	AC084109.5	transcribed_unitary_pseudogene	20.5721	22.0391	19.1052	-0.2061	0.393323	decreased
ENSMUSG00000003546.9	Klc4	protein_coding	7.97473	8.01205	7.93742	-0.0135025	0.393633	decreased
ENSMUSG00000022261.6	Sdc2	protein_coding	23.5584	24.1447	22.972	-0.0718301	0.393731	decreased
ENSMUSG00000026424.8	Gpr37l1	protein_coding	76.37	77.5734	75.1666	-0.0454709	0.393736	decreased
ENSMUSG00000054690.17	Emcn	protein_coding	5.19671	5.4722	4.92122	-0.153105	0.394156	decreased
ENSMUSG00000047495.15	Dlgap2	protein_coding	15.5927	16.3597	14.8257	-0.142046	0.394345	decreased
ENSMUSG00000041078.7	Grid1	protein_coding	16.9365	17.5166	16.3563	-0.0988734	0.394495	decreased
ENSMUSG00000041930.7	Fam222a	protein_coding	5.99556	6.06009	5.93103	-0.0310549	0.394735	decreased
ENSMUSG00000034163.10	Zfc3h1	protein_coding	9.9269	10.1661	9.68769	-0.0695436	0.394753	decreased
ENSMUSG00000019699.16	Akt3	protein_coding	29.9319	30.5546	29.3092	-0.0600344	0.395128	decreased
ENSMUSG00000085133.2	RP24-84B10.1	sense_intronic	9.18916	9.4889	8.88942	-0.0941521	0.395526	decreased
ENSMUSG00000027428.9	Rbbp9	protein_coding	15.6313	15.9208	15.3419	-0.0534357	0.395811	decreased
ENSMUSG00000031310.16	Zmym3	protein_coding	44.0706	45.2251	42.9161	-0.0756047	0.396369	decreased
ENSMUSG00000031534.15	Smim19	protein_coding	17.4121	17.8215	17.0028	-0.0678466	0.396451	decreased
ENSMUSG00000028672.13	Hmgcl	protein_coding	19.5181	20.0508	18.9854	-0.0787693	0.396474	decreased
ENSMUSG00000071037.5	Camkmt	protein_coding	7.07816	7.3372	6.81911	-0.105645	0.396682	decreased
ENSMUSG00000025059.16	Gk	protein_coding	6.1849	6.27769	6.09211	-0.0432918	0.396776	decreased
ENSMUSG00000013698.12	Pea15a	protein_coding	185.822	187.604	184.041	-0.0276608	0.396832	decreased
ENSMUSG00000098196.1	RP23-70A15.5	lincRNA	6.02686	6.27885	5.77488	-0.120709	0.397424	decreased
ENSMUSG00000030516.14	Tjp1	protein_coding	17.1207	17.5676	16.6737	-0.0753427	0.397494	decreased
ENSMUSG00000020178.6	Adora2a	protein_coding	115.849	118.758	112.939	-0.0724809	0.397495	decreased
ENSMUSG00000039809.10	Gabbr2	protein_coding	21.9634	22.6134	21.3133	-0.0854239	0.397747	decreased
ENSMUSG00000019828.13	Grm1	protein_coding	8.82738	9.10987	8.54489	-0.0923691	0.397905	decreased
ENSMUSG00000041608.8	Entpd3	protein_coding	7.39963	7.62964	7.16962	-0.0897177	0.397999	decreased
ENSMUSG00000021991.9	Cacna2d3	protein_coding	75.6078	77.6245	73.5912	-0.0769795	0.398211	decreased
ENSMUSG00000036902.11	Neto2	protein_coding	31.4857	31.9619	31.0094	-0.043646	0.398394	decreased
ENSMUSG00000069171.14	Nr2f1	protein_coding	7.09387	7.91416	6.27358	-0.335148	0.398523	decreased
ENSMUSG00000031841.19	Cdh13	protein_coding	29.2203	30.1417	28.2988	-0.0910182	0.398526	decreased
ENSMUSG00000036450.4	Hif1an	protein_coding	9.83206	9.93886	9.72527	-0.0313426	0.399031	decreased
ENSMUSG00000022668.10	Gtpbp8	protein_coding	7.84891	8.01471	7.6831	-0.0609612	0.399452	decreased
ENSMUSG00000023336.6	Wfdc1	protein_coding	4.97451	5.0844	4.86462	-0.0637495	0.399529	decreased
ENSMUSG00000060063.9	Alox5ap	protein_coding	4.83053	5.25534	4.40571	-0.254408	0.400125	decreased
ENSMUSG00000042787.14	Exog	protein_coding	8.80331	8.9775	8.62912	-0.0571003	0.400139	decreased
ENSMUSG00000023169.15	Slc38a1	protein_coding	24.4305	24.9068	23.9542	-0.056263	0.400227	decreased
ENSMUSG00000020340.16	Cyfip2	protein_coding	118.733	121.751	115.714	-0.07337	0.400457	decreased
ENSMUSG00000021635.14	Rad17	protein_coding	6.86735	6.9204	6.81431	-0.0222864	0.400506	decreased
ENSMUSG00000025544.13	Tm9sf2	protein_coding	53.0078	53.9809	52.0346	-0.0529777	0.400516	decreased
ENSMUSG00000038346.18	Zfp384	protein_coding	11.0521	11.2693	10.8349	-0.0567165	0.400562	decreased
ENSMUSG00000038984.4	Tspyl5	protein_coding	14.9409	15.1481	14.7338	-0.0400074	0.400697	decreased
ENSMUSG00000032554.15	Trf	protein_coding	105.733	110.502	100.964	-0.130227	0.400715	decreased
ENSMUSG00000036095.11	Dgkb	protein_coding	97.3212	99.1243	95.518	-0.0534661	0.400794	decreased
ENSMUSG00000028402.18	Mpdz	protein_coding	5.27567	5.49822	5.05312	-0.121788	0.400843	decreased
ENSMUSG00000002625.9	Akap8l	protein_coding	43.0325	43.9221	42.1429	-0.0596563	0.401754	decreased
ENSMUSG00000038664.16	Herc1	protein_coding	18.6075	19.1645	18.0505	-0.0864001	0.401826	decreased
ENSMUSG00000057716.6	Tmem178b	protein_coding	24.2429	25.5797	22.9062	-0.159263	0.402066	decreased
ENSMUSG00000041995.8	Zbed3	protein_coding	5.17137	5.28578	5.05697	-0.0638413	0.402871	decreased
ENSMUSG00000056870.9	Gulp1	protein_coding	7.04643	7.30317	6.78969	-0.105178	0.402995	decreased
ENSMUSG00000062604.11	Srpk2	protein_coding	35.7672	35.9716	35.5629	-0.016488	0.403091	decreased
ENSMUSG00000007989.7	Fzd3	protein_coding	12.493	12.7376	12.2485	-0.0564885	0.403196	decreased
ENSMUSG00000009292.18	Trpm2	protein_coding	5.52713	5.7477	5.30656	-0.115208	0.403213	decreased
ENSMUSG00000029512.11	Ulk1	protein_coding	13.7007	13.7834	13.6181	-0.0174064	0.403265	decreased
ENSMUSG00000029911.14	Ssbp1	protein_coding	17.6996	18.3412	17.0581	-0.104628	0.403271	decreased
ENSMUSG00000026632.17	Tatdn3	protein_coding	11.7887	12.2673	11.3102	-0.117198	0.403798	decreased
ENSMUSG00000066829.7	Zfp810	protein_coding	6.72632	6.87516	6.57749	-0.0638554	0.403845	decreased
ENSMUSG00000024335.19	Brd2	protein_coding	63.3991	64.197	62.6012	-0.0363156	0.403856	decreased
ENSMUSG00000025537.12	Phkg1	protein_coding	5.68188	5.91448	5.44928	-0.118185	0.404027	decreased
ENSMUSG00000042105.18	Inpp5f	protein_coding	86.3487	88.7071	83.9903	-0.0788263	0.404143	decreased
ENSMUSG00000035770.8	Dync1li2	protein_coding	67.2666	67.6703	66.8629	-0.0173176	0.404428	decreased
ENSMUSG00000026585.13	Kifap3	protein_coding	81.1769	81.9312	80.4225	-0.0268143	0.404655	decreased
ENSMUSG00000058153.15	Sez6l	protein_coding	12.8696	13.2228	12.5165	-0.0791967	0.404888	decreased
ENSMUSG00000043909.16	Trp53bp1	protein_coding	15.0308	15.3971	14.6645	-0.0703309	0.405238	decreased
ENSMUSG00000034826.14	Nup54	protein_coding	5.86486	5.91786	5.81186	-0.0260764	0.406191	decreased
ENSMUSG00000009406.13	Elk1	protein_coding	20.3637	20.853	19.8744	-0.0693436	0.406328	decreased
ENSMUSG00000041923.15	Nol4	protein_coding	22.2192	22.5745	21.8638	-0.046152	0.406389	decreased
ENSMUSG00000056167.7	Cnot10	protein_coding	20.7476	21.0282	20.467	-0.0390234	0.406455	decreased
ENSMUSG00000038650.15	Rnh1	protein_coding	23.9752	24.3443	23.6061	-0.0444203	0.407006	decreased
ENSMUSG00000046020.13	Pofut1	protein_coding	7.029	7.17774	6.88026	-0.0610673	0.407444	decreased
ENSMUSG00000020929.14	Eftud2	protein_coding	29.5082	30.3288	28.6875	-0.0802645	0.407722	decreased
ENSMUSG00000098711.1	Gm28030	misc_RNA	41.0486	49.8602	32.237	-0.629173	0.407753	decreased
ENSMUSG00000062372.13	Otof	protein_coding	5.87433	6.42179	5.32687	-0.269688	0.407755	decreased
ENSMUSG00000027716.13	Trpc3	protein_coding	4.89633	5.14332	4.64933	-0.145677	0.407836	decreased
ENSMUSG00000030701.17	Plekhb1	protein_coding	190.231	195.943	184.519	-0.0866648	0.408031	decreased
ENSMUSG00000028647.13	Mycbp	protein_coding	4.76842	4.98318	4.55367	-0.130037	0.40806	decreased
ENSMUSG00000074968.11	Ano3	protein_coding	46.0152	46.8538	45.1766	-0.0525903	0.408354	decreased
ENSMUSG00000025006.16	Sorbs1	protein_coding	22.8802	23.8757	21.8847	-0.125623	0.408382	decreased
ENSMUSG00000040725.13	Hnrnpul1	protein_coding	33.2431	33.6324	32.8539	-0.03379	0.408493	decreased
ENSMUSG00000034610.14	Zcchc11	protein_coding	7.5918	7.83372	7.34987	-0.0919788	0.408566	decreased
ENSMUSG00000031988.10	Vps26b	protein_coding	37.7144	38.2014	37.2275	-0.0372568	0.408669	decreased
ENSMUSG00000026944.18	Abca2	protein_coding	38.7802	39.5679	37.9924	-0.0586209	0.408828	decreased
ENSMUSG00000093006.2	Gm24157	miRNA	259.906	285.744	234.068	-0.287795	0.40885	decreased
ENSMUSG00000024644.16	Cndp2	protein_coding	21.8907	22.219	21.5625	-0.0432673	0.408907	decreased
ENSMUSG00000039838.11	Slc45a1	protein_coding	13.2329	13.3977	13.068	-0.0359506	0.409153	decreased
ENSMUSG00000020864.13	Ankrd40	protein_coding	43.7325	44.4077	43.0572	-0.0445531	0.409238	decreased
ENSMUSG00000032410.13	Xrn1	protein_coding	6.29535	6.49691	6.0938	-0.0924108	0.409375	decreased
ENSMUSG00000035486.14	Plk5	protein_coding	10.2465	10.408	10.085	-0.045471	0.409485	decreased
ENSMUSG00000068391.8	Chrac1	protein_coding	16.822	17.2691	16.3749	-0.0767125	0.409727	decreased
ENSMUSG00000027677.17	Ttc14	protein_coding	36.1473	37.3309	34.9637	-0.0945111	0.409766	decreased
ENSMUSG00000028691.12	Prdx1	protein_coding	102.026	103.477	100.574	-0.0410598	0.409772	decreased
ENSMUSG00000028869.13	Gnl2	protein_coding	23.3633	24.0294	22.6971	-0.0822885	0.409842	decreased
ENSMUSG00000024991.7	Eif3a	protein_coding	38.7461	39.179	38.3132	-0.0322378	0.410321	decreased
ENSMUSG00000022091.6	Sorbs3	protein_coding	10.1366	10.2225	10.0507	-0.0244568	0.410411	decreased
ENSMUSG00000045174.10	Amer3	protein_coding	7.671	7.78761	7.55439	-0.0438654	0.410414	decreased
ENSMUSG00000062444.14	Ap3b2	protein_coding	31.9519	32.5276	31.3762	-0.0519922	0.410551	decreased
ENSMUSG00000025742.5	Prps2	protein_coding	6.77719	6.97628	6.5781	-0.084787	0.41082	decreased
ENSMUSG00000024854.3	Pold4	protein_coding	10.3878	10.6454	10.1302	-0.07158	0.410846	decreased
ENSMUSG00000112941.1	CH25-660D15.2	lincRNA	50.1338	51.8491	48.4184	-0.0987625	0.41113	decreased
ENSMUSG00000043881.9	Kbtbd7	protein_coding	13.1718	13.3662	12.9773	-0.0425991	0.41123	decreased
ENSMUSG00000029575.17	Mmab	protein_coding	12.6613	12.9744	12.3482	-0.0713673	0.41125	decreased
ENSMUSG00000051331.15	Cacna1c	protein_coding	10.3835	10.8484	9.91858	-0.129275	0.411396	decreased
ENSMUSG00000021339.4	Mrs2	protein_coding	13.8256	13.9985	13.6527	-0.0360825	0.411509	decreased
ENSMUSG00000026553.17	Copa	protein_coding	43.7776	44.2604	43.2947	-0.031826	0.411551	decreased
ENSMUSG00000020785.17	Camkk1	protein_coding	36.0742	37.0185	35.13	-0.0755402	0.412174	decreased
ENSMUSG00000024271.7	Elp2	protein_coding	30.434	30.9028	29.9653	-0.0444447	0.412339	decreased
ENSMUSG00000024759.13	Atl3	protein_coding	8.70932	8.86385	8.55478	-0.0512027	0.412582	decreased
ENSMUSG00000032002.10	Dcun1d5	protein_coding	26.3352	26.6766	25.9938	-0.0374091	0.412855	decreased
ENSMUSG00000000339.14	Rtca	protein_coding	28.4621	29.0059	27.9183	-0.0551336	0.413097	decreased
ENSMUSG00000008393.9	Carhsp1	protein_coding	58.1779	59.3911	56.9647	-0.0601794	0.413544	decreased
ENSMUSG00000019338.13	Zfp687	protein_coding	7.80727	7.97404	7.6405	-0.0616444	0.413642	decreased
ENSMUSG00000035325.16	Sec31a	protein_coding	23.3909	23.7492	23.0327	-0.0441954	0.413645	decreased
ENSMUSG00000033295.14	Ptprf	protein_coding	14.5746	14.93	14.2191	-0.0703872	0.41394	decreased
ENSMUSG00000039477.16	Tnrc18	protein_coding	9.44742	9.83191	9.06293	-0.117495	0.414124	decreased
ENSMUSG00000048911.15	Rnf24	protein_coding	8.49535	8.63313	8.35756	-0.0468008	0.414166	decreased
ENSMUSG00000030657.11	Xylt1	protein_coding	6.43798	6.76496	6.111	-0.146673	0.414733	decreased
ENSMUSG00000025377.14	Enthd2	protein_coding	5.87147	5.9361	5.80684	-0.0317613	0.414908	decreased
ENSMUSG00000046138.14	RP24-408B13.1	protein_coding	11.1755	11.5475	10.8035	-0.0960798	0.415369	decreased
ENSMUSG00000039316.14	Rftn1	protein_coding	5.81139	6.10678	5.516	-0.146789	0.415663	decreased
ENSMUSG00000030753.15	Thap12	protein_coding	22.713	22.9289	22.4971	-0.027426	0.415702	decreased
ENSMUSG00000005045.16	Chd5	protein_coding	23.9606	24.3411	23.5801	-0.0458265	0.415755	decreased
ENSMUSG00000006651.8	Aplp1	protein_coding	636.577	638.662	634.491	-0.00945216	0.415803	decreased
[truncated: 8,001 more rows]

## Sheet: PFC
Gene_ID	Gene_name	Class	Average	Control average	Suscept average	Log2Fold	P value	Increase / Decrease
ENSMUSG00000021703.9	Serinc5	protein_coding	18.0165	19.8087	16.2244	-0.287972	5.3736e-05	decreased
ENSMUSG00000024812.9	Tjp2	protein_coding	7.39378	8.05961	6.72795	-0.260543	0.000187031	decreased
ENSMUSG00000026074.15	Map4k4	protein_coding	35.0185	38.8848	31.1522	-0.319874	0.000569845	decreased
ENSMUSG00000022425.16	Enpp2	protein_coding	55.2166	64.3558	46.0774	-0.48201	0.000752288	decreased
ENSMUSG00000027858.13	Tspan2	protein_coding	54.4478	64.3559	44.5398	-0.530978	0.00090747	decreased
ENSMUSG00000038375.15	Trp53inp2	protein_coding	48.5009	52.1287	44.8731	-0.216228	0.000915737	decreased
ENSMUSG00000006403.13	Adamts4	protein_coding	7.09271	8.71573	5.46969	-0.672163	0.000917795	decreased
ENSMUSG00000024070.15	Prkd3	protein_coding	5.18176	5.69059	4.67293	-0.284249	0.000955947	decreased
ENSMUSG00000067377.12	Tspan6	protein_coding	10.2745	10.6125	9.93651	-0.0949575	0.00150699	decreased
ENSMUSG00000032555.10	Topbp1	protein_coding	4.95307	5.23755	4.66859	-0.165906	0.00157267	decreased
ENSMUSG00000031714.9	Gab1	protein_coding	8.90235	10.1641	7.64057	-0.411737	0.00162612	decreased
ENSMUSG00000044340.7	Phlpp1	protein_coding	19.5445	20.7401	18.3488	-0.176735	0.00169539	decreased
ENSMUSG00000016481.15	Cr1l	protein_coding	7.28126	7.57313	6.9894	-0.11572	0.00181512	decreased
ENSMUSG00000055717.13	Slain1	protein_coding	23.8404	25.8767	21.804	-0.247063	0.0018606	decreased
ENSMUSG00000032854.12	Ugt8a	protein_coding	18.4462	22.099	14.7934	-0.579031	0.0019106	decreased
ENSMUSG00000019978.16	Epb41l2	protein_coding	23.809	25.3619	22.2561	-0.18846	0.00197492	decreased
ENSMUSG00000078532.9	Nkain1	protein_coding	17.2959	19.1209	15.4708	-0.3056	0.00202603	decreased
ENSMUSG00000063172.13	Hspb11	protein_coding	10.4915	11.1197	9.86334	-0.172975	0.00217897	decreased
ENSMUSG00000025584.17	Pde8a	protein_coding	5.80071	6.85826	4.74316	-0.531994	0.00227895	decreased
ENSMUSG00000030064.16	Frmd4b	protein_coding	5.33413	6.18333	4.48494	-0.463295	0.00235775	decreased
ENSMUSG00000045515.3	Pou3f3	protein_coding	17.1292	17.9418	16.3166	-0.136981	0.00235806	decreased
ENSMUSG00000011884.13	Gltp	protein_coding	25.0084	28.1264	21.8904	-0.361626	0.00241622	decreased
ENSMUSG00000031425.15	Plp1	protein_coding	627.608	765.405	489.811	-0.643997	0.00253003	decreased
ENSMUSG00000045817.8	Zfp36l2	protein_coding	6.25614	6.84272	5.66955	-0.271336	0.0026352	decreased
ENSMUSG00000035696.15	Rnf38	protein_coding	12.895	13.3397	12.4504	-0.0995344	0.00263914	decreased
ENSMUSG00000001674.11	Ddx18	protein_coding	5.79863	6.02482	5.57244	-0.112608	0.00292088	decreased
ENSMUSG00000028465.16	Tln1	protein_coding	5.96003	6.16754	5.75252	-0.100501	0.00297718	decreased
ENSMUSG00000056515.8	Rab31	protein_coding	21.9416	23.0419	20.8414	-0.144812	0.00309009	decreased
ENSMUSG00000083307.1	RP23-354L12.1	processed_pseudogene	5.40229	5.61314	5.19144	-0.112672	0.00315684	decreased
ENSMUSG00000045903.8	Npas4	protein_coding	6.19394	7.65938	4.72851	-0.695842	0.00320352	decreased
ENSMUSG00000046324.12	Ermp1	protein_coding	8.93017	9.30506	8.55527	-0.121202	0.00330407	decreased
ENSMUSG00000036098.15	Myrf	protein_coding	13.6403	15.7351	11.5455	-0.446653	0.00333237	decreased
ENSMUSG00000031447.7	Lamp1	protein_coding	150.352	157.017	143.687	-0.127991	0.00339204	decreased
ENSMUSG00000019647.16	Sema6a	protein_coding	6.04416	6.81634	5.27198	-0.370652	0.00365182	decreased
ENSMUSG00000021589.13	Rhobtb3	protein_coding	6.14778	6.59836	5.69721	-0.211852	0.00369709	decreased
ENSMUSG00000033904.16	Ccp110	protein_coding	17.2611	19.117	15.4052	-0.311436	0.0037497	decreased
ENSMUSG00000049439.13	Cyp20a1	protein_coding	6.25713	6.64333	5.87093	-0.178318	0.00381171	decreased
ENSMUSG00000027642.15	Rpn2	protein_coding	46.558	47.3191	45.7969	-0.0471737	0.00381593	decreased
ENSMUSG00000027215.13	Cd82	protein_coding	14.7507	17.5095	11.9919	-0.546079	0.00390261	decreased
ENSMUSG00000041205.7	Map6d1	protein_coding	12.7579	14.2059	11.31	-0.328892	0.00391789	decreased
ENSMUSG00000018102.5	Hist1h2bc	protein_coding	12.0944	12.6693	11.5194	-0.137279	0.00402979	decreased
ENSMUSG00000014496.8	Ankrd28	protein_coding	12.5463	13.2886	11.8039	-0.170933	0.00428754	decreased
ENSMUSG00000075415.13	Fnbp1	protein_coding	34.0794	37.123	31.0359	-0.258377	0.00454629	decreased
ENSMUSG00000032517.16	Mobp	protein_coding	587.228	691.597	482.858	-0.518332	0.00471962	decreased
ENSMUSG00000039682.12	Lap3	protein_coding	19.4301	20.6256	18.2345	-0.177768	0.00489049	decreased
ENSMUSG00000026842.16	Abl1	protein_coding	13.328	14.2537	12.4023	-0.200725	0.0050219	decreased
ENSMUSG00000028412.17	Slc44a1	protein_coding	29.8842	33.0429	26.7255	-0.306125	0.00514776	decreased
ENSMUSG00000028868.13	Wasf2	protein_coding	5.61775	5.95179	5.28372	-0.171768	0.00516937	decreased
ENSMUSG00000060716.7	Plekhh1	protein_coding	7.86107	9.21569	6.50645	-0.502221	0.0053236	decreased
ENSMUSG00000031342.17	Gpm6b	protein_coding	278.299	291.305	265.292	-0.134949	0.00537448	decreased
ENSMUSG00000021709.14	Erbb2ip	protein_coding	19.022	21.8162	16.2277	-0.426941	0.00547532	decreased
ENSMUSG00000025597.13	Klhl4	protein_coding	4.98647	5.54264	4.43031	-0.323166	0.00552247	decreased
ENSMUSG00000026153.15	Fam135a	protein_coding	7.50328	7.74626	7.26031	-0.0934688	0.00556777	decreased
ENSMUSG00000020099.8	Unc5b	protein_coding	6.96637	8.24865	5.68408	-0.537232	0.0056131	decreased
ENSMUSG00000033595.7	Lgi3	protein_coding	37.9586	39.9957	35.9216	-0.154995	0.00566317	decreased
ENSMUSG00000039904.9	Gpr37	protein_coding	16.7673	19.5364	13.9981	-0.480928	0.00629876	decreased
ENSMUSG00000019920.17	Lims1	protein_coding	8.82799	9.12867	8.52732	-0.0983134	0.00645391	decreased
ENSMUSG00000062078.14	Qk	protein_coding	58.21	62.1757	54.2443	-0.196879	0.00669185	decreased
ENSMUSG00000025203.5	Scd2	protein_coding	337.542	352.793	322.29	-0.130462	0.00682515	decreased
ENSMUSG00000027739.9	Rab33b	protein_coding	9.9009	10.1975	9.6043	-0.0864626	0.00693514	decreased
ENSMUSG00000026830.9	Ermn	protein_coding	18.8159	21.4813	16.1506	-0.411497	0.00702629	decreased
ENSMUSG00000036362.2	P2ry13	protein_coding	4.79475	5.22986	4.35963	-0.262568	0.00705713	decreased
ENSMUSG00000019872.13	Smpdl3a	protein_coding	13.9128	14.5492	13.2764	-0.132072	0.00720738	decreased
ENSMUSG00000030956.15	Fam53b	protein_coding	7.19263	7.73094	6.65433	-0.216351	0.00728015	decreased
ENSMUSG00000022771.16	Ppil2	protein_coding	22.9242	23.4033	22.4451	-0.0603093	0.00807532	decreased
ENSMUSG00000008734.9	Gprc5b	protein_coding	40.8966	43.4375	38.3557	-0.179502	0.00814683	decreased
ENSMUSG00000003534.17	Ddr1	protein_coding	24.7804	28.3329	21.228	-0.41651	0.00817305	decreased
ENSMUSG00000022091.6	Sorbs3	protein_coding	11.2141	12.5359	9.89228	-0.341691	0.00829704	decreased
ENSMUSG00000076439.12	Mog	protein_coding	55.6414	66.9422	44.3406	-0.594288	0.00837617	decreased
ENSMUSG00000022505.9	Emp2	protein_coding	9.79402	10.9294	8.65868	-0.335991	0.00846174	decreased
ENSMUSG00000020774.9	Aspa	protein_coding	12.0331	14.5033	9.5629	-0.600862	0.00852776	decreased
ENSMUSG00000028195.4	Cyr61	protein_coding	4.8971	5.68525	4.10896	-0.468452	0.00871581	decreased
ENSMUSG00000032135.15	Mcam	protein_coding	7.48401	9.35573	5.6123	-0.737257	0.00875511	decreased
ENSMUSG00000026317.7	Cln8	protein_coding	4.80997	4.93061	4.68934	-0.0723803	0.00909913	decreased
ENSMUSG00000053475.5	Tnfaip6	protein_coding	5.52022	6.47979	4.56066	-0.506705	0.00909994	decreased
ENSMUSG00000028962.14	Slc4a2	protein_coding	8.16695	9.15433	7.17956	-0.350559	0.00917052	decreased
ENSMUSG00000050565.16	Tor1aip2	protein_coding	19.0894	19.7991	18.3797	-0.107327	0.00924009	decreased
ENSMUSG00000033713.12	Foxn3	protein_coding	6.16808	6.77036	5.56581	-0.282642	0.00928132	decreased
ENSMUSG00000025702.15	March8	protein_coding	19.5085	21.0699	17.9471	-0.231433	0.00988928	decreased
ENSMUSG00000035093.16	Secisbp2l	protein_coding	23.7705	25.0836	22.4574	-0.159549	0.00996027	decreased
ENSMUSG00000021143.10	Pacs2	protein_coding	34.3142	37.3975	31.2309	-0.259969	0.0101789	decreased
ENSMUSG00000020023.18	Tmcc3	protein_coding	10.8478	11.9501	9.74551	-0.294213	0.010318	decreased
ENSMUSG00000006782.16	Cnp	protein_coding	159.37	188.276	130.465	-0.529184	0.0104463	decreased
ENSMUSG00000025007.13	Aldh18a1	protein_coding	8.09409	8.28413	7.90405	-0.0677581	0.0105882	decreased
ENSMUSG00000068523.12	Gng5	protein_coding	17.986	19.1926	16.7794	-0.193864	0.0105918	decreased
ENSMUSG00000035561.5	Aldh1b1	protein_coding	7.29413	7.62208	6.96618	-0.129817	0.0106319	decreased
ENSMUSG00000027669.14	Gnb4	protein_coding	13.1828	13.6895	12.6761	-0.110962	0.0106665	decreased
ENSMUSG00000044788.10	Fads6	protein_coding	6.87287	7.25205	6.49369	-0.159351	0.0108492	decreased
ENSMUSG00000053024.14	Cntn2	protein_coding	25.6562	27.0692	24.2432	-0.159074	0.0108605	decreased
ENSMUSG00000036046.14	RP23-180L12.1	protein_coding	24.9789	26.5017	23.456	-0.176132	0.0109547	decreased
ENSMUSG00000024078.6	Ttc27	protein_coding	6.13375	6.26385	6.00364	-0.0612138	0.0109916	decreased
ENSMUSG00000033577.18	Myo6	protein_coding	18.085	19.6672	16.5027	-0.253089	0.0113124	decreased
ENSMUSG00000037674.15	Rfx7	protein_coding	7.14734	7.39954	6.89514	-0.101855	0.0113426	decreased
ENSMUSG00000042185.14	Nfrkb	protein_coding	6.84891	7.03201	6.6658	-0.0771605	0.0116854	decreased
ENSMUSG00000024413.13	Npc1	protein_coding	15.3606	16.2886	14.4327	-0.174518	0.0117329	decreased
ENSMUSG00000026255.15	Efhd1	protein_coding	15.5277	17.6794	13.3759	-0.40243	0.0118713	decreased
ENSMUSG00000024810.16	Il33	protein_coding	16.2254	18.499	13.9518	-0.407002	0.0120688	decreased
ENSMUSG00000039753.16	Fbxl5	protein_coding	37.3697	38.7258	36.0136	-0.104755	0.0121058	decreased
ENSMUSG00000036634.15	Mag	protein_coding	84.6927	101.261	68.124	-0.57185	0.0121504	decreased
ENSMUSG00000056966.7	Gjc3	protein_coding	17.3853	19.9418	14.8288	-0.427399	0.0122306	decreased
ENSMUSG00000041577.5	Prelp	protein_coding	5.72045	6.4932	4.9477	-0.392171	0.0123853	decreased
ENSMUSG00000098233.1	RP23-342M4.1	antisense	4.80378	5.82172	3.78584	-0.620831	0.0123932	decreased
ENSMUSG00000026879.14	Gsn	protein_coding	34.4164	39.5145	29.3183	-0.430578	0.0126592	decreased
ENSMUSG00000015149.14	Sirt2	protein_coding	85.184	91.7846	78.5835	-0.224026	0.0127677	decreased
ENSMUSG00000028542.17	Slc6a9	protein_coding	15.5834	16.5739	14.593	-0.183643	0.0128564	decreased
ENSMUSG00000028927.6	Padi2	protein_coding	5.72366	6.54388	4.90344	-0.41635	0.0129053	decreased
ENSMUSG00000020821.17	Kif1c	protein_coding	21.4387	22.7169	20.1606	-0.172227	0.0129907	decreased
ENSMUSG00000027375.14	Mal	protein_coding	118.262	139.017	97.5061	-0.511697	0.0130225	decreased
ENSMUSG00000031385.14	Plxnb3	protein_coding	4.72412	5.40969	4.03856	-0.421707	0.0133594	decreased
ENSMUSG00000033105.12	Lss	protein_coding	8.41311	8.98637	7.83985	-0.196913	0.0134623	decreased
ENSMUSG00000060012.9	Kif13b	protein_coding	6.41361	7.19568	5.63155	-0.353599	0.0135127	decreased
ENSMUSG00000054920.12	Klhl5	protein_coding	16.4235	16.9705	15.8764	-0.0961481	0.0135138	decreased
ENSMUSG00000024597.10	Slc12a2	protein_coding	16.1858	17.7687	14.6029	-0.283083	0.013601	decreased
ENSMUSG00000027882.18	Stxbp3	protein_coding	8.35959	9.06006	7.65913	-0.242341	0.0137758	decreased
ENSMUSG00000037993.8	Dhx38	protein_coding	9.56203	9.81742	9.30664	-0.0770835	0.0140053	decreased
ENSMUSG00000009828.15	Ick	protein_coding	5.90497	6.50237	5.30758	-0.292912	0.0141907	decreased
ENSMUSG00000057706.7	Mex3b	protein_coding	8.07791	8.91139	7.24443	-0.298778	0.0144975	decreased
ENSMUSG00000033579.16	Fa2h	protein_coding	20.9064	24.7517	17.0611	-0.53682	0.0147097	decreased
ENSMUSG00000105265.4	Sox2ot	processed_transcript	20.439	23.1771	17.7009	-0.38888	0.0147198	decreased
ENSMUSG00000019873.8	Reep3	protein_coding	7.30994	7.99077	6.62912	-0.269516	0.014791	decreased
ENSMUSG00000074794.10	Arrdc3	protein_coding	18.0966	19.401	16.7922	-0.208337	0.0148206	decreased
ENSMUSG00000050121.8	Opalin	protein_coding	12.8517	16.3325	9.37092	-0.80148	0.0150558	decreased
ENSMUSG00000025283.15	Sat1	protein_coding	20.6688	21.6464	19.6912	-0.136571	0.0150564	decreased
ENSMUSG00000043448.13	Gjc2	protein_coding	8.38263	9.94944	6.81581	-0.54573	0.0151019	decreased
ENSMUSG00000033006.10	Sox10	protein_coding	20.3197	22.8608	17.7785	-0.362742	0.0152449	decreased
ENSMUSG00000048537.16	Phldb1	protein_coding	33.0834	38.2184	27.9484	-0.451502	0.0157659	decreased
ENSMUSG00000055945.7	Prr18	protein_coding	19.2975	23.0044	15.5905	-0.561243	0.0158775	decreased
ENSMUSG00000068798.10	Rap1a	protein_coding	15.4196	16.8126	14.0266	-0.261377	0.0159234	decreased
ENSMUSG00000030342.8	Cd9	protein_coding	41.5034	46.976	36.0307	-0.3827	0.016313	decreased
ENSMUSG00000052229.5	Gpr17	protein_coding	12.6713	13.6584	11.6842	-0.225229	0.0164064	decreased
ENSMUSG00000030878.11	Cdr2	protein_coding	5.08344	5.63141	4.53547	-0.312244	0.0169694	decreased
ENSMUSG00000031918.16	Mtmr2	protein_coding	16.5054	17.371	15.6398	-0.151462	0.0171855	decreased
ENSMUSG00000026442.14	Nfasc	protein_coding	39.7888	42.3559	37.2216	-0.186423	0.0177811	decreased
ENSMUSG00000035189.16	Ano4	protein_coding	6.5805	6.88516	6.27584	-0.133682	0.0177895	decreased
ENSMUSG00000032737.13	Inppl1	protein_coding	8.63128	9.21043	8.05214	-0.193896	0.0179916	decreased
ENSMUSG00000001700.9	Gramd3	protein_coding	6.95168	7.56478	6.33858	-0.255138	0.0180217	decreased
ENSMUSG00000037625.7	Cldn11	protein_coding	111.117	131.388	90.8468	-0.532326	0.0190616	decreased
ENSMUSG00000026662.13	Sephs1	protein_coding	8.23655	8.52252	7.95058	-0.100219	0.0192903	decreased
ENSMUSG00000070532.5	Ccdc190	protein_coding	8.63347	9.31641	7.95054	-0.228722	0.0196179	decreased
ENSMUSG00000078771.10	Evi2a	protein_coding	18.2323	21.2599	15.2048	-0.483609	0.0197637	decreased
ENSMUSG00000049154.11	Fam183b	protein_coding	5.18569	6.40977	3.96161	-0.694186	0.0197729	decreased
ENSMUSG00000009281.6	Rarres2	protein_coding	16.2907	22.1544	10.427	-1.08727	0.0197814	decreased
ENSMUSG00000037712.16	Fermt2	protein_coding	22.2009	23.1625	21.2393	-0.125055	0.0201351	decreased
ENSMUSG00000030094.8	Xpc	protein_coding	5.94015	6.07509	5.80522	-0.0655534	0.0203592	decreased
ENSMUSG00000037280.12	Galnt6	protein_coding	4.86492	5.56323	4.16661	-0.417049	0.0204986	decreased
ENSMUSG00000069835.10	Sat2	protein_coding	5.35524	5.67458	5.0359	-0.172264	0.0205535	decreased
ENSMUSG00000033039.10	Micall1	protein_coding	11.8341	13.2971	10.371	-0.358555	0.0207004	decreased
ENSMUSG00000035901.14	Dennd5a	protein_coding	59.9785	62.4364	57.5205	-0.118312	0.0208018	decreased
ENSMUSG00000020697.16	Lig3	protein_coding	5.39998	5.75685	5.0431	-0.190969	0.0209132	decreased
ENSMUSG00000073680.2	Tmem88b	protein_coding	23.1495	27.4443	18.8547	-0.541578	0.0209513	decreased
ENSMUSG00000027562.12	Car2	protein_coding	80.1782	89.8901	70.4663	-0.351229	0.0209867	decreased
ENSMUSG00000026185.8	Igfbp5	protein_coding	35.4889	38.4461	32.5316	-0.240997	0.0211576	decreased
ENSMUSG00000030386.18	Zfp606	protein_coding	4.75938	5.01196	4.5068	-0.153273	0.0214884	decreased
ENSMUSG00000020150.13	Gamt	protein_coding	12.9751	14.8628	11.0875	-0.422781	0.0217113	decreased
ENSMUSG00000030739.18	Myh14	protein_coding	6.15089	6.63049	5.67129	-0.225438	0.0217169	decreased
ENSMUSG00000036555.14	Iqce	protein_coding	6.87519	7.14621	6.60418	-0.1138	0.0219528	decreased
ENSMUSG00000047797.14	Gjb1	protein_coding	7.86818	9.20688	6.52949	-0.495743	0.02198	decreased
ENSMUSG00000043154.15	Ppp2r3a	protein_coding	8.44009	8.85346	8.02671	-0.141433	0.0220303	decreased
ENSMUSG00000029426.8	Scarb2	protein_coding	33.5851	34.8142	32.356	-0.105641	0.0221127	decreased
ENSMUSG00000036353.13	P2ry12	protein_coding	17.5708	19.2313	15.9102	-0.273507	0.022129	decreased
ENSMUSG00000038495.14	Otud7b	protein_coding	8.25382	8.85545	7.6522	-0.210691	0.0222497	decreased
ENSMUSG00000034210.13	Efcab14	protein_coding	15.5745	16.4307	14.7183	-0.158789	0.0223876	decreased
ENSMUSG00000038545.13	Cul7	protein_coding	7.95899	8.22103	7.69695	-0.0950329	0.0224157	decreased
ENSMUSG00000036053.17	Fmnl2	protein_coding	11.4577	11.9093	11.0062	-0.113772	0.0226428	decreased
ENSMUSG00000100147.2	RP24-131B6.1	lincRNA	5.556	6.50336	4.60864	-0.496845	0.0226555	decreased
ENSMUSG00000002459.17	Rgs20	protein_coding	21.6317	22.7507	20.5127	-0.149396	0.0226723	decreased
ENSMUSG00000004099.16	Dnmt1	protein_coding	14.7546	15.109	14.4002	-0.069316	0.0231423	decreased
ENSMUSG00000013523.13	Bcas1	protein_coding	49.1199	57.0424	41.1974	-0.469483	0.0231767	decreased
ENSMUSG00000001052.15	Sec24b	protein_coding	13.4873	13.841	13.1335	-0.0757002	0.0232079	decreased
ENSMUSG00000022090.10	Pdlim2	protein_coding	18.4801	22.4489	14.5112	-0.62948	0.023331	decreased
ENSMUSG00000037242.8	Clic4	protein_coding	26.5066	29.7073	23.3059	-0.35012	0.023354	decreased
ENSMUSG00000040351.11	Ankib1	protein_coding	11.0924	11.4611	10.7237	-0.0959469	0.023421	decreased
ENSMUSG00000048001.7	Hes5	protein_coding	13.0114	14.304	11.7189	-0.287589	0.0236586	decreased
ENSMUSG00000036327.18	Qsox2	protein_coding	9.40221	9.76864	9.03578	-0.11251	0.0236772	decreased
ENSMUSG00000022514.14	Il1rap	protein_coding	8.26222	9.1088	7.41565	-0.296687	0.0245626	decreased
ENSMUSG00000015714.11	Cers2	protein_coding	28.0726	30.6991	25.4461	-0.270752	0.0248538	decreased
ENSMUSG00000022472.16	Desi1	protein_coding	38.4736	40.947	36.0002	-0.185752	0.0254079	decreased
ENSMUSG00000034761.15	Map4k5	protein_coding	12.8966	13.3624	12.4307	-0.104268	0.02569	decreased
ENSMUSG00000032397.7	Tipin	protein_coding	10.9022	11.397	10.4075	-0.131026	0.0258809	decreased
ENSMUSG00000021451.16	Sema4d	protein_coding	14.1174	15.3722	12.8625	-0.257153	0.0261639	decreased
ENSMUSG00000033335.17	Dnm2	protein_coding	16.5958	17.1706	16.021	-0.0999704	0.0262867	decreased
ENSMUSG00000028744.15	Pqlc2	protein_coding	4.85696	5.30784	4.40607	-0.268632	0.0264909	decreased
ENSMUSG00000087042.1	RP23-157O10.8	sense_intronic	5.41126	6.22668	4.59584	-0.438135	0.0265398	decreased
ENSMUSG00000023079.14	Gtf2ird1	protein_coding	7.45803	7.76949	7.14657	-0.120568	0.0265853	decreased
ENSMUSG00000041607.16	Mbp	protein_coding	1295.38	1527.12	1063.64	-0.52181	0.0268197	decreased
ENSMUSG00000002320.15	Tm9sf1	protein_coding	15.5963	15.9486	15.2441	-0.0651758	0.0271742	decreased
ENSMUSG00000036503.13	Rnf13	protein_coding	49.5289	52.8803	46.1775	-0.195541	0.0271846	decreased
ENSMUSG00000017754.13	Pltp	protein_coding	38.4059	42.6575	34.1544	-0.320725	0.0271852	decreased
ENSMUSG00000021838.17	Samd4	protein_coding	5.32268	5.87957	4.76579	-0.302995	0.027808	decreased
ENSMUSG00000021375.10	Kif13a	protein_coding	5.91118	6.38123	5.44113	-0.229927	0.0278174	decreased
ENSMUSG00000025026.14	Add3	protein_coding	30.7938	32.0136	29.5741	-0.114354	0.0278391	decreased
ENSMUSG00000116048.1	AC108412.2	protein_coding	17.8151	18.7157	16.9145	-0.145991	0.0279166	decreased
ENSMUSG00000041309.17	Nkx6-2	protein_coding	7.43365	8.42666	6.44064	-0.387756	0.0279936	decreased
ENSMUSG00000037031.10	Tspan15	protein_coding	5.46386	6.11771	4.81002	-0.346948	0.0279936	decreased
ENSMUSG00000015852.13	Fcrls	protein_coding	11.5932	12.2799	10.9066	-0.171106	0.0281792	decreased
ENSMUSG00000029419.8	Gm996	protein_coding	28.5073	29.1967	27.8178	-0.0697953	0.0284586	decreased
ENSMUSG00000034317.14	Trim59	protein_coding	8.33077	9.67539	6.98616	-0.46982	0.028531	decreased
ENSMUSG00000060548.13	Tnfrsf19	protein_coding	19.0193	20.0757	17.963	-0.160422	0.0289396	decreased
ENSMUSG00000015247.10	Nipsnap3b	protein_coding	11.5859	12.3243	10.8475	-0.184148	0.029065	decreased
ENSMUSG00000028032.13	Papss1	protein_coding	35.1911	36.1456	34.2366	-0.0782779	0.0290673	decreased
ENSMUSG00000040234.16	Tm7sf3	protein_coding	14.548	15.3341	13.7619	-0.156067	0.0292469	decreased
ENSMUSG00000026944.18	Abca2	protein_coding	42.6792	44.6431	40.7153	-0.132865	0.029265	decreased
ENSMUSG00000037656.9	Slc20a2	protein_coding	15.3431	16.0957	14.5906	-0.141639	0.0294585	decreased
ENSMUSG00000006301.17	Tmbim1	protein_coding	15.1101	16.8352	13.3849	-0.330874	0.029596	decreased
ENSMUSG00000032554.15	Trf	protein_coding	112.473	128.486	96.4595	-0.413616	0.0298773	decreased
ENSMUSG00000020536.12	Llgl1	protein_coding	16.1207	17.1268	15.1146	-0.180319	0.0301555	decreased
ENSMUSG00000000149.10	Gna12	protein_coding	35.1484	38.6031	31.6938	-0.284515	0.0306806	decreased
ENSMUSG00000024302.16	Dtna	protein_coding	34.9899	36.2471	33.7327	-0.103716	0.0308975	decreased
ENSMUSG00000041762.16	Gpr155	protein_coding	13.3435	14.0214	12.6655	-0.146726	0.0310186	decreased
ENSMUSG00000004270.13	Lpcat3	protein_coding	7.06014	7.50539	6.61489	-0.182211	0.0311947	decreased
ENSMUSG00000038608.15	Dock10	protein_coding	5.95864	6.93906	4.97823	-0.479107	0.0312087	decreased
ENSMUSG00000027199.14	Gatm	protein_coding	44.8653	49.6221	40.1084	-0.307081	0.0317324	decreased
ENSMUSG00000034371.8	Tkfc	protein_coding	5.70852	5.92649	5.49056	-0.110225	0.0322699	decreased
ENSMUSG00000022885.15	St6gal1	protein_coding	7.61537	7.95831	7.27244	-0.130023	0.0328668	decreased
ENSMUSG00000020696.18	Rffl	protein_coding	5.38732	5.87023	4.90441	-0.259337	0.0329138	decreased
ENSMUSG00000020576.10	Nbas	protein_coding	7.13422	7.6988	6.56964	-0.228819	0.0331908	decreased
ENSMUSG00000040359.14	Ufl1	protein_coding	9.17934	9.46698	8.89169	-0.0904461	0.0332223	decreased
ENSMUSG00000026409.14	Pfkfb2	protein_coding	12.7725	13.086	12.459	-0.0708359	0.0332546	decreased
ENSMUSG00000037896.17	Rcor1	protein_coding	5.34562	5.56197	5.12927	-0.116843	0.0333729	decreased
ENSMUSG00000022500.15	Litaf	protein_coding	10.6694	12.094	9.24491	-0.387556	0.0338055	decreased
ENSMUSG00000024665.7	Fads2	protein_coding	67.7136	70.0161	65.411	-0.0981527	0.0343177	decreased
ENSMUSG00000019055.15	Plod1	protein_coding	5.94018	6.55607	5.32428	-0.300244	0.0344906	decreased
ENSMUSG00000035469.17	Rcbtb1	protein_coding	15.6547	16.6081	14.7013	-0.175944	0.0346215	decreased
ENSMUSG00000030849.18	Fgfr2	protein_coding	15.1656	16.8615	13.4698	-0.324002	0.0347015	decreased
ENSMUSG00000071176.10	Arhgef10	protein_coding	11.1488	12.1495	10.1481	-0.25969	0.035602	decreased
ENSMUSG00000028334.10	Nans	protein_coding	6.81411	7.05357	6.57465	-0.101441	0.0358299	decreased
ENSMUSG00000008540.11	Mgst1	protein_coding	12.3513	13.6682	11.0344	-0.308811	0.0358365	decreased
ENSMUSG00000058325.6	Dock1	protein_coding	5.21154	5.63062	4.79245	-0.232529	0.0359255	decreased
ENSMUSG00000036181.2	Hist1h1c	protein_coding	10.2524	11.4655	9.03929	-0.343022	0.0360327	decreased
ENSMUSG00000024187.14	Fam234a	protein_coding	6.5111	7.01228	6.00992	-0.222538	0.036192	decreased
ENSMUSG00000020700.11	Map3k3	protein_coding	8.19217	8.44784	7.9365	-0.090079	0.0362498	decreased
ENSMUSG00000030315.15	Vgll4	protein_coding	7.17678	7.5795	6.77407	-0.162081	0.0362784	decreased
ENSMUSG00000027533.10	Fabp5	protein_coding	59.592	62.4497	56.7344	-0.138471	0.0365145	decreased
ENSMUSG00000027371.10	Fahd2a	protein_coding	12.1846	12.5112	11.8579	-0.0773676	0.0368692	decreased
ENSMUSG00000038286.11	Bphl	protein_coding	15.1669	15.5366	14.7972	-0.0703466	0.0368731	decreased
ENSMUSG00000024969.15	Mark2	protein_coding	30.0846	30.5149	29.6543	-0.0412693	0.0370865	decreased
ENSMUSG00000050953.10	Gja1	protein_coding	69.4138	72.8522	65.9755	-0.143041	0.0373776	decreased
ENSMUSG00000028385.14	Snx30	protein_coding	8.91852	9.42701	8.41004	-0.164689	0.037432	decreased
ENSMUSG00000041890.17	Git2	protein_coding	8.22499	8.61317	7.83682	-0.136275	0.0374702	decreased
ENSMUSG00000031665.7	Sall1	protein_coding	6.90742	7.37091	6.44393	-0.193902	0.0375707	decreased
ENSMUSG00000025646.8	Atrip	protein_coding	5.50263	5.71999	5.28527	-0.114036	0.0375854	decreased
ENSMUSG00000004054.8	Map3k11	protein_coding	6.65879	7.04424	6.27335	-0.167209	0.0377358	decreased
ENSMUSG00000041362.16	Shtn1	protein_coding	15.7077	16.5666	14.8489	-0.157928	0.0378602	decreased
ENSMUSG00000063765.12	Chadl	protein_coding	5.36578	5.7571	4.97446	-0.210801	0.0379937	decreased
ENSMUSG00000045087.8	S1pr5	protein_coding	7.26816	8.37383	6.16249	-0.442374	0.0382039	decreased
ENSMUSG00000036580.15	Spg20	protein_coding	11.276	12.0664	10.4856	-0.202581	0.0386208	decreased
ENSMUSG00000020186.7	Csrp2	protein_coding	7.03639	7.50084	6.57195	-0.190732	0.0386543	decreased
ENSMUSG00000053333.15	Dis3l2	protein_coding	8.74727	9.29027	8.20427	-0.179344	0.0387771	decreased
ENSMUSG00000033272.12	Slc35a4	protein_coding	37.1589	40.4135	33.9043	-0.253368	0.0392475	decreased
ENSMUSG00000020743.15	Mif4gd	protein_coding	9.17636	9.93757	8.41515	-0.239905	0.0397043	decreased
ENSMUSG00000018217.12	Pmp22	protein_coding	11.8252	13.1014	10.549	-0.312621	0.0402888	decreased
ENSMUSG00000026987.16	Baz2b	protein_coding	4.89656	5.07803	4.71509	-0.106985	0.0405643	decreased
ENSMUSG00000026566.15	Mpzl1	protein_coding	11.5627	12.5166	10.6089	-0.238568	0.0407377	decreased
ENSMUSG00000031661.12	Nkd1	protein_coding	7.67331	8.32962	7.017	-0.247396	0.0412058	decreased
ENSMUSG00000037890.13	Wdr19	protein_coding	5.11656	5.31783	4.91529	-0.11356	0.0413604	decreased
ENSMUSG00000038668.14	Lpar1	protein_coding	10.8661	12.6432	9.08895	-0.47618	0.0414915	decreased
ENSMUSG00000060675.13	Pla2g16	protein_coding	12.96	13.9069	12.013	-0.211204	0.0416276	decreased
ENSMUSG00000026519.16	Tmem63a	protein_coding	11.8856	13.4419	10.3293	-0.379989	0.0419636	decreased
ENSMUSG00000041912.12	Tdrkh	protein_coding	13.9914	14.3109	13.6719	-0.0659075	0.0420589	decreased
ENSMUSG00000030513.14	Pcsk6	protein_coding	6.08993	6.49795	5.6819	-0.193612	0.0420959	decreased
ENSMUSG00000024501.19	Dpysl3	protein_coding	20.0782	20.9491	19.2073	-0.125233	0.0423405	decreased
ENSMUSG00000020029.6	Nudt4	protein_coding	46.2192	49.0729	43.3654	-0.17838	0.0429348	decreased
ENSMUSG00000020585.4	Laptm4a	protein_coding	101.026	102.963	99.0891	-0.0553226	0.0430165	decreased
ENSMUSG00000038481.13	Cdk19	protein_coding	15.1685	16.1722	14.1648	-0.191209	0.0430571	decreased
ENSMUSG00000005125.13	Ndrg1	protein_coding	49.1992	53.699	44.6994	-0.264641	0.0432417	decreased
ENSMUSG00000031930.11	Wwp2	protein_coding	10.4844	10.7932	10.1757	-0.0849984	0.043339	decreased
ENSMUSG00000030534.13	Vps33b	protein_coding	7.13495	7.34711	6.92279	-0.085824	0.0434915	decreased
ENSMUSG00000027422.15	Rrbp1	protein_coding	10.1986	10.5097	9.88756	-0.0880401	0.0437071	decreased
ENSMUSG00000034893.8	Cog3	protein_coding	9.73132	10.0054	9.45726	-0.0812808	0.0443558	decreased
ENSMUSG00000027253.15	Lrp4	protein_coding	7.50144	8.03703	6.96585	-0.206363	0.0447859	decreased
ENSMUSG00000041936.18	Agrn	protein_coding	26.963	27.668	26.2581	-0.0754541	0.0448531	decreased
ENSMUSG00000032537.15	Ephb1	protein_coding	12.579	13.5101	11.6479	-0.213972	0.0450546	decreased
ENSMUSG00000078862.10	RP24-87L14.1	protein_coding	12.3528	12.6281	12.0775	-0.0643159	0.045073	decreased
ENSMUSG00000037815.6	Ctnna1	protein_coding	18.1585	18.9851	17.3319	-0.13144	0.0452371	decreased
ENSMUSG00000036560.14	Lgi4	protein_coding	9.78159	10.3568	9.20638	-0.169873	0.045588	decreased
ENSMUSG00000065041.1	Gm24044	snoRNA	4.74501	6.31264	3.17739	-0.990401	0.046373	decreased
ENSMUSG00000040596.15	Pogk	protein_coding	12.8537	13.9015	11.8059	-0.235737	0.0465342	decreased
ENSMUSG00000021540.16	Smad5	protein_coding	8.44006	8.89598	7.98414	-0.156017	0.0469196	decreased
ENSMUSG00000045664.4	Cdc42ep2	protein_coding	7.25181	8.01749	6.48612	-0.305796	0.0470321	decreased
ENSMUSG00000024395.8	Lims2	protein_coding	6.32876	6.79043	5.86709	-0.210859	0.0470814	decreased
ENSMUSG00000030104.9	Edem1	protein_coding	4.7525	4.86013	4.64488	-0.0653546	0.0479974	decreased
ENSMUSG00000079610.9	Ankrd39	protein_coding	4.83984	5.26134	4.41834	-0.251926	0.0483588	decreased
ENSMUSG00000050912.15	Tmem123	protein_coding	5.88765	6.45475	5.32055	-0.278787	0.0487741	decreased
ENSMUSG00000026510.10	Trp53bp2	protein_coding	7.82838	8.27434	7.38243	-0.164548	0.0488403	decreased
ENSMUSG00000027339.15	Rassf2	protein_coding	16.0075	16.859	15.156	-0.153627	0.0498491	decreased
ENSMUSG00000039254.16	Pomt1	protein_coding	4.78953	4.97099	4.60806	-0.109374	0.0499759	decreased
ENSMUSG00000073982.11	Rhog	protein_coding	21.0325	23.7832	18.2818	-0.379537	0.050299	decreased
ENSMUSG00000040229.11	Gpr34	protein_coding	6.56192	7.01245	6.11139	-0.198418	0.0503506	decreased
ENSMUSG00000031775.5	Pllp	protein_coding	27.4343	32.0046	22.8641	-0.485194	0.0503735	decreased
ENSMUSG00000057858.7	Fam204a	protein_coding	8.31225	8.67703	7.94747	-0.126706	0.0505628	decreased
ENSMUSG00000030701.17	Plekhb1	protein_coding	185.09	207.543	162.638	-0.351747	0.0507534	decreased
ENSMUSG00000034714.9	Ttyh2	protein_coding	12.3511	14.0771	10.625	-0.405887	0.0507554	decreased
ENSMUSG00000031955.10	Bcar1	protein_coding	16.2006	16.7662	15.635	-0.100779	0.0511057	decreased
ENSMUSG00000044916.10	RP23-316M14.6	protein_coding	7.91817	8.62386	7.21248	-0.257838	0.051543	decreased
ENSMUSG00000004562.16	Arhgef40	protein_coding	4.97341	5.12823	4.81859	-0.0898509	0.0516581	decreased
ENSMUSG00000021973.9	Micu2	protein_coding	9.9803	10.2375	9.72313	-0.074367	0.0516598	decreased
ENSMUSG00000049721.14	Gal3st1	protein_coding	7.7199	8.28664	7.15316	-0.212205	0.0517236	decreased
ENSMUSG00000015341.17	Golga7	protein_coding	35.8411	38.0879	33.5943	-0.181118	0.0519731	decreased
ENSMUSG00000031697.12	Orc6	protein_coding	18.2504	18.9142	17.5866	-0.104993	0.0519894	decreased
ENSMUSG00000048022.11	Tmem229a	protein_coding	11.5171	12.2552	10.779	-0.185162	0.0521074	decreased
ENSMUSG00000032667.17	Pon2	protein_coding	16.0372	16.6297	15.4446	-0.106659	0.0521438	decreased
ENSMUSG00000039765.15	Cc2d2a	protein_coding	4.80804	5.04702	4.56905	-0.143538	0.0523987	decreased
ENSMUSG00000024176.10	Sox8	protein_coding	21.7554	22.5139	20.9969	-0.100644	0.0526031	decreased
ENSMUSG00000003974.6	Grm3	protein_coding	21.5507	23.6087	19.4928	-0.276378	0.0526151	decreased
ENSMUSG00000028328.13	Tmod1	protein_coding	22.8436	23.6523	22.035	-0.102184	0.0526181	decreased
ENSMUSG00000037434.7	Slc30a1	protein_coding	10.1321	10.6491	9.6151	-0.147353	0.0527655	decreased
ENSMUSG00000030352.14	Tspan9	protein_coding	11.3805	11.9811	10.7798	-0.152438	0.0527703	decreased
ENSMUSG00000097164.2	Cep83os	bidirectional_promoter_lncRNA	5.77013	5.93542	5.60485	-0.0826727	0.0529031	decreased
ENSMUSG00000036940.15	Kdm1a	protein_coding	22.361	22.8092	21.9127	-0.0578507	0.05308	decreased
ENSMUSG00000023022.14	Lima1	protein_coding	5.26311	5.67007	4.85616	-0.223549	0.0533068	decreased
ENSMUSG00000016194.14	Hsd11b1	protein_coding	5.17992	5.66226	4.69757	-0.269462	0.0535164	decreased
ENSMUSG00000040463.16	Mybbp1a	protein_coding	13.5939	13.8367	13.3512	-0.0515306	0.05353	decreased
ENSMUSG00000024253.8	Dync2li1	protein_coding	11.9892	12.5156	11.4629	-0.126752	0.0541187	decreased
ENSMUSG00000026727.10	Rsu1	protein_coding	14.233	14.6923	13.7738	-0.0931338	0.0541597	decreased
ENSMUSG00000027852.14	Nras	protein_coding	15.6673	16.7135	14.6212	-0.192955	0.0548865	decreased
ENSMUSG00000024370.16	Cdc23	protein_coding	16.5794	16.9876	16.1713	-0.0710465	0.0548899	decreased
ENSMUSG00000037013.15	Ss18	protein_coding	8.62332	8.79756	8.44908	-0.0583086	0.0549726	decreased
ENSMUSG00000098269.1	Mir8094	miRNA	36.0618	47.4146	24.709	-0.940296	0.0550022	decreased
ENSMUSG00000020570.15	Sypl	protein_coding	23.1093	24.4327	21.786	-0.165412	0.0554429	decreased
ENSMUSG00000091735.2	Gpr62	protein_coding	7.41995	8.13356	6.70634	-0.278363	0.0557051	decreased
ENSMUSG00000037344.13	Slc12a9	protein_coding	9.90419	10.3043	9.50404	-0.116638	0.0559051	decreased
ENSMUSG00000029234.13	Tmem165	protein_coding	15.2217	15.6816	14.7618	-0.0872009	0.0561461	decreased
ENSMUSG00000038240.13	Pdss2	protein_coding	6.52061	6.64029	6.40094	-0.0529639	0.0561758	decreased
ENSMUSG00000057530.14	Ece1	protein_coding	11.5353	11.7022	11.3683	-0.041759	0.0566421	decreased
ENSMUSG00000032349.13	Elovl5	protein_coding	26.6237	27.7223	25.525	-0.119136	0.0568965	decreased
ENSMUSG00000030527.15	Crtc3	protein_coding	5.07763	5.23825	4.91701	-0.0913046	0.0569198	decreased
ENSMUSG00000034290.9	Nek9	protein_coding	14.9427	15.3252	14.5602	-0.0738757	0.0571122	decreased
ENSMUSG00000029192.17	Tbc1d14	protein_coding	25.0896	25.5629	24.6162	-0.0544453	0.0574194	decreased
ENSMUSG00000026235.14	Epha4	protein_coding	17.6705	18.7456	16.5955	-0.175763	0.0575053	decreased
ENSMUSG00000027884.16	Clcc1	protein_coding	11.1994	11.4849	10.9139	-0.073576	0.0575253	decreased
ENSMUSG00000028173.10	Wls	protein_coding	11.3273	12.2535	10.401	-0.236471	0.0578704	decreased
ENSMUSG00000022106.14	Rcbtb2	protein_coding	8.62543	9.03824	8.21262	-0.138199	0.0580149	decreased
ENSMUSG00000022353.10	Mtss1	protein_coding	10.5758	11.0643	10.0873	-0.133377	0.0581661	decreased
ENSMUSG00000032531.15	Amotl2	protein_coding	6.03374	6.6183	5.44919	-0.28042	0.058263	decreased
ENSMUSG00000020888.16	Dvl2	protein_coding	5.90223	6.12502	5.67944	-0.108968	0.0588084	decreased
ENSMUSG00000026355.11	Mcm6	protein_coding	5.0766	5.43242	4.72077	-0.202572	0.0592208	decreased
ENSMUSG00000020828.13	Pld2	protein_coding	5.55904	5.80772	5.31036	-0.129164	0.0596632	decreased
ENSMUSG00000004880.11	Lbr	protein_coding	5.49119	5.68993	5.29245	-0.104473	0.0597744	decreased
ENSMUSG00000040268.17	Plekha1	protein_coding	37.157	38.8	35.514	-0.127669	0.0598348	decreased
ENSMUSG00000028059.15	Arhgef2	protein_coding	36.016	36.7284	35.3036	-0.0570821	0.0600314	decreased
ENSMUSG00000032902.1	Slc16a1	protein_coding	9.52958	10.2952	8.76394	-0.232322	0.0602864	decreased
ENSMUSG00000004633.17	Chn2	protein_coding	18.3253	19.7775	16.8731	-0.229132	0.0604608	decreased
ENSMUSG00000024084.7	Qpct	protein_coding	8.6972	9.26723	8.12717	-0.189385	0.0605177	decreased
ENSMUSG00000027309.18	RP23-175J8.3	protein_coding	24.0171	25.0307	23.0035	-0.121845	0.0606657	decreased
ENSMUSG00000020604.13	Arsg	protein_coding	8.11067	9.33744	6.88391	-0.439799	0.0611661	decreased
ENSMUSG00000069808.13	Fam57a	protein_coding	6.44481	7.00573	5.88388	-0.251767	0.0615216	decreased
ENSMUSG00000022037.15	Clu	protein_coding	446.192	461.103	431.281	-0.0964598	0.0629901	decreased
ENSMUSG00000000708.14	Kat2b	protein_coding	5.04516	5.39795	4.69236	-0.202096	0.0631852	decreased
ENSMUSG00000036120.10	Rfxank	protein_coding	5.4304	5.65286	5.20793	-0.118272	0.0632885	decreased
ENSMUSG00000105878.1	Gm44330	miRNA	34.2674	56.7291	11.8057	-2.26461	0.0634094	decreased
ENSMUSG00000020376.16	Rnf130	protein_coding	30.7276	31.9954	29.4597	-0.119123	0.063431	decreased
ENSMUSG00000021646.9	Mccc2	protein_coding	8.10686	8.74104	7.47268	-0.22618	0.0636499	decreased
ENSMUSG00000041241.12	Mul1	protein_coding	16.0768	16.8368	15.3167	-0.136509	0.0636716	decreased
ENSMUSG00000020642.13	Rnf144a	protein_coding	6.9717	7.46227	6.48113	-0.203369	0.0636863	decreased
ENSMUSG00000091712.2	Sec14l5	protein_coding	5.10885	5.76661	4.45109	-0.373564	0.0642139	decreased
ENSMUSG00000026347.13	Tmem163	protein_coding	7.81395	8.08974	7.53816	-0.101881	0.064282	decreased
ENSMUSG00000020895.14	Tmem107	protein_coding	11.6384	12.2198	11.0571	-0.144252	0.0645364	decreased
ENSMUSG00000028409.11	Smu1	protein_coding	24.6762	25.1471	24.2052	-0.0550769	0.0645638	decreased
ENSMUSG00000038633.5	Degs1	protein_coding	39.6218	40.3634	38.8802	-0.054012	0.064729	decreased
ENSMUSG00000021180.9	Rps6ka5	protein_coding	6.00312	6.58596	5.42027	-0.281027	0.0648173	decreased
ENSMUSG00000007613.15	Tgfbr1	protein_coding	6.65487	6.9058	6.40395	-0.108847	0.0648454	decreased
ENSMUSG00000016933.17	Plcg1	protein_coding	21.1613	21.4724	20.8501	-0.0424314	0.0651258	decreased
ENSMUSG00000022940.16	Pigp	protein_coding	25.9283	26.5924	25.2641	-0.0739233	0.0653261	decreased
ENSMUSG00000049577.15	Zfpm1	protein_coding	6.33129	6.69304	5.96955	-0.16504	0.0653311	decreased
ENSMUSG00000066571.13	RP23-349I9.6	protein_coding	7.19322	7.63694	6.74951	-0.178212	0.0659344	decreased
ENSMUSG00000051041.7	Olfml1	protein_coding	6.9245	7.60908	6.23991	-0.286195	0.0663987	decreased
ENSMUSG00000020486.18	Sept4	protein_coding	127.827	140.977	114.677	-0.297891	0.0668899	decreased
ENSMUSG00000020305.13	Asb3	protein_coding	7.26405	7.69356	6.83454	-0.170808	0.067243	decreased
ENSMUSG00000026657.16	Frmd4a	protein_coding	8.98104	9.35509	8.607	-0.120241	0.0672548	decreased
ENSMUSG00000048707.9	Tprn	protein_coding	7.86446	8.586	7.14292	-0.265472	0.0673286	decreased
ENSMUSG00000058070.14	Eml1	protein_coding	18.8152	19.3509	18.2795	-0.0821792	0.0673289	decreased
ENSMUSG00000032118.16	Fez1	protein_coding	148.185	153.812	142.559	-0.109609	0.0675747	decreased
ENSMUSG00000045962.16	Wnk1	protein_coding	24.4972	26.4763	22.5181	-0.233617	0.0678629	decreased
ENSMUSG00000038267.15	Slc22a23	protein_coding	16.6669	17.1105	16.2233	-0.0768088	0.068869	decreased
ENSMUSG00000063445.14	Nmral1	protein_coding	12.0219	12.7835	11.2604	-0.183025	0.0694758	decreased
ENSMUSG00000096210.2	H1f0	protein_coding	61.4663	63.3298	59.6029	-0.087502	0.0698894	decreased
ENSMUSG00000072258.10	Taf1a	protein_coding	4.96955	5.1349	4.8042	-0.0960399	0.0700356	decreased
ENSMUSG00000000568.15	Hnrnpd	protein_coding	53.9361	55.308	52.5642	-0.0734085	0.0701178	decreased
ENSMUSG00000020184.15	Mdm2	protein_coding	15.1254	15.583	14.6678	-0.0873236	0.0702039	decreased
ENSMUSG00000028245.15	Nsmaf	protein_coding	9.51976	9.86562	9.17389	-0.104876	0.0703547	decreased
ENSMUSG00000062127.11	Cttnbp2nl	protein_coding	7.56707	7.85642	7.27773	-0.110382	0.0703993	decreased
ENSMUSG00000054226.13	Tprkb	protein_coding	32.4408	34.3756	30.5059	-0.1723	0.0710385	decreased
ENSMUSG00000110040.1	RP23-145I16.3	protein_coding	23.8473	27.0006	20.694	-0.383777	0.071388	decreased
ENSMUSG00000036885.14	Arhgef26	protein_coding	5.6992	5.94162	5.45678	-0.122806	0.0714426	decreased
ENSMUSG00000059273.9	Zc3h4	protein_coding	12.8389	13.0053	12.6725	-0.0373947	0.0719242	decreased
ENSMUSG00000028273.15	Pdlim5	protein_coding	7.42118	7.75394	7.08842	-0.129465	0.0719259	decreased
ENSMUSG00000034574.10	Daam1	protein_coding	13.5637	14.3203	12.8071	-0.161118	0.0724904	decreased
ENSMUSG00000039637.15	Coro7	protein_coding	18.2218	18.6578	17.7858	-0.0690503	0.0728679	decreased
ENSMUSG00000021876.15	Rnase4	protein_coding	9.00921	9.6724	8.34602	-0.212785	0.0731617	decreased
ENSMUSG00000016534.15	Lamp2	protein_coding	30.4982	31.5013	29.4951	-0.0949377	0.0735746	decreased
ENSMUSG00000062115.15	Rai1	protein_coding	13.0073	13.4857	12.529	-0.106159	0.0743334	decreased
ENSMUSG00000038642.10	Ctss	protein_coding	46.4831	48.4456	44.5205	-0.121896	0.0744132	decreased
ENSMUSG00000060743.12	H3f3a	protein_coding	47.3645	50.5112	44.2178	-0.191978	0.0746966	decreased
ENSMUSG00000079215.8	Zfp664	protein_coding	31.4636	32.3412	30.586	-0.0805002	0.0747059	decreased
ENSMUSG00000021287.12	Xrcc3	protein_coding	5.10915	5.64972	4.56859	-0.30643	0.0747556	decreased
ENSMUSG00000074657.5	Kif5a	protein_coding	678.877	705.012	652.743	-0.111133	0.0751961	decreased
ENSMUSG00000033365.14	Ipo13	protein_coding	25.6656	26.3727	24.9585	-0.079514	0.0754122	decreased
ENSMUSG00000025321.14	Itgb8	protein_coding	7.30607	7.92805	6.68409	-0.246236	0.0755286	decreased
ENSMUSG00000024640.9	Psat1	protein_coding	51.2802	53.2834	49.2771	-0.112768	0.0755891	decreased
ENSMUSG00000025537.12	Phkg1	protein_coding	6.19935	6.41337	5.98533	-0.0996503	0.0762678	decreased
ENSMUSG00000001995.9	Sipa1l2	protein_coding	7.78419	8.02708	7.54131	-0.0900608	0.0769124	decreased
ENSMUSG00000032231.14	Anxa2	protein_coding	5.52867	5.98421	5.07313	-0.238286	0.0769738	decreased
ENSMUSG00000055538.7	Zcchc24	protein_coding	19.5078	20.2585	18.757	-0.111098	0.0770094	decreased
ENSMUSG00000031239.5	Itm2a	protein_coding	30.4909	31.6687	29.313	-0.111515	0.0775772	decreased
ENSMUSG00000031751.14	Amfr	protein_coding	50.5758	51.0245	50.1272	-0.0255974	0.0776299	decreased
ENSMUSG00000037058.14	Paip2	protein_coding	95.2708	96.3197	94.2219	-0.0317685	0.0776755	decreased
ENSMUSG00000040209.12	Zfp704	protein_coding	7.98838	8.50047	7.47628	-0.185222	0.0794778	decreased
ENSMUSG00000026872.17	Zeb2	protein_coding	24.0876	26.0908	22.0844	-0.24051	0.0796039	decreased
ENSMUSG00000013495.15	Tmem175	protein_coding	17.1224	17.4087	16.8361	-0.0482533	0.0796666	decreased
ENSMUSG00000113317.1	RP23-465F1.3	antisense	23.8276	34.5647	13.0905	-1.40078	0.0798174	decreased
ENSMUSG00000021843.17	Ktn1	protein_coding	24.636	25.5576	23.7145	-0.107985	0.0800296	decreased
ENSMUSG00000038127.14	Ccdc50	protein_coding	12.2639	12.8035	11.7242	-0.127048	0.0804305	decreased
ENSMUSG00000003934.5	Efnb3	protein_coding	56.5038	59.4481	53.5595	-0.150489	0.0804943	decreased
ENSMUSG00000034101.14	Ctnnd1	protein_coding	15.6791	16.1058	15.2525	-0.0785346	0.0811702	decreased
ENSMUSG00000038342.15	Mlxip	protein_coding	5.0223	5.18081	4.8638	-0.0910928	0.0813413	decreased
ENSMUSG00000043629.12	AC129337.1	protein_coding	9.41991	10.0462	8.7936	-0.192129	0.0823705	decreased
ENSMUSG00000050334.12	RP23-88A13.2	lincRNA	21.3098	21.9716	20.648	-0.0896424	0.0824106	decreased
ENSMUSG00000038312.10	Edem2	protein_coding	7.91438	8.24735	7.58141	-0.121465	0.0827787	decreased
ENSMUSG00000025159.8	Mms19	protein_coding	11.6559	11.8773	11.4344	-0.0548345	0.082779	decreased
ENSMUSG00000040482.15	Dxo	protein_coding	11.5528	12.1744	10.9312	-0.155394	0.0831807	decreased
ENSMUSG00000000202.9	Btbd17	protein_coding	7.17348	7.62353	6.72344	-0.181258	0.0833168	decreased
ENSMUSG00000044148.6	RP24-392J24.4	protein_coding	9.37907	9.60026	9.15788	-0.0680598	0.083539	decreased
ENSMUSG00000071266.13	Zfp946	protein_coding	5.0521	5.21081	4.89339	-0.0906715	0.0845546	decreased
ENSMUSG00000101872.1	RP23-189P1.2	antisense	7.55356	8.1197	6.98743	-0.216664	0.0848991	decreased
ENSMUSG00000105835.1	AC136513.6	protein_coding	13.0424	15.0746	11.0101	-0.453295	0.0853891	decreased
ENSMUSG00000035413.8	Tmem98	protein_coding	7.88801	8.92174	6.85429	-0.380319	0.085524	decreased
ENSMUSG00000030276.19	Ttll3	protein_coding	5.24779	5.68012	4.81547	-0.238244	0.0859164	decreased
ENSMUSG00000021702.7	Thbs4	protein_coding	10.1992	12.1818	8.21669	-0.568098	0.085997	decreased
ENSMUSG00000022781.8	Pak2	protein_coding	11.1307	11.3538	10.9076	-0.0578415	0.0860334	decreased
ENSMUSG00000018417.14	Myo1b	protein_coding	5.57085	6.06064	5.08106	-0.25434	0.0860884	decreased
ENSMUSG00000024827.9	Gldc	protein_coding	10.7684	11.4782	10.0586	-0.190457	0.0861894	decreased
ENSMUSG00000043131.14	Mob1a	protein_coding	8.07572	8.30805	7.84338	-0.083035	0.0862243	decreased
ENSMUSG00000095334.2	RP23-142A14.3	processed_transcript	14.2301	16.6121	11.8481	-0.487576	0.0867025	decreased
ENSMUSG00000020541.12	Tom1l1	protein_coding	8.39656	8.78207	8.01104	-0.132571	0.0868313	decreased
ENSMUSG00000031959.15	Wdr59	protein_coding	7.28936	7.50204	7.07667	-0.0842123	0.0868678	decreased
ENSMUSG00000098973.1	Mir6236	miRNA	1831.23	2146.44	1516.02	-0.501654	0.0869625	decreased
ENSMUSG00000026495.8	Efcab2	protein_coding	5.62247	5.88602	5.35892	-0.135352	0.0875682	decreased
ENSMUSG00000034463.4	Scara3	protein_coding	10.5547	11.0089	10.1005	-0.124238	0.087813	decreased
ENSMUSG00000040759.9	Cmtm5	protein_coding	44.3278	48.6066	40.0491	-0.279384	0.0878362	decreased
ENSMUSG00000050271.12	Prag1	protein_coding	5.92506	6.32496	5.52515	-0.195044	0.0882635	decreased
ENSMUSG00000040997.13	Abhd4	protein_coding	27.897	29.4723	26.3217	-0.16311	0.0886915	decreased
ENSMUSG00000026478.14	Lamc1	protein_coding	5.16355	5.3507	4.97639	-0.104628	0.0891552	decreased
ENSMUSG00000039202.12	Abhd2	protein_coding	21.4482	22.2947	20.6016	-0.113944	0.089181	decreased
ENSMUSG00000026687.14	Aldh9a1	protein_coding	13.1891	13.5716	12.8067	-0.0836885	0.0892547	decreased
ENSMUSG00000033326.15	Kdm4a	protein_coding	15.5519	15.737	15.3668	-0.0343469	0.0893882	decreased
ENSMUSG00000031605.8	Klhl2	protein_coding	59.6737	60.8334	58.5139	-0.0560826	0.0894262	decreased
ENSMUSG00000029119.9	Man2b2	protein_coding	8.54904	8.7982	8.29988	-0.0841168	0.0897387	decreased
ENSMUSG00000026893.4	Gca	protein_coding	5.44627	5.64339	5.24915	-0.104479	0.0899034	decreased
ENSMUSG00000024816.12	Frmd8	protein_coding	6.56533	7.38722	5.74344	-0.363116	0.0899808	decreased
ENSMUSG00000051149.15	Adnp	protein_coding	5.24368	5.82585	4.66151	-0.321669	0.0899814	decreased
ENSMUSG00000074405.8	Zfp865	protein_coding	8.62697	8.88448	8.36945	-0.0861539	0.09001	decreased
ENSMUSG00000025809.15	Itgb1	protein_coding	19.5615	20.1911	18.9319	-0.0928954	0.091052	decreased
ENSMUSG00000029999.14	Tgfa	protein_coding	10.7922	12.3372	9.24727	-0.415912	0.0915938	decreased
ENSMUSG00000036777.8	Anln	protein_coding	8.73607	9.62299	7.84915	-0.293949	0.0916169	decreased
ENSMUSG00000098121.1	RP24-465N15.2	processed_pseudogene	12.0701	13.2159	10.9242	-0.274747	0.0919452	decreased
ENSMUSG00000003031.14	Cdkn1b	protein_coding	20.1838	20.6448	19.7228	-0.0659141	0.092325	decreased
ENSMUSG00000085069.2	RP23-360O1.1	antisense	6.24087	6.58122	5.90051	-0.157515	0.0924469	decreased
ENSMUSG00000031785.16	Adgrg1	protein_coding	30.3624	31.188	29.5369	-0.0784711	0.0926705	decreased
ENSMUSG00000025950.16	Idh1	protein_coding	24.264	25.206	23.3221	-0.112073	0.0929611	decreased
ENSMUSG00000086158.2	Ccpg1os	protein_coding	6.03426	6.60645	5.46207	-0.274428	0.0930478	decreased
ENSMUSG00000037062.13	Sh3glb1	protein_coding	21.2236	22.167	20.2801	-0.128351	0.0932405	decreased
ENSMUSG00000019843.14	Fyn	protein_coding	50.7058	52.0988	49.3127	-0.0792918	0.0933132	decreased
ENSMUSG00000038518.15	Jarid2	protein_coding	7.80892	8.06403	7.55381	-0.0942965	0.0933495	decreased
ENSMUSG00000052105.16	Mtcl1	protein_coding	12.1173	12.7335	11.5012	-0.146849	0.0935891	decreased
ENSMUSG00000020661.15	Dnmt3a	protein_coding	14.0917	14.7775	13.4059	-0.140538	0.0937372	decreased
ENSMUSG00000042613.9	Pbxip1	protein_coding	13.3428	13.9747	12.7108	-0.136759	0.094013	decreased
ENSMUSG00000017119.19	Nbr1	protein_coding	40.9719	42.0595	39.8843	-0.0766096	0.0944221	decreased
ENSMUSG00000042410.15	Agps	protein_coding	7.79108	8.08781	7.49434	-0.109946	0.0945638	decreased
ENSMUSG00000026923.15	Notch1	protein_coding	5.31351	5.69209	4.93493	-0.205929	0.0945755	decreased
ENSMUSG00000041528.15	Rnf123	protein_coding	15.1911	15.5332	14.849	-0.0649893	0.0945803	decreased
ENSMUSG00000105814.1	Mir703	miRNA	264.904	280.905	248.902	-0.174504	0.0945967	decreased
ENSMUSG00000089768.2	Tmsb15b1	protein_coding	7.6461	8.18928	7.10293	-0.205322	0.0946497	decreased
ENSMUSG00000024431.14	Nr3c1	protein_coding	18.7669	19.2962	18.2377	-0.081393	0.095109	decreased
ENSMUSG00000030237.14	Slco1a4	protein_coding	16.0657	16.4648	15.6666	-0.0716899	0.0952302	decreased
ENSMUSG00000032540.16	Abhd5	protein_coding	5.88319	6.18185	5.58453	-0.146603	0.095276	decreased
ENSMUSG00000037174.18	Elf2	protein_coding	11.2403	11.5457	10.9349	-0.0784154	0.0957735	decreased
ENSMUSG00000095139.2	Pou3f2	protein_coding	5.91923	6.45366	5.3848	-0.261225	0.095801	decreased
ENSMUSG00000008976.16	Gabpa	protein_coding	6.64653	6.94125	6.35181	-0.128028	0.0960316	decreased
ENSMUSG00000025862.14	Stag2	protein_coding	13.5554	14.0831	13.0277	-0.112386	0.0963883	decreased
ENSMUSG00000017188.3	Coa3	protein_coding	100.036	103.791	96.2813	-0.108354	0.096458	decreased
ENSMUSG00000000567.5	Sox9	protein_coding	8.44785	9.21637	7.67933	-0.263219	0.0972685	decreased
ENSMUSG00000030096.8	Slc6a6	protein_coding	25.8819	26.7564	25.0073	-0.0975328	0.0973009	decreased
ENSMUSG00000004056.15	Akt2	protein_coding	25.7646	26.8471	24.6821	-0.121301	0.0975237	decreased
ENSMUSG00000042079.13	Hnrnpf	protein_coding	8.71826	9.01637	8.42015	-0.0987019	0.0975255	decreased
ENSMUSG00000037166.5	Ppp1r14a	protein_coding	16.79	19.5179	14.0621	-0.47298	0.0975967	decreased
ENSMUSG00000020841.5	Cpd	protein_coding	17.0363	17.8524	16.2202	-0.138323	0.09844	decreased
ENSMUSG00000015806.12	Qdpr	protein_coding	167.588	183.869	151.307	-0.281205	0.0993314	decreased
ENSMUSG00000036180.15	Gatad2a	protein_coding	7.19406	7.41822	6.96989	-0.0899365	0.0993492	decreased
ENSMUSG00000036985.12	Zdhhc9	protein_coding	25.7706	26.7455	24.7957	-0.109206	0.0994136	decreased
ENSMUSG00000020422.13	Tns3	protein_coding	12.9853	13.7689	12.2017	-0.174331	0.0994774	decreased
ENSMUSG00000027800.14	Tm4sf1	protein_coding	7.76297	8.77937	6.74658	-0.379961	0.0995525	decreased
ENSMUSG00000045136.6	Tubb2b	protein_coding	54.5325	56.64	52.425	-0.111565	0.0997057	decreased
ENSMUSG00000029386.15	Tctn2	processed_transcript	8.46229	8.69588	8.22871	-0.0796658	0.100162	decreased
ENSMUSG00000035958.3	Tdp2	protein_coding	10.4141	10.644	10.1843	-0.0637028	0.10032	decreased
ENSMUSG00000031822.20	Gse1	protein_coding	9.95503	10.4738	9.43625	-0.150499	0.100481	decreased
ENSMUSG00000031799.9	Tpm4	protein_coding	14.5705	15.0789	14.062	-0.100736	0.100513	decreased
ENSMUSG00000024048.14	Myl12a	protein_coding	18.1926	19.1779	17.2072	-0.156432	0.10095	decreased
ENSMUSG00000097994.1	RP23-392K24.4	antisense	5.01955	5.16943	4.86967	-0.0861821	0.101195	decreased
ENSMUSG00000103088.1	Pcdhgb6	protein_coding	5.0627	5.57796	4.54745	-0.294681	0.101246	decreased
ENSMUSG00000052533.14	Nup188	protein_coding	4.81638	5.02122	4.61154	-0.122788	0.101504	decreased
ENSMUSG00000029832.16	Nfe2l3	protein_coding	4.76419	5.09115	4.43724	-0.198329	0.101788	decreased
ENSMUSG00000026816.14	Gtf3c5	protein_coding	8.7324	8.9279	8.53691	-0.0646075	0.101862	decreased
ENSMUSG00000022272.17	Myo10	protein_coding	9.1956	9.58067	8.81053	-0.120898	0.101994	decreased
ENSMUSG00000031819.13	Emc8	protein_coding	17.5231	17.8987	17.1476	-0.0618483	0.102224	decreased
ENSMUSG00000022052.9	Ppp2r2a	protein_coding	29.7321	30.4923	28.9718	-0.073794	0.102895	decreased
ENSMUSG00000030613.13	Ccdc90b	protein_coding	8.16741	8.43217	7.90265	-0.0935669	0.10292	decreased
ENSMUSG00000034263.13	Ints14	protein_coding	6.87688	7.07144	6.68232	-0.0816564	0.103213	decreased
ENSMUSG00000049044.16	Rapgef4	protein_coding	167.507	179.135	155.88	-0.200612	0.103314	decreased
ENSMUSG00000034832.15	Tet3	protein_coding	7.14341	7.52973	6.75708	-0.156199	0.103558	decreased
ENSMUSG00000029622.16	Arpc1b	protein_coding	11.4905	12.1683	10.8127	-0.170392	0.103853	decreased
ENSMUSG00000032059.13	Alg9	protein_coding	6.73072	6.87543	6.586	-0.0620474	0.103875	decreased
ENSMUSG00000036529.17	Sbf1	protein_coding	36.3449	37.806	34.8837	-0.116063	0.104946	decreased
ENSMUSG00000026888.14	Grb14	protein_coding	12.1996	12.6955	11.7037	-0.117349	0.105301	decreased
ENSMUSG00000024594.8	Prrc1	protein_coding	5.73078	5.90174	5.55981	-0.0861056	0.105654	decreased
ENSMUSG00000039501.14	Znfx1	protein_coding	13.5968	13.8867	13.3069	-0.0615293	0.105683	decreased
ENSMUSG00000027709.9	Mccc1	protein_coding	7.44103	7.65373	7.22834	-0.0824987	0.105721	decreased
ENSMUSG00000046062.5	Ppp1r15b	protein_coding	13.4627	13.8112	13.1142	-0.0747091	0.105744	decreased
ENSMUSG00000006931.15	P3h4	protein_coding	5.99067	6.37783	5.60351	-0.186733	0.105865	decreased
ENSMUSG00000049327.17	Setd8	protein_coding	18.2429	19.0331	17.4526	-0.125063	0.106623	decreased
ENSMUSG00000058454.15	Dhcr7	protein_coding	15.965	16.5123	15.4177	-0.0989537	0.107637	decreased
ENSMUSG00000062825.15	Actg1	protein_coding	162.432	166.595	158.27	-0.0739574	0.107819	decreased
ENSMUSG00000027712.13	Anxa5	protein_coding	19.5865	21.3354	17.8376	-0.25833	0.108664	decreased
ENSMUSG00000089809.9	Rasgef1b	protein_coding	16.4761	17.3133	15.6389	-0.146742	0.108735	decreased
ENSMUSG00000035770.8	Dync1li2	protein_coding	68.3498	70.1128	66.5869	-0.0744409	0.109323	decreased
ENSMUSG00000035150.15	Eif2s3x	protein_coding	5.62589	6.12447	5.1273	-0.256386	0.110092	decreased
ENSMUSG00000028693.15	Nasp	protein_coding	12.5625	13.3105	11.8145	-0.17201	0.110361	decreased
ENSMUSG00000032050.17	Rdx	protein_coding	26.1898	27.3887	24.991	-0.132172	0.110855	decreased
ENSMUSG00000028194.15	Ddah1	protein_coding	43.5501	44.988	42.1122	-0.0953031	0.11102	decreased
ENSMUSG00000055053.18	Nfic	protein_coding	17.423	17.8084	17.0375	-0.0638442	0.111033	decreased
ENSMUSG00000028223.8	Decr1	protein_coding	5.80361	5.93104	5.67618	-0.0633656	0.111038	decreased
ENSMUSG00000053646.13	Plxnb1	protein_coding	15.1154	15.749	14.4818	-0.121016	0.111209	decreased
ENSMUSG00000023961.16	Enpp4	protein_coding	9.71063	10.2151	9.20621	-0.150018	0.111553	decreased
ENSMUSG00000061778.10	Mospd2	protein_coding	7.09426	7.41605	6.77248	-0.130967	0.111848	decreased
ENSMUSG00000037754.13	Ppp1r16b	protein_coding	23.403	25.2107	21.5953	-0.223315	0.112025	decreased
ENSMUSG00000039219.18	Arid4b	protein_coding	11.1051	11.4816	10.7285	-0.0978708	0.112801	decreased
ENSMUSG00000037395.15	Rcor3	protein_coding	7.68509	8.04931	7.32087	-0.136851	0.112958	decreased
ENSMUSG00000038773.11	Kdm3b	protein_coding	11.0336	11.3237	10.7435	-0.0758726	0.113509	decreased
ENSMUSG00000030795.18	Fus	protein_coding	127.878	131.272	124.484	-0.0765914	0.11352	decreased
ENSMUSG00000042506.15	Usp22	protein_coding	68.916	70.3818	67.4503	-0.0613783	0.113811	decreased
ENSMUSG00000036737.12	Oxsr1	protein_coding	13.7579	14.252	13.2638	-0.10367	0.113983	decreased
ENSMUSG00000072494.7	Ppp1r3e	protein_coding	4.91751	5.29173	4.54328	-0.220007	0.114172	decreased
ENSMUSG00000039157.12	Fam102a	protein_coding	27.1229	27.6548	26.591	-0.0565919	0.114498	decreased
ENSMUSG00000028582.14	Cc2d1b	protein_coding	8.27203	8.62159	7.92247	-0.122005	0.115072	decreased
ENSMUSG00000078350.11	Smim1	protein_coding	8.39921	9.10501	7.69342	-0.243036	0.115234	decreased
ENSMUSG00000019857.7	Asf1a	protein_coding	10.9728	11.3455	10.6002	-0.0980199	0.115335	decreased
ENSMUSG00000073987.4	Ggh	protein_coding	5.01068	5.16989	4.85148	-0.0917087	0.115395	decreased
ENSMUSG00000020362.13	Cnot6	protein_coding	15.1396	15.8569	14.4223	-0.136809	0.1154	decreased
ENSMUSG00000030978.10	Rrm1	protein_coding	6.11469	6.42686	5.80252	-0.147433	0.115644	decreased
ENSMUSG00000042073.15	Abhd14b	protein_coding	9.83534	10.522	9.14864	-0.201786	0.115955	decreased
ENSMUSG00000052798.13	Nup107	protein_coding	5.27994	5.5684	4.99147	-0.1578	0.116048	decreased
ENSMUSG00000034109.15	Golim4	protein_coding	5.83036	5.99159	5.66913	-0.0798107	0.116592	decreased
ENSMUSG00000066306.13	Numa1	protein_coding	16.9155	17.4023	16.4287	-0.0830654	0.116768	decreased
ENSMUSG00000021720.11	Rnf180	protein_coding	7.95993	8.13406	7.7858	-0.0631298	0.117092	decreased
ENSMUSG00000015189.12	Casd1	protein_coding	22.3561	22.7192	21.9931	-0.0468589	0.117112	decreased
ENSMUSG00000024978.10	Gpam	protein_coding	13.5583	14.2915	12.8251	-0.156191	0.117299	decreased
ENSMUSG00000022253.15	Nadk2	protein_coding	12.3893	12.6119	12.1668	-0.051836	0.117704	decreased
ENSMUSG00000021824.13	Ap3m1	protein_coding	11.091	11.748	10.4339	-0.171139	0.117888	decreased
ENSMUSG00000043090.18	Zfp866	protein_coding	9.90961	10.1464	9.67281	-0.0689605	0.118091	decreased
ENSMUSG00000044949.4	Ubtd2	protein_coding	11.8484	12.6285	11.0682	-0.190258	0.1181	decreased
ENSMUSG00000053931.11	Cnn3	protein_coding	39.8267	42.2331	37.4203	-0.174554	0.118116	decreased
ENSMUSG00000029328.15	Hnrnpdl	protein_coding	65.0902	67.2605	62.9198	-0.0962469	0.118237	decreased
ENSMUSG00000113029.1	RP23-41J14.6	antisense	4.77834	5.24648	4.3102	-0.283593	0.118275	decreased
ENSMUSG00000026003.5	Acadl	protein_coding	17.4642	17.7497	17.1788	-0.0471599	0.118637	decreased
ENSMUSG00000095362.7	RP23-275N21.2	protein_coding	32.2874	34.3454	30.2294	-0.184168	0.119096	decreased
ENSMUSG00000028399.18	Ptprd	protein_coding	30.3071	32.3475	28.2666	-0.194557	0.119925	decreased
ENSMUSG00000027498.14	Cstf1	protein_coding	7.92525	8.13373	7.71678	-0.0759175	0.120304	decreased
ENSMUSG00000027122.15	Arl14ep	protein_coding	11.431	11.8779	10.9842	-0.112842	0.121043	decreased
ENSMUSG00000024104.11	Washc2	protein_coding	20.7533	21.2475	20.2591	-0.0687229	0.121536	decreased
ENSMUSG00000038526.14	Car14	protein_coding	5.32663	5.92475	4.72852	-0.325366	0.121674	decreased
ENSMUSG00000021725.9	Parp8	protein_coding	5.94581	6.26822	5.62339	-0.156615	0.121829	decreased
ENSMUSG00000029864.7	Gstk1	protein_coding	8.25375	8.61351	7.89398	-0.125848	0.122083	decreased
ENSMUSG00000015305.6	Sash1	protein_coding	10.4762	11.2695	9.68298	-0.2189	0.122174	decreased
ENSMUSG00000047669.8	Msl3l2	protein_coding	6.76906	7.01945	6.51866	-0.106782	0.122314	decreased
ENSMUSG00000038383.16	Pigu	protein_coding	14.0019	14.2618	13.742	-0.053571	0.123235	decreased
ENSMUSG00000087178.7	AC102121.3	processed_transcript	5.03007	5.20197	4.85816	-0.098649	0.123538	decreased
ENSMUSG00000045374.18	Wdr81	protein_coding	5.01807	5.10982	4.92632	-0.0527621	0.123554	decreased
ENSMUSG00000003644.17	Rps6ka1	protein_coding	4.76635	4.93619	4.59651	-0.10286	0.124125	decreased
ENSMUSG00000015697.14	Setdb1	protein_coding	10.6622	10.8693	10.4551	-0.0560431	0.124138	decreased
ENSMUSG00000108079.1	RP23-4F16.6	antisense	7.88393	8.27898	7.48888	-0.144703	0.12422	decreased
ENSMUSG00000027109.16	Sp3	protein_coding	15.867	16.2873	15.4468	-0.0764426	0.124281	decreased
ENSMUSG00000006517.5	Mvd	protein_coding	12.369	12.8066	11.9315	-0.10212	0.124762	decreased
ENSMUSG00000023923.10	Tbc1d5	protein_coding	8.4905	8.65604	8.32496	-0.0562638	0.125494	decreased
ENSMUSG00000022801.13	Lrch3	protein_coding	8.62727	8.99455	8.25999	-0.122911	0.125692	decreased
ENSMUSG00000071847.12	Apcdd1	protein_coding	11.5847	12.131	11.0384	-0.136167	0.125762	decreased
ENSMUSG00000020919.11	Stat5b	protein_coding	7.1203	7.19847	7.04213	-0.0316778	0.126118	decreased
ENSMUSG00000024442.5	0610009O20Rik	protein_coding	14.3839	14.6993	14.0685	-0.0632856	0.126336	decreased
ENSMUSG00000040570.14	Rundc3b	protein_coding	13.2464	13.6077	12.885	-0.078727	0.126763	decreased
ENSMUSG00000030256.11	Bhlhe41	protein_coding	10.9148	11.6517	10.1779	-0.195102	0.127583	decreased
ENSMUSG00000000058.6	Cav2	protein_coding	14.5062	15.3584	13.654	-0.169698	0.128045	decreased
ENSMUSG00000033392.16	Clasp2	protein_coding	59.8678	61.3775	58.3582	-0.0727761	0.128446	decreased
ENSMUSG00000074513.9	Arfip1	protein_coding	8.37697	8.75439	7.99956	-0.130085	0.128673	decreased
ENSMUSG00000023044.2	Csad	protein_coding	8.78086	9.17241	8.38931	-0.128749	0.128719	decreased
ENSMUSG00000027411.17	Vps16	protein_coding	18.21	18.7398	17.6802	-0.0839711	0.128809	decreased
ENSMUSG00000026991.20	Pkp4	protein_coding	59.0433	60.6242	57.4624	-0.0772739	0.129147	decreased
ENSMUSG00000021597.16	Slf1	protein_coding	6.38477	6.59262	6.17693	-0.093962	0.12929	decreased
ENSMUSG00000052560.15	Cpne8	protein_coding	5.92483	6.41092	5.43873	-0.237261	0.129604	decreased
ENSMUSG00000032763.11	Ilvbl	protein_coding	9.84007	10.2476	9.43252	-0.119573	0.129934	decreased
ENSMUSG00000071604.4	Fam189a2	protein_coding	4.772	5.05248	4.49151	-0.169791	0.129941	decreased
ENSMUSG00000111219.1	RP24-87K15.8	processed_transcript	5.91881	6.53548	5.30214	-0.301719	0.130112	decreased
ENSMUSG00000000184.12	Ccnd2	protein_coding	34.0524	36.6024	31.5023	-0.216481	0.130237	decreased
ENSMUSG00000022562.15	Oplah	protein_coding	5.84269	5.9738	5.71158	-0.064759	0.130469	decreased
ENSMUSG00000046079.16	Lrrc8d	protein_coding	12.3886	12.9126	11.8647	-0.1221	0.131029	decreased
ENSMUSG00000038349.10	Plcl1	protein_coding	5.96024	6.23033	5.69014	-0.130844	0.131065	decreased
ENSMUSG00000036879.15	Phkb	protein_coding	6.86137	7.01919	6.70354	-0.0663821	0.131136	decreased
ENSMUSG00000016477.18	E2f3	protein_coding	7.6584	7.89274	7.42406	-0.0883179	0.131377	decreased
ENSMUSG00000080538.1	Gm25541	snRNA	7.46576	10.5548	4.37674	-1.26997	0.131666	decreased
ENSMUSG00000039523.16	Cep104	protein_coding	9.45355	9.77171	9.13539	-0.0971447	0.131885	decreased
ENSMUSG00000031938.15	RP23-424C4.5	protein_coding	9.86429	10.2204	9.5082	-0.104202	0.132088	decreased
ENSMUSG00000032119.5	Hinfp	protein_coding	5.14936	5.27162	5.0271	-0.06852	0.132656	decreased
ENSMUSG00000026082.11	Rev1	protein_coding	6.98355	7.25726	6.70984	-0.113145	0.132794	decreased
ENSMUSG00000028433.14	Ubap2	protein_coding	12.2186	12.503	11.9343	-0.0671565	0.133239	decreased
ENSMUSG00000027655.14	Dhx35	protein_coding	6.44708	6.53848	6.35567	-0.0409118	0.13359	decreased
ENSMUSG00000028668.5	Eloa	protein_coding	7.33766	7.51157	7.16375	-0.0683995	0.133832	decreased
ENSMUSG00000025134.2	Alyref	protein_coding	7.5726	7.71391	7.43129	-0.053849	0.133972	decreased
ENSMUSG00000079003.2	Samd1	protein_coding	11.7191	12.0451	11.3932	-0.0802694	0.134192	decreased
ENSMUSG00000069895.4	Atxn1l	protein_coding	7.25486	7.54557	6.96416	-0.11568	0.134537	decreased
ENSMUSG00000019794.13	Katna1	protein_coding	5.98787	6.23653	5.73921	-0.119891	0.134589	decreased
ENSMUSG00000021068.16	Nin	protein_coding	8.77637	9.06143	8.49132	-0.0937494	0.13469	decreased
ENSMUSG00000015750.15	Aph1a	protein_coding	7.42025	7.62925	7.21124	-0.0812932	0.135158	decreased
ENSMUSG00000037960.11	Card19	protein_coding	6.76824	7.46345	6.07303	-0.297426	0.135211	decreased
ENSMUSG00000029761.16	Cald1	protein_coding	6.87925	7.14444	6.61406	-0.111285	0.136113	decreased
ENSMUSG00000084530.2	Mir1897	misc_RNA	14.6009	16.0815	13.1203	-0.293608	0.136359	decreased
ENSMUSG00000027551.15	Zfp64	protein_coding	6.42848	6.65019	6.20676	-0.0995551	0.136528	decreased
ENSMUSG00000040725.13	Hnrnpul1	protein_coding	35.2687	36.1615	34.3758	-0.0730612	0.137213	decreased
ENSMUSG00000031207.16	Msn	protein_coding	8.48813	8.81702	8.15923	-0.111859	0.137623	decreased
ENSMUSG00000053799.6	Exoc6	protein_coding	12.6724	13.2008	12.1441	-0.12037	0.137625	decreased
ENSMUSG00000038252.13	Ncapd2	protein_coding	8.32767	8.77519	7.88015	-0.155207	0.137926	decreased
ENSMUSG00000003746.16	Man1a	protein_coding	8.35238	9.05308	7.65168	-0.242632	0.137954	decreased
ENSMUSG00000046805.9	Mpeg1	protein_coding	7.23741	7.60777	6.86704	-0.147785	0.13811	decreased
ENSMUSG00000042903.8	Foxo4	protein_coding	8.03464	8.38288	7.6864	-0.125138	0.139271	decreased
ENSMUSG00000010064.15	Slc38a3	protein_coding	26.5394	27.5737	25.5051	-0.112511	0.139513	decreased
ENSMUSG00000037103.8	Dcaf15	protein_coding	8.95594	9.23516	8.67673	-0.0899861	0.139967	decreased
ENSMUSG00000029190.19	AC167815.1	protein_coding	21.0535	21.5567	20.5503	-0.068977	0.140317	decreased
ENSMUSG00000031290.14	Lrch2	protein_coding	7.14831	7.33542	6.96121	-0.0755422	0.140327	decreased
ENSMUSG00000051817.8	Sox12	protein_coding	6.63659	6.91934	6.35385	-0.123005	0.140341	decreased
ENSMUSG00000030447.15	Cyfip1	protein_coding	17.8546	18.4679	17.2413	-0.0991539	0.140361	decreased
ENSMUSG00000070306.3	Ccdc153	protein_coding	7.0077	10.744	3.27138	-1.71556	0.140429	decreased
ENSMUSG00000044950.7	Pwwp2a	protein_coding	6.85073	6.99446	6.707	-0.0605458	0.140578	decreased
ENSMUSG00000038695.13	Josd2	protein_coding	36.2554	38.9713	33.5394	-0.216555	0.140609	decreased
ENSMUSG00000026421.14	Csrp1	protein_coding	142.29	150.567	134.012	-0.16805	0.141074	decreased
ENSMUSG00000057134.5	Ado	protein_coding	14.8261	15.3616	14.2906	-0.104259	0.14121	decreased
ENSMUSG00000063889.16	Crem	protein_coding	15.8292	16.4989	15.1596	-0.122138	0.141447	decreased
ENSMUSG00000074637.7	Sox2	protein_coding	22.638	23.9665	21.3095	-0.16952	0.14186	decreased
ENSMUSG00000052336.7	Cx3cr1	protein_coding	15.2471	15.9038	14.5903	-0.124359	0.142093	decreased
ENSMUSG00000043421.8	Hilpda	protein_coding	5.05214	5.52059	4.58368	-0.268314	0.142212	decreased
ENSMUSG00000024974.10	Smc3	protein_coding	14.2535	14.8265	13.6805	-0.116054	0.142258	decreased
ENSMUSG00000096145.2	Vkorc1	protein_coding	23.0564	24.3963	21.7165	-0.167871	0.142908	decreased
ENSMUSG00000035517.17	Tdrd7	protein_coding	10.2314	10.6314	9.83137	-0.112862	0.143341	decreased
ENSMUSG00000027671.14	Actl6a	protein_coding	6.31752	6.60666	6.02839	-0.132148	0.14366	decreased
ENSMUSG00000034471.12	Caskin2	protein_coding	6.56388	6.69311	6.43464	-0.0568173	0.1437	decreased
ENSMUSG00000023026.16	Dip2b	protein_coding	12.5875	12.9934	12.1816	-0.0930756	0.143784	decreased
ENSMUSG00000027366.12	Sppl2a	protein_coding	9.3011	9.57983	9.02237	-0.0864941	0.143897	decreased
ENSMUSG00000024411.9	Aqp4	protein_coding	15.5408	17.2276	13.8541	-0.314406	0.144046	decreased
ENSMUSG00000063200.4	Nol7	protein_coding	35.4819	36.9866	33.9772	-0.122436	0.144487	decreased
ENSMUSG00000001034.17	Mapk7	protein_coding	7.94607	8.33036	7.56179	-0.139652	0.144921	decreased
ENSMUSG00000024169.15	Ift140	protein_coding	5.93617	6.16312	5.70922	-0.110366	0.145969	decreased
ENSMUSG00000031378.14	Abcd1	protein_coding	5.63377	5.79016	5.47737	-0.0801207	0.146015	decreased
ENSMUSG00000061461.11	Smim20	protein_coding	24.0541	24.9697	23.1384	-0.109891	0.146512	decreased
ENSMUSG00000021684.17	Pde8b	protein_coding	17.922	18.7078	17.1361	-0.126598	0.14683	decreased
ENSMUSG00000024515.13	Smad4	protein_coding	14.1144	14.8183	13.4105	-0.144014	0.147265	decreased
ENSMUSG00000037736.18	Limch1	protein_coding	19.2828	20.4243	18.1414	-0.171006	0.147489	decreased
ENSMUSG00000051022.7	Hs3st1	protein_coding	7.75388	8.01073	7.49703	-0.0956146	0.147668	decreased
ENSMUSG00000029446.14	Psph	protein_coding	15.3236	16.1942	14.453	-0.164108	0.148814	decreased
ENSMUSG00000003778.14	Brd8	protein_coding	17.604	18.1312	17.0769	-0.0864311	0.149203	decreased
ENSMUSG00000034022.8	Cpsf1	protein_coding	13.6807	13.9492	13.4123	-0.0566223	0.149509	decreased
ENSMUSG00000004591.16	Pkn2	protein_coding	6.3062	6.60914	6.00326	-0.138716	0.149609	decreased
ENSMUSG00000041126.16	H2afv	protein_coding	42.3866	44.3304	40.4428	-0.132414	0.150184	decreased
ENSMUSG00000021546.18	Hnrnpk	protein_coding	141.777	143.885	139.669	-0.0429077	0.150485	decreased
ENSMUSG00000037730.13	Mynn	protein_coding	4.72906	4.85101	4.60711	-0.0744221	0.150511	decreased
ENSMUSG00000026796.16	Fam129b	protein_coding	11.0849	11.7752	10.3946	-0.179919	0.151255	decreased
ENSMUSG00000090150.10	Acad11	protein_coding	7.20702	7.49617	6.91788	-0.115823	0.151256	decreased
ENSMUSG00000032740.16	Ccdc88a	protein_coding	10.4121	10.8849	9.93932	-0.131109	0.151399	decreased
ENSMUSG00000025873.16	Faf2	protein_coding	13.6736	14.1745	13.1726	-0.105754	0.151547	decreased
ENSMUSG00000084088.1	RP23-153M14.5	processed_pseudogene	4.74084	5.49866	3.98301	-0.46522	0.15186	decreased
ENSMUSG00000027257.13	Pacsin3	protein_coding	14.8999	15.5848	14.2151	-0.132712	0.152148	decreased
ENSMUSG00000063334.16	Krr1	protein_coding	15.795	16.3819	15.2081	-0.107263	0.15216	decreased
ENSMUSG00000020528.14	Prpsap2	protein_coding	15.7162	16.2328	15.1996	-0.0948754	0.152867	decreased
ENSMUSG00000031505.11	Carkd	protein_coding	30.3352	30.8533	29.8172	-0.0492801	0.153262	decreased
ENSMUSG00000067786.16	Nnat	protein_coding	296.364	307.588	285.14	-0.109329	0.15344	decreased
ENSMUSG00000040363.15	Bcor	protein_coding	4.73842	4.83968	4.63715	-0.0616732	0.153652	decreased
ENSMUSG00000034839.5	Larp6	protein_coding	15.5235	16.1165	14.9305	-0.11027	0.153803	decreased
ENSMUSG00000058486.11	Wdr91	protein_coding	10.544	10.9188	10.1692	-0.102605	0.154379	decreased
ENSMUSG00000074227.12	Spint2	protein_coding	14.3093	14.7464	13.8723	-0.0881593	0.154501	decreased
ENSMUSG00000005615.14	Pcyt1a	protein_coding	9.31749	9.41514	9.21985	-0.0302393	0.155038	decreased
ENSMUSG00000035212.14	Leprot	protein_coding	15.6926	16.3187	15.0665	-0.115182	0.155133	decreased
ENSMUSG00000035139.14	Secisbp2	protein_coding	5.23535	5.41376	5.05695	-0.0983635	0.155461	decreased
ENSMUSG00000018362.14	Kpna2	protein_coding	9.08901	9.4562	8.72182	-0.116632	0.155696	decreased
ENSMUSG00000018427.7	Ypel2	protein_coding	14.2301	15.0121	13.448	-0.158734	0.155857	decreased
ENSMUSG00000001280.13	Sp1	protein_coding	4.73656	4.91581	4.5573	-0.109252	0.156572	decreased
ENSMUSG00000032504.15	Pdcd6ip	protein_coding	18.3505	18.9185	17.7824	-0.0893475	0.156583	decreased
ENSMUSG00000047945.6	Marcksl1	protein_coding	50.3705	53.7921	46.9488	-0.196307	0.156624	decreased
ENSMUSG00000028405.9	Aco1	protein_coding	9.25812	9.52429	8.99194	-0.0829791	0.156773	decreased
ENSMUSG00000021423.6	Ly86	protein_coding	8.8845	9.13678	8.63223	-0.0819536	0.156827	decreased
ENSMUSG00000028673.10	Fuca1	protein_coding	10.2892	10.4613	10.1172	-0.0482446	0.156983	decreased
ENSMUSG00000035984.14	Nme5	protein_coding	8.27397	8.67818	7.86976	-0.141073	0.157439	decreased
ENSMUSG00000022314.10	Rad21	protein_coding	39.1843	39.7356	38.6329	-0.0406034	0.157518	decreased
ENSMUSG00000021500.17	Ddx46	protein_coding	15.8054	16.1389	15.4719	-0.0608889	0.157785	decreased
ENSMUSG00000023092.16	Fhl1	protein_coding	38.1366	39.3961	36.8771	-0.0953263	0.158279	decreased
ENSMUSG00000008035.12	Mid1ip1	protein_coding	44.6306	46.4141	42.8471	-0.115365	0.15848	decreased
ENSMUSG00000040188.10	Scamp2	protein_coding	10.5655	10.9187	10.2123	-0.0964886	0.158558	decreased
ENSMUSG00000028672.13	Hmgcl	protein_coding	15.7777	16.2139	15.3414	-0.0798071	0.158767	decreased
ENSMUSG00000020794.13	Ube2g1	protein_coding	14.4401	14.7291	14.151	-0.0577586	0.159094	decreased
ENSMUSG00000004892.13	Bcan	protein_coding	63.3376	65.2415	61.4337	-0.0867589	0.159226	decreased
ENSMUSG00000028633.7	Ctps	protein_coding	15.8564	16.3651	15.3477	-0.0926031	0.159332	decreased
ENSMUSG00000020898.18	Ctc1	protein_coding	11.7126	11.8971	11.528	-0.0454595	0.159449	decreased
ENSMUSG00000027984.8	Hadh	protein_coding	12.4581	12.9108	12.0054	-0.104899	0.159472	decreased
ENSMUSG00000032064.17	Dixdc1	protein_coding	19.1638	20.015	18.3126	-0.12824	0.159965	decreased
ENSMUSG00000024899.6	Papss2	protein_coding	6.06904	6.33838	5.7997	-0.128137	0.160172	decreased
ENSMUSG00000033319.5	Fem1c	protein_coding	6.1148	6.29866	5.93095	-0.086781	0.160356	decreased
ENSMUSG00000047368.3	Abhd17b	protein_coding	16.2449	16.5507	15.9391	-0.054322	0.160668	decreased
ENSMUSG00000032741.9	Tpcn1	protein_coding	11.409	11.6987	11.1193	-0.0732907	0.160836	decreased
ENSMUSG00000041702.7	Btbd7	protein_coding	5.09623	5.30073	4.89173	-0.115847	0.16099	decreased
ENSMUSG00000004631.15	Sgce	protein_coding	14.496	14.9026	14.0893	-0.0809575	0.161101	decreased
ENSMUSG00000029501.14	Ankle2	protein_coding	8.92838	9.17117	8.68559	-0.078482	0.161178	decreased
ENSMUSG00000036206.12	Sh3bp4	protein_coding	6.1539	6.44494	5.86287	-0.136559	0.161495	decreased
ENSMUSG00000029413.14	Naaa	protein_coding	18.9886	20.1728	17.8044	-0.180178	0.161512	decreased
ENSMUSG00000086968.8	AC079042.1	antisense	31.2644	32.5066	30.0223	-0.114697	0.161817	decreased
ENSMUSG00000022438.6	Parvb	protein_coding	7.05957	7.43016	6.68899	-0.151604	0.161866	decreased
ENSMUSG00000000374.8	Trappc10	protein_coding	20.1986	20.5934	19.8038	-0.0564071	0.161887	decreased
ENSMUSG00000020889.11	Nr1d1	protein_coding	41.357	43.725	38.989	-0.165392	0.162043	decreased
ENSMUSG00000037369.17	Kdm6a	protein_coding	5.32077	5.59146	5.05008	-0.146919	0.162057	decreased
ENSMUSG00000032846.10	Zswim6	processed_transcript	6.64153	7.18897	6.09408	-0.238376	0.162135	decreased
ENSMUSG00000036678.8	Aaas	protein_coding	7.23479	7.3403	7.12929	-0.042082	0.162564	decreased
ENSMUSG00000032290.7	Ptpn9	protein_coding	10.9391	11.1419	10.7364	-0.0534937	0.162669	decreased
ENSMUSG00000000751.13	Rpa1	protein_coding	15.8174	16.2441	15.3907	-0.077863	0.162677	decreased
ENSMUSG00000025153.9	Fasn	protein_coding	43.0629	44.4788	41.647	-0.0949053	0.162915	decreased
ENSMUSG00000037573.5	Tob1	protein_coding	21.1812	22.0116	20.3508	-0.113179	0.16316	decreased
ENSMUSG00000019996.17	Map7	protein_coding	28.2409	29.1582	27.3235	-0.093761	0.163215	decreased
ENSMUSG00000026121.13	Sema4c	protein_coding	5.1458	5.35727	4.93433	-0.118642	0.163414	decreased
ENSMUSG00000030788.16	Rnf141	protein_coding	20.3611	21.0484	19.6739	-0.0974229	0.164504	decreased
ENSMUSG00000051351.14	Zfp46	protein_coding	12.8088	13.1541	12.4636	-0.0777917	0.164618	decreased
ENSMUSG00000001786.14	Fbxo7	protein_coding	14.4458	14.8844	14.0071	-0.0876393	0.164873	decreased
ENSMUSG00000048271.14	Rbm33	protein_coding	12.4381	12.7838	12.0923	-0.0802358	0.16506	decreased
ENSMUSG00000030786.18	Itgam	protein_coding	5.15788	5.47417	4.84158	-0.177161	0.165094	decreased
ENSMUSG00000052911.9	Lamb2	protein_coding	5.63304	5.78977	5.47631	-0.0803028	0.165179	decreased
ENSMUSG00000022751.8	Nit2	protein_coding	7.10522	7.36562	6.84481	-0.105796	0.165397	decreased
ENSMUSG00000037224.15	Zfyve28	protein_coding	12.555	12.8452	12.2648	-0.0667096	0.166178	decreased
ENSMUSG00000041895.15	Wipi1	protein_coding	8.75841	9.12515	8.39168	-0.120889	0.166349	decreased
ENSMUSG00000066037.14	Hnrnpr	protein_coding	32.8435	33.7995	31.8875	-0.0840094	0.166469	decreased
ENSMUSG00000020328.10	Nudcd2	protein_coding	11.8954	12.1743	11.6166	-0.0676509	0.167165	decreased
ENSMUSG00000039830.8	Olig2	protein_coding	11.5571	12.198	10.9162	-0.160169	0.167375	decreased
ENSMUSG00000025978.14	Rftn2	protein_coding	8.88126	9.24171	8.52081	-0.117169	0.167398	decreased
ENSMUSG00000040795.12	Iqcc	protein_coding	8.26928	8.8557	7.68286	-0.204963	0.167485	decreased
ENSMUSG00000025666.16	Tmem47	protein_coding	33.5755	35.5484	31.6025	-0.169747	0.167491	decreased
ENSMUSG00000064307.13	Lrrc51	protein_coding	5.26642	5.95461	4.57823	-0.379218	0.167763	decreased
ENSMUSG00000048696.11	Mex3d	protein_coding	6.48651	6.7579	6.21511	-0.120794	0.167967	decreased
ENSMUSG00000035397.8	Klf16	protein_coding	21.3691	21.9343	20.804	-0.07633	0.168125	decreased
ENSMUSG00000032060.10	Cryab	protein_coding	97.5792	107.254	87.9039	-0.287038	0.168227	decreased
ENSMUSG00000098332.2	RP24-176F12.14	processed_transcript	11.7586	12.4607	11.0566	-0.172482	0.168558	decreased
ENSMUSG00000070639.5	Lrrc8b	protein_coding	20.6045	21.2385	19.9705	-0.0888161	0.168616	decreased
ENSMUSG00000035805.13	Mlc1	protein_coding	68.3477	70.1798	66.5156	-0.0773638	0.169752	decreased
ENSMUSG00000046160.6	Olig1	protein_coding	54.8655	58.0843	51.6468	-0.169469	0.169766	decreased
ENSMUSG00000044408.7	Sptssa	protein_coding	24.3307	25.2408	23.4206	-0.107984	0.170214	decreased
ENSMUSG00000020432.12	Tcn2	protein_coding	7.99008	8.35719	7.62296	-0.132667	0.170305	decreased
ENSMUSG00000015243.4	Abca1	protein_coding	4.9766	5.28326	4.66994	-0.178026	0.170407	decreased
ENSMUSG00000054648.7	Zfp869	protein_coding	10.8861	11.2123	10.5599	-0.0864949	0.170965	decreased
ENSMUSG00000032698.15	Lmo2	protein_coding	11.6994	13.2437	10.1551	-0.383093	0.171446	decreased
ENSMUSG00000023913.17	Pla2g7	protein_coding	43.5714	45.2052	41.9377	-0.108239	0.17147	decreased
ENSMUSG00000070436.12	Serpinh1	protein_coding	6.84925	7.15806	6.54044	-0.130182	0.171607	decreased
ENSMUSG00000031328.15	Flna	protein_coding	13.6732	14.346	13.0003	-0.142103	0.171711	decreased
ENSMUSG00000000127.14	Fer	protein_coding	4.71778	4.92446	4.51109	-0.126489	0.171785	decreased
ENSMUSG00000029592.11	Usp30	protein_coding	10.4586	10.7582	10.159	-0.0826805	0.172897	decreased
ENSMUSG00000014355.10	Anapc1	protein_coding	11.2295	11.6745	10.7845	-0.114402	0.172968	decreased
ENSMUSG00000086782.2	RP23-32L21.4	lincRNA	8.83886	9.01446	8.66326	-0.0573305	0.173012	decreased
ENSMUSG00000017485.11	Top2b	protein_coding	14.1675	14.5242	13.8109	-0.0726515	0.173224	decreased
ENSMUSG00000005682.9	Pan2	protein_coding	4.73727	4.87962	4.59492	-0.086728	0.173278	decreased
ENSMUSG00000052914.4	Cyp2j6	protein_coding	5.57547	5.70842	5.44253	-0.0688141	0.173628	decreased
ENSMUSG00000031628.9	Casp3	protein_coding	6.55188	6.86206	6.24171	-0.136701	0.173911	decreased
ENSMUSG00000020646.17	Mboat2	protein_coding	9.66929	10.051	9.28756	-0.113969	0.174035	decreased
ENSMUSG00000022639.14	Dubr	lincRNA	5.27541	5.58989	4.96093	-0.172208	0.174231	decreased
ENSMUSG00000026176.13	Ctdsp1	protein_coding	7.75509	8.05789	7.4523	-0.112717	0.17483	decreased
ENSMUSG00000024201.12	Kdm4b	protein_coding	14.8459	15.1541	14.5378	-0.0599025	0.174882	decreased
ENSMUSG00000015755.16	Tab2	protein_coding	16.3717	16.8142	15.9293	-0.0779973	0.175321	decreased
ENSMUSG00000019470.12	Xab2	protein_coding	15.7896	16.005	15.5742	-0.0393615	0.175708	decreased
ENSMUSG00000036606.17	Plxnb2	protein_coding	12.9933	13.5754	12.4112	-0.12936	0.175854	decreased
ENSMUSG00000020423.6	Btg2	protein_coding	11.0207	11.601	10.4404	-0.152081	0.176346	decreased
ENSMUSG00000009079.16	Ewsr1	protein_coding	86.6573	88.3598	84.9549	-0.0566924	0.176647	decreased
ENSMUSG00000005267.13	Zfp287	protein_coding	5.84992	6.14481	5.55504	-0.145571	0.176856	decreased
ENSMUSG00000049521.2	Cdc42ep1	protein_coding	7.32374	7.8025	6.84497	-0.188892	0.177077	decreased
ENSMUSG00000004798.14	Ulk2	protein_coding	23.9137	24.3161	23.5112	-0.0485597	0.177238	decreased
ENSMUSG00000021911.16	Parg	protein_coding	9.93128	10.0934	9.76912	-0.0471184	0.177602	decreased
ENSMUSG00000029455.14	Aldh2	protein_coding	32.9038	33.5504	32.2572	-0.0567088	0.177646	decreased
ENSMUSG00000039670.2	Oxld1	protein_coding	5.57154	5.78355	5.35953	-0.109848	0.177932	decreased
ENSMUSG00000048281.9	Dleu7	protein_coding	6.71555	6.88776	6.54335	-0.0740055	0.178439	decreased
ENSMUSG00000020790.14	Ankfy1	protein_coding	8.18904	8.41083	7.96725	-0.0781669	0.178711	decreased
ENSMUSG00000021918.10	Nek4	protein_coding	5.93004	6.14202	5.71806	-0.103187	0.178785	decreased
ENSMUSG00000024095.15	Hnrnpll	protein_coding	23.2529	23.6143	22.8915	-0.0448467	0.179475	decreased
ENSMUSG00000033732.10	Sf3b3	protein_coding	21.6609	22.1534	21.1685	-0.0656135	0.17952	decreased
ENSMUSG00000066151.11	Fkbp15	protein_coding	9.80407	10.1069	9.50129	-0.0891386	0.179625	decreased
ENSMUSG00000029086.15	Prom1	protein_coding	5.83727	6.10025	5.57429	-0.130082	0.180081	decreased
ENSMUSG00000003038.15	Hmgn2	protein_coding	105.266	113.526	97.006	-0.226872	0.180747	decreased
ENSMUSG00000010392.8	Gosr1	protein_coding	12.582	12.7606	12.4034	-0.0409566	0.181155	decreased
ENSMUSG00000038650.15	Rnh1	protein_coding	19.3152	19.9627	18.6676	-0.0967702	0.181173	decreased
ENSMUSG00000027751.13	Supt20	protein_coding	18.6518	19.3556	17.948	-0.108933	0.181179	decreased
ENSMUSG00000034908.16	Sidt2	protein_coding	23.3298	23.8318	22.8278	-0.0620941	0.181907	decreased
ENSMUSG00000017286.15	Glod4	protein_coding	35.3185	36.519	34.118	-0.0981169	0.181997	decreased
ENSMUSG00000032340.8	Neo1	protein_coding	17.9278	18.4905	17.3651	-0.0905935	0.182056	decreased
ENSMUSG00000040860.16	Crocc	protein_coding	12.2524	12.6813	11.8235	-0.101038	0.182895	decreased
ENSMUSG00000056598.16	Drc3	protein_coding	6.19513	6.51473	5.87552	-0.148989	0.183027	decreased
ENSMUSG00000028955.3	Vamp3	protein_coding	16.9572	17.597	16.3175	-0.108912	0.183325	decreased
ENSMUSG00000001911.16	Nfix	protein_coding	53.3238	55.7034	50.9441	-0.12885	0.183823	decreased
ENSMUSG00000054619.7	Mettl7a1	protein_coding	17.1585	17.5895	16.7275	-0.0724925	0.183834	decreased
ENSMUSG00000003868.14	Ruvbl2	protein_coding	14.8849	15.407	14.3628	-0.101255	0.183869	decreased
ENSMUSG00000021959.16	Lats2	protein_coding	6.7376	6.8902	6.585	-0.0653631	0.183963	decreased
ENSMUSG00000047139.9	Cd24a	protein_coding	15.4214	17.5794	13.2634	-0.406442	0.184821	decreased
ENSMUSG00000026035.15	Ppil3	protein_coding	14.4751	14.7283	14.2218	-0.0504802	0.185504	decreased
ENSMUSG00000025375.15	Aatk	protein_coding	59.2713	61.2671	57.2755	-0.0971928	0.186095	decreased
ENSMUSG00000020538.15	Srebf1	protein_coding	16.0649	16.8534	15.2764	-0.141738	0.186629	decreased
ENSMUSG00000079109.11	Pms2	protein_coding	5.45662	5.67934	5.23389	-0.11784	0.186972	decreased
ENSMUSG00000029470.15	P2rx4	protein_coding	5.90794	6.12359	5.6923	-0.105365	0.187099	decreased
ENSMUSG00000061436.15	Hipk2	protein_coding	8.94198	10.2081	7.67582	-0.411328	0.187312	decreased
ENSMUSG00000045205.16	Dpy19l4	protein_coding	5.90415	6.2116	5.5967	-0.150389	0.187803	decreased
ENSMUSG00000027678.17	Ncoa3	protein_coding	7.08685	7.24779	6.92591	-0.0655382	0.188422	decreased
ENSMUSG00000025503.5	Taldo1	protein_coding	73.3602	75.2591	71.4614	-0.0747019	0.189049	decreased
ENSMUSG00000002475.15	Abhd3	protein_coding	21.143	21.9135	20.3724	-0.105199	0.189493	decreased
ENSMUSG00000039850.16	Endov	protein_coding	8.4439	8.75973	8.12807	-0.107974	0.189688	decreased
ENSMUSG00000028347.14	Tmeff1	protein_coding	39.1336	40.9006	37.3667	-0.13037	0.189873	decreased
ENSMUSG00000034488.14	Edil3	protein_coding	21.587	22.8625	20.3115	-0.170684	0.190099	decreased
ENSMUSG00000035133.9	Arhgap5	protein_coding	32.7359	34.5182	30.9536	-0.157247	0.191782	decreased
ENSMUSG00000021796.15	Bmpr1a	protein_coding	11.2964	11.8505	10.7424	-0.141637	0.191858	decreased
ENSMUSG00000051344.13	Plekhm3	protein_coding	6.72445	6.9741	6.47481	-0.107169	0.192151	decreased
ENSMUSG00000037172.14	RP23-83N17.1	protein_coding	15.6905	16.252	15.129	-0.103301	0.192152	decreased
ENSMUSG00000034032.15	Rpap1	protein_coding	4.79738	4.9194	4.67536	-0.0734029	0.192589	decreased
ENSMUSG00000042628.8	Zfyve1	protein_coding	13.2238	13.4407	13.0069	-0.0473348	0.19288	decreased
ENSMUSG00000020811.16	Wscd1	protein_coding	39.2707	41.7876	36.7538	-0.185181	0.192964	decreased
ENSMUSG00000074749.10	Kiz	protein_coding	7.11215	7.40654	6.81776	-0.119501	0.192968	decreased
ENSMUSG00000102918.1	Pcdhgc3	protein_coding	23.2621	24.7355	21.7886	-0.183009	0.193035	decreased
ENSMUSG00000032826.17	Ank2	protein_coding	5.03047	6.1369	3.92404	-0.645168	0.1934	decreased
ENSMUSG00000098087.1	RP23-356G2.1	lincRNA	12.8389	13.6047	12.0731	-0.172301	0.193427	decreased
ENSMUSG00000006498.16	Ptbp1	protein_coding	13.6792	14.1318	13.2266	-0.0954993	0.193852	decreased
ENSMUSG00000026739.13	Bmi1	protein_coding	14.8887	15.2911	14.4864	-0.0779866	0.194037	decreased
ENSMUSG00000028124.15	Gclm	protein_coding	21.0624	21.7534	20.3715	-0.0946888	0.194071	decreased
ENSMUSG00000030770.15	Parva	protein_coding	9.94737	10.2391	9.65565	-0.0846432	0.195319	decreased
ENSMUSG00000021236.16	Entpd5	protein_coding	8.17455	8.51318	7.83592	-0.119595	0.195886	decreased
ENSMUSG00000098912.7	RP23-199B2.4	processed_transcript	23.1111	23.9648	22.2574	-0.106632	0.196635	decreased
ENSMUSG00000074457.10	S100a16	protein_coding	62.1175	66.2504	57.9846	-0.19226	0.196716	decreased
ENSMUSG00000027499.12	Pkia	protein_coding	66.8436	68.5745	65.1128	-0.0747303	0.196828	decreased
ENSMUSG00000040857.15	Erf	protein_coding	16.7339	17.5645	15.9033	-0.143342	0.19698	decreased
ENSMUSG00000042055.13	Wdr11	protein_coding	13.2089	13.4456	12.9722	-0.0517074	0.197328	decreased
ENSMUSG00000040771.13	Oard1	protein_coding	11.4367	11.8607	11.0127	-0.107025	0.19783	decreased
ENSMUSG00000008305.18	Tle1	protein_coding	14.0158	14.7273	13.3044	-0.146583	0.198201	decreased
ENSMUSG00000024238.14	Zeb1	protein_coding	14.9392	15.5806	14.2978	-0.123964	0.199395	decreased
ENSMUSG00000032228.16	Tcf12	protein_coding	11.4945	12.1166	10.8723	-0.156325	0.199471	decreased
ENSMUSG00000024446.13	Rpp21	protein_coding	14.8722	15.4282	14.3162	-0.107915	0.199949	decreased
ENSMUSG00000018425.18	Dhx40	protein_coding	7.82116	8.07624	7.56608	-0.0941383	0.200546	decreased
ENSMUSG00000022897.14	Dyrk1a	protein_coding	17.532	18.1625	16.9014	-0.10382	0.200668	decreased
ENSMUSG00000027570.15	Col9a3	protein_coding	4.79518	5.16324	4.42712	-0.22191	0.20073	decreased
ENSMUSG00000052656.12	Rnf103	protein_coding	20.5559	20.8914	20.2204	-0.0470953	0.201563	decreased
ENSMUSG00000076431.4	Sox4	protein_coding	11.5038	12.6318	10.3758	-0.283837	0.20182	decreased
ENSMUSG00000064981.1	Snora70	snoRNA	7.88236	9.78874	5.97598	-0.711949	0.20221	decreased
ENSMUSG00000090761.1	CT7-BM104O10.3	antisense	13.2205	14.1036	12.3374	-0.193025	0.202701	decreased
ENSMUSG00000006390.15	Elovl1	protein_coding	13.1674	14.3225	12.0123	-0.253764	0.203075	decreased
ENSMUSG00000033373.16	Fntb	protein_coding	13.6001	13.9062	13.294	-0.0649495	0.203111	decreased
ENSMUSG00000021097.15	Clmn	protein_coding	10.4333	11.1143	9.75233	-0.188598	0.203473	decreased
ENSMUSG00000010205.11	Raver1	protein_coding	10.0878	10.3933	9.78229	-0.0874041	0.203646	decreased
ENSMUSG00000029101.15	Rgs12	protein_coding	12.0503	12.4456	11.6551	-0.0946747	0.203895	decreased
ENSMUSG00000026434.12	Nucks1	protein_coding	25.7753	26.2111	25.3395	-0.0487898	0.204121	decreased
ENSMUSG00000019826.11	Zbtb24	protein_coding	4.71648	4.85081	4.58215	-0.082201	0.204192	decreased
ENSMUSG00000049739.10	Zfp646	protein_coding	4.83863	4.97731	4.69996	-0.0827168	0.204241	decreased
ENSMUSG00000022203.7	Efs	protein_coding	5.86091	6.18939	5.53243	-0.161883	0.204418	decreased
ENSMUSG00000041642.18	Kif21b	protein_coding	13.0461	13.4147	12.6776	-0.0815331	0.205298	decreased
ENSMUSG00000038530.11	Rgs4	protein_coding	91.715	95.0654	88.3645	-0.105455	0.205551	decreased
ENSMUSG00000022407.10	Adsl	protein_coding	14.0773	14.4191	13.7356	-0.0700544	0.205735	decreased
ENSMUSG00000039648.14	Ccbl1	protein_coding	6.51562	6.76182	6.26942	-0.109079	0.205801	decreased
ENSMUSG00000036790.5	Slitrk2	protein_coding	4.82542	5.04001	4.61083	-0.128399	0.205874	decreased
ENSMUSG00000022721.18	Trmt2a	protein_coding	12.2358	12.6163	11.8553	-0.0897565	0.206174	decreased
ENSMUSG00000034648.9	Lrrn1	protein_coding	20.5007	21.5365	19.4648	-0.145916	0.206493	decreased
ENSMUSG00000032407.14	U2surp	protein_coding	15.7516	16.3471	15.1562	-0.109133	0.206822	decreased
ENSMUSG00000058152.7	Chsy3	protein_coding	5.01855	5.31468	4.72242	-0.170455	0.207116	decreased
ENSMUSG00000088529.1	Gm26083	scaRNA	4.91737	6.30806	3.52669	-0.838881	0.20717	decreased
ENSMUSG00000037669.15	Ldah	protein_coding	15.1462	15.2608	15.0316	-0.0218257	0.208268	decreased
ENSMUSG00000053214.7	RP23-224J9.3	processed_transcript	5.54923	5.69194	5.40652	-0.0742201	0.208762	decreased
ENSMUSG00000040123.17	Zmym5	protein_coding	8.10708	8.26611	7.94804	-0.0566106	0.209237	decreased
ENSMUSG00000037461.10	Ints7	protein_coding	8.98715	9.16939	8.8049	-0.0585197	0.210051	decreased
ENSMUSG00000024077.15	Strn	protein_coding	14.738	16.1675	13.3086	-0.280738	0.211548	decreased
ENSMUSG00000051401.6	Kctd16	protein_coding	5.02434	5.68074	4.36793	-0.37913	0.211822	decreased
ENSMUSG00000041058.15	Wwp1	protein_coding	7.48648	7.76604	7.20692	-0.107796	0.212029	decreased
ENSMUSG00000031990.15	Jam3	protein_coding	21.9212	22.633	21.2093	-0.0937352	0.212702	decreased
ENSMUSG00000024875.4	Yif1a	protein_coding	7.61024	7.86189	7.35859	-0.0954468	0.213119	decreased
ENSMUSG00000109901.1	Chmp1b	protein_coding	10.2977	10.4778	10.1176	-0.0504637	0.213158	decreased
ENSMUSG00000011148.14	Adssl1	protein_coding	11.6594	12.261	11.0578	-0.149021	0.213415	decreased
ENSMUSG00000020525.17	Ppm1d	protein_coding	6.88204	7.05494	6.70915	-0.0725052	0.213459	decreased
ENSMUSG00000036745.15	Ttll7	protein_coding	40.9549	42.9768	38.933	-0.142563	0.213892	decreased
ENSMUSG00000023571.4	Fam132a	protein_coding	6.94995	7.19104	6.70886	-0.100133	0.214302	decreased
ENSMUSG00000079055.10	Slc8a3	protein_coding	6.88513	7.01432	6.75595	-0.0541446	0.214634	decreased
ENSMUSG00000034377.10	Tulp4	protein_coding	11.6056	12.1842	11.0269	-0.14399	0.214779	decreased
ENSMUSG00000026109.14	Tmeff2	protein_coding	26.439	27.3944	25.4835	-0.104321	0.215012	decreased
ENSMUSG00000039623.13	Ap5z1	protein_coding	6.59786	6.74135	6.45438	-0.0627605	0.215205	decreased
ENSMUSG00000052135.8	Foxo6	protein_coding	11.404	11.7311	11.0769	-0.0827841	0.215298	decreased
ENSMUSG00000071711.12	Mpst	protein_coding	17.8615	18.5376	17.1853	-0.109279	0.215485	decreased
ENSMUSG00000030516.14	Tjp1	protein_coding	15.9518	16.6103	15.2932	-0.119185	0.215562	decreased
ENSMUSG00000030499.9	Kctd15	protein_coding	5.00122	5.3273	4.67514	-0.188395	0.215657	decreased
ENSMUSG00000037196.6	Pacrg	protein_coding	10.2364	10.6263	9.84657	-0.109946	0.215699	decreased
ENSMUSG00000031365.13	Zfp275	protein_coding	5.95823	6.18027	5.73619	-0.107578	0.215754	decreased
ENSMUSG00000037419.9	Endod1	protein_coding	26.8339	27.18	26.4877	-0.0372228	0.216865	decreased
ENSMUSG00000078851.4	Hist3h2a	protein_coding	15.7244	15.9719	15.477	-0.0454102	0.217635	decreased
ENSMUSG00000097195.9	Snhg5	processed_transcript	8.40017	8.78674	8.0136	-0.132879	0.217845	decreased
ENSMUSG00000060572.17	Mfap2	protein_coding	6.86615	7.55447	6.17784	-0.290227	0.217994	decreased
ENSMUSG00000037949.8	Ano10	protein_coding	7.88837	8.06418	7.71256	-0.0643174	0.218008	decreased
ENSMUSG00000026342.10	Slc35f5	protein_coding	8.61419	8.9267	8.30168	-0.104723	0.218318	decreased
ENSMUSG00000018377.10	Vezf1	protein_coding	10.3782	10.6458	10.1106	-0.0744139	0.218471	decreased
ENSMUSG00000033411.16	Ctdspl2	protein_coding	6.80072	6.99788	6.60357	-0.0836725	0.21885	decreased
ENSMUSG00000033400.14	Agl	protein_coding	5.47172	5.71788	5.22556	-0.129894	0.219133	decreased
ENSMUSG00000026575.15	Nme7	protein_coding	11.5234	12.0772	10.9697	-0.138766	0.219991	decreased
ENSMUSG00000054309.9	Cpsf3	protein_coding	18.5316	18.8786	18.1846	-0.0540347	0.221023	decreased
ENSMUSG00000049672.14	Zbtb14	protein_coding	5.46392	5.61163	5.31622	-0.0780191	0.22109	decreased
ENSMUSG00000021767.18	Kat6b	protein_coding	10.7265	11.0237	10.4293	-0.0799717	0.221562	decreased
ENSMUSG00000035024.16	Ncapd3	protein_coding	6.32272	6.55402	6.09142	-0.1056	0.221629	decreased
ENSMUSG00000020950.10	Foxg1	protein_coding	42.1591	42.858	41.4602	-0.0478375	0.221711	decreased
ENSMUSG00000044066.14	Cep68	protein_coding	8.0144	8.24375	7.78505	-0.0825944	0.221962	decreased
ENSMUSG00000030616.15	Sytl2	protein_coding	14.026	14.9175	13.1346	-0.183634	0.222333	decreased
ENSMUSG00000036570.14	Fxyd1	protein_coding	48.3051	50.802	45.8082	-0.14928	0.223198	decreased
ENSMUSG00000029713.15	Gnb2	protein_coding	253.254	259.069	247.44	-0.0662558	0.224613	decreased
ENSMUSG00000051306.7	Usp42	protein_coding	5.55742	5.63593	5.47891	-0.0407648	0.224996	decreased
ENSMUSG00000040423.10	Rc3h1	protein_coding	5.41028	5.67256	5.14801	-0.139983	0.225004	decreased
ENSMUSG00000028619.15	Tceanc2	protein_coding	5.72907	5.89195	5.56619	-0.082055	0.225221	decreased
ENSMUSG00000018774.13	Cd68	protein_coding	8.14339	8.44042	7.84637	-0.105288	0.225245	decreased
ENSMUSG00000018666.13	Cbx1	protein_coding	15.4919	15.8668	15.1171	-0.0698268	0.225805	decreased
ENSMUSG00000028397.13	Kdm4c	protein_coding	6.49567	6.6597	6.33165	-0.072875	0.226444	decreased
ENSMUSG00000029156.11	Sgcb	protein_coding	17.1558	17.3538	16.9578	-0.033297	0.22658	decreased
ENSMUSG00000004846.10	Plod3	protein_coding	9.9523	10.141	9.76356	-0.054725	0.227233	decreased
ENSMUSG00000026584.14	Scyl3	protein_coding	7.26934	7.37604	7.16263	-0.0423571	0.22733	decreased
ENSMUSG00000020932.14	Gfap	protein_coding	50.9757	55.11	46.8415	-0.234526	0.22736	decreased
ENSMUSG00000020231.15	Dip2a	protein_coding	20.8659	21.6201	20.1117	-0.104336	0.22857	decreased
ENSMUSG00000000346.9	Dazap2	protein_coding	61.6267	62.6655	60.5878	-0.048644	0.228717	decreased
ENSMUSG00000115338.2	Pnp	protein_coding	8.78214	9.12014	8.44413	-0.111107	0.228769	decreased
ENSMUSG00000029178.14	Klf3	protein_coding	6.46512	6.79348	6.13675	-0.146677	0.228978	decreased
ENSMUSG00000033228.8	Scaf11	protein_coding	10.3342	10.7579	9.91044	-0.11837	0.230116	decreased
ENSMUSG00000036769.14	Wdr44	protein_coding	5.7752	5.9653	5.58509	-0.0950142	0.230353	decreased
ENSMUSG00000042688.16	Mapk6	protein_coding	13.0561	13.3934	12.7187	-0.0745672	0.230975	decreased
ENSMUSG00000027598.16	Itch	protein_coding	12.8058	13.0891	12.5226	-0.0638319	0.231102	decreased
ENSMUSG00000111394.1	RP23-320D23.6	TEC	5.38785	5.66052	5.11518	-0.14615	0.231361	decreased
ENSMUSG00000041870.16	Ankrd13a	protein_coding	13.4422	13.8912	12.9933	-0.0963999	0.231573	decreased
ENSMUSG00000017734.15	Dbndd2	protein_coding	83.9703	88.1646	79.776	-0.144245	0.231781	decreased
ENSMUSG00000032411.15	Tfdp2	protein_coding	6.08963	6.32998	5.84928	-0.113941	0.231914	decreased
ENSMUSG00000055421.8	Pcdh9	protein_coding	22.0852	23.1122	21.0583	-0.134266	0.232407	decreased
ENSMUSG00000028737.15	Aldh4a1	protein_coding	9.08443	9.28051	8.88835	-0.062289	0.232536	decreased
ENSMUSG00000037894.13	H2afz	protein_coding	107.408	109.689	105.127	-0.0612854	0.232627	decreased
ENSMUSG00000037808.13	Fam76b	protein_coding	7.18869	7.4334	6.94398	-0.0982594	0.23274	decreased
ENSMUSG00000018846.8	Pank3	protein_coding	12.8605	13.3996	12.3215	-0.121016	0.232968	decreased
ENSMUSG00000041530.16	Ago1	protein_coding	14.085	14.3822	13.7879	-0.0608818	0.23302	decreased
ENSMUSG00000002968.8	Med25	protein_coding	28.2692	28.8843	27.6542	-0.0627853	0.23311	decreased
ENSMUSG00000035954.10	Dock4	protein_coding	12.467	13.2471	11.6868	-0.180796	0.233261	decreased
ENSMUSG00000007872.3	Id3	protein_coding	17.5797	18.7642	16.3952	-0.194704	0.233298	decreased
ENSMUSG00000036023.6	Parp2	protein_coding	8.42601	8.57968	8.27234	-0.0526278	0.233569	decreased
ENSMUSG00000008393.9	Carhsp1	protein_coding	25.7947	27.9958	23.5937	-0.246807	0.233597	decreased
ENSMUSG00000036155.13	Mgat5	protein_coding	11.1692	11.5447	10.7937	-0.0970415	0.233688	decreased
ENSMUSG00000045917.17	RP23-230C2.2	protein_coding	5.05035	5.19054	4.91016	-0.0801155	0.233805	decreased
ENSMUSG00000032267.8	Usp28	protein_coding	6.4219	6.63921	6.20459	-0.097675	0.234015	decreased
ENSMUSG00000043496.7	Tril	protein_coding	8.76653	9.3054	8.22766	-0.177585	0.234582	decreased
ENSMUSG00000033416.15	Gucd1	protein_coding	5.45213	5.55659	5.34768	-0.0552876	0.234674	decreased
ENSMUSG00000024588.8	Fech	protein_coding	18.9197	19.4456	18.3937	-0.0802294	0.235708	decreased
ENSMUSG00000021830.14	Txndc16	protein_coding	23.8723	24.2918	23.4528	-0.0507092	0.235749	decreased
ENSMUSG00000035151.12	Elmod2	protein_coding	4.75835	4.81569	4.70101	-0.0347708	0.23645	decreased
ENSMUSG00000040260.8	Daam2	protein_coding	14.3035	15.1403	13.4667	-0.169001	0.236468	decreased
ENSMUSG00000024900.4	Cpt1a	protein_coding	7.33807	7.60292	7.07323	-0.104184	0.236739	decreased
ENSMUSG00000001552.14	Jup	protein_coding	22.6211	23.3571	21.8851	-0.0939123	0.236826	decreased
ENSMUSG00000091475.2	RP24-209I7.2	processed_transcript	29.1021	31.003	27.2012	-0.188738	0.236866	decreased
ENSMUSG00000053398.11	Phgdh	protein_coding	28.9092	30.4831	27.3353	-0.157243	0.236945	decreased
ENSMUSG00000066595.9	Mfsd7b	protein_coding	5.09325	5.25115	4.93534	-0.0894848	0.236974	decreased
ENSMUSG00000037876.17	Jmjd1c	protein_coding	10.4665	10.881	10.0521	-0.114305	0.237057	decreased
ENSMUSG00000049882.9	Vcpkmt	protein_coding	7.75567	7.80612	7.70521	-0.0187714	0.237128	decreased
ENSMUSG00000079487.11	Med12	protein_coding	6.23104	6.46805	5.99403	-0.109803	0.237338	decreased
ENSMUSG00000025737.5	Wdr24	protein_coding	8.36837	8.47873	8.258	-0.0380569	0.237394	decreased
ENSMUSG00000097823.2	RP24-192L21.2	lincRNA	8.60594	8.87067	8.3412	-0.0887881	0.237774	decreased
ENSMUSG00000061517.8	Sox21	protein_coding	4.81115	4.94087	4.68142	-0.0778179	0.238724	decreased
ENSMUSG00000028581.17	Laptm5	protein_coding	15.7211	16.1088	15.3334	-0.0711775	0.238981	decreased
ENSMUSG00000042439.12	Zfp532	protein_coding	10.4249	10.6581	10.1917	-0.0645612	0.239181	decreased
ENSMUSG00000019961.17	Tmpo	protein_coding	18.1493	18.9752	17.3235	-0.131379	0.240188	decreased
ENSMUSG00000034610.14	Zcchc11	protein_coding	6.78179	7.02864	6.53495	-0.105068	0.240355	decreased
ENSMUSG00000024544.8	Ldlrad4	protein_coding	9.86043	10.3792	9.34167	-0.151941	0.240403	decreased
ENSMUSG00000034532.9	Fbxo16	protein_coding	5.12547	5.32765	4.9233	-0.113873	0.240627	decreased
ENSMUSG00000028522.16	Mier1	protein_coding	9.85605	10.0703	9.64181	-0.0627284	0.241423	decreased
ENSMUSG00000033545.14	Znrf1	protein_coding	52.9733	54.4351	51.5115	-0.0796427	0.241935	decreased
ENSMUSG00000026748.13	Plxdc2	protein_coding	10.1711	10.8899	9.45236	-0.204242	0.242955	decreased
ENSMUSG00000045973.18	Slc25a51	protein_coding	31.0752	31.7537	30.3968	-0.0630022	0.243134	decreased
ENSMUSG00000029507.16	Pus1	protein_coding	7.83432	8.00884	7.6598	-0.0642878	0.243583	decreased
ENSMUSG00000109511.1	Nup62	protein_coding	13.7175	14.0748	13.3602	-0.0751798	0.243819	decreased
ENSMUSG00000090063.6	Dlx6os1	antisense	6.90773	7.54686	6.2686	-0.267732	0.243824	decreased
ENSMUSG00000038069.6	Cdkn2aip	protein_coding	6.793	6.99093	6.59507	-0.0840978	0.244854	decreased
ENSMUSG00000055612.15	Cdca7	protein_coding	7.69447	8.77832	6.61061	-0.409161	0.244911	decreased
ENSMUSG00000022112.14	Gpc5	protein_coding	12.4575	13.019	11.896	-0.130142	0.24503	decreased
ENSMUSG00000025607.15	Copg2	protein_coding	24.0756	24.6488	23.5024	-0.0687074	0.245047	decreased
ENSMUSG00000036916.13	Zfp280c	protein_coding	7.07411	7.33376	6.81447	-0.105952	0.2452	decreased
ENSMUSG00000031311.17	Nono	protein_coding	43.8176	46.0907	41.5446	-0.149815	0.245553	decreased
ENSMUSG00000031012.17	Cask	protein_coding	13.1067	13.6409	12.5726	-0.117648	0.245625	decreased
ENSMUSG00000024098.5	Twsg1	protein_coding	9.31112	9.51735	9.10489	-0.0639178	0.245752	decreased
ENSMUSG00000026594.14	Ralgps2	protein_coding	8.06756	8.27633	7.8588	-0.0746827	0.246368	decreased
ENSMUSG00000038271.17	Iffo1	protein_coding	18.5084	18.9662	18.0507	-0.0713759	0.246394	decreased
ENSMUSG00000052188.6	AC167245.5	antisense	8.99409	9.58772	8.40047	-0.190718	0.246439	decreased
ENSMUSG00000043733.14	Ptpn11	protein_coding	45.4535	46.0907	44.8162	-0.0404575	0.246968	decreased
ENSMUSG00000036278.6	Macrod1	protein_coding	6.04065	6.37292	5.70838	-0.158872	0.247104	decreased
ENSMUSG00000030189.15	Ybx3	protein_coding	14.1422	14.5241	13.7602	-0.0779506	0.247313	decreased
ENSMUSG00000025089.15	Gfra1	protein_coding	13.0501	13.7986	12.3015	-0.165687	0.247604	decreased
ENSMUSG00000038871.5	Bpgm	protein_coding	25.7563	26.3734	25.1393	-0.0691391	0.247924	decreased
ENSMUSG00000037791.15	Phf12	protein_coding	14.5198	14.8045	14.2351	-0.0565898	0.248303	decreased
ENSMUSG00000033960.5	Jcad	protein_coding	24.5877	25.6207	23.5548	-0.121287	0.248315	decreased
ENSMUSG00000025854.15	Fam20c	protein_coding	10.6868	10.9955	10.3781	-0.0833697	0.248344	decreased
ENSMUSG00000018363.16	Smurf2	protein_coding	7.8952	8.21152	7.57888	-0.115665	0.248601	decreased
ENSMUSG00000025403.5	Shmt2	protein_coding	9.27586	9.45895	9.09277	-0.0569591	0.248616	decreased
ENSMUSG00000024590.8	Lmnb1	protein_coding	8.09488	8.79428	7.39548	-0.249922	0.248866	decreased
ENSMUSG00000034780.6	B3galt1	protein_coding	9.89848	10.2018	9.59513	-0.0884523	0.24896	decreased
ENSMUSG00000042082.7	arsb	protein_coding	25.3085	26.6791	23.9379	-0.156415	0.249481	decreased
ENSMUSG00000073102.7	Drc1	protein_coding	6.06287	6.24521	5.88053	-0.0868047	0.249765	decreased
ENSMUSG00000022119.15	Rbm26	protein_coding	11.8151	12.3625	11.2678	-0.133765	0.249794	decreased
ENSMUSG00000029202.12	Pds5a	protein_coding	9.279	9.69856	8.85943	-0.130556	0.250313	decreased
ENSMUSG00000086316.8	RP23-106P7.2	protein_coding	65.9716	72.6044	59.3387	-0.291084	0.250915	decreased
ENSMUSG00000102413.1	RP23-140E19.3	antisense	5.09839	5.48789	4.70888	-0.220867	0.25108	decreased
ENSMUSG00000021972.14	Hmbox1	protein_coding	18.8758	19.4632	18.2883	-0.0898331	0.251628	decreased
ENSMUSG00000021963.17	Sap18	protein_coding	39.8736	41.6013	38.1459	-0.125101	0.252002	decreased
ENSMUSG00000033970.15	Rfc3	protein_coding	4.85039	5.05471	4.64606	-0.12162	0.252173	decreased
ENSMUSG00000055371.17	Stam2	protein_coding	7.08553	7.27074	6.90031	-0.075441	0.252504	decreased
ENSMUSG00000019969.14	Psen1	protein_coding	21.047	21.3202	20.7738	-0.0374536	0.252581	decreased
ENSMUSG00000047037.5	Nipa1	protein_coding	20.3691	21.108	19.6303	-0.104705	0.252948	decreased
ENSMUSG00000079283.2	RP24-214P19.2	protein_coding	5.98327	6.22026	5.74628	-0.114347	0.253217	decreased
ENSMUSG00000042328.13	Hps4	protein_coding	6.68806	6.8577	6.51841	-0.0732047	0.253219	decreased
ENSMUSG00000040407.17	Akap9	protein_coding	9.51123	10.1795	8.84295	-0.203068	0.253299	decreased
ENSMUSG00000056296.17	Synpr	protein_coding	31.7836	32.7834	30.7837	-0.0908019	0.25363	decreased
ENSMUSG00000039952.15	Dag1	protein_coding	21.6373	22.3771	20.8976	-0.0986903	0.253746	decreased
ENSMUSG00000017386.10	Traf4	protein_coding	6.19427	6.47979	5.90876	-0.133091	0.253794	decreased
ENSMUSG00000035559.9	Mpv17l2	protein_coding	15.6049	15.8857	15.324	-0.0519357	0.253843	decreased
ENSMUSG00000040720.15	RP23-242O9.1	protein_coding	8.0008	8.31003	7.69157	-0.111576	0.253881	decreased
ENSMUSG00000037679.9	Inf2	protein_coding	29.4484	32.3767	26.5202	-0.287864	0.253968	decreased
ENSMUSG00000069769.13	Msi2	protein_coding	20.2713	21.1896	19.3531	-0.130789	0.2544	decreased
ENSMUSG00000066643.12	Wdr35	protein_coding	12.0649	12.4515	11.6784	-0.0924731	0.254442	decreased
ENSMUSG00000110296.1	RP23-65B16.5	antisense	17.0488	20.4453	13.6523	-0.582619	0.254555	decreased
ENSMUSG00000014232.14	Cluap1	protein_coding	17.6031	17.8677	17.3386	-0.0433611	0.254724	decreased
ENSMUSG00000030638.13	Sh3gl3	protein_coding	27.7543	29.2399	26.2687	-0.154592	0.254937	decreased
ENSMUSG00000075224.8	Lrrc55	protein_coding	6.19115	6.66887	5.71342	-0.223089	0.255201	decreased
ENSMUSG00000064326.13	Siva1	protein_coding	9.29122	10.1161	8.46633	-0.256846	0.255827	decreased
ENSMUSG00000066129.15	Kndc1	protein_coding	16.4852	17.0159	15.9545	-0.0929199	0.256126	decreased
ENSMUSG00000023980.6	Taf8	protein_coding	6.61153	6.7669	6.45616	-0.0678195	0.256741	decreased
ENSMUSG00000057406.16	Nsd2	protein_coding	19.0511	19.6422	18.4601	-0.0895437	0.256877	decreased
ENSMUSG00000047205.12	Dusp18	protein_coding	6.55426	6.80371	6.3048	-0.10987	0.257283	decreased
ENSMUSG00000028134.11	Ptbp2	protein_coding	38.9828	39.5381	38.4275	-0.0411044	0.257396	decreased
ENSMUSG00000081272.1	RP23-167N13.2	processed_pseudogene	12.1432	12.587	11.6994	-0.105504	0.257614	decreased
ENSMUSG00000055116.8	Arntl	protein_coding	8.38255	8.59204	8.17305	-0.0721256	0.257769	decreased
ENSMUSG00000097656.1	RP23-291E6.5	transcribed_unprocessed_pseudogene	54.7829	56.5586	53.0072	-0.0935572	0.257831	decreased
ENSMUSG00000028999.15	Rint1	protein_coding	6.5712	6.71817	6.42423	-0.0645462	0.257926	decreased
ENSMUSG00000024824.6	Rad9a	protein_coding	5.12686	5.29529	4.95843	-0.0948253	0.257952	decreased
ENSMUSG00000023921.8	Mut	protein_coding	9.78735	10.1024	9.47224	-0.0929272	0.257955	decreased
ENSMUSG00000046240.8	Hepacam	protein_coding	29.7402	30.6401	28.8403	-0.0873332	0.25848	decreased
ENSMUSG00000021028.8	Mbip	protein_coding	9.96226	10.2184	9.70607	-0.0742158	0.258754	decreased
ENSMUSG00000020130.9	Tbc1d15	protein_coding	9.81065	9.98922	9.63208	-0.0525237	0.25892	decreased
ENSMUSG00000095253.4	Zfp799	protein_coding	6.00181	6.29429	5.70933	-0.140724	0.259082	decreased
ENSMUSG00000037148.8	Arhgap10	protein_coding	7.40454	7.66346	7.14562	-0.100936	0.260741	decreased
ENSMUSG00000031285.14	Dcx	protein_coding	9.51208	10.1126	8.9116	-0.182392	0.260787	decreased
ENSMUSG00000030220.13	Arhgdib	protein_coding	8.14945	9.03833	7.26057	-0.315974	0.260841	decreased
ENSMUSG00000030235.17	Slco1c1	protein_coding	18.8779	19.399	18.3569	-0.0796598	0.260941	decreased
ENSMUSG00000075595.9	Zfp652	protein_coding	5.82565	5.98094	5.67035	-0.0769344	0.260971	decreased
ENSMUSG00000037773.14	Pced1a	protein_coding	6.03505	6.23171	5.83838	-0.0940616	0.261039	decreased
ENSMUSG00000030213.12	Atf7ip	protein_coding	12.3918	12.7041	12.0795	-0.0727372	0.261228	decreased
ENSMUSG00000031352.10	Hccs	protein_coding	11.3342	11.4932	11.1753	-0.0404628	0.261326	decreased
ENSMUSG00000040383.16	Aqr	protein_coding	8.56392	8.90613	8.2217	-0.115362	0.261416	decreased
ENSMUSG00000046679.16	RP23-281H4.3	protein_coding	7.67054	7.84476	7.49632	-0.0655461	0.261496	decreased
ENSMUSG00000085396.7	Firre	processed_transcript	13.6829	14.0962	13.2697	-0.0871708	0.26173	decreased
ENSMUSG00000034570.12	Inpp5j	protein_coding	15.4619	15.8301	15.0938	-0.0687143	0.26257	decreased
ENSMUSG00000039989.7	Cbx4	protein_coding	9.84113	10.044	9.63824	-0.0594937	0.262595	decreased
ENSMUSG00000023262.13	Acy1	protein_coding	5.94665	6.49813	5.39518	-0.268355	0.262646	decreased
ENSMUSG00000037455.16	Slc18b1	protein_coding	6.67237	6.84503	6.4997	-0.074683	0.262668	decreased
ENSMUSG00000003154.15	Foxj2	protein_coding	9.80317	9.97098	9.63536	-0.0493972	0.262688	decreased
ENSMUSG00000042680.7	Garem1	protein_coding	7.57624	8.12781	7.02468	-0.210434	0.262863	decreased
ENSMUSG00000028691.12	Prdx1	protein_coding	98.9471	100.926	96.9685	-0.0577074	0.263131	decreased
ENSMUSG00000028568.16	Btf3l4	protein_coding	10.9833	11.2685	10.6981	-0.0749506	0.26315	decreased
ENSMUSG00000066152.11	Slc31a2	protein_coding	6.89688	7.0294	6.76436	-0.0554481	0.263872	decreased
ENSMUSG00000052430.15	Bmpr1b	protein_coding	6.10872	6.45986	5.75757	-0.166042	0.264226	decreased
ENSMUSG00000021248.9	Tmed10	protein_coding	29.7813	30.2228	29.3398	-0.0427783	0.265181	decreased
ENSMUSG00000022122.15	Ednrb	protein_coding	15.4421	15.9737	14.9105	-0.0993667	0.26546	decreased
ENSMUSG00000027087.11	Itgav	protein_coding	11.2225	11.6677	10.7774	-0.114503	0.265488	decreased
ENSMUSG00000005442.13	Cic	protein_coding	31.3235	31.7304	30.9166	-0.0374841	0.265512	decreased
ENSMUSG00000038822.15	Hace1	protein_coding	13.2379	13.5289	12.9468	-0.0634488	0.26593	decreased
ENSMUSG00000021573.15	Tppp	protein_coding	128.495	133.007	123.983	-0.10136	0.266015	decreased
ENSMUSG00000033208.7	S100b	protein_coding	42.5875	43.9024	41.2725	-0.0891201	0.26611	decreased
ENSMUSG00000028901.13	Gmeb1	protein_coding	5.89182	6.08277	5.70087	-0.0935471	0.266177	decreased
ENSMUSG00000017760.15	Ctsa	protein_coding	40.0122	40.6374	39.3871	-0.0450837	0.266218	decreased
ENSMUSG00000031858.16	Mau2	protein_coding	21.8924	22.1377	21.647	-0.0323382	0.266705	decreased
ENSMUSG00000028309.14	Rnf20	protein_coding	18.5641	18.8015	18.3266	-0.036906	0.267127	decreased
ENSMUSG00000057894.10	Zfp329	protein_coding	6.55858	6.71271	6.40444	-0.0678229	0.267323	decreased
ENSMUSG00000029767.16	Calu	protein_coding	34.3508	35.8548	32.8468	-0.126411	0.267607	decreased
ENSMUSG00000034157.12	Cipc	protein_coding	27.6544	28.0844	27.2243	-0.0448723	0.268101	decreased
ENSMUSG00000030243.16	Recql	protein_coding	5.52396	5.60467	5.44325	-0.0421603	0.268332	decreased
ENSMUSG00000060301.6	RP24-372E2.1	protein_coding	10.6642	10.7927	10.5357	-0.0347651	0.268359	decreased
ENSMUSG00000046311.13	Zfp62	protein_coding	10.558	10.8969	10.2191	-0.0926507	0.268807	decreased
ENSMUSG00000008373.16	Prpf31	protein_coding	15.5628	15.7148	15.4108	-0.0281852	0.268955	decreased
ENSMUSG00000086363.7	RP23-262C6.2	lincRNA	4.84364	5.11022	4.57705	-0.158968	0.269022	decreased
ENSMUSG00000032462.14	Pik3cb	protein_coding	5.19379	5.30835	5.07923	-0.0636546	0.269056	decreased
ENSMUSG00000026199.17	Ankzf1	protein_coding	11.9992	12.2647	11.7337	-0.0638459	0.269358	decreased
ENSMUSG00000033364.13	Usp37	protein_coding	4.76084	4.85414	4.66754	-0.0565554	0.269612	decreased
ENSMUSG00000024620.11	Pdgfrb	protein_coding	5.94916	6.15725	5.74108	-0.100964	0.269661	decreased
ENSMUSG00000065840.1	Gm25187	snoRNA	15.8306	19.5961	12.0652	-0.699718	0.269768	decreased
ENSMUSG00000035202.8	Lars2	protein_coding	27.9558	29.4926	26.419	-0.158774	0.270259	decreased
ENSMUSG00000048170.14	Mcmbp	protein_coding	7.12785	7.41658	6.83912	-0.116943	0.270345	decreased
ENSMUSG00000032010.15	Usp2	protein_coding	26.5956	26.9012	26.29	-0.0331563	0.271023	decreased
ENSMUSG00000022814.6	Umps	protein_coding	5.65493	5.74837	5.5615	-0.047678	0.271065	decreased
ENSMUSG00000027342.14	Pcna	protein_coding	24.7907	25.5853	23.9961	-0.0925133	0.271151	decreased
ENSMUSG00000043415.5	Otud1	protein_coding	10.3522	10.7066	9.99781	-0.0988218	0.271222	decreased
ENSMUSG00000070167.1	Snora57	snoRNA	10.8436	12.654	9.03333	-0.486259	0.271273	decreased
ENSMUSG00000053985.10	Zfp14	protein_coding	4.73798	4.91111	4.56484	-0.105484	0.272551	decreased
ENSMUSG00000026737.12	Pip4k2a	protein_coding	30.6377	31.7703	29.505	-0.106718	0.272613	decreased
ENSMUSG00000015968.17	Cacna1d	protein_coding	7.51894	7.63306	7.40481	-0.0437988	0.272637	decreased
ENSMUSG00000019803.11	Nr2e1	protein_coding	7.06807	7.52871	6.60742	-0.188316	0.27275	decreased
ENSMUSG00000037938.4	Chchd5	protein_coding	4.9512	5.05952	4.84289	-0.0631313	0.272779	decreased
ENSMUSG00000026728.9	Vim	protein_coding	26.2433	27.7272	24.7593	-0.163331	0.273058	decreased
ENSMUSG00000040028.10	Elavl1	protein_coding	13.5393	13.9652	13.1135	-0.09078	0.273344	decreased
ENSMUSG00000001663.10	Gstt1	protein_coding	8.08345	8.30404	7.86287	-0.0787574	0.273569	decreased
ENSMUSG00000030079.15	Ruvbl1	protein_coding	13.5896	13.7723	13.4069	-0.0387902	0.273632	decreased
ENSMUSG00000054770.16	Kctd18	protein_coding	4.77753	4.87466	4.68041	-0.0586647	0.273802	decreased
ENSMUSG00000041923.15	Nol4	protein_coding	31.0548	31.675	30.4347	-0.0576275	0.273872	decreased
ENSMUSG00000026617.16	Bpnt1	protein_coding	30.6537	31.3924	29.9151	-0.0695415	0.273913	decreased
ENSMUSG00000018796.13	Acsl1	protein_coding	14.3772	14.8003	13.9541	-0.084944	0.274022	decreased
ENSMUSG00000061273.3	Mmgt1	protein_coding	11.2212	11.4074	11.0349	-0.0478963	0.2742	decreased
ENSMUSG00000034154.15	Ino80	protein_coding	6.02503	6.13116	5.91891	-0.0508277	0.274283	decreased
ENSMUSG00000068551.12	Zfp467	protein_coding	13.497	14.1377	12.8563	-0.137079	0.274837	decreased
ENSMUSG00000037685.15	Atp8a1	protein_coding	35.5395	36.7651	34.3138	-0.0995466	0.274864	decreased
ENSMUSG00000022231.10	Sema5a	protein_coding	7.99344	8.4329	7.55397	-0.158795	0.275119	decreased
ENSMUSG00000072235.6	Tuba1a	protein_coding	401.801	411.364	392.238	-0.068685	0.275658	decreased
ENSMUSG00000051451.6	Crebzf	protein_coding	15.0161	15.3836	14.6486	-0.0706304	0.275686	decreased
ENSMUSG00000029676.15	Pot1a	protein_coding	5.87271	6.01244	5.73297	-0.068667	0.27588	decreased
ENSMUSG00000025323.10	Sp4	protein_coding	5.95613	6.22719	5.68506	-0.131405	0.275943	decreased
ENSMUSG00000034602.15	Mon2	protein_coding	13.2027	13.7517	12.6538	-0.120036	0.275968	decreased
ENSMUSG00000023072.14	Cep89	protein_coding	6.04373	6.22549	5.86197	-0.0868018	0.276305	decreased
ENSMUSG00000030757.13	Zkscan2	protein_coding	5.784	5.98266	5.58534	-0.0991419	0.277274	decreased
ENSMUSG00000032434.9	Cmtm6	protein_coding	9.75573	10.0152	9.49626	-0.0767599	0.277422	decreased
ENSMUSG00000020102.15	Slc16a7	protein_coding	5.20841	5.64232	4.7745	-0.240939	0.277761	decreased
ENSMUSG00000042046.15	Dstyk	protein_coding	11.5163	11.822	11.2106	-0.0766066	0.278076	decreased
ENSMUSG00000019841.15	Rev3l	protein_coding	5.81789	6.01182	5.62395	-0.0962172	0.27834	decreased
ENSMUSG00000024030.6	Abcg1	protein_coding	18.1972	18.5531	17.8413	-0.0564448	0.278553	decreased
ENSMUSG00000053128.15	Rnf26	protein_coding	8.74219	8.86516	8.61922	-0.0405888	0.279001	decreased
ENSMUSG00000043687.15	AC103360.3	protein_coding	8.47544	9.00414	7.94674	-0.180224	0.279677	decreased
ENSMUSG00000031309.15	Rps6ka3	protein_coding	9.9449	10.253	9.63676	-0.0894297	0.280368	decreased
ENSMUSG00000066441.14	Rdh11	protein_coding	12.3413	12.5672	12.1155	-0.0528055	0.280375	decreased
ENSMUSG00000020629.12	Adi1	protein_coding	17.6038	18.1829	17.0248	-0.0949445	0.280482	decreased
ENSMUSG00000042557.14	Sin3a	protein_coding	9.44933	9.66925	9.22941	-0.0671661	0.280776	decreased
ENSMUSG00000035314.10	Gdpd5	protein_coding	13.017	13.452	12.582	-0.0964632	0.280945	decreased
ENSMUSG00000030522.14	Mtmr10	protein_coding	4.76472	4.88699	4.64245	-0.0740597	0.280975	decreased
ENSMUSG00000022614.8	Lmf2	protein_coding	6.28769	6.52801	6.04738	-0.110333	0.280989	decreased
ENSMUSG00000040945.13	Rcc2	protein_coding	29.4999	30.0976	28.9022	-0.0584724	0.28104	decreased
ENSMUSG00000090112.8	Shprh	protein_coding	6.66356	6.82718	6.49995	-0.0708626	0.281046	decreased
ENSMUSG00000021242.9	Npc2	protein_coding	17.4995	18.169	16.8301	-0.110441	0.281181	decreased
ENSMUSG00000039834.17	Zfp335	protein_coding	6.78656	6.94236	6.63077	-0.0662512	0.281232	decreased
ENSMUSG00000038708.10	Golga4	protein_coding	15.8075	16.1737	15.4413	-0.0668555	0.281473	decreased
ENSMUSG00000023830.13	Igf2r	protein_coding	5.14004	5.3448	4.93529	-0.115	0.282116	decreased
ENSMUSG00000062203.15	Gspt1	protein_coding	23.6004	24.5925	22.6084	-0.12136	0.282154	decreased
ENSMUSG00000031453.16	Rasa3	protein_coding	15.7484	16.2537	15.2431	-0.0926116	0.282204	decreased
ENSMUSG00000026172.12	Bcs1l	protein_coding	11.0138	11.1719	10.8557	-0.0414217	0.282537	decreased
ENSMUSG00000022105.6	Rb1	protein_coding	7.42855	7.70249	7.15461	-0.106452	0.28269	decreased
ENSMUSG00000032253.13	Phip	protein_coding	7.45892	7.80055	7.1173	-0.132245	0.28328	decreased
ENSMUSG00000026319.13	RP24-353D23.1	protein_coding	17.0018	17.4722	16.5315	-0.0798409	0.283332	decreased
ENSMUSG00000021112.9	Mpp5	protein_coding	9.50319	9.71626	9.29013	-0.0647033	0.28346	decreased
ENSMUSG00000108414.1	Snhg1	processed_transcript	18.7563	19.167	18.3457	-0.0631827	0.283503	decreased
ENSMUSG00000108350.1	RP24-174G2.1	TEC	4.80203	4.89839	4.70566	-0.0579105	0.283507	decreased
ENSMUSG00000001134.9	Uxt	protein_coding	4.80023	5.17059	4.42986	-0.223066	0.283535	decreased
ENSMUSG00000000325.15	Arvcf	protein_coding	7.72486	7.90196	7.54776	-0.0661626	0.283959	decreased
ENSMUSG00000026437.11	Cdk18	protein_coding	15.6093	16.4352	14.7833	-0.152821	0.284326	decreased
ENSMUSG00000039976.4	Tbc1d16	protein_coding	11.4725	12.0076	10.9374	-0.134674	0.284622	decreased
ENSMUSG00000034731.10	Dgkh	protein_coding	7.82524	8.26172	7.38875	-0.161111	0.28479	decreased
ENSMUSG00000019039.13	Dalrd3	protein_coding	31.0589	31.8796	30.2381	-0.076266	0.28516	decreased
ENSMUSG00000039735.15	Fnbp1l	protein_coding	37.6217	38.2579	36.9855	-0.0487966	0.285333	decreased
ENSMUSG00000085385.7	Snhg17	processed_transcript	9.41496	9.79307	9.03685	-0.115941	0.285439	decreased
ENSMUSG00000020052.9	Ascl1	protein_coding	5.5629	5.86413	5.26167	-0.156396	0.285498	decreased
ENSMUSG00000020358.17	Hnrnpab	protein_coding	75.8788	77.1005	74.657	-0.0464639	0.285872	decreased
ENSMUSG00000050846.9	Zfp623	protein_coding	5.15029	5.23504	5.06555	-0.0474826	0.285927	decreased
ENSMUSG00000039206.13	Daglb	protein_coding	7.86401	7.9981	7.72991	-0.0492063	0.286185	decreased
ENSMUSG00000005698.15	Ctcf	protein_coding	19.947	20.116	19.7779	-0.0244566	0.286281	decreased
ENSMUSG00000027808.8	Serp1	protein_coding	10.3399	10.4585	10.2214	-0.0330738	0.286784	decreased
ENSMUSG00000085151.7	RP23-105M23.4	processed_transcript	5.57985	5.8109	5.34879	-0.11955	0.287612	decreased
ENSMUSG00000063902.13	RP23-21B1.2	processed_pseudogene	6.33977	6.4669	6.21264	-0.0578671	0.287669	decreased
ENSMUSG00000044496.6	RP23-406N5.7	protein_coding	11.7383	11.9618	11.5148	-0.0549492	0.287744	decreased
ENSMUSG00000038776.13	Ephx1	protein_coding	8.82516	9.22413	8.42619	-0.130533	0.287876	decreased
ENSMUSG00000059878.12	Zfp422	protein_coding	11.2917	11.5074	11.076	-0.0551208	0.287939	decreased
ENSMUSG00000032178.14	Ilf3	protein_coding	27.5659	27.9382	27.1936	-0.0389754	0.288105	decreased
ENSMUSG00000022568.17	Scrib	protein_coding	9.80454	10.0673	9.54183	-0.0773332	0.288724	decreased
ENSMUSG00000047881.14	Rell1	protein_coding	4.99336	5.27266	4.71406	-0.161562	0.289116	decreased
ENSMUSG00000034269.12	Setd5	protein_coding	21.564	21.8158	21.3121	-0.0337051	0.289186	decreased
ENSMUSG00000029211.11	Gabra4	protein_coding	27.2516	28.2123	26.2908	-0.101766	0.289382	decreased
ENSMUSG00000069755.5	RP23-33N12.2	transcribed_unprocessed_pseudogene	5.28872	5.56178	5.01565	-0.149111	0.289471	decreased
ENSMUSG00000002250.15	Ppard	protein_coding	7.48802	7.56859	7.40745	-0.0310476	0.289802	decreased
ENSMUSG00000023960.13	Enpp5	protein_coding	85.4172	86.7553	84.0791	-0.0452052	0.289827	decreased
ENSMUSG00000056895.4	Hist3h2ba	protein_coding	27.8112	28.8513	26.7711	-0.10796	0.289926	decreased
ENSMUSG00000021003.10	Galc	protein_coding	7.72639	7.92218	7.5306	-0.0731314	0.290351	decreased
ENSMUSG00000060510.14	Zfp266	protein_coding	8.06796	8.2501	7.88583	-0.0651502	0.290474	decreased
ENSMUSG00000042272.17	Sestd1	protein_coding	9.597	9.95612	9.23788	-0.108021	0.29075	decreased
ENSMUSG00000035551.6	Igfbpl1	protein_coding	5.94427	6.66826	5.22027	-0.353186	0.290945	decreased
ENSMUSG00000036882.7	Arhgap33	protein_coding	58.0473	59.2397	56.8549	-0.0592797	0.291739	decreased
ENSMUSG00000050088.9	RP24-221F4.2	protein_coding	8.43605	8.66131	8.21079	-0.0770642	0.291968	decreased
ENSMUSG00000015217.11	Hmgb3	protein_coding	14.263	14.93	13.5961	-0.135018	0.291973	decreased
ENSMUSG00000035235.13	Trim13	protein_coding	6.17233	6.46578	5.87889	-0.137281	0.2924	decreased
ENSMUSG00000020034.7	Tcp11l2	protein_coding	10.2484	10.4189	10.0778	-0.0480226	0.292546	decreased
ENSMUSG00000061136.14	Prpf40a	protein_coding	12.0569	12.3738	11.74	-0.0758523	0.292725	decreased
ENSMUSG00000055065.7	Ddx17	protein_coding	117.445	120.075	114.815	-0.0646207	0.292944	decreased
ENSMUSG00000041073.10	Nacad	protein_coding	11.6108	11.8222	11.3993	-0.0525533	0.293272	decreased
ENSMUSG00000036087.18	Slain2	protein_coding	6.3806	6.51191	6.24929	-0.0593885	0.293314	decreased
ENSMUSG00000079316.10	Rab9	protein_coding	19.5572	19.8865	19.2278	-0.0485981	0.293581	decreased
ENSMUSG00000042807.15	Hecw2	protein_coding	6.01821	6.31166	5.72475	-0.140807	0.293608	decreased
ENSMUSG00000050310.9	Rictor	protein_coding	8.37581	8.5507	8.20092	-0.0602568	0.293681	decreased
ENSMUSG00000098850.1	Gm27390	misc_RNA	8.59542	9.31033	7.88052	-0.240542	0.293987	decreased
ENSMUSG00000063870.12	Chd4	protein_coding	27.8144	28.6629	26.9659	-0.0880502	0.29446	decreased
ENSMUSG00000051113.9	Fam71e1	protein_coding	5.40018	5.64977	5.15058	-0.133458	0.294506	decreased
ENSMUSG00000060538.14	Tmem219	protein_coding	11.2887	11.5971	10.9804	-0.0788337	0.295122	decreased
ENSMUSG00000054976.14	Nyap2	protein_coding	6.18075	6.50953	5.85198	-0.153627	0.29634	decreased
ENSMUSG00000039043.5	Arpin	protein_coding	9.05909	9.24617	8.87202	-0.0595933	0.297131	decreased
ENSMUSG00000036510.17	Cdh8	protein_coding	9.97121	10.7963	9.14617	-0.239292	0.297367	decreased
ENSMUSG00000102059.1	RP24-285E3.2	transcribed_unprocessed_pseudogene	5.51328	8.69245	2.3341	-1.89689	0.297425	decreased
ENSMUSG00000028556.15	Dock7	protein_coding	6.91493	7.12032	6.70955	-0.0857254	0.297475	decreased
ENSMUSG00000061410.6	Zcchc14	protein_coding	15.993	16.3602	15.6259	-0.0662542	0.298014	decreased
ENSMUSG00000001036.17	Epn2	protein_coding	35.266	36.1017	34.4304	-0.0683838	0.298202	decreased
ENSMUSG00000032295.15	Man2c1	protein_coding	16.406	16.6682	16.1439	-0.0461122	0.298322	decreased
ENSMUSG00000039542.16	Ncam1	protein_coding	61.0126	62.649	59.3762	-0.0774075	0.298482	decreased
ENSMUSG00000032816.15	Igdcc4	protein_coding	10.6336	11.0494	10.2178	-0.112882	0.298695	decreased
ENSMUSG00000024273.7	2700062C07Rik	protein_coding	11.0062	11.318	10.6945	-0.0817503	0.29887	decreased
ENSMUSG00000037071.2	Scd1	protein_coding	53.9622	55.6633	52.2611	-0.0909898	0.299082	decreased
ENSMUSG00000035277.15	Arx	protein_coding	12.3796	12.7641	11.9952	-0.0896348	0.299092	decreased
ENSMUSG00000097428.1	RP23-168E14.4	processed_transcript	7.43499	7.7163	7.15368	-0.109224	0.299661	decreased
ENSMUSG00000020638.8	Cmpk2	protein_coding	7.20673	7.45159	6.96186	-0.0980754	0.300304	decreased
ENSMUSG00000025223.14	Ldb1	protein_coding	53.1846	54.2586	52.1106	-0.0582758	0.300803	decreased
ENSMUSG00000036820.11	Amdhd2	protein_coding	8.69883	8.99346	8.4042	-0.0977657	0.302276	decreased
ENSMUSG00000019817.18	Plagl1	protein_coding	5.54355	5.67251	5.4146	-0.0671334	0.302812	decreased
ENSMUSG00000064138.14	Fam172a	protein_coding	10.8813	11.0684	10.6941	-0.049636	0.303336	decreased
ENSMUSG00000021962.9	Dcp1a	protein_coding	5.00412	5.12316	4.88509	-0.0686498	0.304347	decreased
ENSMUSG00000004894.10	Hapln2	protein_coding	10.522	11.2092	9.83491	-0.188695	0.305382	decreased
ENSMUSG00000051786.15	Tubgcp6	protein_coding	5.87934	5.94718	5.8115	-0.0332952	0.305457	decreased
ENSMUSG00000000296.8	Tpd52l1	protein_coding	15.3354	15.9869	14.6839	-0.122652	0.305715	decreased
ENSMUSG00000011179.8	Odc1	protein_coding	25.793	26.6221	24.964	-0.0927735	0.306126	decreased
ENSMUSG00000021282.17	Eif5	protein_coding	76.7593	77.7232	75.7954	-0.036235	0.306437	decreased
ENSMUSG00000022678.16	Nde1	protein_coding	12.1851	12.7376	11.6326	-0.13092	0.306458	decreased
ENSMUSG00000087819.1	Gm25117	snoRNA	13.7268	16.3914	11.0623	-0.567291	0.306504	decreased
ENSMUSG00000068856.3	Sf3b4	protein_coding	10.2841	10.4494	10.1188	-0.0463711	0.306631	decreased
ENSMUSG00000021785.8	Ngly1	protein_coding	10.2286	10.3129	10.1444	-0.0237713	0.308341	decreased
ENSMUSG00000054717.7	Hmgb2	protein_coding	5.03626	5.60513	4.46738	-0.327319	0.308541	decreased
ENSMUSG00000069678.10	Pcgf1	protein_coding	11.1601	11.4119	10.9082	-0.065126	0.308664	decreased
ENSMUSG00000046897.17	Zfp740	protein_coding	21.7162	22.2336	21.1989	-0.0687477	0.309409	decreased
ENSMUSG00000022132.15	Cldn10	protein_coding	15.6563	16.2477	15.0649	-0.109041	0.309537	decreased
ENSMUSG00000042323.17	Pbrm1	protein_coding	9.26033	9.59613	8.92452	-0.104679	0.309555	decreased
ENSMUSG00000038014.7	Fam120a	protein_coding	33.5623	34.2156	32.909	-0.0561735	0.309715	decreased
ENSMUSG00000025351.14	Cd63	protein_coding	48.9352	50.2425	47.6279	-0.0771023	0.310532	decreased
ENSMUSG00000036499.9	Eea1	protein_coding	9.3825	9.63975	9.12525	-0.0791321	0.310823	decreased
ENSMUSG00000074968.11	Ano3	protein_coding	16.2438	17.1862	15.3014	-0.16759	0.31113	decreased
ENSMUSG00000033773.14	Rpap2	protein_coding	8.08058	8.21364	7.94752	-0.0475176	0.311145	decreased
ENSMUSG00000035629.17	Rubcn	protein_coding	20.8584	21.1037	20.613	-0.0339414	0.311192	decreased
ENSMUSG00000034560.6	RP23-233B6.2	protein_coding	8.32824	8.47672	8.17976	-0.0514482	0.311483	decreased
ENSMUSG00000005481.18	Ddx39	protein_coding	7.9538	8.07773	7.82987	-0.0449622	0.312175	decreased
ENSMUSG00000035666.14	Gtf3c4	protein_coding	8.69829	8.89234	8.50425	-0.0643786	0.31253	decreased
ENSMUSG00000037706.17	Cd81	protein_coding	222.223	226.16	218.286	-0.0511243	0.312659	decreased
ENSMUSG00000057193.8	Slc44a2	protein_coding	12.8644	13.1742	12.5545	-0.069507	0.313031	decreased
ENSMUSG00000098948.1	Gm27640	misc_RNA	58.8632	65.9981	51.7283	-0.351469	0.313098	decreased
ENSMUSG00000060803.5	Gstp1	protein_coding	87.2314	90.4057	84.0572	-0.105041	0.313694	decreased
ENSMUSG00000032009.8	Sesn3	protein_coding	26.2849	27.4946	25.0752	-0.132891	0.313836	decreased
ENSMUSG00000026970.16	Rbms1	protein_coding	4.95061	5.19978	4.70144	-0.145347	0.313855	decreased
ENSMUSG00000005534.10	Insr	protein_coding	8.59312	8.7463	8.43994	-0.0514395	0.313933	decreased
ENSMUSG00000021846.9	Peli2	protein_coding	5.28324	5.4566	5.10988	-0.0947128	0.313982	decreased
ENSMUSG00000034297.14	Med13	protein_coding	8.99204	9.34249	8.64158	-0.112512	0.314195	decreased
ENSMUSG00000009035.15	Tmem184b	protein_coding	27.827	28.0956	27.5584	-0.0278521	0.314238	decreased
ENSMUSG00000027177.14	Hipk3	protein_coding	16.2086	16.6549	15.7623	-0.0794746	0.31447	decreased
ENSMUSG00000022475.19	Hdac7	protein_coding	7.52948	7.69322	7.36574	-0.0627571	0.314523	decreased
ENSMUSG00000038128.6	Camk4	protein_coding	14.8645	15.679	14.05	-0.158263	0.314929	decreased
ENSMUSG00000031134.16	Rbmx	protein_coding	23.8119	24.3583	23.2656	-0.0662151	0.315779	decreased
ENSMUSG00000024507.6	Hsd17b4	protein_coding	22.2556	22.6193	21.8919	-0.0471571	0.315845	decreased
ENSMUSG00000027854.12	Sike1	protein_coding	11.1136	11.4434	10.7839	-0.0856325	0.315846	decreased
ENSMUSG00000026932.14	Nacc2	protein_coding	17.9304	18.5183	17.3425	-0.0946344	0.315938	decreased
ENSMUSG00000024050.15	Wiz	protein_coding	14.7645	14.9157	14.6134	-0.0295399	0.315974	decreased
ENSMUSG00000033285.15	Wdr3	protein_coding	6.35107	6.46962	6.23252	-0.0538639	0.31606	decreased
ENSMUSG00000021254.9	Gpatch2l	protein_coding	11.038	11.2112	10.8648	-0.0452704	0.316093	decreased
ENSMUSG00000110360.1	RP23-67F4.3	processed_pseudogene	6.95833	7.84897	6.0677	-0.371352	0.316147	decreased
ENSMUSG00000068748.7	Ptprz1	protein_coding	39.8238	41.6633	37.9842	-0.133378	0.316471	decreased
ENSMUSG00000021360.16	Gcnt2	protein_coding	6.65247	7.23455	6.07038	-0.253116	0.316539	decreased
ENSMUSG00000031835.16	Mbtps1	protein_coding	21.5341	21.9795	21.0887	-0.0596929	0.316605	decreased
ENSMUSG00000021756.12	Il6st	protein_coding	12.6862	13.0624	12.3101	-0.0855775	0.317241	decreased
ENSMUSG00000031668.14	Eif2ak3	protein_coding	7.65891	7.82563	7.49219	-0.0628188	0.317769	decreased
ENSMUSG00000040021.13	Lats1	protein_coding	7.12578	7.33226	6.91931	-0.0836305	0.317875	decreased
ENSMUSG00000041459.15	Tardbp	protein_coding	52.4143	53.4	51.4285	-0.0542735	0.317976	decreased
ENSMUSG00000040435.12	Ppp1r15a	protein_coding	7.20087	7.42698	6.97475	-0.0906341	0.318207	decreased
ENSMUSG00000065862.1	Gm24029	snoRNA	11.4652	12.716	10.2143	-0.316054	0.318208	decreased
ENSMUSG00000041161.8	Otud3	protein_coding	5.14804	5.24662	5.04945	-0.0552602	0.318653	decreased
ENSMUSG00000098589.2	Gm27353	miRNA	36.569	42.0034	31.1347	-0.431983	0.319366	decreased
ENSMUSG00000064105.12	Cnnm2	protein_coding	8.89441	9.13754	8.65128	-0.0788917	0.320205	decreased
ENSMUSG00000030557.17	Mef2a	protein_coding	37.5669	38.228	36.9058	-0.0507835	0.32027	decreased
ENSMUSG00000030067.17	Foxp1	protein_coding	14.4814	15.6301	13.3327	-0.229361	0.321085	decreased
ENSMUSG00000002997.15	Prkar2b	protein_coding	28.4784	29.5474	27.4094	-0.10836	0.321424	decreased
ENSMUSG00000026509.15	Capn2	protein_coding	20.399	20.7488	20.0493	-0.0494737	0.322176	decreased
ENSMUSG00000039747.11	Orai2	protein_coding	12.3954	12.5641	12.2267	-0.0392722	0.322434	decreased
ENSMUSG00000024556.3	Me2	protein_coding	7.83133	8.17561	7.48704	-0.126932	0.322559	decreased
ENSMUSG00000066551.12	Hmgb1	protein_coding	72.8568	74.3682	71.3453	-0.0598674	0.323371	decreased
ENSMUSG00000021488.8	Nsd1	protein_coding	14.2245	14.6933	13.7558	-0.0951219	0.323629	decreased
ENSMUSG00000030082.14	Sec61a1	protein_coding	21.0929	21.3135	20.8724	-0.0301665	0.323782	decreased
ENSMUSG00000021643.15	Serf1	protein_coding	20.961	21.4908	20.4311	-0.0729477	0.32434	decreased
ENSMUSG00000025474.9	Tubgcp2	protein_coding	13.3008	13.5495	13.0522	-0.0539394	0.324432	decreased
ENSMUSG00000032314.14	Etfa	protein_coding	23.0292	23.4169	22.6416	-0.0485763	0.324895	decreased
ENSMUSG00000034462.9	Pkd2	protein_coding	9.70834	9.92709	9.48959	-0.0650251	0.325396	decreased
ENSMUSG00000035941.15	Ibtk	protein_coding	5.64345	5.73362	5.55328	-0.0461053	0.325498	decreased
ENSMUSG00000020246.13	Hcfc2	protein_coding	6.26803	6.46227	6.07379	-0.089444	0.325575	decreased
ENSMUSG00000030298.10	Sec13	protein_coding	30.5774	31.1714	29.9835	-0.0560542	0.326465	decreased
ENSMUSG00000024621.15	Csf1r	protein_coding	27.6446	28.1544	27.1349	-0.0532091	0.326883	decreased
ENSMUSG00000034361.10	Cpne2	protein_coding	8.93516	9.29961	8.57071	-0.117756	0.326975	decreased
ENSMUSG00000037957.14	Wdr20	protein_coding	9.36181	9.57133	9.15229	-0.0645856	0.327357	decreased
ENSMUSG00000040040.16	Ift88	protein_coding	6.26626	6.45371	6.07882	-0.0863367	0.328003	decreased
ENSMUSG00000053411.16	Cbx7	protein_coding	19.2832	19.5656	19.0007	-0.0422643	0.328125	decreased
ENSMUSG00000061130.12	Ppm1b	protein_coding	29.0298	29.232	28.8276	-0.0200978	0.328309	decreased
ENSMUSG00000021379.2	Id4	protein_coding	34.4047	36.1522	32.6572	-0.146684	0.328576	decreased
ENSMUSG00000001436.15	Slc19a1	protein_coding	6.89395	6.97296	6.81494	-0.0330702	0.328796	decreased
ENSMUSG00000098424.1	RP23-360O1.5	lincRNA	4.88981	5.11597	4.66365	-0.133547	0.328874	decreased
ENSMUSG00000036402.13	Gng12	protein_coding	31.4366	32.6519	30.2213	-0.111601	0.328979	decreased
ENSMUSG00000033059.7	Pygb	protein_coding	56.1085	56.6404	55.5766	-0.0273539	0.329085	decreased
ENSMUSG00000045636.16	Mtus1	protein_coding	11.3847	11.9168	10.8526	-0.134951	0.329237	decreased
ENSMUSG00000020087.5	Tysnd1	protein_coding	8.13224	8.28836	7.97612	-0.0554007	0.329482	decreased
ENSMUSG00000098998.1	Gm27913	misc_RNA	19.7672	22.9	16.6345	-0.461171	0.329494	decreased
ENSMUSG00000086119.2	RP23-162D3.2	antisense	18.7939	19.3729	18.2149	-0.0889233	0.330216	decreased
ENSMUSG00000040669.14	Phc1	protein_coding	17.6466	17.9987	17.2946	-0.0575712	0.330241	decreased
ENSMUSG00000041598.7	Cdc42ep4	protein_coding	13.312	13.6759	12.9481	-0.0789026	0.330302	decreased
ENSMUSG00000037652.15	Phc3	protein_coding	8.15454	8.44275	7.86632	-0.102025	0.330437	decreased
ENSMUSG00000027710.14	Acad9	protein_coding	8.95921	9.27754	8.64089	-0.102562	0.330456	decreased
ENSMUSG00000047557.2	Lxn	protein_coding	19.0783	19.5565	18.6001	-0.0723403	0.330692	decreased
ENSMUSG00000031872.14	Bean1	protein_coding	4.78719	4.8822	4.69218	-0.057273	0.331242	decreased
ENSMUSG00000026385.16	Dbi	protein_coding	203.729	212.455	195.002	-0.123671	0.331272	decreased
ENSMUSG00000046753.10	Ccdc66	protein_coding	5.1805	5.28897	5.07203	-0.0604235	0.331324	decreased
ENSMUSG00000072946.12	Ptgr2	protein_coding	16.5585	17.1701	15.9468	-0.106637	0.331839	decreased
ENSMUSG00000039781.14	Cep131	protein_coding	8.23108	8.42316	8.039	-0.0673461	0.331902	decreased
ENSMUSG00000028278.14	Rragd	protein_coding	25.4542	26.3231	24.5853	-0.0985334	0.332324	decreased
ENSMUSG00000021916.16	Glt8d1	protein_coding	17.3099	17.8588	16.7609	-0.0915382	0.33243	decreased
ENSMUSG00000053644.13	Aldh7a1	protein_coding	32.7982	33.2106	32.3859	-0.0362794	0.332463	decreased
ENSMUSG00000025495.15	Ptdss2	protein_coding	14.6918	14.7813	14.6024	-0.0175709	0.332578	decreased
ENSMUSG00000033032.15	Afap1l1	protein_coding	5.84594	6.0386	5.65328	-0.0951268	0.333281	decreased
ENSMUSG00000020953.17	Coch	protein_coding	5.60491	6.12978	5.08004	-0.270997	0.333823	decreased
ENSMUSG00000043671.14	Dpy19l3	protein_coding	6.17114	6.37589	5.96638	-0.0957716	0.33395	decreased
ENSMUSG00000024493.8	Lars	protein_coding	13.0012	13.2394	12.763	-0.0528777	0.334065	decreased
ENSMUSG00000014599.10	Csf1	protein_coding	6.67204	6.92642	6.41765	-0.110065	0.334076	decreased
ENSMUSG00000014547.10	Wdfy2	protein_coding	5.63189	5.81613	5.44766	-0.0944229	0.33438	decreased
ENSMUSG00000062683.11	Atp5g2	protein_coding	42.4635	43.4031	41.5238	-0.0638573	0.3344	decreased
ENSMUSG00000012296.16	Tjap1	protein_coding	8.20527	8.63276	7.77778	-0.150464	0.334871	decreased
ENSMUSG00000021712.15	Trim23	protein_coding	26.2033	26.7116	25.6949	-0.0559862	0.33506	decreased
ENSMUSG00000062822.8	CH36-200G6.4	protein_coding	16.8171	17.1444	16.4898	-0.0561634	0.335224	decreased
ENSMUSG00000020290.14	Xpo1	protein_coding	25.6043	26.1626	25.046	-0.0629238	0.335231	decreased
ENSMUSG00000031988.10	Vps26b	protein_coding	37.1227	37.6702	36.5752	-0.0425579	0.335792	decreased
ENSMUSG00000054387.13	Mdm4	protein_coding	14.9128	15.2574	14.5683	-0.0666799	0.335798	decreased
ENSMUSG00000024759.13	Atl3	protein_coding	7.38577	7.57477	7.19677	-0.0738519	0.33583	decreased
ENSMUSG00000033029.12	RP23-414K1.4	protein_coding	7.54005	7.91036	7.16973	-0.141824	0.335951	decreased
ENSMUSG00000024426.17	Atat1	protein_coding	29.2133	29.8771	28.5495	-0.0655713	0.335996	decreased
ENSMUSG00000005973.6	Rcn1	protein_coding	10.731	11.1492	10.3128	-0.112495	0.336396	decreased
ENSMUSG00000026249.10	Serpine2	protein_coding	72.0257	74.2713	69.7801	-0.0899892	0.336994	decreased
ENSMUSG00000002524.17	Puf60	protein_coding	77.0822	78.2151	75.9492	-0.042413	0.337166	decreased
ENSMUSG00000071855.4	Ccdc112	protein_coding	5.08292	5.2109	4.95494	-0.072665	0.33726	decreased
ENSMUSG00000001157.13	Gmcl1	protein_coding	12.5074	12.631	12.3838	-0.0285225	0.337345	decreased
ENSMUSG00000005089.15	Slc1a2	protein_coding	226.753	236.612	216.894	-0.125531	0.337849	decreased
ENSMUSG00000051166.10	Eml5	protein_coding	9.50597	9.89173	9.12022	-0.117155	0.337992	decreased
ENSMUSG00000038002.8	Cramp1l	protein_coding	6.80805	6.90261	6.71348	-0.0400812	0.338369	decreased
ENSMUSG00000020263.14	Appl2	protein_coding	25.8152	26.2482	25.3822	-0.0484013	0.338555	decreased
ENSMUSG00000026843.15	Fubp3	protein_coding	10.0698	10.2161	9.92343	-0.0419385	0.338592	decreased
ENSMUSG00000022350.7	Washc5	protein_coding	12.7258	12.9506	12.501	-0.0509754	0.338622	decreased
ENSMUSG00000034126.5	Pomt2	protein_coding	6.14261	6.20543	6.07979	-0.0295105	0.339417	decreased
ENSMUSG00000033965.10	Slc16a2	protein_coding	13.2336	13.7885	12.6786	-0.12107	0.339475	decreased
ENSMUSG00000036959.15	Bcorl1	protein_coding	4.8518	4.99276	4.71085	-0.0838492	0.339824	decreased
ENSMUSG00000031540.13	Kat6a	protein_coding	8.96189	9.32624	8.59754	-0.117372	0.340253	decreased
ENSMUSG00000067279.2	Ppp1r3c	protein_coding	14.7576	15.1128	14.4025	-0.0694517	0.341094	decreased
ENSMUSG00000024603.8	Dctn4	protein_coding	32.4938	32.9284	32.0591	-0.0385999	0.341175	decreased
ENSMUSG00000020611.14	Gna13	protein_coding	15.7644	16.0135	15.5153	-0.045591	0.341189	decreased
ENSMUSG00000108894.1	RP23-103E11.7	TEC	5.64544	6.42806	4.86282	-0.402592	0.341215	decreased
ENSMUSG00000032398.7	Snapc5	protein_coding	12.9253	13.2824	12.5682	-0.0797376	0.34122	decreased
ENSMUSG00000058690.14	Ccser2	protein_coding	18.878	19.5682	18.1879	-0.105532	0.341679	decreased
ENSMUSG00000054162.15	Spock3	protein_coding	33.3903	36.1884	30.5923	-0.242359	0.342039	decreased
ENSMUSG00000038816.14	Ctnnal1	protein_coding	5.6377	5.88174	5.39366	-0.124978	0.342993	decreased
ENSMUSG00000054008.8	Ndst1	protein_coding	22.1351	22.7107	21.5595	-0.0750483	0.343409	decreased
ENSMUSG00000022708.16	Zbtb20	protein_coding	5.3145	5.81999	4.809	-0.275281	0.343626	decreased
ENSMUSG00000026615.14	Eprs	protein_coding	21.4599	21.8797	21.0401	-0.0564469	0.344134	decreased
ENSMUSG00000028830.14	RP23-273D6.2	protein_coding	17.363	17.5518	17.1742	-0.0313706	0.344191	decreased
ENSMUSG00000023015.13	Racgap1	protein_coding	6.63638	6.86046	6.41229	-0.0974671	0.344662	decreased
ENSMUSG00000033054.7	Npat	protein_coding	5.67378	5.83965	5.50791	-0.0843786	0.34469	decreased
ENSMUSG00000027479.14	Mapre1	protein_coding	15.0941	15.2413	14.9469	-0.0281365	0.345219	decreased
ENSMUSG00000056004.16	AC157555.1	protein_coding	15.4163	16.164	14.6686	-0.140056	0.345225	decreased
ENSMUSG00000003660.10	Snrnp200	protein_coding	22.1296	22.9548	21.3045	-0.10764	0.345335	decreased
ENSMUSG00000024563.15	Smad2	protein_coding	14.877	15.3494	14.4046	-0.0916529	0.345472	decreased
ENSMUSG00000027900.15	Dram2	protein_coding	10.0457	10.2318	9.85967	-0.0534445	0.345629	decreased
ENSMUSG00000026812.16	Tsc1	protein_coding	13.1401	13.2269	13.0532	-0.0190714	0.345654	decreased
ENSMUSG00000020717.19	Pecam1	protein_coding	5.46237	5.57913	5.3456	-0.0616865	0.345777	decreased
ENSMUSG00000045532.5	C1ql1	protein_coding	6.37588	6.60136	6.1504	-0.102083	0.345869	decreased
ENSMUSG00000085207.1	RP24-225K18.6	antisense	5.07713	5.3697	4.78457	-0.166452	0.346448	decreased
ENSMUSG00000034993.7	Vat1	protein_coding	18.1931	18.6349	17.7513	-0.0700851	0.347382	decreased
ENSMUSG00000030138.8	Bms1	protein_coding	9.52251	9.64749	9.39754	-0.0378705	0.348202	decreased
ENSMUSG00000022139.17	Mbnl2	protein_coding	54.9202	56.6647	53.1757	-0.091684	0.348351	decreased
ENSMUSG00000025037.6	Maoa	protein_coding	10.8171	11.1727	10.4615	-0.094886	0.348437	decreased
ENSMUSG00000030554.16	Synm	protein_coding	7.80748	8.11851	7.49646	-0.115005	0.348701	decreased
ENSMUSG00000028226.15	Mmp16	protein_coding	7.17536	7.5544	6.79632	-0.152563	0.349027	decreased
ENSMUSG00000041341.10	Atg2b	protein_coding	7.18021	7.41104	6.94939	-0.092789	0.349195	decreased
ENSMUSG00000046434.16	Hnrnpa1	protein_coding	90.1617	91.4251	88.8984	-0.0404328	0.349501	decreased
ENSMUSG00000034858.16	Fam214a	protein_coding	12.5994	13.083	12.1157	-0.110816	0.349512	decreased
ENSMUSG00000020962.14	Gtf2a1	protein_coding	6.39046	6.43341	6.34752	-0.0193899	0.349739	decreased
ENSMUSG00000027519.10	Rab22a	protein_coding	9.92696	10.3508	9.50312	-0.123269	0.349774	decreased
ENSMUSG00000035620.15	Ric8b	protein_coding	16.2098	17.0434	15.3761	-0.14852	0.350256	decreased
ENSMUSG00000041911.3	Dlx1	protein_coding	15.4884	16.4633	14.5136	-0.181845	0.350348	decreased
ENSMUSG00000000420.15	Galnt1	protein_coding	11.465	11.7137	11.2163	-0.0626002	0.350391	decreased
ENSMUSG00000048251.15	Bcl11b	protein_coding	23.0318	23.7806	22.2829	-0.0938523	0.351459	decreased
ENSMUSG00000021710.11	Nln	protein_coding	9.54085	9.86291	9.21878	-0.097438	0.351577	decreased
ENSMUSG00000029730.16	Mcm7	protein_coding	6.70972	7.05604	6.36339	-0.149062	0.351979	decreased
ENSMUSG00000024039.14	Cbs	protein_coding	13.9083	14.4252	13.3914	-0.107285	0.352226	decreased
ENSMUSG00000021238.11	Aldh6a1	protein_coding	21.9688	22.3906	21.5469	-0.0554085	0.352679	decreased
ENSMUSG00000005672.12	Kit	protein_coding	6.50521	6.73249	6.27794	-0.100847	0.352766	decreased
ENSMUSG00000029833.17	Trim24	protein_coding	8.35518	8.49094	8.21943	-0.0468859	0.353005	decreased
ENSMUSG00000027999.15	Pla2g12a	protein_coding	13.8423	14.4631	13.2215	-0.129491	0.353135	decreased
ENSMUSG00000026466.16	Tor1aip1	protein_coding	10.5892	10.9401	10.2383	-0.0956485	0.353135	decreased
ENSMUSG00000053470.13	Kdm3a	protein_coding	11.1452	11.5278	10.7626	-0.0990885	0.353198	decreased
ENSMUSG00000040549.16	Ckap5	protein_coding	30.2391	31.1033	29.375	-0.082482	0.353515	decreased
ENSMUSG00000035623.14	Rsf1	protein_coding	6.64555	6.86162	6.42948	-0.0938457	0.353841	decreased
ENSMUSG00000025027.17	Xpnpep1	protein_coding	13.2794	13.5296	13.0292	-0.0543708	0.353844	decreased
ENSMUSG00000038520.15	Tbc1d17	protein_coding	18.4844	19.1058	17.8631	-0.0970309	0.354193	decreased
ENSMUSG00000029466.11	Anapc7	protein_coding	15.5802	15.9215	15.2389	-0.0632206	0.354263	decreased
ENSMUSG00000036304.13	Zdhhc23	protein_coding	5.97239	6.24467	5.70012	-0.131635	0.35476	decreased
ENSMUSG00000005907.14	Pex1	protein_coding	5.36294	5.49541	5.23046	-0.0712911	0.355099	decreased
ENSMUSG00000039285.12	Azi2	protein_coding	22.548	22.9699	22.1261	-0.0539997	0.355312	decreased
ENSMUSG00000031392.18	Irak1	protein_coding	15.9665	16.2327	15.7003	-0.0481169	0.355416	decreased
ENSMUSG00000079108.6	Srp54c	protein_coding	7.06615	7.18509	6.94721	-0.0485718	0.355484	decreased
ENSMUSG00000024384.4	Iws1	protein_coding	6.71373	6.99224	6.43522	-0.119765	0.35551	decreased
ENSMUSG00000008730.17	Hipk1	protein_coding	20.0872	20.6166	19.5578	-0.0760647	0.355769	decreased
ENSMUSG00000021823.10	Vcl	protein_coding	5.74113	6.02751	5.45474	-0.144052	0.356886	decreased
ENSMUSG00000027239.14	Mdk	protein_coding	21.3028	22.82	19.7855	-0.205853	0.357174	decreased
ENSMUSG00000024317.14	Rnf138	protein_coding	5.15843	5.29144	5.02542	-0.0744162	0.357827	decreased
ENSMUSG00000022550.18	Adck5	protein_coding	6.05883	6.20598	5.91167	-0.0700933	0.358122	decreased
ENSMUSG00000036432.8	Siah2	protein_coding	6.35028	6.4865	6.21407	-0.0619017	0.358203	decreased
ENSMUSG00000015120.15	Ube2i	protein_coding	63.259	64.4793	62.0386	-0.0556699	0.358509	decreased
ENSMUSG00000019518.10	Ap4m1	protein_coding	7.77416	7.97447	7.57385	-0.0743624	0.358608	decreased
ENSMUSG00000049800.13	Sertad2	protein_coding	6.00316	6.18397	5.82235	-0.0869318	0.358777	decreased
ENSMUSG00000015474.16	Ppt2	protein_coding	15.6661	15.8309	15.5013	-0.0303571	0.358878	decreased
ENSMUSG00000039967.14	Zfp292	protein_coding	5.53214	5.70078	5.3635	-0.0879837	0.358988	decreased
ENSMUSG00000020827.18	Mink1	protein_coding	63.4809	64.9482	62.0135	-0.0667072	0.359237	decreased
ENSMUSG00000022808.4	Snx4	protein_coding	17.0511	17.4505	16.6517	-0.067596	0.359264	decreased
ENSMUSG00000061665.6	Cd2ap	protein_coding	5.48704	5.57768	5.3964	-0.0476687	0.359346	decreased
ENSMUSG00000051469.14	Zfp24	protein_coding	11.3649	11.7942	10.9357	-0.109024	0.359697	decreased
ENSMUSG00000032342.13	Mto1	protein_coding	8.2924	8.42903	8.15577	-0.047545	0.359907	decreased
ENSMUSG00000082519.1	Vamp7-ps	processed_pseudogene	17.8782	18.5274	17.2291	-0.104811	0.359927	decreased
ENSMUSG00000030232.18	Aebp2	protein_coding	17.5781	17.9246	17.2315	-0.0568926	0.360226	decreased
ENSMUSG00000025484.9	Bet1l	protein_coding	16.2762	17.3404	15.212	-0.188921	0.360496	decreased
ENSMUSG00000031402.12	Mpp1	protein_coding	14.9268	15.2872	14.5664	-0.069683	0.360601	decreased
ENSMUSG00000036469.16	March1	protein_coding	8.97604	9.51193	8.44016	-0.172469	0.360614	decreased
ENSMUSG00000029863.13	Casp2	protein_coding	5.24458	5.42115	5.06801	-0.0971796	0.360717	decreased
ENSMUSG00000031441.15	Atp11a	protein_coding	11.291	11.7089	10.8731	-0.106833	0.361004	decreased
ENSMUSG00000030201.15	Lrp6	protein_coding	6.53587	6.69095	6.3808	-0.0684752	0.361036	decreased
ENSMUSG00000030854.17	Ptpn5	protein_coding	63.2228	66.4407	60.0049	-0.146986	0.361209	decreased
ENSMUSG00000056216.9	Cebpg	protein_coding	10.7764	10.9779	10.5749	-0.0539492	0.362216	decreased
ENSMUSG00000025935.10	Tram1	protein_coding	10.1796	10.4427	9.91648	-0.0745939	0.362283	decreased
ENSMUSG00000028080.16	Lrba	protein_coding	6.60292	6.81201	6.39383	-0.0913994	0.362385	decreased
ENSMUSG00000026203.16	Dnajb2	protein_coding	43.5451	44.9339	42.1564	-0.0920548	0.36246	decreased
ENSMUSG00000001065.15	Zfp276	protein_coding	5.92448	6.04166	5.8073	-0.0570766	0.362753	decreased
ENSMUSG00000027200.17	Sema6d	protein_coding	13.4388	13.9041	12.9735	-0.0999426	0.363449	decreased
ENSMUSG00000073155.12	RP23-338E5.2	lincRNA	22.2706	22.828	21.7132	-0.0722343	0.363624	decreased
ENSMUSG00000030275.6	Etnk1	protein_coding	71.6046	72.2509	70.9582	-0.0260475	0.363741	decreased
ENSMUSG00000047213.14	Ythdf3	protein_coding	19.0282	19.2909	18.7654	-0.0398404	0.36449	decreased
ENSMUSG00000031386.14	Hcfc1	protein_coding	16.1929	16.6583	15.7275	-0.0829547	0.364585	decreased
ENSMUSG00000064366.1	mt-Tl2	Mt_tRNA	154.081	173.676	134.487	-0.368933	0.365034	decreased
ENSMUSG00000039913.12	Pak7	protein_coding	11.2741	11.9377	10.6105	-0.170038	0.365415	decreased
ENSMUSG00000110080.1	RP23-4P23.1	processed_transcript	12.0141	12.4894	11.5387	-0.114224	0.365456	decreased
ENSMUSG00000080717.9	RP23-49H16.1	protein_coding	25.1851	26.5278	23.8424	-0.153978	0.365557	decreased
ENSMUSG00000072437.3	Nanos1	protein_coding	8.73505	8.92555	8.54455	-0.0629371	0.366011	decreased
ENSMUSG00000046010.7	Zfp830	protein_coding	6.54145	6.67302	6.40988	-0.058041	0.366463	decreased
ENSMUSG00000060671.12	Atp8b2	protein_coding	16.2395	16.3191	16.1598	-0.0141551	0.366686	decreased
ENSMUSG00000030987.5	Stim1	protein_coding	26.035	26.3446	25.7254	-0.0343175	0.366804	decreased
ENSMUSG00000062901.2	Klhl24	protein_coding	13.23	13.5652	12.8947	-0.0731319	0.367007	decreased
ENSMUSG00000075419.4	Dolk	protein_coding	9.10645	9.22623	8.98666	-0.0379562	0.367011	decreased
ENSMUSG00000003847.16	Nfat5	protein_coding	10.1041	10.5364	9.67175	-0.123532	0.367037	decreased
ENSMUSG00000042215.8	Bag2	protein_coding	6.52585	6.85096	6.20074	-0.143866	0.367057	decreased
ENSMUSG00000020734.13	Grin2c	protein_coding	11.7039	11.9501	11.4577	-0.0607052	0.367399	decreased
ENSMUSG00000089739.2	RP23-118A2.10	protein_coding	5.35091	5.55634	5.14548	-0.11083	0.367761	decreased
ENSMUSG00000021338.17	Lrrc16a	protein_coding	4.82047	4.92198	4.71896	-0.0607698	0.368565	decreased
ENSMUSG00000042834.14	Nrep	protein_coding	36.1403	37.7706	34.51	-0.130249	0.368591	decreased
ENSMUSG00000021945.9	Zmym2	protein_coding	15.4386	15.8054	15.0718	-0.0685689	0.368697	decreased
ENSMUSG00000084957.2	Bbip1	protein_coding	15.5516	15.8294	15.2738	-0.0515475	0.368785	decreased
ENSMUSG00000111128.1	RP23-3F1.8	TEC	8.11277	8.22956	7.99599	-0.0415386	0.36893	decreased
ENSMUSG00000028015.3	Ctso	protein_coding	10.3102	10.4715	10.149	-0.0451245	0.369164	decreased
ENSMUSG00000039968.9	Rsbn1l	protein_coding	6.73531	6.87925	6.59138	-0.0616707	0.369508	decreased
ENSMUSG00000089847.8	Timm10b	protein_coding	37.0615	38.0643	36.0588	-0.0780872	0.369785	decreased
ENSMUSG00000040506.16	Ambra1	protein_coding	16.599	16.7506	16.4474	-0.0263532	0.370072	decreased
ENSMUSG00000027778.15	Ift80	protein_coding	7.09229	7.27232	6.91226	-0.0732582	0.370318	decreased
ENSMUSG00000113204.1	RP23-95L9.5	lincRNA	4.93428	5.01833	4.85023	-0.0491522	0.370343	decreased
ENSMUSG00000020471.11	Pold2	protein_coding	8.87349	9.01554	8.73144	-0.0461938	0.370447	decreased
ENSMUSG00000097412.2	RP24-238B3.4	transcribed_unprocessed_pseudogene	8.31378	9.02468	7.60287	-0.247331	0.370744	decreased
ENSMUSG00000063632.6	Sox11	protein_coding	5.80301	6.18602	5.42001	-0.190717	0.37086	decreased
ENSMUSG00000023800.15	Tiam2	protein_coding	14.5758	15.1946	13.9569	-0.122587	0.371184	decreased
ENSMUSG00000024298.14	Zfp871	protein_coding	8.62573	9.33396	7.9175	-0.237444	0.371205	decreased
ENSMUSG00000031596.15	Slc7a2	protein_coding	5.75614	6.0266	5.48569	-0.13567	0.37128	decreased
ENSMUSG00000035529.10	Prdm4	protein_coding	9.08356	9.1451	9.02202	-0.0195495	0.372859	decreased
ENSMUSG00000049878.13	Rlf	protein_coding	6.97988	7.13178	6.82798	-0.0628027	0.372945	decreased
ENSMUSG00000038250.9	Usp38	protein_coding	7.00889	7.08977	6.928	-0.0333006	0.373468	decreased
ENSMUSG00000053877.12	Srcap	protein_coding	13.5466	14.0066	13.0866	-0.0980167	0.374075	decreased
ENSMUSG00000030738.11	Eif3c	protein_coding	52.7543	53.7069	51.8018	-0.0521053	0.37424	decreased
ENSMUSG00000025184.10	R3hcc1l	protein_coding	6.30286	6.4218	6.18393	-0.0544538	0.374436	decreased
ENSMUSG00000053134.13	Supt7l	protein_coding	7.02169	7.1326	6.91079	-0.0455775	0.374495	decreased
ENSMUSG00000025949.16	Pikfyve	protein_coding	6.18001	6.30563	6.05439	-0.0586605	0.374552	decreased
ENSMUSG00000007589.9	Tinf2	protein_coding	5.61713	5.77799	5.45627	-0.0826526	0.374743	decreased
ENSMUSG00000036949.16	Slc39a12	protein_coding	12.2492	12.7774	11.721	-0.124491	0.37506	decreased
ENSMUSG00000031446.14	Cul4a	protein_coding	20.3453	20.6652	20.0255	-0.0453603	0.375642	decreased
ENSMUSG00000002326.6	Gmpr2	protein_coding	8.29896	8.39477	8.20316	-0.0333105	0.376244	decreased
ENSMUSG00000019854.17	Reps1	protein_coding	14.2284	14.3498	14.1071	-0.0246126	0.376299	decreased
ENSMUSG00000039717.16	Ralyl	protein_coding	83.4082	85.0086	81.8078	-0.0553704	0.376473	decreased
ENSMUSG00000052684.4	Jun	protein_coding	18.4219	18.8891	17.9546	-0.0732003	0.376568	decreased
ENSMUSG00000111632.1	RP24-329C11.11	TEC	19.7367	21.4665	18.0068	-0.25355	0.37658	decreased
ENSMUSG00000038665.15	Dgki	protein_coding	7.0348	7.58515	6.48445	-0.226193	0.376608	decreased
ENSMUSG00000026836.15	Acvr1	protein_coding	9.33683	9.48011	9.19354	-0.0442828	0.377119	decreased
ENSMUSG00000032423.12	Syncrip	protein_coding	20.3682	20.7337	20.0028	-0.0517804	0.377374	decreased
ENSMUSG00000043391.9	2510009E07Rik	protein_coding	13.1786	13.672	12.6851	-0.108093	0.378039	decreased
ENSMUSG00000023391.8	Dlx2	protein_coding	8.55018	9.16376	7.93659	-0.20742	0.37813	decreased
ENSMUSG00000062110.14	Scfd2	protein_coding	5.46731	5.62361	5.31101	-0.0825112	0.378323	decreased
ENSMUSG00000080058.2	RP23-410L16.3	antisense	51.671	56.3907	46.9512	-0.264295	0.378811	decreased
ENSMUSG00000025745.11	Hadha	protein_coding	13.8183	14.0829	13.5536	-0.0552753	0.379156	decreased
ENSMUSG00000087435.1	RP23-399D3.4	antisense	5.11014	5.40239	4.81788	-0.165201	0.379637	decreased
ENSMUSG00000020628.16	Trappc12	protein_coding	22.4034	22.7222	22.0846	-0.0410596	0.379646	decreased
ENSMUSG00000050732.9	Vamp8	protein_coding	6.99635	7.12772	6.86497	-0.0541859	0.380291	decreased
ENSMUSG00000032867.8	Fbxw8	protein_coding	10.5554	10.6444	10.4664	-0.0243247	0.380479	decreased
ENSMUSG00000093930.2	Hmgcs1	protein_coding	112.204	115.11	109.297	-0.0747508	0.38053	decreased
ENSMUSG00000028187.10	Rpf1	protein_coding	5.72284	5.86172	5.58396	-0.0700371	0.381932	decreased
ENSMUSG00000041975.17	Mettl8	protein_coding	5.56084	5.68643	5.43525	-0.065176	0.382011	decreased
ENSMUSG00000020170.4	Frs2	protein_coding	9.42189	9.55447	9.28931	-0.0406049	0.382322	decreased
ENSMUSG00000002763.16	Pex6	protein_coding	19.3457	19.6432	19.0482	-0.0443753	0.382354	decreased
ENSMUSG00000037234.17	Hook3	protein_coding	9.32586	9.75105	8.90066	-0.131645	0.382463	decreased
ENSMUSG00000002409.18	Dyrk1b	protein_coding	11.1317	11.3893	10.8741	-0.0667789	0.382606	decreased
ENSMUSG00000007682.6	Dio2	protein_coding	10.6717	11.2076	10.1358	-0.145026	0.382903	decreased
ENSMUSG00000020107.10	Anapc16	protein_coding	37.0896	37.2752	36.9041	-0.014435	0.382952	decreased
ENSMUSG00000027287.14	Snap23	protein_coding	5.60559	5.72026	5.49091	-0.0590372	0.383817	decreased
ENSMUSG00000060739.8	Nsa2	protein_coding	18.1519	18.3291	17.9746	-0.0281736	0.384224	decreased
ENSMUSG00000022292.16	Rrm2b	protein_coding	9.90922	10.2846	9.53385	-0.109351	0.38461	decreased
ENSMUSG00000032485.14	Scap	protein_coding	24.633	24.9868	24.2791	-0.0414473	0.384824	decreased
ENSMUSG00000016559.14	H3f3b	protein_coding	79.4428	81.5354	77.3503	-0.0760197	0.385192	decreased
ENSMUSG00000039068.16	Zzz3	protein_coding	10.1861	10.4098	9.9624	-0.0633817	0.385268	decreased
ENSMUSG00000020178.6	Adora2a	protein_coding	14.7661	17.343	12.1892	-0.508755	0.385558	decreased
ENSMUSG00000060961.14	Slc4a4	protein_coding	20.1354	21.115	19.1558	-0.140487	0.385628	decreased
ENSMUSG00000024197.9	Plin3	protein_coding	8.73219	9.08625	8.37813	-0.117058	0.385728	decreased
ENSMUSG00000018476.7	Kdm6b	protein_coding	6.28783	6.48463	6.09103	-0.0903373	0.386427	decreased
ENSMUSG00000036550.16	Cnot1	protein_coding	13.804	14.1238	13.4841	-0.0668689	0.386478	decreased
ENSMUSG00000086128.7	St8sia3os	antisense	13.2962	14.768	11.8243	-0.320712	0.386545	decreased
ENSMUSG00000035064.17	Eef2k	protein_coding	11.5789	11.7733	11.3845	-0.0484395	0.386773	decreased
ENSMUSG00000040250.14	Ints13	protein_coding	7.06473	7.24876	6.88069	-0.0751809	0.387424	decreased
ENSMUSG00000029528.18	Pxn	protein_coding	7.73906	7.81117	7.66695	-0.0268853	0.38807	decreased
ENSMUSG00000039693.11	Msantd3	protein_coding	6.96926	7.03231	6.9062	-0.0261066	0.388156	decreased
ENSMUSG00000051537.9	RP23-171J18.1	transcribed_processed_pseudogene	8.86716	9.43557	8.29875	-0.185217	0.388308	decreased
ENSMUSG00000029207.16	Apbb2	protein_coding	7.52876	7.64682	7.41071	-0.0452494	0.388836	decreased
ENSMUSG00000045519.15	Zfp560	protein_coding	9.5259	9.96003	9.09178	-0.131588	0.389228	decreased
ENSMUSG00000054752.16	Fsd1l	protein_coding	6.16638	6.33686	5.9959	-0.0797919	0.389418	decreased
ENSMUSG00000026269.14	Rnpepl1	protein_coding	10.5563	10.8986	10.2139	-0.0935975	0.389483	decreased
ENSMUSG00000055013.15	Agap1	protein_coding	18.0539	18.2628	17.845	-0.0333881	0.389821	decreased
ENSMUSG00000027447.6	Cst3	protein_coding	1237.09	1272.78	1201.39	-0.0832785	0.390729	decreased
ENSMUSG00000064880.1	Gm24201	snoRNA	24.0403	27.1804	20.9001	-0.379056	0.390854	decreased
ENSMUSG00000032766.9	Gng11	protein_coding	9.26125	9.66743	8.85508	-0.126628	0.391162	decreased
ENSMUSG00000034863.9	Ano8	protein_coding	16.6166	16.9359	16.2973	-0.0554517	0.391218	decreased
ENSMUSG00000036095.11	Dgkb	protein_coding	28.5152	30.662	26.3684	-0.217638	0.391309	decreased
ENSMUSG00000029106.14	Add1	protein_coding	117.308	118.077	116.54	-0.0188946	0.391309	decreased
ENSMUSG00000007411.16	Mark3	protein_coding	27.9103	28.2825	27.5382	-0.0384737	0.391362	decreased
ENSMUSG00000029910.14	Mad2l1	protein_coding	5.75188	5.91636	5.58741	-0.0825302	0.391389	decreased
ENSMUSG00000032386.15	Trip4	protein_coding	9.3951	9.50965	9.28055	-0.0351809	0.391866	decreased
ENSMUSG00000026743.16	Mllt10	protein_coding	8.91589	9.16609	8.6657	-0.0809896	0.392026	decreased
ENSMUSG00000041378.1	Cldn5	protein_coding	21.7919	22.3482	21.2357	-0.073667	0.392119	decreased
ENSMUSG00000059713.12	Rcan3	protein_coding	11.8532	11.9939	11.7124	-0.0342681	0.39234	decreased
ENSMUSG00000040488.17	Ltbp4	protein_coding	14.6422	14.9507	14.3337	-0.0608085	0.392544	decreased
ENSMUSG00000028675.12	Pnrc2	protein_coding	88.6302	92.856	84.4044	-0.137676	0.392793	decreased
ENSMUSG00000020463.15	Ppp4r3b	protein_coding	12.1165	12.2817	11.9513	-0.0393348	0.393312	decreased
ENSMUSG00000048668.16	Rhno1	protein_coding	11.0257	11.3004	10.751	-0.0719028	0.393389	decreased
ENSMUSG00000029629.17	Phf14	protein_coding	12.161	12.3786	11.9435	-0.0516226	0.393408	decreased
ENSMUSG00000022742.5	Cpox	protein_coding	19.2945	19.8311	18.7578	-0.0802791	0.39383	decreased
ENSMUSG00000042050.8	Wdr60	protein_coding	5.31873	5.43536	5.2021	-0.0632805	0.395999	decreased
ENSMUSG00000037936.15	Scarb1	protein_coding	11.633	11.9516	11.3145	-0.0790312	0.396006	decreased
ENSMUSG00000018143.10	Mafk	protein_coding	4.78785	4.89678	4.67893	-0.0656538	0.39614	decreased
ENSMUSG00000024943.9	Smc5	protein_coding	7.3878	7.56377	7.21183	-0.0687394	0.397017	decreased
ENSMUSG00000024642.16	Tle4	protein_coding	24.9267	25.8757	23.9778	-0.109901	0.397201	decreased
ENSMUSG00000026227.11	AC102506.1	protein_coding	8.1972	8.51303	7.88136	-0.111229	0.397266	decreased
ENSMUSG00000045098.18	Suv420h1	protein_coding	12.7604	12.9803	12.5406	-0.0497136	0.397626	decreased
ENSMUSG00000028383.17	Hsdl2	protein_coding	8.94275	9.15684	8.72865	-0.0690902	0.397651	decreased
ENSMUSG00000037692.14	Ahdc1	protein_coding	11.8214	12.0228	11.62	-0.0491547	0.397666	decreased
ENSMUSG00000025860.15	Xiap	protein_coding	19.6062	19.9124	19.3	-0.0450662	0.397832	decreased
ENSMUSG00000020723.3	Cacng4	protein_coding	13.855	14.5588	13.1512	-0.1467	0.397869	decreased
ENSMUSG00000023883.13	Phf10	protein_coding	14.9055	15.1538	14.6571	-0.0480864	0.397936	decreased
ENSMUSG00000022210.7	Dhrs4	protein_coding	6.81572	6.88315	6.7483	-0.0285441	0.397981	decreased
ENSMUSG00000029238.11	Clock	protein_coding	10.5923	10.9178	10.2668	-0.088694	0.39817	decreased
ENSMUSG00000044098.14	Rsbn1	protein_coding	6.70675	6.83681	6.57669	-0.0559631	0.398172	decreased
ENSMUSG00000033885.15	Pxk	protein_coding	12.0862	12.1617	12.0106	-0.0180366	0.398304	decreased
ENSMUSG00000020075.8	Ddx21	protein_coding	6.6899	6.8158	6.56399	-0.0543092	0.398333	decreased
ENSMUSG00000022261.6	Sdc2	protein_coding	13.8838	14.3053	13.4623	-0.0876179	0.398555	decreased
ENSMUSG00000036435.13	Exoc1	protein_coding	16.5801	16.7593	16.401	-0.0311752	0.398779	decreased
ENSMUSG00000021639.16	Gtf2h2	protein_coding	9.21633	9.42492	9.00774	-0.0653157	0.399243	decreased
ENSMUSG00000000915.15	Hip1r	protein_coding	14.602	14.8085	14.3955	-0.040801	0.399613	decreased
ENSMUSG00000061589.14	Dot1l	protein_coding	9.91239	10.1757	9.64911	-0.076657	0.399943	decreased
ENSMUSG00000059991.7	Nptx2	protein_coding	12.0841	12.4363	11.7319	-0.0841204	0.400115	decreased
ENSMUSG00000048277.15	Syngr2	protein_coding	5.80431	5.91959	5.68904	-0.0573129	0.400332	decreased
ENSMUSG00000098846.1	Gm27905	misc_RNA	8.99806	9.83727	8.15884	-0.269894	0.400404	decreased
ENSMUSG00000025958.14	Creb1	protein_coding	9.05442	9.32622	8.78262	-0.0866411	0.400848	decreased
ENSMUSG00000052698.15	Tln2	protein_coding	14.2273	14.6496	13.805	-0.0856669	0.400879	decreased
ENSMUSG00000025492.6	Ifitm3	protein_coding	14.2448	14.5958	13.8938	-0.0711119	0.401028	decreased
ENSMUSG00000032412.8	Atp1b3	protein_coding	50.1116	51.2503	48.9729	-0.0655778	0.401405	decreased
ENSMUSG00000041225.16	Arhgap12	protein_coding	10.9423	11.133	10.7516	-0.0502866	0.401526	decreased
ENSMUSG00000051730.15	Mettl5	protein_coding	7.81498	8.01712	7.61284	-0.0746493	0.40154	decreased
ENSMUSG00000030102.11	Itpr1	protein_coding	70.256	72.2425	68.2695	-0.0816066	0.401686	decreased
ENSMUSG00000026192.13	Atic	protein_coding	13.0237	13.2072	12.8402	-0.0406571	0.401693	decreased
ENSMUSG00000025006.16	Sorbs1	protein_coding	18.432	19.2698	17.5942	-0.131242	0.401988	decreased
ENSMUSG00000020649.11	Rrm2	protein_coding	5.17638	5.62106	4.73171	-0.248482	0.402538	decreased
ENSMUSG00000015335.16	Zdhhc12	protein_coding	6.37399	6.597	6.15098	-0.100994	0.402743	decreased
ENSMUSG00000001418.13	Glmp	protein_coding	37.1121	37.6435	36.5807	-0.0413181	0.402943	decreased
ENSMUSG00000081534.3	Slc48a1	protein_coding	67.4342	68.8364	66.032	-0.060007	0.402977	decreased
ENSMUSG00000104953.1	Gm47308	miRNA	167.33	192.793	141.866	-0.442521	0.403121	decreased
ENSMUSG00000002996.17	Hbp1	protein_coding	15.892	16.2971	15.4868	-0.0735791	0.403809	decreased
ENSMUSG00000071234.3	Syndig1l	protein_coding	15.2035	17.5749	12.8321	-0.45376	0.403995	decreased
ENSMUSG00000042686.5	Jph1	protein_coding	5.4107	5.59439	5.22702	-0.0979931	0.404119	decreased
ENSMUSG00000033237.18	Arid2	protein_coding	6.41724	6.6346	6.19987	-0.0977707	0.404219	decreased
ENSMUSG00000059013.12	Sh2d3c	protein_coding	8.08716	8.31627	7.85805	-0.0817653	0.40422	decreased
ENSMUSG00000014426.8	Map3k4	protein_coding	9.27504	9.40429	9.14579	-0.0402112	0.404309	decreased
ENSMUSG00000026924.17	Sec16a	protein_coding	8.85859	9.05125	8.66593	-0.0627619	0.404368	decreased
ENSMUSG00000005893.14	Nr2c2	protein_coding	16.4616	17.209	15.7142	-0.131094	0.404418	decreased
ENSMUSG00000045573.9	Penk	protein_coding	148.373	171.549	125.197	-0.454423	0.404582	decreased
ENSMUSG00000071757.10	Zhx2	protein_coding	4.78354	4.98769	4.57938	-0.123219	0.40487	decreased
ENSMUSG00000001855.15	Nup214	protein_coding	6.18648	6.33689	6.03607	-0.0701639	0.404956	decreased
ENSMUSG00000029703.10	Lrwd1	protein_coding	5.04258	5.23041	4.85474	-0.10753	0.404984	decreased
ENSMUSG00000075273.4	Ttc30b	protein_coding	5.197	5.31046	5.08355	-0.0630005	0.404987	decreased
ENSMUSG00000023868.15	Pde10a	protein_coding	31.5109	35.1976	27.8242	-0.339135	0.404991	decreased
ENSMUSG00000018678.13	Sp2	protein_coding	5.80021	5.9491	5.65133	-0.0740802	0.405335	decreased
ENSMUSG00000019432.15	Ddx39b	protein_coding	90.0133	91.1904	88.8361	-0.0377359	0.405712	decreased
ENSMUSG00000043773.5	RP23-366E4.5	lincRNA	5.06442	5.31701	4.81183	-0.144029	0.406555	decreased
ENSMUSG00000021374.10	Nup153	protein_coding	8.3034	8.50796	8.09885	-0.0710956	0.40727	decreased
ENSMUSG00000088947.1	Gm23257	rRNA	22.9235	24.8696	20.9774	-0.245545	0.407425	decreased
ENSMUSG00000019990.15	Pde7b	protein_coding	9.55468	10.7897	8.31966	-0.37506	0.407473	decreased
ENSMUSG00000030347.6	RP23-222G22.7	protein_coding	12.8314	13.0216	12.6412	-0.0427696	0.407885	decreased
ENSMUSG00000038630.8	Zkscan16	protein_coding	16.1517	16.8961	15.4072	-0.133086	0.408643	decreased
ENSMUSG00000060002.14	Chpt1	protein_coding	12.486	12.9625	12.0094	-0.11018	0.408736	decreased
ENSMUSG00000053477.16	Tcf4	protein_coding	46.9064	48.623	45.1897	-0.105647	0.409373	decreased
ENSMUSG00000029095.17	Ablim2	protein_coding	47.4404	50.0753	44.8054	-0.160426	0.409836	decreased
ENSMUSG00000021013.16	Ttc8	protein_coding	9.31856	9.47145	9.16568	-0.0473429	0.409893	decreased
ENSMUSG00000030750.13	Nsmce1	protein_coding	12.2949	12.5042	12.0856	-0.0491276	0.410062	decreased
ENSMUSG00000029231.15	Pdgfra	protein_coding	10.4211	10.6563	10.1858	-0.0651412	0.410206	decreased
ENSMUSG00000024889.4	Rce1	protein_coding	11.2874	11.4556	11.1191	-0.0430129	0.410246	decreased
ENSMUSG00000027207.15	Galk2	protein_coding	10.7559	10.8989	10.613	-0.0383501	0.410488	decreased
ENSMUSG00000037606.18	Osbpl5	protein_coding	7.51613	7.71455	7.31772	-0.0761878	0.410614	decreased
ENSMUSG00000022387.17	Brd1	protein_coding	12.1362	12.4002	11.8722	-0.06278	0.410694	decreased
ENSMUSG00000027827.16	Kcnab1	protein_coding	38.7974	40.3092	37.2857	-0.112484	0.410901	decreased
ENSMUSG00000029581.14	Fscn1	protein_coding	97.1655	98.4539	95.877	-0.0382636	0.410945	decreased
ENSMUSG00000059146.12	Ntrk3	protein_coding	19.2058	19.6741	18.7375	-0.070369	0.410964	decreased
ENSMUSG00000060733.13	Ipmk	protein_coding	8.4423	8.72038	8.16422	-0.095076	0.411124	decreased
ENSMUSG00000022489.6	Pde1b	protein_coding	84.724	92.9975	76.4505	-0.282666	0.41114	decreased
ENSMUSG00000046480.6	Scn4b	protein_coding	38.273	44.1407	32.4053	-0.445878	0.411301	decreased
ENSMUSG00000020018.6	Snrpf	protein_coding	12.2473	12.5972	11.8974	-0.0824489	0.411556	decreased
ENSMUSG00000032939.14	Nup93	protein_coding	7.49192	7.72103	7.26282	-0.0882635	0.411736	decreased
ENSMUSG00000097141.2	RP24-192J22.1	TEC	5.55495	5.792	5.3179	-0.123204	0.411987	decreased
ENSMUSG00000056612.6	Ppp1r14b	protein_coding	17.0391	17.6549	16.4233	-0.104327	0.41199	decreased
ENSMUSG00000085882.1	RP23-192P17.5	processed_transcript	5.25864	5.398	5.11929	-0.0764812	0.412162	decreased
ENSMUSG00000040174.14	Alkbh3	protein_coding	6.08881	6.335	5.84262	-0.116728	0.412184	decreased
ENSMUSG00000028127.10	Abcd3	protein_coding	22.9099	23.1698	22.6501	-0.0327324	0.412244	decreased
ENSMUSG00000037075.7	Rnf139	protein_coding	8.29379	8.39377	8.19381	-0.0347845	0.412369	decreased
ENSMUSG00000058135.12	Gstm1	protein_coding	127.715	130.299	125.131	-0.0583866	0.412503	decreased
ENSMUSG00000052374.15	Actn2	protein_coding	7.34419	8.02283	6.66556	-0.267385	0.413364	decreased
ENSMUSG00000075470.2	Alg10b	protein_coding	11.6739	11.8371	11.5107	-0.040336	0.413384	decreased
ENSMUSG00000031349.4	Nsdhl	protein_coding	13.1341	13.4952	12.7729	-0.0793529	0.413736	decreased
ENSMUSG00000039756.12	Dnttip2	protein_coding	10.3631	10.4972	10.229	-0.0373283	0.413925	decreased
ENSMUSG00000042671.12	Rgs8	protein_coding	17.4814	18.6897	16.2731	-0.199757	0.413935	decreased
ENSMUSG00000003528.14	Slc25a1	protein_coding	22.0077	22.5764	21.4391	-0.0745667	0.414048	decreased
ENSMUSG00000007867.9	Ift43	protein_coding	10.809	11.1693	10.4487	-0.0962208	0.414137	decreased
ENSMUSG00000021057.15	Akap5	protein_coding	18.3582	19.5316	17.1848	-0.184677	0.414188	decreased
ENSMUSG00000068696.6	Gpr88	protein_coding	37.09	42.7274	31.4525	-0.441989	0.414578	decreased
ENSMUSG00000025911.14	Adhfe1	protein_coding	5.65123	5.78551	5.51695	-0.0685724	0.414714	decreased
ENSMUSG00000021738.5	Atxn7	protein_coding	5.52463	5.65291	5.39634	-0.0670133	0.414769	decreased
ENSMUSG00000041313.14	Slc7a1	protein_coding	9.90694	10.1392	9.6747	-0.0676507	0.41479	decreased
ENSMUSG00000031592.10	Pcm1	protein_coding	15.5749	16.1129	15.037	-0.0997026	0.414825	decreased
ENSMUSG00000021665.9	hexb	protein_coding	61.3959	62.1025	60.6893	-0.03321	0.415412	decreased
ENSMUSG00000029004.15	Kmt2e	protein_coding	17.2931	17.8325	16.7538	-0.0900179	0.415784	decreased
ENSMUSG00000025289.15	Prdx4	protein_coding	19.8021	20.3043	19.2999	-0.0731894	0.416046	decreased
ENSMUSG00000096014.1	Sox1	protein_coding	6.48249	6.83143	6.13356	-0.155463	0.416135	decreased
ENSMUSG00000053641.9	Dennd4a	protein_coding	9.92892	10.1714	9.68642	-0.0704852	0.416185	decreased
ENSMUSG00000026028.12	Trak2	protein_coding	41.9157	42.7915	41.04	-0.0602924	0.416941	decreased
ENSMUSG00000017264.16	Exosc10	protein_coding	15.9475	16.1365	15.7585	-0.0341914	0.417294	decreased
ENSMUSG00000028639.14	Ybx1	protein_coding	64.4824	65.6675	63.2973	-0.0530356	0.417582	decreased
ENSMUSG00000024378.9	Stard4	protein_coding	9.1213	9.45158	8.79101	-0.104526	0.417689	decreased
ENSMUSG00000006932.17	Ctnnb1	protein_coding	171.497	173.904	169.089	-0.0405055	0.417761	decreased
ENSMUSG00000032097.10	Ddx6	protein_coding	33.5964	34.3027	32.8901	-0.0606673	0.417776	decreased
ENSMUSG00000024352.11	Spata24	protein_coding	6.49396	6.66641	6.32152	-0.07664	0.417823	decreased
ENSMUSG00000038056.15	Kmt2c	protein_coding	6.29238	6.57586	6.0089	-0.130078	0.417871	decreased
ENSMUSG00000029580.14	Actb	protein_coding	496.045	501.871	490.218	-0.0338931	0.417903	decreased
ENSMUSG00000030982.18	AC165086.3	protein_coding	16.2302	16.3609	16.0994	-0.0232481	0.418022	decreased
ENSMUSG00000002083.13	Bbc3	protein_coding	5.08663	5.26514	4.90812	-0.101303	0.418142	decreased
ENSMUSG00000015522.18	Arnt	protein_coding	12.2343	12.4808	11.9878	-0.0581437	0.41837	decreased
ENSMUSG00000036712.15	Cyld	protein_coding	21.965	22.6596	21.2705	-0.0912707	0.418595	decreased
ENSMUSG00000032869.15	Psmf1	protein_coding	17.6467	17.7861	17.5073	-0.0227936	0.418806	decreased
ENSMUSG00000026618.11	Iars2	protein_coding	13.8663	14.0111	13.7214	-0.0301425	0.418858	decreased
ENSMUSG00000052516.18	Robo2	protein_coding	13.9774	14.5592	13.3955	-0.120179	0.418862	decreased
ENSMUSG00000006262.15	Mob1b	protein_coding	5.63569	5.84665	5.42473	-0.108058	0.41895	decreased
ENSMUSG00000046603.16	Tcaim	protein_coding	7.20822	7.33824	7.0782	-0.0520509	0.419751	decreased
ENSMUSG00000038371.15	Sbf2	protein_coding	9.49476	9.73139	9.25814	-0.071924	0.419911	decreased
ENSMUSG00000027365.14	Trpm7	protein_coding	8.48904	8.64442	8.33366	-0.0528178	0.420152	decreased
ENSMUSG00000056204.8	Pgpep1	protein_coding	7.07061	7.35396	6.78726	-0.115692	0.420317	decreased
ENSMUSG00000090213.1	Tmem189	protein_coding	19.3167	19.7622	18.8713	-0.0665499	0.420525	decreased
ENSMUSG00000006307.16	Kmt2b	protein_coding	8.8285	8.93626	8.72073	-0.0352233	0.420657	decreased
ENSMUSG00000002812.4	Flii	protein_coding	15.5237	15.7764	15.2709	-0.0469829	0.420811	decreased
ENSMUSG00000028649.18	Macf1	protein_coding	27.4459	28.3749	26.517	-0.0976977	0.421813	decreased
ENSMUSG00000022817.14	Itgb5	protein_coding	14.3441	14.475	14.2131	-0.0263488	0.42225	decreased
ENSMUSG00000020109.13	Dnajb12	protein_coding	16.893	17.0936	16.6923	-0.0342792	0.422324	decreased
ENSMUSG00000034751.16	Mast4	protein_coding	7.25889	7.43675	7.08102	-0.0707157	0.422757	decreased
ENSMUSG00000037824.6	Tspan14	protein_coding	20.0773	20.4254	19.7291	-0.0500367	0.422931	decreased
ENSMUSG00000036036.15	Zfp57	protein_coding	7.44046	7.5954	7.28551	-0.0600973	0.423009	decreased
ENSMUSG00000056234.15	Ncoa4	protein_coding	5.11927	5.27694	4.9616	-0.0888952	0.423123	decreased
ENSMUSG00000002279.18	Lmf1	protein_coding	8.33447	8.49007	8.17886	-0.0538761	0.423737	decreased
ENSMUSG00000021728.8	Emb	protein_coding	6.06778	6.16508	5.97049	-0.0462695	0.424069	decreased
ENSMUSG00000032405.10	Pias1	protein_coding	12.6966	12.8327	12.5604	-0.0309385	0.42476	decreased
ENSMUSG00000030754.9	Copb1	protein_coding	20.0444	20.4453	19.6435	-0.0577173	0.425149	decreased
ENSMUSG00000004508.6	Gab2	protein_coding	5.8948	6.00095	5.78865	-0.0519648	0.425541	decreased
ENSMUSG00000020599.13	Rgs9	protein_coding	39.7282	44.2082	35.2482	-0.326764	0.426562	decreased
ENSMUSG00000020289.15	Nprl3	protein_coding	11.5688	11.7571	11.3806	-0.0469599	0.426575	decreased
ENSMUSG00000033610.15	Pank1	protein_coding	5.86575	6.03955	5.69196	-0.0855156	0.426689	decreased
ENSMUSG00000052889.11	Prkcb	protein_coding	148.436	152.964	143.909	-0.0880322	0.426832	decreased
ENSMUSG00000009418.15	Nav1	protein_coding	12.819	13.2475	12.3905	-0.0964818	0.427379	decreased
ENSMUSG00000032523.11	Hhatl	protein_coding	5.13972	5.27275	5.00669	-0.0746984	0.427634	decreased
ENSMUSG00000013155.10	Enkd1	protein_coding	6.12053	6.2453	5.99576	-0.0588283	0.4277	decreased
ENSMUSG00000070808.4	Gltscr1	protein_coding	4.92987	5.04451	4.81523	-0.0671095	0.427959	decreased
ENSMUSG00000029547.10	Ints1	protein_coding	15.7158	15.8269	15.6047	-0.020395	0.428032	decreased
ENSMUSG00000115729.1	RP24-112I4.1	processed_transcript	5.12224	5.42015	4.82432	-0.168009	0.428602	decreased
ENSMUSG00000053580.16	Tanc2	protein_coding	19.3151	20.0012	18.629	-0.102534	0.428709	decreased
ENSMUSG00000031974.8	Abcb10	protein_coding	11.9269	12.1618	11.692	-0.056835	0.42892	decreased
ENSMUSG00000031987.6	Egln1	protein_coding	21.9458	22.2351	21.6565	-0.0380432	0.428943	decreased
ENSMUSG00000105415.1	Gm44364	miRNA	121.757	126.85	116.665	-0.120752	0.429167	decreased
ENSMUSG00000020097.14	Sgpl1	protein_coding	9.81302	9.92463	9.70141	-0.0328184	0.429561	decreased
ENSMUSG00000024878.8	Cbwd1	protein_coding	5.65121	5.76629	5.53613	-0.0587647	0.429919	decreased
ENSMUSG00000028833.13	Ncdn	protein_coding	378.507	386.545	370.469	-0.0612835	0.430023	decreased
ENSMUSG00000075700.9	Selt	protein_coding	62.2862	62.8671	61.7054	-0.0269085	0.430408	decreased
ENSMUSG00000038949.8	Cnst	protein_coding	12.6277	12.8849	12.3706	-0.058766	0.431194	decreased
ENSMUSG00000032259.8	Drd2	protein_coding	14.5926	16.6906	12.4946	-0.41773	0.431474	decreased
ENSMUSG00000038256.15	Bcl9	protein_coding	11.5994	11.8625	11.3363	-0.0654582	0.431582	decreased
ENSMUSG00000026977.17	March7	protein_coding	16.5664	16.8533	16.2795	-0.0499805	0.431767	decreased
ENSMUSG00000058301.8	Upf1	protein_coding	15.8663	15.9916	15.7411	-0.0227779	0.431803	decreased
ENSMUSG00000017291.13	Taok1	protein_coding	14.9472	15.2998	14.5945	-0.0680912	0.43182	decreased
ENSMUSG00000032571.14	Pik3r4	protein_coding	9.81111	9.94086	9.68135	-0.0381624	0.432451	decreased
ENSMUSG00000053062.15	Jam2	protein_coding	10.2172	10.4815	9.95283	-0.0746734	0.433184	decreased
ENSMUSG00000031398.13	Plxna3	protein_coding	5.47284	5.58093	5.36476	-0.0569928	0.433199	decreased
ENSMUSG00000003662.10	Ciao1	protein_coding	28.1734	28.5305	27.8163	-0.0365711	0.433542	decreased
ENSMUSG00000030126.17	Tmcc1	protein_coding	19.9053	20.3446	19.4659	-0.0636992	0.433791	decreased
ENSMUSG00000058715.11	Fcer1g	protein_coding	12.1733	12.4827	11.864	-0.0733357	0.434056	decreased
ENSMUSG00000028229.11	Rmdn1	protein_coding	5.84555	5.99167	5.69942	-0.0721439	0.434407	decreased
ENSMUSG00000039178.9	Tbc1d19	protein_coding	11.9893	12.2847	11.6938	-0.0711186	0.434417	decreased
ENSMUSG00000064493.1	Snora28	snoRNA	31.1644	35.1116	27.2173	-0.367424	0.434508	decreased
ENSMUSG00000026749.11	Nek6	protein_coding	11.5942	11.913	11.2754	-0.0793541	0.434682	decreased
ENSMUSG00000022420.16	Dnal4	protein_coding	34.4885	35.115	33.8619	-0.0524231	0.434777	decreased
ENSMUSG00000028613.14	Lrp8	protein_coding	12.9701	13.3347	12.6055	-0.0811356	0.435411	decreased
ENSMUSG00000025171.1	Ubtd1	protein_coding	5.65795	5.76165	5.55425	-0.0528899	0.435718	decreased
ENSMUSG00000067150.5	Xpo5	protein_coding	13.011	13.2965	12.7255	-0.0633206	0.436225	decreased
ENSMUSG00000016344.14	Ppdpf	protein_coding	41.4	42.4154	40.3846	-0.0707818	0.436373	decreased
ENSMUSG00000052296.7	Ppp6r1	protein_coding	40.2812	40.4965	40.0659	-0.0154223	0.436373	decreased
ENSMUSG00000047786.12	Lix1	protein_coding	12.3061	12.5625	12.0496	-0.0601343	0.436739	decreased
ENSMUSG00000062729.11	Ppox	protein_coding	8.26064	8.53989	7.98139	-0.0975775	0.437487	decreased
ENSMUSG00000043207.10	Zmpste24	protein_coding	9.86989	10.0263	9.71352	-0.0457179	0.437586	decreased
ENSMUSG00000034252.14	Senp6	protein_coding	19.3357	19.534	19.1375	-0.0295851	0.43798	decreased
ENSMUSG00000029458.14	Brap	protein_coding	17.9116	18.0909	17.7323	-0.0288791	0.438021	decreased
ENSMUSG00000027272.5	Ubr1	protein_coding	10.7265	10.9696	10.4834	-0.0654015	0.438073	decreased
ENSMUSG00000030630.16	Fah	protein_coding	12.0324	12.3856	11.6793	-0.084702	0.438141	decreased
ENSMUSG00000014498.9	Ankrd52	protein_coding	12.2698	12.5392	12.0003	-0.0633787	0.438368	decreased
ENSMUSG00000039656.16	Rxrb	protein_coding	29.1858	29.4285	28.943	-0.0240012	0.438781	decreased
ENSMUSG00000089917.7	Uckl1	protein_coding	10.5595	10.7448	10.3743	-0.0506293	0.4388	decreased
ENSMUSG00000022711.16	Pmm2	protein_coding	8.75791	8.89058	8.62525	-0.0437107	0.439029	decreased
ENSMUSG00000031808.7	Slc27a1	protein_coding	29.2866	29.7192	28.8541	-0.0426189	0.439217	decreased
ENSMUSG00000027346.15	Gpcpd1	protein_coding	28.9072	29.2634	28.5509	-0.0355611	0.439248	decreased
ENSMUSG00000014846.12	Tppp3	protein_coding	55.8596	57.9492	53.77	-0.107987	0.440023	decreased
ENSMUSG00000033596.5	Rfwd3	protein_coding	5.05079	5.11339	4.9882	-0.0357588	0.440072	decreased
ENSMUSG00000054855.13	Rnd1	protein_coding	9.08798	9.28688	8.88907	-0.0631615	0.440618	decreased
ENSMUSG00000031983.7	RP24-227L14.1	protein_coding	22.6076	22.9898	22.2254	-0.0487866	0.441091	decreased
ENSMUSG00000022453.8	Naga	protein_coding	11.7739	12.0122	11.5356	-0.0584032	0.441129	decreased
ENSMUSG00000060477.14	Irak2	protein_coding	7.29894	7.45956	7.13831	-0.0635073	0.441194	decreased
ENSMUSG00000029513.14	Prkab1	protein_coding	6.7496	6.86506	6.63414	-0.0493622	0.441327	decreased
ENSMUSG00000001018.15	Snapin	protein_coding	25.1582	25.5159	24.8006	-0.0410216	0.441539	decreased
ENSMUSG00000054256.11	Msi1	protein_coding	11.9342	12.1811	11.6873	-0.0597029	0.441608	decreased
ENSMUSG00000031156.18	Slc35a2	protein_coding	20.4325	20.7252	20.1398	-0.0413343	0.442382	decreased
ENSMUSG00000032883.15	Acsl3	protein_coding	68.163	69.6348	66.6911	-0.0623128	0.442663	decreased
ENSMUSG00000032384.16	Csnk1g1	protein_coding	6.06744	6.12467	6.0102	-0.0272191	0.442707	decreased
ENSMUSG00000023994.13	Nfya	protein_coding	8.22777	8.51997	7.93556	-0.102516	0.442998	decreased
ENSMUSG00000029686.15	Cul1	protein_coding	38.0133	38.4727	37.554	-0.034866	0.443028	decreased
ENSMUSG00000030035.14	Wbp1	protein_coding	18.9612	19.3764	18.546	-0.063195	0.443084	decreased
ENSMUSG00000024924.14	Vldlr	protein_coding	12.1448	12.6075	11.6821	-0.109987	0.444036	decreased
ENSMUSG00000002233.13	Rhoc	protein_coding	12.5012	12.6264	12.3759	-0.0289098	0.444189	decreased
ENSMUSG00000097431.2	RP23-138C14.7	antisense	6.78296	7.02986	6.53606	-0.105076	0.4447	decreased
ENSMUSG00000027007.16	Ssfa2	protein_coding	9.82207	9.94204	9.70211	-0.0352439	0.444752	decreased
ENSMUSG00000021235.13	Coq6	protein_coding	10.2958	10.4953	10.0963	-0.0559222	0.444966	decreased
ENSMUSG00000100691.1	RP23-410L16.1	lincRNA	5.63709	5.79012	5.48407	-0.0783446	0.445008	decreased
ENSMUSG00000062627.9	Mysm1	protein_coding	5.63441	5.7656	5.50322	-0.0671956	0.445139	decreased
ENSMUSG00000060206.11	Zfp462	protein_coding	6.07572	6.2519	5.89954	-0.0836923	0.445164	decreased
ENSMUSG00000007817.14	Zmiz1	protein_coding	28.1502	28.4528	27.8475	-0.0310245	0.445383	decreased
ENSMUSG00000046574.8	Prr12	protein_coding	14.3335	14.4719	14.195	-0.0278782	0.445703	decreased
ENSMUSG00000042396.10	Rbm7	protein_coding	15.5976	15.8152	15.38	-0.0402562	0.445966	decreased
ENSMUSG00000025626.16	Phf6	protein_coding	8.01539	8.10622	7.92456	-0.0326991	0.446345	decreased
ENSMUSG00000069089.8	Cdk7	protein_coding	11.2709	11.7419	10.7999	-0.12065	0.446772	decreased
ENSMUSG00000006360.11	Crip1	protein_coding	9.27504	9.60077	8.94931	-0.101374	0.446785	decreased
ENSMUSG00000041258.17	Zfp236	protein_coding	6.67318	6.86141	6.48495	-0.0814097	0.447011	decreased
ENSMUSG00000032481.16	Smarcc1	protein_coding	14.8653	15.0524	14.6783	-0.0363054	0.447141	decreased
ENSMUSG00000038346.18	Zfp384	protein_coding	11.0434	11.154	10.9327	-0.0289201	0.447152	decreased
ENSMUSG00000045482.16	Trrap	protein_coding	14.8115	15.1848	14.4382	-0.0727338	0.447184	decreased
ENSMUSG00000028894.18	Inpp5b	protein_coding	9.22216	9.31698	9.12734	-0.0296669	0.447384	decreased
ENSMUSG00000032216.14	Nedd4	protein_coding	107.165	108.588	105.741	-0.0383257	0.447876	decreased
ENSMUSG00000031242.7	RP23-284F8.1	protein_coding	13.2785	13.5774	12.9796	-0.0649613	0.447876	decreased
ENSMUSG00000020850.14	Prpf8	protein_coding	34.5894	35.549	33.6298	-0.0800674	0.448125	decreased
ENSMUSG00000032570.17	Atp2c1	protein_coding	40.7247	41.8635	39.5858	-0.0807099	0.448634	decreased
ENSMUSG00000015023.7	Ddx19a	protein_coding	6.72021	6.81826	6.62216	-0.042101	0.448656	decreased
ENSMUSG00000026131.18	Dst	protein_coding	28.9355	29.935	27.9361	-0.0997028	0.448661	decreased
ENSMUSG00000098599.1	Gm27627	misc_RNA	99.0388	109.017	89.0604	-0.2917	0.44875	decreased
ENSMUSG00000019828.13	Grm1	protein_coding	7.49951	7.67631	7.32271	-0.0680359	0.449146	decreased
ENSMUSG00000054280.14	Prr14l	protein_coding	6.25518	6.43355	6.07681	-0.0823016	0.449434	decreased
ENSMUSG00000090110.8	Cmc4	protein_coding	9.91121	10.0769	9.74548	-0.0482515	0.449456	decreased
ENSMUSG00000024937.14	Ehbp1l1	protein_coding	9.40021	9.51139	9.28903	-0.0341277	0.449686	decreased
ENSMUSG00000066613.14	Zfp932	protein_coding	13.678	13.9472	13.4087	-0.0567991	0.449765	decreased
ENSMUSG00000023075.9	Akirin1	protein_coding	16.9604	17.1059	16.8148	-0.0247595	0.449771	decreased
ENSMUSG00000024151.13	Msh2	protein_coding	10.0095	10.173	9.84595	-0.0471443	0.449936	decreased
ENSMUSG00000039007.10	Cpq	protein_coding	4.73959	4.83558	4.64359	-0.0584473	0.450205	decreased
ENSMUSG00000018442.13	Derl2	protein_coding	8.81614	8.95994	8.67235	-0.047065	0.45029	decreased
ENSMUSG00000040183.13	Ankrd6	protein_coding	11.2433	11.6156	10.871	-0.0955832	0.451313	decreased
ENSMUSG00000038712.16	Fam63a	protein_coding	10.3506	10.5871	10.1142	-0.0659253	0.451496	decreased
ENSMUSG00000027001.10	Dusp19	protein_coding	7.56393	7.74816	7.3797	-0.0702916	0.451603	decreased
ENSMUSG00000021690.10	Jmy	protein_coding	7.40175	7.58067	7.22282	-0.0697625	0.451659	decreased
ENSMUSG00000007880.16	Arid1a	protein_coding	20.5251	20.9409	20.1092	-0.0584724	0.451707	decreased
ENSMUSG00000030683.11	Sez6l2	protein_coding	108.479	110.05	106.909	-0.0417847	0.451829	decreased
ENSMUSG00000050079.10	Rspry1	protein_coding	8.86515	8.94156	8.78874	-0.0248713	0.451921	decreased
ENSMUSG00000028468.15	Rgp1	protein_coding	9.22519	9.33699	9.11339	-0.0349703	0.452566	decreased
ENSMUSG00000020910.16	Adprm	protein_coding	10.4567	10.5692	10.3442	-0.0310533	0.45283	decreased
ENSMUSG00000030495.12	Slc7a10	protein_coding	16.7667	17.0489	16.4844	-0.0485744	0.453017	decreased
ENSMUSG00000049612.10	Omg	protein_coding	56.9102	57.7648	56.0555	-0.0433355	0.453054	decreased
ENSMUSG00000020388.12	Pdlim4	protein_coding	8.70147	9.05997	8.34297	-0.118946	0.453338	decreased
ENSMUSG00000040339.10	Fam102b	protein_coding	12.9548	13.4507	12.4589	-0.110505	0.453676	decreased
ENSMUSG00000027981.14	Rnpc3	protein_coding	13.2757	13.6587	12.8927	-0.083273	0.454214	decreased
ENSMUSG00000022351.14	Sqle	protein_coding	35.2851	35.934	34.6362	-0.0530675	0.454312	decreased
ENSMUSG00000036908.16	Unc93b1	protein_coding	6.24729	6.40535	6.08923	-0.0730176	0.454728	decreased
ENSMUSG00000032047.5	Acat1	protein_coding	27.3276	27.4597	27.1954	-0.0139567	0.455055	decreased
ENSMUSG00000024143.14	Rhoq	protein_coding	8.0543	8.26237	7.84624	-0.074553	0.455148	decreased
ENSMUSG00000021256.5	Vash1	protein_coding	9.52564	9.80209	9.24919	-0.0837618	0.455379	decreased
ENSMUSG00000069670.8	Nkain2	protein_coding	27.7325	28.5461	26.9189	-0.0846759	0.455526	decreased
ENSMUSG00000068823.10	Csde1	protein_coding	51.7114	52.1489	51.2738	-0.0244159	0.45568	decreased
ENSMUSG00000044167.6	Foxo1	protein_coding	5.20549	5.65842	4.75257	-0.251692	0.455937	decreased
ENSMUSG00000021453.2	Gadd45g	protein_coding	19.0159	19.6519	18.3799	-0.0965425	0.456803	decreased
ENSMUSG00000044155.11	Lsm8	protein_coding	22.3335	22.6254	22.0416	-0.0377143	0.457188	decreased
ENSMUSG00000089911.4	Mfsd14a	protein_coding	22.4988	22.7655	22.2322	-0.0341963	0.457235	decreased
ENSMUSG00000015776.12	Med22	protein_coding	24.4777	24.7492	24.2061	-0.0320092	0.45753	decreased
ENSMUSG00000048807.2	Slc35e4	protein_coding	8.76694	8.98781	8.54607	-0.0727091	0.457829	decreased
ENSMUSG00000061374.14	Fiz1	protein_coding	8.65637	8.77141	8.54133	-0.0383481	0.458013	decreased
ENSMUSG00000022812.13	Gsk3b	protein_coding	34.325	35.2097	33.4403	-0.0743865	0.458048	decreased
ENSMUSG00000034974.13	Dapk3	protein_coding	23.654	23.9354	23.3726	-0.0343276	0.458382	decreased
ENSMUSG00000022270.16	Retreg1	protein_coding	20.4311	20.8685	19.9938	-0.0617742	0.458816	decreased
ENSMUSG00000032359.14	Ctsh	protein_coding	5.65589	5.82736	5.48442	-0.0875042	0.458923	decreased
ENSMUSG00000030805.14	Stx4a	protein_coding	36.6189	37.5447	35.6931	-0.0729641	0.459053	decreased
ENSMUSG00000042099.15	Kank3	protein_coding	8.86327	9.02248	8.70406	-0.0518366	0.459085	decreased
ENSMUSG00000056854.4	Pou3f4	protein_coding	5.29005	5.75705	4.82305	-0.255384	0.459189	decreased
ENSMUSG00000002602.16	Axl	protein_coding	12.3831	12.5318	12.2345	-0.0346347	0.459506	decreased
ENSMUSG00000034930.16	Rtkn	protein_coding	20.5982	21.0108	20.1856	-0.0578069	0.459595	decreased
ENSMUSG00000028461.12	Ccdc107	protein_coding	21.4229	21.78	21.0657	-0.0481126	0.459597	decreased
ENSMUSG00000045103.17	Dmd	protein_coding	13.484	13.91	13.058	-0.0911922	0.45967	decreased
ENSMUSG00000027593.15	Raly	protein_coding	48.5304	49.2658	47.795	-0.0437258	0.460485	decreased
ENSMUSG00000022752.8	Tomm70a	protein_coding	61.2866	62.6208	59.9525	-0.0628228	0.460591	decreased
ENSMUSG00000006005.17	Tpr	protein_coding	16.7763	17.2568	16.2959	-0.0826559	0.460635	decreased
ENSMUSG00000022019.16	Tdrd3	protein_coding	6.99814	7.06786	6.92841	-0.0287485	0.460679	decreased
ENSMUSG00000036270.16	Edc4	protein_coding	15.3659	15.4877	15.244	-0.0228845	0.460686	decreased
ENSMUSG00000031010.17	Usp9x	protein_coding	15.2641	16.0849	14.4432	-0.155313	0.461236	decreased
ENSMUSG00000022434.8	Fam118a	protein_coding	7.57089	7.70456	7.43721	-0.050951	0.461264	decreased
ENSMUSG00000028680.14	Plk3	protein_coding	6.19795	6.37891	6.017	-0.084264	0.461527	decreased
ENSMUSG00000063698.9	Sfxn4	protein_coding	7.47764	7.60798	7.3473	-0.0502986	0.461727	decreased
ENSMUSG00000027223.15	Mapk8ip1	protein_coding	135.175	136.541	133.809	-0.029159	0.46176	decreased
ENSMUSG00000057541.14	Pus7	protein_coding	6.16263	6.2328	6.09246	-0.0328571	0.461918	decreased
ENSMUSG00000041624.10	Gucy1a2	protein_coding	5.03155	5.53715	4.52595	-0.290922	0.462288	decreased
ENSMUSG00000022892.11	App	protein_coding	512.798	522.041	503.554	-0.0520166	0.462638	decreased
ENSMUSG00000020589.17	Fam49a	protein_coding	58.7634	60.9976	56.5291	-0.109759	0.462904	decreased
ENSMUSG00000029781.7	Fkbp9	protein_coding	14.2713	14.4904	14.0521	-0.0443049	0.462976	decreased
ENSMUSG00000028354.13	Fmn2	protein_coding	16.7563	17.0481	16.4644	-0.0502609	0.464156	decreased
ENSMUSG00000098570.1	Gm27444	misc_RNA	18.1101	20.1616	16.0586	-0.328267	0.464206	decreased
ENSMUSG00000055041.8	Commd5	protein_coding	13.2084	13.5811	12.8356	-0.0814531	0.464235	decreased
ENSMUSG00000033569.17	Adgrb3	protein_coding	29.5418	29.8147	29.2689	-0.0266553	0.464519	decreased
ENSMUSG00000032410.13	Xrn1	protein_coding	5.20013	5.29503	5.10524	-0.052661	0.465067	decreased
ENSMUSG00000034951.10	Cog7	protein_coding	18.637	18.8301	18.444	-0.0298943	0.465669	decreased
ENSMUSG00000035237.7	Lcat	protein_coding	7.20731	7.36984	7.04478	-0.0650793	0.465673	decreased
ENSMUSG00000040495.4	Chrm4	protein_coding	14.5646	15.1946	13.9346	-0.124891	0.466292	decreased
ENSMUSG00000039318.12	Rab3gap2	protein_coding	17.0416	17.5417	16.5415	-0.0846929	0.466574	decreased
ENSMUSG00000019761.10	Krt10	protein_coding	12.2998	12.7811	11.8185	-0.112965	0.466781	decreased
ENSMUSG00000026470.14	Stx6	protein_coding	27.8973	28.3311	27.4636	-0.0448659	0.466878	decreased
ENSMUSG00000001156.9	Mxd1	protein_coding	6.41327	6.55545	6.27109	-0.0639786	0.467044	decreased
ENSMUSG00000020591.11	Ntsr2	protein_coding	58.3374	58.8901	57.7846	-0.0273392	0.467056	decreased
ENSMUSG00000027775.9	Mfsd1	protein_coding	9.52504	9.6294	9.42068	-0.0316147	0.467196	decreased
ENSMUSG00000007989.7	Fzd3	protein_coding	11.2582	11.6311	10.8853	-0.0956167	0.467993	decreased
ENSMUSG00000024074.7	Crim1	protein_coding	13.6111	14.2053	13.017	-0.126033	0.468252	decreased
ENSMUSG00000060988.12	Galnt13	protein_coding	6.53918	6.94782	6.13055	-0.180542	0.46837	decreased
ENSMUSG00000059495.14	Arhgef12	protein_coding	22.9317	23.6019	22.2616	-0.0843415	0.468431	decreased
ENSMUSG00000042331.13	Specc1	protein_coding	15.6642	16.2072	15.1213	-0.10005	0.468559	decreased
ENSMUSG00000021448.7	Shc3	protein_coding	17.9851	18.9148	17.0554	-0.149287	0.468633	decreased
ENSMUSG00000042446.16	Zmym4	protein_coding	9.46316	9.56929	9.35703	-0.0323622	0.468789	decreased
ENSMUSG00000041415.10	Dicer1	protein_coding	7.46134	7.59211	7.33057	-0.0505762	0.468839	decreased
ENSMUSG00000034928.16	Rnf44	protein_coding	46.5666	46.6795	46.4538	-0.00699146	0.469075	decreased
ENSMUSG00000037851.13	Iars	protein_coding	14.7555	15.035	14.476	-0.0546619	0.469527	decreased
ENSMUSG00000029394.11	Cdk2ap1	protein_coding	7.8732	8.19811	7.54829	-0.119141	0.469611	decreased
ENSMUSG00000036478.8	Btg1	protein_coding	12.755	13.4614	12.0485	-0.159979	0.470342	decreased
ENSMUSG00000055254.15	Ntrk2	protein_coding	120.895	124.489	117.301	-0.085795	0.47038	decreased
ENSMUSG00000022840.8	Adcy5	protein_coding	51.3238	54.6814	47.9661	-0.189035	0.470493	decreased
ENSMUSG00000049807.16	Arhgap23	protein_coding	38.6643	39.864	37.4645	-0.0895598	0.470495	decreased
ENSMUSG00000000131.15	Xpo6	protein_coding	21.9423	22.0616	21.823	-0.0156902	0.470706	decreased
ENSMUSG00000003518.13	Dusp3	protein_coding	61.2358	61.9832	60.4885	-0.0352148	0.470945	decreased
ENSMUSG00000034912.17	Mdga2	protein_coding	7.09275	7.51942	6.66608	-0.173782	0.471009	decreased
ENSMUSG00000025959.13	Klf7	protein_coding	8.45773	8.67165	8.24381	-0.0729964	0.471119	decreased
ENSMUSG00000041815.14	Poldip3	protein_coding	24.5756	24.7576	24.3936	-0.0213668	0.471172	decreased
ENSMUSG00000085278.1	RP23-133J9.5	antisense	7.65769	8.20842	7.10696	-0.207871	0.471389	decreased
ENSMUSG00000000632.13	Sez6	protein_coding	100.997	103.251	98.7432	-0.0644011	0.471503	decreased
ENSMUSG00000014837.15	RP23-127B8.5	protein_coding	9.52644	9.70535	9.34752	-0.0541961	0.471632	decreased
ENSMUSG00000034614.14	Pik3ip1	protein_coding	18.2511	18.598	17.9042	-0.0548495	0.472627	decreased
ENSMUSG00000035933.5	Cog5	protein_coding	7.27858	7.50725	7.04992	-0.090679	0.472825	decreased
ENSMUSG00000038369.14	Ncoa6	protein_coding	12.6174	12.8329	12.4019	-0.0492859	0.472953	decreased
ENSMUSG00000031985.9	Gnpat	protein_coding	20.4096	20.6086	20.2106	-0.0281344	0.473131	decreased
ENSMUSG00000027428.9	Rbbp9	protein_coding	15.3979	15.5552	15.2406	-0.0294772	0.473594	decreased
ENSMUSG00000063550.8	Nup98	protein_coding	6.68583	6.79168	6.57998	-0.0456853	0.473602	decreased
ENSMUSG00000063382.6	Bcl9l	protein_coding	10.574	10.6767	10.4713	-0.0280298	0.473718	decreased
ENSMUSG00000069601.14	Ank3	protein_coding	34.4214	35.2296	33.6132	-0.0677588	0.473733	decreased
ENSMUSG00000040297.12	Suco	protein_coding	7.99859	8.12595	7.87123	-0.0459462	0.474216	decreased
ENSMUSG00000010047.12	Hyal2	protein_coding	5.10006	5.19089	5.00922	-0.0513978	0.474388	decreased
ENSMUSG00000022340.15	Sybu	protein_coding	36.1299	36.5316	35.7283	-0.0320764	0.47476	decreased
ENSMUSG00000000223.13	Drp2	protein_coding	11.5941	11.8258	11.3625	-0.0576617	0.474766	decreased
ENSMUSG00000021140.9	Pcnx	protein_coding	13.9161	14.3563	13.476	-0.0912883	0.475069	decreased
ENSMUSG00000053870.7	Fpgt	protein_coding	6.28707	6.32653	6.24761	-0.0181108	0.475589	decreased
ENSMUSG00000021615.13	Xrcc4	protein_coding	6.09153	6.16727	6.0158	-0.0358746	0.476079	decreased
ENSMUSG00000041915.8	Ammecr1l	protein_coding	9.6058	9.70387	9.50773	-0.0294588	0.47614	decreased
ENSMUSG00000026701.15	Prdx6	protein_coding	120.137	123.653	116.622	-0.0844534	0.476284	decreased
ENSMUSG00000112117.1	Rmst	lincRNA	9.06517	9.81277	8.31758	-0.238497	0.477155	decreased
ENSMUSG00000020115.3	Tbk1	protein_coding	15.7075	15.9172	15.4977	-0.0385325	0.477375	decreased
ENSMUSG00000029208.16	Guf1	protein_coding	9.62141	9.72394	9.51887	-0.0307497	0.477509	decreased
ENSMUSG00000027194.16	Ttc17	protein_coding	9.9868	10.1051	9.86854	-0.0341679	0.477704	decreased
ENSMUSG00000016552.13	Foxred2	protein_coding	4.8528	4.95597	4.74964	-0.0613493	0.477787	decreased
ENSMUSG00000020315.18	Sptbn1	protein_coding	114.836	117.893	111.779	-0.0768248	0.478384	decreased
ENSMUSG00000102428.1	Pcdhga12	protein_coding	4.7853	4.96531	4.6053	-0.108588	0.478483	decreased
ENSMUSG00000021819.11	Zswim8	protein_coding	23.126	23.4237	22.8284	-0.0371413	0.478528	decreased
ENSMUSG00000061028.7	Clasrp	protein_coding	17.7421	18.1841	17.3001	-0.0718945	0.478643	decreased
ENSMUSG00000028990.13	Lzic	protein_coding	5.3505	5.51012	5.19088	-0.0861037	0.479304	decreased
ENSMUSG00000011658.15	Fuz	protein_coding	12.5045	12.9518	12.0571	-0.103277	0.479713	decreased
ENSMUSG00000032182.15	Yipf2	protein_coding	12.7792	13.0146	12.5438	-0.0531564	0.48026	decreased
ENSMUSG00000048747.14	RP23-313O9.1	protein_coding	4.90836	5.07099	4.74573	-0.0956375	0.480768	decreased
ENSMUSG00000037487.7	Ubr5	protein_coding	20.1468	20.6156	19.678	-0.0671481	0.480889	decreased
ENSMUSG00000049504.12	Proser1	protein_coding	5.44562	5.54015	5.35108	-0.0500958	0.480958	decreased
ENSMUSG00000069729.13	Arid1b	protein_coding	10.4614	10.6817	10.2411	-0.0607779	0.481441	decreased
ENSMUSG00000041220.10	Elovl6	protein_coding	10.8767	11.1043	10.6491	-0.0603919	0.481461	decreased
ENSMUSG00000048756.11	Foxo3	protein_coding	13.1346	13.3484	12.9209	-0.0469604	0.481516	decreased
ENSMUSG00000022680.14	Pdxdc1	protein_coding	29.9456	30.1211	29.7701	-0.0169136	0.481608	decreased
ENSMUSG00000028654.13	Mycl	protein_coding	8.20972	8.30716	8.11228	-0.0342485	0.48162	decreased
ENSMUSG00000033184.14	Tmed7	protein_coding	28.4322	29.329	27.5353	-0.0910472	0.482276	decreased
ENSMUSG00000024601.8	Isoc1	protein_coding	8.44024	8.72146	8.15901	-0.096175	0.48254	decreased
ENSMUSG00000027810.14	Eif2a	protein_coding	16.9319	17.0179	16.8458	-0.0146612	0.482658	decreased
ENSMUSG00000027329.9	Spef1	protein_coding	4.765	4.89049	4.63951	-0.0760056	0.48285	decreased
ENSMUSG00000041935.10	RP23-372O9.2	protein_coding	18.6208	18.9081	18.3335	-0.0445222	0.482929	decreased
ENSMUSG00000045639.14	Zfp629	protein_coding	8.87474	9.31762	8.43186	-0.144109	0.483719	decreased
ENSMUSG00000032383.7	Ppib	protein_coding	91.3857	92.4993	90.2721	-0.0351628	0.484363	decreased
ENSMUSG00000046598.14	Bdh1	protein_coding	26.2116	26.523	25.9003	-0.0342733	0.484466	decreased
ENSMUSG00000029385.14	Ccng2	protein_coding	16.6412	16.9151	16.3674	-0.0474895	0.484874	decreased
ENSMUSG00000020864.13	Ankrd40	protein_coding	43.6232	44.1651	43.0813	-0.0358461	0.484877	decreased
ENSMUSG00000020453.17	Patz1	protein_coding	12.6735	12.8133	12.5337	-0.031826	0.484979	decreased
ENSMUSG00000047888.10	Tnrc6b	protein_coding	6.72725	6.95897	6.49552	-0.099428	0.48514	decreased
ENSMUSG00000064036.15	Mro	protein_coding	7.0042	7.27882	6.72958	-0.113188	0.485174	decreased
ENSMUSG00000020608.7	Smc6	protein_coding	8.94838	9.05929	8.83746	-0.0357673	0.485281	decreased
ENSMUSG00000059182.7	Skap2	protein_coding	4.96389	5.10126	4.82652	-0.0798703	0.485929	decreased
ENSMUSG00000093280.1	Mir2861	miRNA	151.113	166.692	135.535	-0.298524	0.486053	decreased
ENSMUSG00000007050.17	Lsm2	protein_coding	10.2693	10.4875	10.051	-0.0613317	0.486251	decreased
ENSMUSG00000030016.14	Zfml	protein_coding	19.0538	19.4615	18.6461	-0.0617541	0.486435	decreased
ENSMUSG00000057982.8	Zfp809	protein_coding	5.71463	5.9035	5.52576	-0.0953968	0.486578	decreased
ENSMUSG00000016256.10	Ctsz	protein_coding	32.2995	32.9658	31.6332	-0.0595306	0.487594	decreased
ENSMUSG00000019837.8	Gtf3c6	protein_coding	15.5644	15.6718	15.4571	-0.0199013	0.487871	decreased
ENSMUSG00000025280.8	Polr3a	protein_coding	6.27336	6.41396	6.13276	-0.0646781	0.488064	decreased
ENSMUSG00000050605.17	Zfp61	protein_coding	7.17581	7.26033	7.0913	-0.0339857	0.488592	decreased
ENSMUSG00000031099.16	Smarca1	protein_coding	12.1451	12.2492	12.041	-0.0247284	0.488819	decreased
ENSMUSG00000039621.13	Prex1	protein_coding	29.7448	30.3788	29.1108	-0.0615136	0.489111	decreased
ENSMUSG00000029563.16	Foxp2	protein_coding	6.34596	6.63366	6.05826	-0.130903	0.489309	decreased
ENSMUSG00000028552.13	Eps15	protein_coding	71.8983	73.3939	70.4026	-0.0600314	0.489457	decreased
ENSMUSG00000042197.13	Zfp451	protein_coding	9.06425	9.13029	8.99821	-0.0210227	0.489688	decreased
ENSMUSG00000019528.18	Gyg	protein_coding	17.479	17.7751	17.183	-0.0488758	0.489709	decreased
ENSMUSG00000062906.12	Hdac10	protein_coding	5.12612	5.288	4.96423	-0.0911512	0.490045	decreased
ENSMUSG00000062591.5	Tubb4a	protein_coding	454.513	463.6	445.427	-0.0576926	0.490411	decreased
ENSMUSG00000047842.7	Diras2	protein_coding	83.9364	85.893	81.9798	-0.0672727	0.49069	decreased
ENSMUSG00000062054.7	Iah1	protein_coding	8.05722	8.37674	7.7377	-0.114484	0.491329	decreased
ENSMUSG00000029387.10	Gtf2h3	protein_coding	5.34642	5.44143	5.2514	-0.0512837	0.491499	decreased
ENSMUSG00000026965.12	Anapc2	protein_coding	32.9889	33.385	32.5927	-0.0346526	0.491818	decreased
ENSMUSG00000042642.13	Flad1	protein_coding	13.3075	13.4404	13.1747	-0.028806	0.492185	decreased
ENSMUSG00000054277.8	Arfgap3	protein_coding	8.26633	8.39579	8.13688	-0.0451904	0.492267	decreased
ENSMUSG00000053347.14	Zfp943	protein_coding	9.01722	9.12595	8.90849	-0.0347938	0.492354	decreased
ENSMUSG00000102543.5	Pcdhgc5	protein_coding	45.3141	47.5416	43.0866	-0.14195	0.492724	decreased
ENSMUSG00000070044.15	Fam149a	protein_coding	4.96093	5.07625	4.84561	-0.0670839	0.492762	decreased
ENSMUSG00000046922.7	Gpr6	protein_coding	9.06311	10.1914	7.9348	-0.361089	0.49332	decreased
ENSMUSG00000009030.14	Pdcl	protein_coding	11.8069	11.9135	11.7003	-0.0260599	0.493371	decreased
ENSMUSG00000026159.13	Agfg1	protein_coding	22.1116	22.6708	21.5523	-0.0729912	0.493381	decreased
ENSMUSG00000028517.8	Plpp3	protein_coding	97.1368	98.1728	96.1008	-0.0307744	0.493939	decreased
ENSMUSG00000031483.8	Erlin2	protein_coding	13.7395	13.9155	13.5635	-0.0369633	0.493943	decreased
ENSMUSG00000016386.15	Mpped2	protein_coding	18.8473	19.5632	18.1315	-0.109644	0.494364	decreased
ENSMUSG00000037818.16	RP23-200C3.1	protein_coding	5.11612	5.26847	4.96377	-0.0859468	0.494766	decreased
ENSMUSG00000027187.10	Cat	protein_coding	20.1367	20.5616	19.7119	-0.0608809	0.49486	decreased
ENSMUSG00000031229.16	Atrx	protein_coding	22.7975	23.2993	22.2958	-0.0635126	0.494912	decreased
ENSMUSG00000028246.13	Faxc	protein_coding	9.42698	9.99996	8.85399	-0.175594	0.495039	decreased
ENSMUSG00000001211.15	Agpat3	protein_coding	60.4541	61.5698	59.3384	-0.0532576	0.495118	decreased
ENSMUSG00000045045.7	Lrfn4	protein_coding	14.7723	14.9904	14.5542	-0.0426034	0.495302	decreased
ENSMUSG00000043323.16	Fbrsl1	protein_coding	16.9502	17.176	16.7245	-0.0384311	0.495438	decreased
ENSMUSG00000044791.16	Setd2	protein_coding	10.3629	10.5796	10.1461	-0.0603573	0.495502	decreased
ENSMUSG00000022770.16	Dlg1	protein_coding	42.4178	42.9929	41.8428	-0.0391202	0.496361	decreased
ENSMUSG00000024780.7	Cdc37l1	protein_coding	39.5277	40.2554	38.8001	-0.0531195	0.497029	decreased
ENSMUSG00000031538.6	Plat	protein_coding	10.8981	11.2472	10.549	-0.0924676	0.497438	decreased
ENSMUSG00000022433.19	Csnk1e	protein_coding	51.0661	51.4425	50.6897	-0.0212672	0.497585	decreased
ENSMUSG00000032827.15	Ppp1r9a	protein_coding	39.2494	40.3409	38.1578	-0.0802652	0.497615	decreased
ENSMUSG00000037503.12	Fam168b	protein_coding	73.7992	74.4818	73.1165	-0.0266909	0.497844	decreased
ENSMUSG00000033159.14	Cnppd1	protein_coding	14.4792	14.8487	14.1096	-0.0736594	0.498045	decreased
ENSMUSG00000025870.10	Arl10	protein_coding	13.2409	13.5608	12.921	-0.069721	0.498146	decreased
ENSMUSG00000021619.6	Atg10	protein_coding	6.23668	6.38695	6.0864	-0.0695372	0.498348	decreased
ENSMUSG00000054469.13	Lclat1	protein_coding	10.297	10.4566	10.1373	-0.0447402	0.499087	decreased
ENSMUSG00000021244.15	Ylpm1	protein_coding	18.8564	19.3047	18.4082	-0.0686037	0.499295	decreased
ENSMUSG00000057335.11	Cep170	protein_coding	16.071	16.5107	15.6312	-0.0789757	0.49969	decreased
ENSMUSG00000058318.15	Phf21a	protein_coding	10.5298	10.7496	10.3099	-0.060247	0.49972	decreased
ENSMUSG00000006676.16	Usp19	protein_coding	28.898	29.1775	28.6186	-0.0278998	0.499949	decreased
ENSMUSG00000032500.10	Dclk3	protein_coding	15.102	15.7282	14.4758	-0.119707	0.500585	decreased
ENSMUSG00000047153.4	Khnyn	protein_coding	5.34275	5.41447	5.27104	-0.0387334	0.500843	decreased
ENSMUSG00000036990.13	Otud4	protein_coding	12.7391	12.8987	12.5795	-0.0361549	0.501438	decreased
ENSMUSG00000028898.15	Trnau1ap	protein_coding	11.6739	11.8835	11.4644	-0.0517991	0.501702	decreased
ENSMUSG00000029050.15	Ski	protein_coding	35.6113	35.8532	35.3694	-0.0195988	0.501715	decreased
ENSMUSG00000057147.13	Dph6	protein_coding	8.30906	8.39736	8.22075	-0.030667	0.501925	decreased
ENSMUSG00000028893.8	Sesn2	protein_coding	4.72243	4.77916	4.6657	-0.0346645	0.502434	decreased
ENSMUSG00000026037.14	Orc2	protein_coding	9.29413	9.42897	9.15929	-0.0418654	0.502486	decreased
[truncated: 8,001 more rows]

## Sheet: Hippo
Gene_ID	Gene_name	Class	Average	Control average	Suscept average	Log2Fold	P value	Increase / Decrease
ENSMUSG00000017119.19	Nbr1	protein_coding	41.3546	42.2735	40.4356	-0.0641287	0.00135943	decreased
ENSMUSG00000074782.3	RP24-230J5.2	antisense	6.09671	6.33215	5.86126	-0.111485	0.00158049	decreased
ENSMUSG00000057691.8	Zfp746	protein_coding	8.28262	8.51256	8.05268	-0.0801247	0.0016203	decreased
ENSMUSG00000049800.13	Sertad2	protein_coding	5.25712	5.59149	4.92276	-0.183765	0.00192758	decreased
ENSMUSG00000037822.12	Smim14	protein_coding	70.7085	71.3905	70.0265	-0.0278325	0.0022171	decreased
ENSMUSG00000004455.16	Ppp1cc	protein_coding	25.5137	26.373	24.6544	-0.0972164	0.0025865	decreased
ENSMUSG00000026662.13	Sephs1	protein_coding	7.62764	7.9802	7.27508	-0.133461	0.00277207	decreased
ENSMUSG00000030213.12	Atf7ip	protein_coding	12.4714	12.9587	11.9842	-0.112795	0.00282801	decreased
ENSMUSG00000025321.14	Itgb8	protein_coding	8.85394	9.3679	8.33999	-0.167679	0.00355116	decreased
ENSMUSG00000021598.9	Med10	protein_coding	26.1368	26.9889	25.2846	-0.094109	0.00423439	decreased
ENSMUSG00000085389.7	RP23-198O15.4	lincRNA	10.1488	11.8022	8.49544	-0.474295	0.00459276	decreased
ENSMUSG00000087687.3	Pet100	protein_coding	38.5503	40.8967	36.2039	-0.175838	0.00500528	decreased
ENSMUSG00000015749.12	Anp32e	protein_coding	36.8406	38.4408	35.2404	-0.125408	0.00564285	decreased
ENSMUSG00000028698.13	Pik3r3	protein_coding	12.5562	13.1022	12.0101	-0.125561	0.00574437	decreased
ENSMUSG00000037434.7	Slc30a1	protein_coding	10.5195	10.9766	10.0624	-0.125455	0.00653544	decreased
ENSMUSG00000027422.15	Rrbp1	protein_coding	10.3524	10.5915	10.1134	-0.0666395	0.00692902	decreased
ENSMUSG00000043962.16	Thrap3	protein_coding	21.8573	22.7356	20.979	-0.116007	0.00753131	decreased
ENSMUSG00000050953.10	Gja1	protein_coding	81.9039	86.3354	77.4723	-0.156272	0.00851003	decreased
ENSMUSG00000020519.5	Sap30l	protein_coding	21.0964	22.068	20.1247	-0.132989	0.00896508	decreased
ENSMUSG00000032407.14	U2surp	protein_coding	17.1077	17.7323	16.4832	-0.105386	0.0090844	decreased
ENSMUSG00000042606.9	Hirip3	protein_coding	8.66151	9.09122	8.2318	-0.143266	0.0116717	decreased
ENSMUSG00000025323.10	Sp4	protein_coding	5.50789	5.81694	5.19883	-0.162072	0.0118068	decreased
ENSMUSG00000044708.5	Kcnj10	protein_coding	40.1876	42.8459	37.5293	-0.191139	0.0118914	decreased
ENSMUSG00000030788.16	Rnf141	protein_coding	22.4296	23.3638	21.4954	-0.120249	0.0120133	decreased
ENSMUSG00000047766.15	Lrrc49	protein_coding	21.4136	22.2111	20.6161	-0.107509	0.0120786	decreased
ENSMUSG00000106175.1	Gm44313	miRNA	89.4022	106.173	72.6317	-0.547741	0.0121599	decreased
ENSMUSG00000024411.9	Aqp4	protein_coding	26.1971	29.1612	23.233	-0.327876	0.0121833	decreased
ENSMUSG00000022668.10	Gtpbp8	protein_coding	9.00456	9.15662	8.8525	-0.0487297	0.0123043	decreased
ENSMUSG00000051238.6	Swsap1	protein_coding	7.1031	7.35983	6.84637	-0.104333	0.0123739	decreased
ENSMUSG00000024892.16	Pcx	protein_coding	18.7345	19.64	17.829	-0.139564	0.0125295	decreased
ENSMUSG00000085438.1	RP23-22A15.2	lincRNA	72.3366	76.7257	67.9475	-0.175288	0.0128335	decreased
ENSMUSG00000024030.6	Abcg1	protein_coding	17.2127	18.3072	16.1181	-0.183729	0.0131796	decreased
ENSMUSG00000026074.15	Map4k4	protein_coding	28.8251	31.6298	26.0203	-0.281647	0.0135824	decreased
ENSMUSG00000030421.9	Uri1	protein_coding	16.3708	16.8195	15.922	-0.0791133	0.014067	decreased
ENSMUSG00000000420.15	Galnt1	protein_coding	12.9723	13.3631	12.5815	-0.0869508	0.0141011	decreased
ENSMUSG00000085069.2	RP23-360O1.1	antisense	6.14222	6.54157	5.74286	-0.187867	0.0141492	decreased
ENSMUSG00000030180.15	Kdm5a	protein_coding	5.84749	6.07311	5.62187	-0.111385	0.0147367	decreased
ENSMUSG00000028538.12	St3gal3	protein_coding	21.1647	21.5797	20.7497	-0.0565889	0.0148767	decreased
ENSMUSG00000072946.12	Ptgr2	protein_coding	14.6763	15.4875	13.865	-0.15966	0.0151621	decreased
ENSMUSG00000025666.16	Tmem47	protein_coding	43.7742	45.8976	41.6508	-0.140073	0.0152207	decreased
ENSMUSG00000038544.14	Inip	protein_coding	6.59737	6.91328	6.28146	-0.138269	0.0153328	decreased
ENSMUSG00000011158.8	Brf1	protein_coding	14.4317	14.8635	13.9999	-0.0863541	0.0158195	decreased
ENSMUSG00000039159.16	Ube2h	protein_coding	20.3694	20.6871	20.0517	-0.0450045	0.0159026	decreased
ENSMUSG00000021500.17	Ddx46	protein_coding	15.9361	16.4109	15.4612	-0.085999	0.0171883	decreased
ENSMUSG00000026655.15	Fam107b	protein_coding	10.3835	11.1866	9.58045	-0.223611	0.017353	decreased
ENSMUSG00000019857.7	Asf1a	protein_coding	10.0197	10.8523	9.18718	-0.240303	0.0183415	decreased
ENSMUSG00000021256.5	Vash1	protein_coding	9.15545	10.0101	8.30079	-0.270139	0.0184034	decreased
ENSMUSG00000026615.14	Eprs	protein_coding	21.0296	21.9045	20.1548	-0.120106	0.0189921	decreased
ENSMUSG00000019843.14	Fyn	protein_coding	58.2232	60.4045	56.0418	-0.108152	0.0209208	decreased
ENSMUSG00000024978.10	Gpam	protein_coding	14.1277	15.011	13.2445	-0.180627	0.0210234	decreased
ENSMUSG00000036790.5	Slitrk2	protein_coding	9.02482	9.63252	8.41712	-0.194586	0.0226434	decreased
ENSMUSG00000032571.14	Pik3r4	protein_coding	9.42478	9.77524	9.07431	-0.107343	0.0228291	decreased
ENSMUSG00000001911.16	Nfix	protein_coding	67.7434	71.8926	63.5943	-0.176946	0.0229709	decreased
ENSMUSG00000035133.9	Arhgap5	protein_coding	36.7002	38.0245	35.3759	-0.10416	0.0232723	decreased
ENSMUSG00000027784.10	Ppm1l	protein_coding	15.81	16.9557	14.6643	-0.209465	0.0235502	decreased
ENSMUSG00000060961.14	Slc4a4	protein_coding	32.8092	34.3978	31.2207	-0.139813	0.0235641	decreased
ENSMUSG00000018800.14	Abca5	protein_coding	7.78766	8.16653	7.40878	-0.140488	0.0244018	decreased
ENSMUSG00000051242.1	Pcdhb9	protein_coding	4.75411	4.91623	4.59199	-0.0984319	0.0248956	decreased
ENSMUSG00000020864.13	Ankrd40	protein_coding	41.2248	42.9339	39.5156	-0.119693	0.0250204	decreased
ENSMUSG00000043496.7	Tril	protein_coding	11.6417	12.3036	10.9798	-0.164233	0.0251427	decreased
ENSMUSG00000047603.9	Zfp235	protein_coding	5.5027	5.68819	5.3172	-0.0973012	0.0251529	decreased
ENSMUSG00000021589.13	Rhobtb3	protein_coding	6.08282	6.42469	5.74096	-0.162336	0.0252648	decreased
ENSMUSG00000033983.13	Coil	protein_coding	7.82651	8.01989	7.63312	-0.0713102	0.0252876	decreased
ENSMUSG00000022255.16	Mtdh	protein_coding	14.4908	14.895	14.0865	-0.0805147	0.0263297	decreased
ENSMUSG00000066607.5	RP24-78F21.4	protein_coding	99.8569	101.513	98.2004	-0.0478679	0.0266856	decreased
ENSMUSG00000032479.15	Map4	protein_coding	169.98	174.355	165.604	-0.0742901	0.0268943	decreased
ENSMUSG00000037656.9	Slc20a2	protein_coding	17.4801	18.4412	16.5191	-0.158795	0.0271255	decreased
ENSMUSG00000089665.2	Fcor	protein_coding	13.0989	14.4281	11.7697	-0.2938	0.0276117	decreased
ENSMUSG00000060090.16	Rp2	protein_coding	4.69215	5.01909	4.36522	-0.201374	0.0281504	decreased
ENSMUSG00000066900.11	Suds3	protein_coding	44.8107	45.1069	44.5146	-0.0190717	0.0285279	decreased
ENSMUSG00000039086.9	Ss18l1	protein_coding	15.7303	15.9421	15.5185	-0.0388495	0.0287139	decreased
ENSMUSG00000017264.16	Exosc10	protein_coding	15.6601	16.1261	15.1941	-0.0858832	0.0294686	decreased
ENSMUSG00000019055.15	Plod1	protein_coding	6.6074	6.95701	6.25779	-0.152816	0.0295873	decreased
ENSMUSG00000022040.8	Ephx2	protein_coding	9.15521	9.64239	8.66803	-0.153687	0.0298763	decreased
ENSMUSG00000031967.15	Afg3l1	protein_coding	7.28149	7.69873	6.86425	-0.165519	0.0308809	decreased
ENSMUSG00000027569.15	Mrgbp	protein_coding	10.0655	10.5325	9.59849	-0.133963	0.0311852	decreased
ENSMUSG00000031618.13	Nr3c2	protein_coding	30.4636	32.3475	28.5796	-0.178667	0.0313437	decreased
ENSMUSG00000028990.13	Lzic	protein_coding	4.67727	5.03009	4.32445	-0.218068	0.0313842	decreased
ENSMUSG00000002279.18	Lmf1	protein_coding	8.10222	8.56938	7.63505	-0.166554	0.0315667	decreased
ENSMUSG00000005089.15	Slc1a2	protein_coding	243.078	262.312	223.843	-0.228796	0.0315822	decreased
ENSMUSG00000024190.6	Dusp1	protein_coding	10.6145	11.1464	10.0827	-0.144696	0.0320474	decreased
ENSMUSG00000058325.6	Dock1	protein_coding	5.15469	5.3743	4.93508	-0.123004	0.0320832	decreased
ENSMUSG00000030019.6	Fbxl14	protein_coding	11.3304	11.5948	11.066	-0.06734	0.0328036	decreased
ENSMUSG00000050199.13	Lgr4	protein_coding	7.97405	8.29709	7.651	-0.116956	0.0335324	decreased
ENSMUSG00000033577.18	Myo6	protein_coding	19.9378	21.4157	18.4599	-0.214274	0.0335668	decreased
ENSMUSG00000015305.6	Sash1	protein_coding	13.9396	15.1897	12.6894	-0.259469	0.0337165	decreased
ENSMUSG00000022106.14	Rcbtb2	protein_coding	10.6655	11.2625	10.0686	-0.161657	0.0338001	decreased
ENSMUSG00000044791.16	Setd2	protein_coding	10.1969	10.6449	9.74901	-0.12683	0.0342025	decreased
ENSMUSG00000061136.14	Prpf40a	protein_coding	12.3034	12.6888	11.918	-0.0904175	0.0342764	decreased
ENSMUSG00000037890.13	Wdr19	protein_coding	5.25371	5.56052	4.9469	-0.168695	0.0345792	decreased
ENSMUSG00000040151.9	Hs2st1	protein_coding	11.0222	11.1871	10.8574	-0.0431487	0.0352912	decreased
ENSMUSG00000110669.1	RP24-366L10.3	processed_pseudogene	61.8428	78.8929	44.7928	-0.816627	0.0354957	decreased
ENSMUSG00000041617.10	Ccdc74a	protein_coding	10.6923	11.3919	9.99263	-0.189076	0.0355633	decreased
ENSMUSG00000000594.7	Gm2a	protein_coding	16.4051	16.701	16.1093	-0.0520408	0.0356725	decreased
ENSMUSG00000030795.18	Fus	protein_coding	115.715	120.551	110.88	-0.120649	0.0369685	decreased
ENSMUSG00000021939.8	Ctsb	protein_coding	123.004	124.899	121.109	-0.044452	0.0372216	decreased
ENSMUSG00000034557.14	Zfyve9	protein_coding	19.9062	20.2073	19.6051	-0.0436476	0.0374409	decreased
ENSMUSG00000038002.8	Cramp1l	protein_coding	6.42556	6.5238	6.32731	-0.0441203	0.0375856	decreased
ENSMUSG00000043391.9	2510009E07Rik	protein_coding	13.4962	13.8589	13.1334	-0.0775758	0.0378455	decreased
[truncated: 9,901 more rows]
