# Supplementary material for: Animal models for the study of depressive disorder
Source: CNS Neurosci Ther. 2021 Mar 1;27(6):633–42. doi: 10.1111/cns.13622 (PMC8111503; doi:10.1111/cns.13622)
Supplement: Supplementary file 4 — Table S4 [file CNS-27-633-s007.xlsx]

## Sheet: PFC
Gene_ID	Gene_name	Class	Average	Sham average	SNI average	Log2Fold	P value	Increase / Decrease
ENSMUSG00000055116.8	Arntl	protein_coding	16.742	17.4784	16.0056	-0.126995	0.00265661	decreased
ENSMUSG00000045903.8	Npas4	protein_coding	6.96946	8.82522	5.1137	-0.787264	0.00433069	decreased
ENSMUSG00000003746.16	Man1a	protein_coding	12.5304	13.2797	11.7811	-0.172749	0.00470849	decreased
ENSMUSG00000028847.8	Trappc3	protein_coding	37.6172	39.384	35.8504	-0.135622	0.0055872	decreased
ENSMUSG00000024218.12	Taf11	protein_coding	22.1072	23.0013	21.2132	-0.116751	0.00946775	decreased
ENSMUSG00000058152.7	Chsy3	protein_coding	4.58111	5.20317	3.95905	-0.394236	0.0107398	decreased
ENSMUSG00000063172.13	Hspb11	protein_coding	9.63522	10.2021	9.06829	-0.16997	0.0134877	decreased
ENSMUSG00000023074.11	Mospd1	protein_coding	4.84974	5.3456	4.35387	-0.296054	0.0140464	decreased
ENSMUSG00000096972.7	Gm26883	lincRNA	4.71393	4.85734	4.57051	-0.0878098	0.0149228	decreased
ENSMUSG00000005625.15	Psmd4	protein_coding	77.2747	79.7709	74.7785	-0.0932393	0.0155932	decreased
ENSMUSG00000053214.7	RP23-224J9.3	processed_transcript	4.76662	5.3822	4.15103	-0.374728	0.016077	decreased
ENSMUSG00000047907.11	Tshz2	protein_coding	6.4631	6.81082	6.11538	-0.155387	0.0169765	decreased
ENSMUSG00000097785.1	B230217O12Rik	lincRNA	6.88356	7.37508	6.39203	-0.206386	0.0171201	decreased
ENSMUSG00000072640.11	Lyrm9	protein_coding	6.24208	6.51262	5.97154	-0.125136	0.0176294	decreased
ENSMUSG00000030094.8	Xpc	protein_coding	5.77368	6.0103	5.53705	-0.118319	0.0186662	decreased
ENSMUSG00000032397.7	Tipin	protein_coding	11.7321	13.184	10.2803	-0.358907	0.0192401	decreased
ENSMUSG00000032551.7	RP23-438P19.2	protein_coding	7.17822	7.72877	6.62766	-0.221739	0.0193483	decreased
ENSMUSG00000020423.6	Btg2	protein_coding	5.67751	7.07655	4.27846	-0.725954	0.0195396	decreased
ENSMUSG00000022338.7	Eny2	protein_coding	43.6907	47.6304	39.7509	-0.260895	0.0204281	decreased
ENSMUSG00000031584.16	Gsr	protein_coding	10.0744	10.4798	9.66889	-0.116192	0.0206588	decreased
ENSMUSG00000002064.10	Sdf2	protein_coding	34.4521	35.8584	33.0459	-0.117843	0.0211061	decreased
ENSMUSG00000028007.13	Snx7	protein_coding	10.5296	11.0807	9.97858	-0.151145	0.0213089	decreased
ENSMUSG00000030795.18	Fus	protein_coding	143.67	151.624	135.715	-0.159916	0.0216838	decreased
ENSMUSG00000116081.1	RP23-250O18.1	TEC	5.00679	5.2204	4.79317	-0.123179	0.0217893	decreased
ENSMUSG00000038070.15	Cntln	protein_coding	5.15427	5.39167	4.91686	-0.132995	0.0222711	decreased
ENSMUSG00000051730.15	Mettl5	protein_coding	8.22205	8.85243	7.59166	-0.221658	0.0226998	decreased
ENSMUSG00000031516.11	Dctn6	protein_coding	49.3185	52.1458	46.4913	-0.16559	0.0232327	decreased
ENSMUSG00000029038.9	Ssu72	protein_coding	47.2066	49.1403	45.2728	-0.118261	0.0243096	decreased
ENSMUSG00000026096.14	Osgepl1	protein_coding	6.52302	6.94659	6.09944	-0.187628	0.0245409	decreased
ENSMUSG00000085609.1	RP23-143A14.3	processed_transcript	7.13937	8.18342	6.09533	-0.424999	0.0246893	decreased
ENSMUSG00000026554.15	Dcaf8	protein_coding	50.3993	51.7773	49.0213	-0.078911	0.0247266	decreased
ENSMUSG00000040370.13	Etfrf1	protein_coding	10.5222	11.2289	9.81556	-0.194068	0.0256173	decreased
ENSMUSG00000054455.4	Vapb	protein_coding	19.4632	20.0104	18.9161	-0.0811355	0.0267668	decreased
ENSMUSG00000022321.15	Cdh10	protein_coding	23.7643	25.6537	21.8749	-0.229886	0.0269623	decreased
ENSMUSG00000031409.1	Tceal6	protein_coding	48.2167	50.536	45.8974	-0.138899	0.0270287	decreased
ENSMUSG00000042460.5	C1galt1	protein_coding	4.57155	4.83934	4.30376	-0.169212	0.0280599	decreased
ENSMUSG00000030421.9	Uri1	protein_coding	13.8305	14.5215	13.1396	-0.144264	0.0288209	decreased
ENSMUSG00000029513.14	Prkab1	protein_coding	5.93953	6.45454	5.42453	-0.250816	0.0289472	decreased
ENSMUSG00000025722.16	Wdr73	protein_coding	10.9127	11.6073	10.2181	-0.183907	0.0302929	decreased
ENSMUSG00000033272.12	Slc35a4	protein_coding	40.1855	44.4972	35.8738	-0.310783	0.0308708	decreased
ENSMUSG00000034912.17	Mdga2	protein_coding	10.7636	11.4382	10.0889	-0.181081	0.032289	decreased
ENSMUSG00000043510.12	Hscb	protein_coding	5.53159	5.86997	5.19321	-0.176727	0.0323213	decreased
ENSMUSG00000070498.3	Tmem132b	protein_coding	24.1835	24.9833	23.3838	-0.0954517	0.0330901	decreased
ENSMUSG00000041625.15	Ggact	protein_coding	10.4215	11.2797	9.56325	-0.238154	0.0338992	decreased
ENSMUSG00000044550.11	Tceal3	protein_coding	78.8332	81.9083	75.7581	-0.11261	0.0339195	decreased
ENSMUSG00000034278.3	Dnajc17	protein_coding	9.28243	9.89134	8.67351	-0.189551	0.0340334	decreased
ENSMUSG00000073367.4	Gm10493	pseudogene	8.57672	9.44591	7.70752	-0.293424	0.0341746	decreased
ENSMUSG00000052430.15	Bmpr1b	protein_coding	7.40347	7.90104	6.9059	-0.194214	0.0344782	decreased
ENSMUSG00000028773.8	Fabp3	protein_coding	58.4152	61.9443	54.8862	-0.174528	0.034845	decreased
ENSMUSG00000030987.5	Stim1	protein_coding	32.3022	33.2688	31.3356	-0.0863672	0.0350254	decreased
ENSMUSG00000024926.9	Kat5	protein_coding	27.3757	28.0327	26.7188	-0.069252	0.0355364	decreased
ENSMUSG00000073877.10	RP23-388P16.4	protein_coding	4.71924	5.13544	4.30304	-0.25513	0.0362791	decreased
ENSMUSG00000042851.17	Zc3h6	protein_coding	4.68529	5.06496	4.30561	-0.234334	0.0368855	decreased
ENSMUSG00000031917.12	Nip7	protein_coding	12.8348	14.039	11.6307	-0.271499	0.0374939	decreased
ENSMUSG00000058655.9	Eif4b	protein_coding	66.1735	69.1656	63.1814	-0.130554	0.0377643	decreased
ENSMUSG00000033554.17	Dph5	protein_coding	6.05949	6.33177	5.78721	-0.129738	0.0379653	decreased
ENSMUSG00000113313.1	RP23-241N10.1	antisense	4.21507	4.66159	3.76855	-0.30681	0.0387824	decreased
ENSMUSG00000025512.15	Chid1	protein_coding	14.6077	15.2282	13.9871	-0.12265	0.0391523	decreased
ENSMUSG00000066829.7	Zfp810	protein_coding	5.88899	6.43664	5.34134	-0.269106	0.0398315	decreased
ENSMUSG00000044795.12	Cyb5d1	protein_coding	9.11793	9.53266	8.7032	-0.131334	0.0399808	decreased
ENSMUSG00000031937.7	Vstm5	protein_coding	5.59096	5.98668	5.19524	-0.204566	0.0401407	decreased
ENSMUSG00000061731.9	Ext1	protein_coding	7.39063	7.71006	7.0712	-0.124786	0.0405352	decreased
ENSMUSG00000021139.17	RP23-315C11.7	protein_coding	16.3055	17.2253	15.3856	-0.162947	0.0410805	decreased
ENSMUSG00000034453.8	Polr3b	protein_coding	4.45896	4.69911	4.2188	-0.155554	0.0411965	decreased
ENSMUSG00000068739.13	Sars	protein_coding	94.7163	97.1966	92.236	-0.0755757	0.0419802	decreased
ENSMUSG00000079480.3	Pin4	protein_coding	15.4958	16.4215	14.5702	-0.172565	0.042036	decreased
ENSMUSG00000062376.7	Borcs7	protein_coding	8.45111	8.84561	8.05661	-0.134789	0.0431991	decreased
ENSMUSG00000034813.17	Grip1	protein_coding	7.6314	7.92194	7.34086	-0.109904	0.0432326	decreased
ENSMUSG00000032305.15	Fam219b	protein_coding	5.9173	6.1668	5.6678	-0.121732	0.0433842	decreased
ENSMUSG00000045691.14	Thtpa	protein_coding	9.2093	9.59352	8.82508	-0.120452	0.0443529	decreased
ENSMUSG00000034789.8	Rab24	protein_coding	42.527	44.4776	40.5765	-0.132433	0.0452202	decreased
ENSMUSG00000020022.16	Ndufa12	protein_coding	79.1951	81.8347	76.5555	-0.0962069	0.0452909	decreased
ENSMUSG00000085389.7	RP23-198O15.4	lincRNA	7.736	8.33446	7.13755	-0.22366	0.0469022	decreased
ENSMUSG00000008373.16	Prpf31	protein_coding	16.2661	17.124	15.4082	-0.152317	0.0469293	decreased
ENSMUSG00000004945.15	Tmem242	protein_coding	31.6834	33.2429	30.1239	-0.142137	0.0472615	decreased
ENSMUSG00000028901.13	Gmeb1	protein_coding	6.89964	7.23168	6.56761	-0.138962	0.0478319	decreased
ENSMUSG00000036775.12	Decr2	protein_coding	15.2244	15.6671	14.7816	-0.0839341	0.0479439	decreased
ENSMUSG00000055067.15	Smyd3	protein_coding	10.6016	11.0487	10.1544	-0.121766	0.0483981	decreased
ENSMUSG00000028289.12	Epha7	protein_coding	19.1395	20.7239	17.5551	-0.239399	0.0496439	decreased
ENSMUSG00000097454.1	Gm26892	lincRNA	7.76849	8.26329	7.27368	-0.18403	0.0496473	decreased
ENSMUSG00000049751.6	Rpl36al	protein_coding	76.9457	83.0541	70.8373	-0.229542	0.0499842	decreased
ENSMUSG00000049091.6	Sephs2	protein_coding	9.10933	9.49287	8.72579	-0.12156	0.0501837	decreased
ENSMUSG00000039018.15	Mtg1	protein_coding	13.2857	13.7148	12.8566	-0.0932299	0.0503849	decreased
ENSMUSG00000087644.1	RP23-54C14.5	antisense	240.654	252.555	228.753	-0.142808	0.0514108	decreased
ENSMUSG00000062963.10	Ufc1	protein_coding	56.5862	58.515	54.6573	-0.098394	0.0517228	decreased
ENSMUSG00000037573.5	Tob1	protein_coding	12.1164	12.9972	11.2357	-0.210117	0.0520128	decreased
ENSMUSG00000022466.6	Rpap3	protein_coding	13.5656	14.2394	12.8917	-0.143442	0.0523885	decreased
ENSMUSG00000056771.7	RP24-363O21.4	lincRNA	4.55128	4.86912	4.23344	-0.201829	0.0526054	decreased
ENSMUSG00000020483.14	Dynll2	protein_coding	262.921	277.129	248.713	-0.156077	0.05275	decreased
ENSMUSG00000049624.14	Slc17a5	protein_coding	7.11573	7.35758	6.87389	-0.0981059	0.0529582	decreased
ENSMUSG00000022526.8	Zfp251	protein_coding	11.5595	11.8554	11.2637	-0.0738679	0.0530734	decreased
ENSMUSG00000034345.14	Gtf2h5	protein_coding	44.5973	46.5723	42.6224	-0.127861	0.0531457	decreased
ENSMUSG00000039901.9	9130011E15Rik	protein_coding	8.7068	9.07857	8.33502	-0.12328	0.0546869	decreased
ENSMUSG00000028798.16	Eif3i	protein_coding	83.6456	85.3974	81.8938	-0.0604365	0.0552076	decreased
ENSMUSG00000008301.11	Phax	protein_coding	19.417	20.0785	18.7556	-0.0983339	0.0566591	decreased
ENSMUSG00000087467.1	RP23-353O20.2	antisense	8.56053	10.0111	7.11	-0.493675	0.0568358	decreased
ENSMUSG00000028568.16	Btf3l4	protein_coding	9.36492	10.0194	8.71049	-0.201963	0.057054	decreased
ENSMUSG00000085622.9	RP24-273K21.3	processed_transcript	7.64533	8.12001	7.17065	-0.179378	0.0571689	decreased
ENSMUSG00000024190.6	Dusp1	protein_coding	12.7176	15.5589	9.87624	-0.655706	0.0583792	decreased
ENSMUSG00000045411.16	AC152939.2	protein_coding	19.7635	20.5353	18.9917	-0.112731	0.058627	decreased
ENSMUSG00000024414.13	Mrpl27	protein_coding	38.9624	40.4249	37.4999	-0.10836	0.0586998	decreased
ENSMUSG00000036533.8	Cdc42ep3	protein_coding	5.68225	5.98168	5.38282	-0.152189	0.0588251	decreased
ENSMUSG00000062110.14	Scfd2	protein_coding	5.72086	6.00665	5.43506	-0.144265	0.0589692	decreased
ENSMUSG00000093536.7	Smim17	protein_coding	5.44051	5.86136	5.01967	-0.223642	0.0591343	decreased
ENSMUSG00000097040.6	RP23-388A19.6	processed_transcript	8.73504	9.24556	8.22452	-0.16883	0.0592452	decreased
ENSMUSG00000000295.13	Hddc2	protein_coding	11.6144	12.2646	10.9641	-0.161717	0.0604783	decreased
ENSMUSG00000026088.15	Mitd1	protein_coding	5.04896	5.3653	4.73263	-0.181018	0.0605412	decreased
ENSMUSG00000071860.1	2900055J20Rik	protein_coding	9.03011	9.82641	8.23381	-0.255105	0.061005	decreased
ENSMUSG00000022022.3	Mtrf1	protein_coding	5.695	6.12692	5.26307	-0.219257	0.0611228	decreased
ENSMUSG00000033790.11	Tubgcp5	protein_coding	10.0263	10.4118	9.64087	-0.110985	0.0614872	decreased
ENSMUSG00000045875.13	Adra1a	protein_coding	6.21716	6.34947	6.08484	-0.0614157	0.0616645	decreased
ENSMUSG00000034430.16	Zxdc	protein_coding	6.24683	6.44162	6.05204	-0.0900025	0.0617436	decreased
ENSMUSG00000031144.15	Syp	protein_coding	540.964	563.125	518.804	-0.118263	0.0619189	decreased
ENSMUSG00000000253.13	Gmpr	protein_coding	20.6582	21.5045	19.8119	-0.118269	0.0619967	decreased
ENSMUSG00000036371.6	Serbp1	protein_coding	88.3261	92.3151	84.337	-0.1304	0.0631557	decreased
ENSMUSG00000038630.8	Zkscan16	protein_coding	25.5526	27.1442	23.9611	-0.179947	0.0637694	decreased
ENSMUSG00000021646.9	Mccc2	protein_coding	8.79647	9.18481	8.40812	-0.127467	0.064081	decreased
ENSMUSG00000050697.9	Prkaa1	protein_coding	7.22235	7.54306	6.90164	-0.128211	0.0646429	decreased
ENSMUSG00000034194.17	R3hcc1	protein_coding	9.84721	10.357	9.33738	-0.149522	0.0647738	decreased
ENSMUSG00000039745.8	Htatip2	protein_coding	6.51905	6.99383	6.04427	-0.210515	0.0649116	decreased
ENSMUSG00000038954.14	Supt3	protein_coding	8.63558	8.90782	8.36335	-0.0909926	0.0650957	decreased
ENSMUSG00000024844.14	Banf1	protein_coding	43.6912	44.7175	42.6649	-0.0677899	0.0657259	decreased
ENSMUSG00000005774.12	Rfx5	protein_coding	5.19795	5.37679	5.01911	-0.0993139	0.0657836	decreased
ENSMUSG00000015243.4	Abca1	protein_coding	5.71823	5.93988	5.49658	-0.1119	0.0659521	decreased
ENSMUSG00000039431.16	Mtmr7	protein_coding	32.4636	33.9672	30.9599	-0.133741	0.0665676	decreased
ENSMUSG00000036941.2	Elac1	protein_coding	7.83958	8.03978	7.63938	-0.0737017	0.0666508	decreased
ENSMUSG00000026974.11	Zmynd19	protein_coding	15.9751	16.5058	15.4444	-0.0958862	0.0667175	decreased
ENSMUSG00000040433.16	Zbtb38	protein_coding	8.90554	9.30659	8.5045	-0.130026	0.0671817	decreased
ENSMUSG00000089682.10	Bcl2l2	protein_coding	42.3909	43.1763	41.6055	-0.0534671	0.0675704	decreased
ENSMUSG00000034709.8	Ppp1r21	protein_coding	30.4918	30.8512	30.1324	-0.034011	0.0677815	decreased
ENSMUSG00000032469.12	Dbr1	protein_coding	5.00623	5.21456	4.7979	-0.120141	0.0678445	decreased
ENSMUSG00000087380.7	RP23-402K12.2	processed_transcript	23.2612	24.5184	22.0039	-0.1561	0.0683613	decreased
ENSMUSG00000030663.12	AC160535.1	protein_coding	59.816	62.7435	56.8884	-0.14133	0.0695411	decreased
ENSMUSG00000027394.13	Ttl	protein_coding	14.9073	15.4887	14.3258	-0.1126	0.0699609	decreased
ENSMUSG00000042606.9	Hirip3	protein_coding	9.12733	9.58624	8.66842	-0.145195	0.0704333	decreased
ENSMUSG00000020680.15	Taf15	protein_coding	37.7464	39.9377	35.5551	-0.167698	0.071147	decreased
ENSMUSG00000029466.11	Anapc7	protein_coding	14.4556	14.7962	14.1149	-0.0680061	0.0712145	decreased
ENSMUSG00000041025.15	Iffo2	protein_coding	5.58856	5.96585	5.21127	-0.195093	0.071342	decreased
ENSMUSG00000021156.17	Zmynd11	protein_coding	102.418	104.09	100.746	-0.0471128	0.0722896	decreased
ENSMUSG00000090083.10	Rnf8	protein_coding	11.1867	11.52	10.8534	-0.0859894	0.0724022	decreased
ENSMUSG00000106019.1	RP24-487F9.4	lincRNA	4.82651	5.322	4.33101	-0.297265	0.0727195	decreased
ENSMUSG00000097431.2	RP23-138C14.7	antisense	8.76143	9.26923	8.25364	-0.16742	0.073088	decreased
ENSMUSG00000022787.10	Wdr53	protein_coding	6.3409	6.62415	6.05765	-0.128977	0.0756965	decreased
ENSMUSG00000062012.14	Zfp13	protein_coding	6.9921	7.36232	6.62187	-0.152922	0.0757062	decreased
ENSMUSG00000035933.5	Cog5	protein_coding	13.2521	13.7621	12.7422	-0.111088	0.0760378	decreased
ENSMUSG00000031119.4	Gpc4	protein_coding	5.64648	5.9149	5.37807	-0.137263	0.0770208	decreased
ENSMUSG00000050064.14	Zfp697	protein_coding	4.88499	5.06485	4.70513	-0.106284	0.077436	decreased
ENSMUSG00000028954.11	Nub1	protein_coding	38.314	39.0415	37.5864	-0.0547977	0.0774546	decreased
ENSMUSG00000029328.15	Hnrnpdl	protein_coding	58.2035	61.3964	55.0106	-0.158442	0.0785269	decreased
ENSMUSG00000018001.18	Cyth3	protein_coding	10.7883	11.0658	10.5107	-0.0742601	0.0786909	decreased
ENSMUSG00000031104.2	Rab33a	protein_coding	16.2278	16.7825	15.6732	-0.098652	0.0791597	decreased
ENSMUSG00000030314.16	Atg7	protein_coding	12.522	12.9168	12.1272	-0.0909964	0.0798143	decreased
ENSMUSG00000067148.15	Polr1c	protein_coding	16.4155	17.2054	15.6255	-0.138966	0.079844	decreased
ENSMUSG00000003360.15	Ddx23	protein_coding	28.8182	29.6349	28.0015	-0.0817947	0.079912	decreased
ENSMUSG00000041966.18	Dcaf17	protein_coding	4.184	4.33798	4.03002	-0.106236	0.0803106	decreased
ENSMUSG00000024713.15	Pcsk5	protein_coding	5.42845	5.6392	5.21769	-0.11208	0.0807117	decreased
ENSMUSG00000089665.2	Fcor	protein_coding	6.11076	6.91146	5.31007	-0.380261	0.0807507	decreased
ENSMUSG00000097837.1	Gm26794	lincRNA	7.60305	8.10356	7.10253	-0.190222	0.0811826	decreased
ENSMUSG00000037012.18	Hk1	protein_coding	161.631	166.277	156.984	-0.0829725	0.0812935	decreased
ENSMUSG00000029623.14	Pdap1	protein_coding	30.7319	31.7134	29.7503	-0.092189	0.0816476	decreased
ENSMUSG00000038398.8	Upf3a	protein_coding	14.7501	15.4351	14.0651	-0.134089	0.0816783	decreased
ENSMUSG00000039043.5	Arpin	protein_coding	7.42749	7.75609	7.09889	-0.127736	0.0817164	decreased
ENSMUSG00000046947.12	Adck2	protein_coding	6.53135	6.83142	6.23127	-0.13266	0.0817373	decreased
ENSMUSG00000026032.8	Ndufb3	protein_coding	87.8965	95.4218	80.3711	-0.247642	0.0819659	decreased
ENSMUSG00000061024.8	Rrs1	protein_coding	4.97845	5.18901	4.76789	-0.122107	0.0823423	decreased
ENSMUSG00000031839.7	Hsbp1	protein_coding	219.768	229.713	209.824	-0.130647	0.0826527	decreased
ENSMUSG00000021131.14	Erh	protein_coding	14.6652	15.9066	13.4238	-0.244833	0.0828801	decreased
ENSMUSG00000074637.7	Sox2	protein_coding	8.26778	8.72335	7.81221	-0.159151	0.0833108	decreased
ENSMUSG00000038717.8	Atp5l	protein_coding	18.6355	20.8716	16.3993	-0.347906	0.083796	decreased
ENSMUSG00000079109.11	Pms2	protein_coding	6.33487	6.57427	6.09547	-0.109093	0.08387	decreased
ENSMUSG00000074506.4	RP23-145A18.7	processed_pseudogene	7.19235	8.24993	6.13477	-0.427372	0.0842006	decreased
ENSMUSG00000026672.11	Optn	protein_coding	10.926	11.3691	10.4829	-0.117079	0.0846166	decreased
ENSMUSG00000074461.2	RP24-497H18.4	TEC	5.65265	5.90133	5.40397	-0.127019	0.0853104	decreased
ENSMUSG00000036285.10	Noa1	protein_coding	6.32089	6.54456	6.09721	-0.102148	0.0863658	decreased
ENSMUSG00000069631.14	Strada	protein_coding	15.4572	16.192	14.7223	-0.137281	0.0869702	decreased
ENSMUSG00000028683.14	Eif2b3	protein_coding	12.0273	12.7375	11.317	-0.170595	0.0876331	decreased
ENSMUSG00000053094.15	Tmem248	protein_coding	13.591	13.9545	13.2275	-0.0771829	0.087743	decreased
ENSMUSG00000051351.14	Zfp46	protein_coding	9.08601	9.64091	8.5311	-0.176438	0.0881985	decreased
ENSMUSG00000030659.14	Nucb2	protein_coding	13.9564	14.3103	13.6024	-0.0731874	0.0887189	decreased
ENSMUSG00000087431.1	AC104196.2	antisense	6.87466	7.19071	6.55861	-0.132745	0.0889023	decreased
ENSMUSG00000039461.12	Tcta	protein_coding	16.3377	16.9596	15.7158	-0.109889	0.0896992	decreased
ENSMUSG00000060923.5	Acyp2	protein_coding	19.1505	19.9307	18.3702	-0.117621	0.089738	decreased
ENSMUSG00000027014.14	Cwc22	protein_coding	7.76987	8.23141	7.30833	-0.171598	0.0902723	decreased
ENSMUSG00000022724.15	Riox2	protein_coding	9.05011	9.40459	8.69563	-0.113074	0.0908145	decreased
ENSMUSG00000060380.3	RP24-175C20.1	lincRNA	6.82566	7.11339	6.53793	-0.121703	0.0908506	decreased
ENSMUSG00000045790.10	Ccdc149	protein_coding	21.3969	22.0117	20.782	-0.0829359	0.0909352	decreased
ENSMUSG00000035048.13	Anapc13	protein_coding	39.1501	41.6124	36.6877	-0.181717	0.0909959	decreased
ENSMUSG00000031285.14	Dcx	protein_coding	7.68875	8.04918	7.32832	-0.135358	0.091129	decreased
ENSMUSG00000023048.13	Prr13	protein_coding	33.9127	34.9403	32.8851	-0.0874594	0.0920341	decreased
ENSMUSG00000054405.14	Dnajc8	protein_coding	116.083	120.151	112.016	-0.101142	0.0920675	decreased
ENSMUSG00000032878.16	Ccdc85a	protein_coding	13.5218	13.987	13.0565	-0.0993218	0.0929573	decreased
ENSMUSG00000019777.16	Hdac2	protein_coding	58.3944	60.2785	56.5103	-0.0931301	0.0932264	decreased
ENSMUSG00000028443.6	Nudt2	protein_coding	15.0168	15.9748	14.0589	-0.184311	0.0934647	decreased
ENSMUSG00000035357.16	Pdzrn3	protein_coding	7.08078	7.69064	6.47093	-0.24913	0.0936067	decreased
ENSMUSG00000027406.12	Idh3b	protein_coding	142.042	145.132	138.951	-0.0627827	0.0936926	decreased
ENSMUSG00000010376.15	Nedd8	protein_coding	127.221	133.293	121.149	-0.137813	0.0938563	decreased
ENSMUSG00000046287.7	Pnma3	protein_coding	5.72213	5.99196	5.4523	-0.136164	0.0941527	decreased
ENSMUSG00000060703.12	Cd302	protein_coding	7.29836	7.53666	7.06005	-0.0942472	0.0951068	decreased
ENSMUSG00000021715.12	Cwc27	protein_coding	11.745	12.6693	10.8208	-0.227539	0.0954668	decreased
ENSMUSG00000029062.14	Cdk11b	protein_coding	41.8336	42.7461	40.9211	-0.0629479	0.0964787	decreased
ENSMUSG00000018287.12	Spag7	protein_coding	39.7557	41.5868	37.9246	-0.13299	0.0967509	decreased
ENSMUSG00000086158.2	Ccpg1os	protein_coding	4.63284	4.88801	4.37767	-0.159084	0.0974343	decreased
ENSMUSG00000035109.14	Shc4	protein_coding	5.2321	5.57969	4.88451	-0.19197	0.0982603	decreased
ENSMUSG00000040174.14	Alkbh3	protein_coding	6.35277	6.64754	6.05801	-0.133976	0.09868	decreased
ENSMUSG00000036078.16	Sigmar1	protein_coding	17.4887	17.957	17.0203	-0.077294	0.0986995	decreased
ENSMUSG00000004849.14	Ap1s1	protein_coding	132.986	136.598	129.374	-0.0783925	0.0988268	decreased
ENSMUSG00000026466.16	Tor1aip1	protein_coding	8.86458	9.27319	8.45597	-0.133096	0.0991146	decreased
ENSMUSG00000029276.13	Glmn	protein_coding	8.81526	9.20394	8.42658	-0.127305	0.0993083	decreased
ENSMUSG00000018574.14	Acadvl	protein_coding	22.3881	22.8906	21.8856	-0.0647755	0.0994168	decreased
ENSMUSG00000020224.15	Llph	protein_coding	5.79295	6.22818	5.35771	-0.217194	0.0997023	decreased
ENSMUSG00000026197.12	Zfand2b	protein_coding	13.1673	13.8546	12.48	-0.150753	0.100366	decreased
ENSMUSG00000049148.8	Plcxd3	protein_coding	6.93051	7.28194	6.57907	-0.146438	0.100765	decreased
ENSMUSG00000059866.13	Tnip2	protein_coding	6.79733	7.07591	6.51874	-0.118324	0.101507	decreased
ENSMUSG00000027227.7	Sord	protein_coding	6.1732	6.36297	5.98343	-0.0887288	0.101632	decreased
ENSMUSG00000056459.14	Zbtb25	protein_coding	5.50342	5.79779	5.20905	-0.154483	0.10169	decreased
ENSMUSG00000045095.16	Magi1	protein_coding	20.8283	21.242	20.4145	-0.0573208	0.102749	decreased
ENSMUSG00000045193.13	Cirbp	protein_coding	37.596	40.5818	34.6102	-0.229635	0.102813	decreased
ENSMUSG00000052395.17	Rft1	protein_coding	5.21148	5.44052	4.98244	-0.126892	0.102935	decreased
ENSMUSG00000040771.13	Oard1	protein_coding	9.75125	10.0215	9.48095	-0.0800019	0.102981	decreased
ENSMUSG00000000787.12	Ddx3x	protein_coding	66.2866	69.9368	62.6363	-0.159054	0.103029	decreased
ENSMUSG00000030246.11	Ldhb	protein_coding	298.799	308	289.597	-0.0888828	0.103071	decreased
ENSMUSG00000041035.8	RP23-256L12.2	protein_coding	31.081	32.4263	29.7357	-0.124969	0.103334	decreased
ENSMUSG00000040167.16	Ikzf5	protein_coding	8.10543	8.49468	7.71617	-0.138674	0.103958	decreased
ENSMUSG00000112280.1	RP24-347C6.4	processed_transcript	4.56791	4.776	4.35983	-0.131533	0.104154	decreased
ENSMUSG00000050891.9	Tatdn1	protein_coding	7.511	8.01994	7.00206	-0.195813	0.104553	decreased
ENSMUSG00000031672.8	Got2	protein_coding	67.3172	69.6582	64.9762	-0.100381	0.104661	decreased
ENSMUSG00000046897.17	Zfp740	protein_coding	15.093	15.4425	14.7434	-0.066837	0.105051	decreased
ENSMUSG00000036693.12	Nop14	protein_coding	10.7278	10.9173	10.5383	-0.0509673	0.105523	decreased
ENSMUSG00000028797.20	Tmem234	protein_coding	27.8567	28.6987	27.0147	-0.0872451	0.10571	decreased
ENSMUSG00000024800.7	Rpp30	protein_coding	8.00332	8.37228	7.63437	-0.133111	0.105784	decreased
ENSMUSG00000048234.13	Rnf149	protein_coding	10.429	10.8064	10.0516	-0.104452	0.105796	decreased
ENSMUSG00000031167.16	Rbm3	protein_coding	51.3917	55.9673	46.8161	-0.257579	0.106621	decreased
ENSMUSG00000001017.15	Chtop	protein_coding	47.2451	48.3113	46.179	-0.0651217	0.106744	decreased
ENSMUSG00000066647.6	AC164703.3	protein_coding	6.00621	6.30744	5.70498	-0.144833	0.107009	decreased
ENSMUSG00000021785.8	Ngly1	protein_coding	10.0445	10.5338	9.55518	-0.140673	0.108058	decreased
ENSMUSG00000026799.15	Med27	protein_coding	18.3418	18.8447	17.839	-0.0791242	0.108123	decreased
ENSMUSG00000097417.1	Gm26669	lincRNA	5.61082	5.99047	5.23117	-0.195535	0.108431	decreased
ENSMUSG00000054034.10	Tceal5	protein_coding	57.4153	60.7072	54.1234	-0.165617	0.109503	decreased
ENSMUSG00000030802.14	Bckdk	protein_coding	17.3297	17.9026	16.7568	-0.0954212	0.109541	decreased
ENSMUSG00000068184.7	Ndufaf2	protein_coding	32.421	34.7204	30.1216	-0.204985	0.109662	decreased
ENSMUSG00000024457.16	Trim26	protein_coding	5.5303	5.76687	5.29373	-0.123503	0.109981	decreased
ENSMUSG00000078784.8	RP24-251F16.4	protein_coding	30.1282	32.3827	27.8738	-0.216314	0.110083	decreased
ENSMUSG00000018761.14	Mpdu1	protein_coding	25.5531	26.3539	24.7524	-0.0904519	0.110329	decreased
ENSMUSG00000056895.4	Hist3h2ba	protein_coding	6.84736	7.52094	6.17378	-0.28476	0.110452	decreased
ENSMUSG00000066149.11	Cdc26	protein_coding	15.2343	16.1804	14.2882	-0.179418	0.110464	decreased
ENSMUSG00000020708.12	Psmc5	protein_coding	137.058	141.04	133.077	-0.0838434	0.111501	decreased
ENSMUSG00000039768.16	Dnajc11	protein_coding	21.0446	21.68	20.4093	-0.0871369	0.112124	decreased
ENSMUSG00000004285.12	Atp6v1f	protein_coding	98.2801	103.203	93.357	-0.144659	0.112291	decreased
ENSMUSG00000058317.12	Ube2e2	protein_coding	81.0769	85.6037	76.5501	-0.161268	0.112387	decreased
ENSMUSG00000030075.10	Cntn3	protein_coding	8.73966	9.23069	8.24864	-0.162282	0.112525	decreased
ENSMUSG00000052253.6	Zfp622	protein_coding	10.3415	10.7435	9.93947	-0.112216	0.112644	decreased
ENSMUSG00000062991.7	Nrg1	protein_coding	4.81071	5.06199	4.55943	-0.150852	0.112662	decreased
ENSMUSG00000029769.16	Ccdc136	protein_coding	45.0692	46.9793	43.1592	-0.122359	0.112781	decreased
ENSMUSG00000049100.15	Pcdh10	protein_coding	43.1015	44.6014	41.6015	-0.100453	0.112957	decreased
ENSMUSG00000022972.9	RP24-100B13.1	protein_coding	20.5078	21.1563	19.8592	-0.0912774	0.113066	decreased
ENSMUSG00000048661.14	Lemd3	protein_coding	10.4396	10.8335	10.0457	-0.108932	0.113237	decreased
ENSMUSG00000038812.16	Trmt112	protein_coding	14.5759	15.0493	14.1025	-0.0937403	0.113825	decreased
ENSMUSG00000039145.16	Camk1d	protein_coding	38.8267	40.3937	37.2596	-0.116518	0.114167	decreased
ENSMUSG00000026707.15	Nsun6	protein_coding	4.2081	4.38424	4.03195	-0.120849	0.115484	decreased
ENSMUSG00000097769.7	Snhg4	processed_transcript	6.49601	6.74732	6.2447	-0.111682	0.115867	decreased
ENSMUSG00000097287.2	RP23-151C5.1	lincRNA	8.71384	9.05315	8.37452	-0.112414	0.11612	decreased
ENSMUSG00000020694.16	Tlk2	protein_coding	21.3988	22.0761	20.7215	-0.0913615	0.116333	decreased
ENSMUSG00000042487.6	Leo1	protein_coding	13.913	14.3882	13.4379	-0.0985733	0.116528	decreased
ENSMUSG00000020075.8	Ddx21	protein_coding	6.65873	6.84386	6.47359	-0.0802439	0.116899	decreased
ENSMUSG00000091509.7	RP23-315I4.2	processed_transcript	7.0728	7.48221	6.6634	-0.167206	0.117232	decreased
ENSMUSG00000028134.11	Ptbp2	protein_coding	37.3239	38.4274	36.2204	-0.0853316	0.119396	decreased
ENSMUSG00000021094.10	Dhrs7	protein_coding	15.2473	15.5408	14.9539	-0.0555437	0.11961	decreased
ENSMUSG00000041355.13	Ssr2	protein_coding	49.933	52.4941	47.3719	-0.148125	0.11987	decreased
ENSMUSG00000031379.13	Pir	protein_coding	4.91732	5.13697	4.69767	-0.128974	0.119998	decreased
ENSMUSG00000027575.19	Arfgap1	protein_coding	70.4173	73.5855	67.249	-0.129909	0.120261	decreased
ENSMUSG00000073755.4	RP23-204N19.8	protein_coding	25.403	26.4166	24.3894	-0.115191	0.120917	decreased
ENSMUSG00000028700.14	Pomgnt1	protein_coding	32.5724	33.3827	31.762	-0.0717981	0.120962	decreased
ENSMUSG00000034218.15	Atm	protein_coding	4.64249	4.82705	4.45793	-0.114767	0.12135	decreased
ENSMUSG00000035150.15	Eif2s3x	protein_coding	18.2425	20.2179	16.2672	-0.313667	0.121485	decreased
ENSMUSG00000062761.7	Zfp512	protein_coding	16.3641	16.6049	16.1234	-0.0424502	0.122356	decreased
ENSMUSG00000020638.8	Cmpk2	protein_coding	6.77956	7.12683	6.43228	-0.147931	0.122381	decreased
ENSMUSG00000036825.12	Ssx2ip	protein_coding	32.7282	34.4034	31.0531	-0.147815	0.122461	decreased
ENSMUSG00000021974.15	Fgf9	protein_coding	4.81266	5.13572	4.4896	-0.193979	0.123148	decreased
ENSMUSG00000022119.15	Rbm26	protein_coding	19.4926	20.0081	18.977	-0.0763334	0.123272	decreased
ENSMUSG00000104002.2	RP23-348C6.3	antisense	8.28919	8.92488	7.6535	-0.221713	0.123414	decreased
ENSMUSG00000023572.16	Ccndbp1	protein_coding	38.9689	39.6667	38.2711	-0.051673	0.123555	decreased
ENSMUSG00000021720.11	Rnf180	protein_coding	6.62231	6.86328	6.38134	-0.105039	0.12384	decreased
ENSMUSG00000054976.14	Nyap2	protein_coding	10.8942	11.6232	10.1652	-0.193367	0.124182	decreased
ENSMUSG00000024217.9	Snrpc	protein_coding	16.8058	18.2194	15.3921	-0.243291	0.124208	decreased
ENSMUSG00000035283.4	Adrb1	protein_coding	4.76696	5.1141	4.41981	-0.210496	0.125026	decreased
ENSMUSG00000011306.7	Sugp1	protein_coding	19.4045	20.035	18.7741	-0.0937776	0.125252	decreased
ENSMUSG00000032463.10	Faim	protein_coding	23.2697	24.0027	22.5367	-0.0909184	0.125514	decreased
ENSMUSG00000098912.7	RP23-199B2.4	processed_transcript	26.7575	27.7508	25.7641	-0.107165	0.126192	decreased
ENSMUSG00000097605.1	9430098F02Rik	lincRNA	4.96644	5.22654	4.70634	-0.151251	0.126727	decreased
ENSMUSG00000092486.1	RP23-3M10.7	protein_coding	9.34219	9.89176	8.79261	-0.169935	0.127208	decreased
ENSMUSG00000036894.3	Rap2b	protein_coding	6.76088	6.94114	6.58062	-0.0769494	0.127609	decreased
ENSMUSG00000027968.11	Larp7	protein_coding	9.51651	9.94285	9.09017	-0.129352	0.127846	decreased
ENSMUSG00000026705.16	Klhl20	protein_coding	6.39982	6.58085	6.21879	-0.0816412	0.127885	decreased
ENSMUSG00000091537.2	Tma7	protein_coding	39.1502	40.621	37.6794	-0.108448	0.128112	decreased
ENSMUSG00000065979.12	Cpped1	protein_coding	15.6743	16.3113	15.0373	-0.117331	0.128116	decreased
ENSMUSG00000074884.12	Serf2	protein_coding	23.9296	24.8604	22.9989	-0.112282	0.128352	decreased
ENSMUSG00000115923.1	RP23-424C7.4	antisense	6.57909	7.62657	5.5316	-0.463338	0.129033	decreased
ENSMUSG00000040824.3	Snrpd2	protein_coding	26.5146	27.9924	25.0369	-0.160979	0.129632	decreased
ENSMUSG00000028102.15	Pex11b	protein_coding	26.909	27.6358	26.1822	-0.0779493	0.129841	decreased
ENSMUSG00000063063.12	Ctnna2	protein_coding	58.4766	60.1045	56.8487	-0.080344	0.129973	decreased
ENSMUSG00000032245.12	Cln6	protein_coding	4.73024	4.93867	4.5218	-0.127226	0.130037	decreased
ENSMUSG00000033429.10	Mcee	protein_coding	18.2051	18.8873	17.5228	-0.108184	0.13046	decreased
ENSMUSG00000050052.12	Tdrp	protein_coding	5.06802	5.3245	4.81154	-0.146149	0.130553	decreased
ENSMUSG00000042447.13	Mios	protein_coding	8.09178	8.49406	7.6895	-0.143565	0.131135	decreased
ENSMUSG00000066900.11	Suds3	protein_coding	59.5344	61.0637	58.0051	-0.074136	0.13135	decreased
ENSMUSG00000003437.14	Paf1	protein_coding	36.5199	37.3065	35.7334	-0.0621558	0.131587	decreased
ENSMUSG00000032314.14	Etfa	protein_coding	26.5064	27.5081	25.5048	-0.109086	0.131678	decreased
ENSMUSG00000054302.15	Eapp	protein_coding	20.587	21.395	19.7789	-0.113315	0.131826	decreased
ENSMUSG00000040537.17	Adam22	protein_coding	48.3165	50.1311	46.502	-0.108413	0.131907	decreased
ENSMUSG00000050002.14	Idnk	protein_coding	8.49108	8.76905	8.21311	-0.0944931	0.132365	decreased
ENSMUSG00000021906.14	Oxnad1	protein_coding	6.06873	6.22476	5.91269	-0.0742028	0.132415	decreased
ENSMUSG00000020644.9	Id2	protein_coding	68.6007	71.3698	65.8315	-0.116535	0.132579	decreased
ENSMUSG00000006412.10	Pfdn2	protein_coding	50.1432	51.2405	49.0459	-0.063151	0.13271	decreased
ENSMUSG00000046798.14	Cldn12	protein_coding	11.856	12.3246	11.3873	-0.114111	0.132889	decreased
ENSMUSG00000029838.11	Ptn	protein_coding	182.608	192.199	173.017	-0.151689	0.133314	decreased
ENSMUSG00000020265.16	Sumo3	protein_coding	104.627	108.001	101.253	-0.09308	0.133357	decreased
ENSMUSG00000024143.14	Rhoq	protein_coding	6.87326	7.04156	6.70496	-0.0706667	0.133484	decreased
ENSMUSG00000020311.17	Erlec1	protein_coding	22.5915	23.4223	21.7607	-0.106158	0.1341	decreased
ENSMUSG00000046999.2	RP24-399B3.5	protein_coding	6.49856	6.75073	6.24638	-0.112024	0.134489	decreased
ENSMUSG00000039230.14	Tbcd	protein_coding	17.2253	17.5688	16.8817	-0.057561	0.134612	decreased
ENSMUSG00000026409.14	Pfkfb2	protein_coding	18.4927	18.949	18.0364	-0.0712115	0.134863	decreased
ENSMUSG00000060314.13	Zfp941	protein_coding	8.62319	9.11128	8.13511	-0.163492	0.135165	decreased
ENSMUSG00000020993.9	Trappc6b	protein_coding	60.3477	62.9792	57.7162	-0.1259	0.135184	decreased
ENSMUSG00000039717.16	Ralyl	protein_coding	97.715	105.82	89.6099	-0.239883	0.135644	decreased
ENSMUSG00000096458.7	Moap1	protein_coding	11.5508	12.2255	10.8762	-0.168723	0.136096	decreased
ENSMUSG00000037605.16	Adgrl3	protein_coding	29.0624	30.0205	28.1042	-0.0951623	0.13664	decreased
ENSMUSG00000021951.6	Eef1akmt1	protein_coding	21.8081	22.638	20.9782	-0.109853	0.13683	decreased
ENSMUSG00000079157.4	Fam155a	protein_coding	22.8932	23.4611	22.3253	-0.0715932	0.137133	decreased
ENSMUSG00000028029.10	Aimp1	protein_coding	45.9248	47.9008	43.9488	-0.124227	0.137685	decreased
ENSMUSG00000052534.15	Pbx1	protein_coding	41.4392	42.3231	40.5552	-0.0615583	0.138594	decreased
ENSMUSG00000023089.12	Ndufa5	protein_coding	124.543	131.155	117.931	-0.153326	0.139201	decreased
ENSMUSG00000050272.9	Dscam	protein_coding	14.847	15.1998	14.4942	-0.0685734	0.139207	decreased
ENSMUSG00000019810.15	Fuca2	protein_coding	16.5983	17.0995	16.0972	-0.0871415	0.139544	decreased
ENSMUSG00000044117.12	RP23-231E23.4	protein_coding	161.022	171.014	151.03	-0.179284	0.140655	decreased
ENSMUSG00000030451.15	Herc2	protein_coding	44.821	45.9456	43.6963	-0.0724155	0.140655	decreased
ENSMUSG00000033065.14	Pfkm	protein_coding	184.246	188.723	179.769	-0.0701234	0.141354	decreased
ENSMUSG00000032718.4	Mansc1	protein_coding	4.7676	5.12206	4.41315	-0.214916	0.141513	decreased
ENSMUSG00000027207.15	Galk2	protein_coding	9.47375	9.83444	9.11306	-0.109908	0.142014	decreased
ENSMUSG00000025068.7	Gsto1	protein_coding	17.8029	18.2127	17.3931	-0.0664297	0.142645	decreased
ENSMUSG00000024253.8	Dync2li1	protein_coding	15.4152	15.9739	14.8565	-0.104629	0.143213	decreased
ENSMUSG00000000339.14	Rtca	protein_coding	26.6882	27.6261	25.7502	-0.101448	0.143648	decreased
ENSMUSG00000005973.6	Rcn1	protein_coding	8.54436	8.83442	8.25431	-0.097987	0.143864	decreased
ENSMUSG00000031986.6	Sprtn	protein_coding	4.67162	4.80837	4.53486	-0.0844904	0.143884	decreased
ENSMUSG00000058571.11	Gpc6	protein_coding	5.23632	5.52577	4.94687	-0.15966	0.14419	decreased
ENSMUSG00000039130.18	Zc3hc1	protein_coding	11.7525	12.1145	11.3904	-0.0889183	0.14428	decreased
ENSMUSG00000021891.8	Mettl6	protein_coding	7.22578	7.61524	6.83631	-0.155672	0.144732	decreased
ENSMUSG00000026662.13	Sephs1	protein_coding	6.06328	6.28284	5.84372	-0.10453	0.145237	decreased
ENSMUSG00000020585.4	Laptm4a	protein_coding	90.8821	92.7722	88.9919	-0.0600188	0.14595	decreased
ENSMUSG00000054733.9	Msra	protein_coding	37.2066	38.7778	35.6353	-0.121922	0.145989	decreased
ENSMUSG00000038671.15	Arfrp1	protein_coding	19.2194	19.75	18.6888	-0.079675	0.146583	decreased
ENSMUSG00000021476.9	Habp4	protein_coding	75.3191	77.4394	73.1988	-0.0812494	0.147442	decreased
ENSMUSG00000034334.8	Fam151b	protein_coding	5.25198	5.59353	4.91043	-0.187908	0.147469	decreased
ENSMUSG00000095930.1	Nim1k	protein_coding	5.28444	5.46382	5.10507	-0.0979819	0.148619	decreased
ENSMUSG00000028653.16	Trit1	protein_coding	7.30842	7.55193	7.0649	-0.0961759	0.149517	decreased
ENSMUSG00000014550.14	Rbsn	protein_coding	12.5465	12.779	12.3139	-0.0534891	0.14957	decreased
ENSMUSG00000024594.8	Prrc1	protein_coding	5.21624	5.33526	5.09721	-0.0658521	0.149761	decreased
ENSMUSG00000048915.12	Efna5	protein_coding	7.55137	7.94775	7.15498	-0.151598	0.150204	decreased
ENSMUSG00000061461.11	Smim20	protein_coding	17.5307	18.0531	17.0082	-0.0860174	0.151079	decreased
ENSMUSG00000005148.8	Klf5	protein_coding	4.23265	4.35559	4.10971	-0.0838304	0.151329	decreased
ENSMUSG00000054312.6	Mrps21	protein_coding	65.6666	68.9597	62.3735	-0.144822	0.151732	decreased
ENSMUSG00000024248.13	Cox7a2l	protein_coding	62.7491	64.43	61.0683	-0.0773081	0.152012	decreased
ENSMUSG00000029147.10	Ppm1g	protein_coding	34.3409	35.1606	33.5211	-0.068893	0.152425	decreased
ENSMUSG00000024382.13	Ercc3	protein_coding	14.1562	14.6311	13.6813	-0.0968397	0.15268	decreased
ENSMUSG00000021178.9	Psmc1	protein_coding	101.728	105.636	97.8204	-0.11089	0.152688	decreased
ENSMUSG00000022454.17	Nell2	protein_coding	311.725	320.693	302.758	-0.0830271	0.152893	decreased
ENSMUSG00000016554.9	Eif3d	protein_coding	48.4251	49.2609	47.5892	-0.0498078	0.152923	decreased
ENSMUSG00000102252.5	Snrpn	protein_coding	527.836	545.222	510.449	-0.0950774	0.153126	decreased
ENSMUSG00000044452.10	Zfp507	protein_coding	4.51478	4.62941	4.40015	-0.0732751	0.153357	decreased
ENSMUSG00000053141.16	Ptprt	protein_coding	29.7469	30.4866	29.0073	-0.0717585	0.153829	decreased
ENSMUSG00000085148.1	Mir22hg	processed_transcript	13.8498	14.8086	12.891	-0.200068	0.1539	decreased
ENSMUSG00000004642.13	Slbp	protein_coding	11.7334	12.1707	11.2961	-0.107591	0.153998	decreased
ENSMUSG00000041923.15	Nol4	protein_coding	53.5012	55.6219	51.3805	-0.114433	0.154422	decreased
ENSMUSG00000021217.7	Tshz3	protein_coding	8.54565	8.77683	8.31446	-0.0780782	0.154564	decreased
ENSMUSG00000056941.17	Commd7	protein_coding	15.3086	15.7138	14.9033	-0.0763971	0.154796	decreased
ENSMUSG00000028010.16	Gar1	protein_coding	7.87019	8.20925	7.53112	-0.124386	0.156167	decreased
ENSMUSG00000025170.13	Rab40b	protein_coding	13.1388	13.7048	12.5728	-0.124372	0.1566	decreased
ENSMUSG00000027692.16	Tnik	protein_coding	45.9909	47.2664	44.7155	-0.0800384	0.156771	decreased
ENSMUSG00000031928.15	Mre11a	protein_coding	4.399	4.60154	4.19645	-0.13295	0.157035	decreased
ENSMUSG00000063434.5	Sorcs3	protein_coding	14.9288	15.6969	14.1608	-0.14858	0.157615	decreased
ENSMUSG00000091625.8	Lsm5	protein_coding	8.12572	9.02221	7.22924	-0.319637	0.15803	decreased
ENSMUSG00000039765.15	Cc2d2a	protein_coding	9.04711	9.35556	8.73866	-0.0984122	0.158212	decreased
ENSMUSG00000115220.1	RP23-63F23.5	lincRNA	5.45737	5.87908	5.03566	-0.22341	0.158245	decreased
ENSMUSG00000025795.8	Rassf3	protein_coding	9.80159	10.4315	9.17166	-0.185693	0.159163	decreased
ENSMUSG00000028603.15	Scp2	protein_coding	38.7566	40.2794	37.2338	-0.113427	0.159275	decreased
ENSMUSG00000036513.15	Commd2	protein_coding	4.29403	4.40825	4.1798	-0.0767726	0.159809	decreased
ENSMUSG00000014313.15	Cox6c	protein_coding	384.77	401.915	367.625	-0.128653	0.159848	decreased
ENSMUSG00000015759.11	Cnih1	protein_coding	44.1693	45.2938	43.0447	-0.0734763	0.160281	decreased
ENSMUSG00000029518.15	Rab35	protein_coding	28.6379	29.3441	27.9316	-0.0711739	0.160634	decreased
ENSMUSG00000085315.7	RP23-435G20.3	processed_transcript	26.8898	28.3041	25.4754	-0.151906	0.160673	decreased
ENSMUSG00000052248.15	Zeb2os	antisense	4.34899	4.55396	4.14402	-0.136092	0.160915	decreased
ENSMUSG00000020389.19	Cdkl3	protein_coding	5.27219	5.44001	5.10436	-0.0918778	0.160964	decreased
ENSMUSG00000025933.15	Tmem14a	protein_coding	27.8334	28.6972	26.9696	-0.0895767	0.160973	decreased
ENSMUSG00000071659.3	Hnrnpul2	protein_coding	58.7462	60.2905	57.2019	-0.0758681	0.161036	decreased
ENSMUSG00000028869.13	Gnl2	protein_coding	30.3424	31.3279	29.357	-0.0937436	0.161221	decreased
ENSMUSG00000019820.11	Utrn	protein_coding	17.2977	17.8568	16.7386	-0.0932917	0.161441	decreased
ENSMUSG00000015312.9	Gadd45b	protein_coding	4.57993	4.98001	4.17984	-0.252703	0.161894	decreased
ENSMUSG00000038175.10	Mylip	protein_coding	5.26487	5.43351	5.09624	-0.092454	0.162179	decreased
ENSMUSG00000074220.10	Zfp382	protein_coding	6.471	6.73728	6.20471	-0.118804	0.162603	decreased
ENSMUSG00000000420.15	Galnt1	protein_coding	12.7842	13.2067	12.3618	-0.0953907	0.162914	decreased
ENSMUSG00000069601.14	Ank3	protein_coding	51.2494	52.2388	50.26	-0.0557116	0.163287	decreased
ENSMUSG00000022956.10	Atp5o	protein_coding	225.701	231.573	219.829	-0.0750833	0.163519	decreased
ENSMUSG00000051401.6	Kctd16	protein_coding	16.1278	16.9248	15.3307	-0.142715	0.163606	decreased
ENSMUSG00000110980.1	RP24-175C20.18	lincRNA	4.54874	4.77417	4.32331	-0.143114	0.164189	decreased
ENSMUSG00000048581.12	RP23-347F4.1	protein_coding	4.22517	4.3728	4.07753	-0.100863	0.16427	decreased
ENSMUSG00000096210.2	H1f0	protein_coding	31.3309	32.2041	30.4577	-0.0804343	0.16437	decreased
ENSMUSG00000042873.11	Lhfpl4	protein_coding	25.9823	26.4552	25.5093	-0.052527	0.164408	decreased
ENSMUSG00000037351.9	Actr1b	protein_coding	89.4267	91.4593	87.3942	-0.0655915	0.164847	decreased
ENSMUSG00000048920.8	Fkrp	protein_coding	10.7891	11.16	10.4182	-0.0992326	0.164874	decreased
ENSMUSG00000044667.12	Plppr4	protein_coding	43.4803	44.6937	42.267	-0.0805431	0.165009	decreased
ENSMUSG00000022195.7	RP23-354M9.1	protein_coding	11.7208	11.9722	11.4694	-0.0619046	0.165215	decreased
ENSMUSG00000034290.9	Nek9	protein_coding	15.4669	15.819	15.1148	-0.0656964	0.165342	decreased
ENSMUSG00000055567.18	Unc80	protein_coding	56.7262	57.9382	55.5141	-0.0616602	0.16578	decreased
ENSMUSG00000021684.17	Pde8b	protein_coding	25.6005	26.2474	24.9537	-0.0729199	0.165937	decreased
ENSMUSG00000032127.9	Vps11	protein_coding	24.5363	25.1381	23.9344	-0.0707841	0.166304	decreased
ENSMUSG00000021577.14	Sdha	protein_coding	184.358	188.978	179.738	-0.0723254	0.166386	decreased
ENSMUSG00000006262.15	Mob1b	protein_coding	6.20612	6.57187	5.84038	-0.170241	0.167136	decreased
ENSMUSG00000031134.16	Rbmx	protein_coding	21.2844	21.659	20.9098	-0.0507828	0.167622	decreased
ENSMUSG00000097824.1	Gm26593	lincRNA	7.75105	8.0794	7.4227	-0.122303	0.167831	decreased
ENSMUSG00000026514.14	Cnih3	protein_coding	73.1691	77.3881	68.9502	-0.166558	0.167934	decreased
ENSMUSG00000016319.3	Slc25a5	protein_coding	110.854	114.263	107.444	-0.0887754	0.168153	decreased
ENSMUSG00000040652.16	Oaz2	protein_coding	56.4491	57.3542	55.5439	-0.0462694	0.168164	decreased
ENSMUSG00000019808.8	Adat2	protein_coding	4.42688	4.64656	4.2072	-0.143303	0.168524	decreased
ENSMUSG00000039242.10	B3galnt2	protein_coding	6.59906	6.87644	6.32167	-0.121355	0.168786	decreased
ENSMUSG00000034292.13	Traf3ip1	protein_coding	7.03565	7.32217	6.74912	-0.11757	0.16906	decreased
ENSMUSG00000031950.7	Gabarapl2	protein_coding	34.1929	34.6908	33.695	-0.0420172	0.169377	decreased
ENSMUSG00000097976.1	RP24-196P19.1	antisense	4.99132	5.3701	4.61254	-0.219387	0.170796	decreased
ENSMUSG00000028608.15	RP23-40G2.3	protein_coding	36.1685	37.7614	34.5756	-0.127159	0.171382	decreased
ENSMUSG00000049670.8	Morn4	protein_coding	33.4131	34.3196	32.5067	-0.0782993	0.171692	decreased
ENSMUSG00000070866.4	Zfp804a	protein_coding	4.38598	4.55135	4.22062	-0.10884	0.171813	decreased
ENSMUSG00000039771.13	Polr2j	protein_coding	41.0693	42.2752	39.8635	-0.0847426	0.172121	decreased
ENSMUSG00000019874.11	Fabp7	protein_coding	35.9607	39.4568	32.4646	-0.281407	0.172327	decreased
ENSMUSG00000098234.7	Snhg6	lincRNA	18.4275	19.1572	17.6978	-0.114313	0.172647	decreased
ENSMUSG00000026479.13	Lamc2	protein_coding	5.23697	5.58811	4.88582	-0.193757	0.173315	decreased
ENSMUSG00000044071.8	Fam19a2	protein_coding	4.84043	5.01184	4.66901	-0.102221	0.173362	decreased
ENSMUSG00000039578.16	Ccser1	protein_coding	4.44577	4.68467	4.20688	-0.155196	0.173534	decreased
ENSMUSG00000026234.12	Ncl	protein_coding	47.4071	49.0435	45.7706	-0.0996387	0.173622	decreased
ENSMUSG00000099696.6	RP24-247B20.1	lincRNA	7.85243	8.24967	7.45519	-0.146091	0.173738	decreased
ENSMUSG00000090000.1	Ier3ip1	protein_coding	20.1462	20.6461	19.6464	-0.0716055	0.173766	decreased
ENSMUSG00000037709.13	Fam13a	protein_coding	5.58652	5.78558	5.38746	-0.102855	0.174331	decreased
ENSMUSG00000097772.7	RP23-325M7.3	lincRNA	7.77941	8.34194	7.21688	-0.209007	0.174896	decreased
ENSMUSG00000038607.12	Gng10	protein_coding	20.6833	21.0878	20.2789	-0.056435	0.175289	decreased
ENSMUSG00000049939.6	Lrrc4	protein_coding	23.8196	24.5721	23.0672	-0.0911784	0.175429	decreased
ENSMUSG00000030283.7	St8sia1	protein_coding	5.97813	6.20706	5.74921	-0.110545	0.175953	decreased
ENSMUSG00000020630.9	Rnaseh1	protein_coding	6.3659	6.61162	6.12017	-0.111431	0.176273	decreased
ENSMUSG00000042834.14	Nrep	protein_coding	25.4638	27.9285	22.9991	-0.280162	0.176541	decreased
ENSMUSG00000019194.15	Scn1b	protein_coding	182.899	192.247	173.552	-0.147594	0.176921	decreased
ENSMUSG00000025217.15	Btrc	protein_coding	52.6457	53.8394	51.452	-0.0654356	0.177455	decreased
ENSMUSG00000098650.1	RP23-242C19.7	protein_coding	4.98487	5.24662	4.72313	-0.151648	0.17748	decreased
ENSMUSG00000038542.14	Pcid2	protein_coding	13.2324	13.4789	12.986	-0.0537421	0.177624	decreased
ENSMUSG00000036275.13	RP23-289H16.2	protein_coding	23.4438	23.8	23.0876	-0.0438423	0.177796	decreased
ENSMUSG00000051022.7	Hs3st1	protein_coding	4.85358	5.13014	4.57702	-0.164588	0.177863	decreased
ENSMUSG00000078307.3	RP23-35N23.2	protein_coding	21.556	22.7294	20.3825	-0.157231	0.177988	decreased
ENSMUSG00000104346.1	Pcdhga3	protein_coding	4.8338	5.03143	4.63617	-0.118037	0.178008	decreased
ENSMUSG00000056201.7	Cfl1	protein_coding	590.839	602.613	579.065	-0.0575069	0.178102	decreased
ENSMUSG00000039270.9	Megf9	protein_coding	24.6607	25.5987	23.7227	-0.109803	0.178179	decreased
ENSMUSG00000029076.14	Sdf4	protein_coding	99.3071	101.152	97.4627	-0.0535975	0.178535	decreased
ENSMUSG00000026000.16	Lancl1	protein_coding	92.9812	95.7155	90.247	-0.0848739	0.178706	decreased
ENSMUSG00000046841.5	Ckap4	protein_coding	5.33594	5.57149	5.10039	-0.127457	0.178722	decreased
ENSMUSG00000042807.15	Hecw2	protein_coding	11.4145	12.2724	10.5567	-0.217261	0.178991	decreased
ENSMUSG00000020003.16	Pex7	protein_coding	14.3815	15.1815	13.5815	-0.160673	0.179266	decreased
ENSMUSG00000021901.10	Bap1	protein_coding	47.5108	48.4312	46.5905	-0.055901	0.179396	decreased
ENSMUSG00000072915.3	RP23-419P16.7	protein_coding	6.30707	6.46839	6.14574	-0.0738199	0.179767	decreased
ENSMUSG00000060288.13	Ppih	protein_coding	7.68943	8.06918	7.30969	-0.142612	0.179861	decreased
ENSMUSG00000037536.14	Fbxo34	protein_coding	16.7633	17.4192	16.1073	-0.112961	0.18007	decreased
ENSMUSG00000032534.18	Cep63	protein_coding	16.2029	16.6275	15.7783	-0.0756341	0.180142	decreased
ENSMUSG00000041343.19	Ankrd42	protein_coding	7.77347	8.14517	7.40177	-0.138075	0.180322	decreased
ENSMUSG00000020946.13	Gosr2	protein_coding	33.4622	34.0227	32.9017	-0.0483369	0.180788	decreased
ENSMUSG00000071477.10	Zfp777	protein_coding	7.31847	7.66196	6.97497	-0.135525	0.181015	decreased
ENSMUSG00000030306.14	Tmtc1	protein_coding	10.2818	10.7457	9.81785	-0.130284	0.1816	decreased
ENSMUSG00000040621.14	Gemin8	protein_coding	4.5389	4.71051	4.36729	-0.109144	0.181941	decreased
ENSMUSG00000021660.14	Btf3	protein_coding	86.3997	88.4827	84.3168	-0.0695742	0.182989	decreased
ENSMUSG00000062627.9	Mysm1	protein_coding	7.93483	8.18541	7.68424	-0.0911518	0.182992	decreased
ENSMUSG00000026988.15	Wdsub1	protein_coding	5.51768	5.73446	5.30091	-0.113419	0.183152	decreased
ENSMUSG00000012126.16	Ubxn11	protein_coding	6.15751	6.49358	5.82144	-0.15764	0.183325	decreased
ENSMUSG00000024498.15	Tcerg1	protein_coding	22.1906	22.9824	21.3988	-0.102999	0.18337	decreased
ENSMUSG00000028648.13	Ndufs5	protein_coding	70.7208	75.4049	66.0368	-0.191389	0.183495	decreased
ENSMUSG00000046865.7	Fbl	protein_coding	15.4372	16.1268	14.7477	-0.128976	0.183503	decreased
ENSMUSG00000085669.1	RP23-373N8.8	processed_transcript	25.2675	25.877	24.658	-0.0696136	0.183527	decreased
ENSMUSG00000109357.1	RP23-383B18.1	TEC	53.2979	56.5584	50.0374	-0.176735	0.183606	decreased
ENSMUSG00000029649.10	Pomp	protein_coding	116.217	122.104	110.33	-0.146296	0.183616	decreased
ENSMUSG00000047459.14	Dynlrb1	protein_coding	195.768	204.817	186.72	-0.133459	0.183628	decreased
ENSMUSG00000033319.5	Fem1c	protein_coding	4.86789	5.03268	4.7031	-0.0977158	0.184102	decreased
ENSMUSG00000086720.1	Plxna4os3	antisense	9.98913	11.1848	8.79343	-0.347047	0.184157	decreased
ENSMUSG00000050587.14	Lrrc4c	protein_coding	50.939	53.3134	48.5645	-0.134596	0.184434	decreased
ENSMUSG00000097823.2	RP24-192L21.2	lincRNA	6.67647	6.97882	6.37413	-0.130755	0.184488	decreased
ENSMUSG00000039114.16	Nrn1	protein_coding	83.8673	89.4375	78.2972	-0.191919	0.185697	decreased
ENSMUSG00000027350.8	Chgb	protein_coding	148.464	154.067	142.86	-0.108959	0.185803	decreased
ENSMUSG00000034532.9	Fbxo16	protein_coding	6.62992	6.92307	6.33676	-0.127666	0.185923	decreased
ENSMUSG00000042302.14	Ehbp1	protein_coding	18.1204	18.5872	17.6536	-0.0743404	0.186702	decreased
ENSMUSG00000032410.13	Xrn1	protein_coding	7.65486	7.91263	7.39709	-0.0971995	0.186896	decreased
ENSMUSG00000021767.18	Kat6b	protein_coding	11.9321	12.179	11.6852	-0.0597072	0.18713	decreased
ENSMUSG00000015536.14	Mocs2	protein_coding	43.0883	45.399	40.7775	-0.154888	0.187301	decreased
ENSMUSG00000021619.6	Atg10	protein_coding	8.20421	8.78195	7.62647	-0.203526	0.187568	decreased
ENSMUSG00000058444.8	Map2k5	protein_coding	16.3896	16.7953	15.984	-0.0714292	0.187736	decreased
ENSMUSG00000021007.14	Spata7	protein_coding	11.5938	12.0219	11.1656	-0.106605	0.188042	decreased
ENSMUSG00000041670.16	Rims1	protein_coding	62.2359	64.8962	59.5756	-0.123413	0.188413	decreased
ENSMUSG00000024256.6	Adcyap1	protein_coding	11.7354	12.326	11.1448	-0.145326	0.189408	decreased
ENSMUSG00000025889.13	Snca	protein_coding	394.978	411.921	378.035	-0.12385	0.18993	decreased
ENSMUSG00000067367.9	Lyar	protein_coding	5.63038	5.77792	5.48285	-0.0756251	0.190026	decreased
ENSMUSG00000028883.17	Sema3a	protein_coding	4.34304	4.61678	4.0693	-0.182105	0.190246	decreased
ENSMUSG00000025370.7	Cdh9	protein_coding	7.50766	7.87459	7.14072	-0.141135	0.190539	decreased
ENSMUSG00000030714.14	Sgf29	protein_coding	9.07115	9.3172	8.8251	-0.0782838	0.190715	decreased
ENSMUSG00000022602.14	Arc	protein_coding	30.6612	36.2442	25.0781	-0.531321	0.191168	decreased
ENSMUSG00000024309.14	Pfdn6	protein_coding	64.5095	65.9293	63.0897	-0.0635142	0.191216	decreased
ENSMUSG00000020441.6	RP23-192P17.3	protein_coding	6.52785	6.75758	6.29812	-0.101585	0.19124	decreased
ENSMUSG00000112941.1	CH25-660D15.2	lincRNA	40.1129	42.3965	37.8293	-0.164443	0.19196	decreased
ENSMUSG00000041272.11	Tox	protein_coding	17.1804	17.733	16.6279	-0.0928266	0.192302	decreased
ENSMUSG00000034891.13	Sncb	protein_coding	313.16	323.159	303.16	-0.0921632	0.192434	decreased
ENSMUSG00000027188.8	Pamr1	protein_coding	11.769	12.1323	11.4057	-0.0890942	0.192513	decreased
ENSMUSG00000022054.11	Nefm	protein_coding	36.964	39.4006	34.5275	-0.190472	0.192704	decreased
ENSMUSG00000046157.13	Tmem229b	protein_coding	5.70552	5.84098	5.57006	-0.0685184	0.192767	decreased
ENSMUSG00000068151.7	AC132685.1	lincRNA	4.18309	4.39783	3.96834	-0.148254	0.192883	decreased
ENSMUSG00000030757.13	Zkscan2	protein_coding	6.79659	7.277	6.31619	-0.204289	0.192946	decreased
ENSMUSG00000045257.10	Morn2	protein_coding	12.9306	13.2706	12.5905	-0.0758906	0.193229	decreased
ENSMUSG00000057092.12	Fxyd3	protein_coding	6.71506	7.02757	6.40255	-0.134379	0.193359	decreased
ENSMUSG00000022210.7	Dhrs4	protein_coding	5.6909	5.97505	5.40675	-0.144189	0.193733	decreased
ENSMUSG00000020462.14	Cfap36	protein_coding	62.6455	64.7316	60.5595	-0.0961161	0.194187	decreased
ENSMUSG00000020900.15	Myh10	protein_coding	69.1735	71.1655	67.1814	-0.0831175	0.194474	decreased
ENSMUSG00000063801.7	Ap3s2	protein_coding	14.16	14.409	13.9109	-0.0507476	0.194912	decreased
ENSMUSG00000058587.9	Tmod3	protein_coding	21.0747	21.4328	20.7167	-0.0490261	0.195004	decreased
ENSMUSG00000029199.11	Lias	protein_coding	17.0929	17.8188	16.367	-0.122616	0.196729	decreased
ENSMUSG00000031711.7	Zfp330	protein_coding	14.986	15.5085	14.4635	-0.100639	0.197071	decreased
ENSMUSG00000030019.6	Fbxl14	protein_coding	5.54063	5.83287	5.24838	-0.152334	0.197367	decreased
ENSMUSG00000031930.11	Wwp2	protein_coding	14.1482	14.3167	13.9797	-0.0343588	0.197778	decreased
ENSMUSG00000015749.12	Anp32e	protein_coding	50.1621	52.854	47.4701	-0.154992	0.19789	decreased
ENSMUSG00000035949.15	Fbxw2	protein_coding	28.4388	29.3123	27.5654	-0.0886485	0.198318	decreased
ENSMUSG00000033624.10	Pdpr	protein_coding	8.93555	9.21366	8.65744	-0.0898342	0.198464	decreased
ENSMUSG00000031558.15	Slit2	protein_coding	6.95564	7.25907	6.65222	-0.125949	0.198631	decreased
ENSMUSG00000053414.7	Hunk	protein_coding	4.59156	4.81725	4.36587	-0.141941	0.199058	decreased
ENSMUSG00000035849.14	Krt222	protein_coding	15.7768	16.6879	14.8658	-0.166804	0.199882	decreased
ENSMUSG00000023034.7	Nr4a1	protein_coding	36.1353	40.5097	31.761	-0.35101	0.200069	decreased
ENSMUSG00000062580.9	Timm17a	protein_coding	9.32458	9.63313	9.01604	-0.095511	0.200248	decreased
ENSMUSG00000047613.10	RP23-254N4.1	protein_coding	9.07487	9.65377	8.49597	-0.184313	0.200278	decreased
ENSMUSG00000102627.1	Snurf	protein_coding	297.711	327.112	268.309	-0.28589	0.200428	decreased
ENSMUSG00000061032.9	Rrp1	protein_coding	182.914	187.601	178.226	-0.0739584	0.200693	decreased
ENSMUSG00000050875.11	AC132242.1	protein_coding	27.2082	28.1847	26.2316	-0.103605	0.200746	decreased
ENSMUSG00000026843.15	Fubp3	protein_coding	10.9853	11.4467	10.524	-0.121246	0.200847	decreased
ENSMUSG00000037972.7	Snn	protein_coding	50.3231	52.1074	48.5388	-0.102348	0.201635	decreased
ENSMUSG00000047786.12	Lix1	protein_coding	14.4533	14.951	13.9555	-0.0994047	0.202204	decreased
ENSMUSG00000052560.15	Cpne8	protein_coding	8.83665	9.3172	8.3561	-0.157068	0.202511	decreased
ENSMUSG00000052369.8	Tmem106c	protein_coding	19.3028	19.8221	18.7835	-0.0776452	0.202611	decreased
ENSMUSG00000038172.14	Ttc39b	protein_coding	13.4632	14.2029	12.7235	-0.158685	0.202959	decreased
ENSMUSG00000022750.17	Klhl22	protein_coding	30.2462	31.0203	29.4722	-0.0738572	0.203259	decreased
ENSMUSG00000039182.6	RP23-5A19.7	protein_coding	7.94027	8.32562	7.55492	-0.140142	0.20406	decreased
ENSMUSG00000042616.8	Oscp1	protein_coding	24.2428	25.1008	23.3849	-0.102153	0.204124	decreased
ENSMUSG00000014075.15	Tctex1d2	protein_coding	11.6274	12.1536	11.1012	-0.130675	0.204163	decreased
ENSMUSG00000012422.14	Tmem167	protein_coding	7.08292	7.29228	6.87357	-0.0853097	0.204239	decreased
ENSMUSG00000028793.15	Rnf19b	protein_coding	23.462	24.1018	22.8222	-0.0787021	0.204279	decreased
ENSMUSG00000027272.5	Ubr1	protein_coding	13.3292	13.7586	12.8998	-0.0929778	0.20439	decreased
ENSMUSG00000046178.3	Nxph1	protein_coding	16.9715	17.4982	16.4448	-0.0895722	0.204788	decreased
ENSMUSG00000027560.4	Dok5	protein_coding	17.4939	18.0962	16.8916	-0.0993792	0.205022	decreased
ENSMUSG00000025892.16	Gria4	protein_coding	41.9055	44.0866	39.7243	-0.15032	0.205028	decreased
ENSMUSG00000019210.10	Atp6v1e1	protein_coding	305.514	315.721	295.306	-0.0964394	0.205215	decreased
ENSMUSG00000021557.15	Agtpbp1	protein_coding	66.4018	68.1747	64.6289	-0.0770563	0.205362	decreased
ENSMUSG00000043831.12	Lysmd4	protein_coding	14.6968	15.2688	14.1247	-0.112365	0.205673	decreased
ENSMUSG00000038240.13	Pdss2	protein_coding	6.58233	6.73041	6.43425	-0.064922	0.207112	decreased
ENSMUSG00000052533.14	Nup188	protein_coding	7.00792	7.34643	6.66941	-0.139483	0.207168	decreased
ENSMUSG00000054428.12	Atpif1	protein_coding	241.721	247.251	236.192	-0.0660153	0.20719	decreased
ENSMUSG00000028295.14	Smim8	protein_coding	12.1489	12.6948	11.603	-0.129742	0.20754	decreased
ENSMUSG00000028411.15	Aptx	protein_coding	6.37397	6.56198	6.18595	-0.0851375	0.207698	decreased
ENSMUSG00000029108.14	Pcdh7	protein_coding	28.6614	30.93	26.3928	-0.228865	0.207778	decreased
ENSMUSG00000024566.9	Atp9b	protein_coding	18.957	19.2219	18.6922	-0.0403184	0.208063	decreased
ENSMUSG00000061576.15	Dpp6	protein_coding	75.4156	77.1775	73.6538	-0.0674197	0.208156	decreased
ENSMUSG00000069135.11	Fgfr1op	protein_coding	6.46402	6.64726	6.28078	-0.0818172	0.2082	decreased
ENSMUSG00000059708.12	Akap17b	protein_coding	4.27579	4.3776	4.17399	-0.068713	0.208397	decreased
ENSMUSG00000036435.13	Exoc1	protein_coding	21.5289	21.9574	21.1004	-0.0574402	0.208438	decreased
ENSMUSG00000053012.17	Krcc1	protein_coding	7.55645	7.90275	7.21014	-0.132328	0.208754	decreased
ENSMUSG00000024493.8	Lars	protein_coding	18.0965	18.7297	17.4632	-0.10101	0.209875	decreased
ENSMUSG00000012117.13	Dhdds	protein_coding	25.4644	26.0199	24.909	-0.0629465	0.210382	decreased
ENSMUSG00000036641.9	Ccdc148	protein_coding	6.00025	6.2546	5.74589	-0.122386	0.210764	decreased
ENSMUSG00000030304.11	Ergic2	protein_coding	13.0696	13.4293	12.7099	-0.079437	0.211153	decreased
ENSMUSG00000026311.16	Asb1	protein_coding	10.5055	10.7464	10.2646	-0.0661716	0.211412	decreased
ENSMUSG00000056820.7	Tsnax	protein_coding	84.2615	87.0043	81.5187	-0.0939551	0.21159	decreased
ENSMUSG00000065968.8	Ifitm7	protein_coding	17.206	19.0318	15.3801	-0.307351	0.211683	decreased
ENSMUSG00000038497.7	Tmco3	protein_coding	9.62635	9.78276	9.46994	-0.0468858	0.211807	decreased
ENSMUSG00000092599.1	RP23-300L8.1	processed_transcript	13.8757	14.9723	12.7791	-0.228512	0.212008	decreased
ENSMUSG00000021716.14	Srek1ip1	protein_coding	6.56113	6.73533	6.38693	-0.0766268	0.212054	decreased
ENSMUSG00000002329.7	Mdp1	protein_coding	18.6347	19.1097	18.1597	-0.0735673	0.21208	decreased
ENSMUSG00000057506.4	Bloc1s2	protein_coding	13.1336	13.5975	12.6696	-0.101963	0.212233	decreased
ENSMUSG00000038128.6	Camk4	protein_coding	18.6443	19.8904	17.3982	-0.193138	0.212528	decreased
ENSMUSG00000007836.6	Hnrnpa0	protein_coding	23.769	24.3882	23.1497	-0.0751938	0.212662	decreased
ENSMUSG00000057113.13	Npm1	protein_coding	124.127	128.831	119.423	-0.109397	0.212927	decreased
ENSMUSG00000034731.10	Dgkh	protein_coding	16.0592	16.7111	15.4074	-0.117183	0.213714	decreased
ENSMUSG00000079139.4	RP24-387G4.1	processed_pseudogene	8.05084	8.48109	7.62059	-0.154347	0.214192	decreased
ENSMUSG00000061298.14	Agbl4	protein_coding	12.9741	13.691	12.2573	-0.159585	0.214547	decreased
ENSMUSG00000021687.14	Scamp1	protein_coding	74.9942	77.6761	72.3123	-0.10323	0.214561	decreased
ENSMUSG00000028226.15	Mmp16	protein_coding	10.3149	10.7133	9.91653	-0.11149	0.214885	decreased
ENSMUSG00000025898.6	Cwf19l2	protein_coding	4.33746	4.47462	4.20031	-0.0912677	0.215006	decreased
ENSMUSG00000042428.6	Mgat3	protein_coding	37.5563	38.1136	36.9989	-0.0428247	0.215704	decreased
ENSMUSG00000037808.13	Fam76b	protein_coding	7.31702	7.58138	7.05266	-0.104292	0.215848	decreased
ENSMUSG00000033430.10	Terf2ip	protein_coding	14.181	14.4421	13.9199	-0.0531367	0.215999	decreased
ENSMUSG00000053453.9	Thoc7	protein_coding	50.9744	52.5095	49.4393	-0.0869201	0.216091	decreased
ENSMUSG00000020300.14	Cpeb4	protein_coding	32.1153	33.3178	30.9127	-0.108092	0.216491	decreased
ENSMUSG00000059974.10	Ntm	protein_coding	109.212	113.822	104.601	-0.121883	0.216784	decreased
ENSMUSG00000021276.10	Cinp	protein_coding	41.2128	43.1601	39.2654	-0.136439	0.217112	decreased
ENSMUSG00000028251.5	Tstd3	protein_coding	10.0619	10.5559	9.56779	-0.141793	0.218021	decreased
ENSMUSG00000022774.12	Ncbp2	protein_coding	26.5461	27.5772	25.5149	-0.112131	0.218245	decreased
ENSMUSG00000024581.12	Napg	protein_coding	51.5441	52.6755	50.4126	-0.0633482	0.218484	decreased
ENSMUSG00000021645.16	Smn1	protein_coding	11.6322	11.8334	11.431	-0.0499212	0.218602	decreased
ENSMUSG00000027162.7	Lin7c	protein_coding	20.4213	21.1974	19.6452	-0.109707	0.218772	decreased
ENSMUSG00000019370.10	Calm3	protein_coding	498.072	512.853	483.29	-0.0856548	0.218858	decreased
ENSMUSG00000022370.13	Mrpl13	protein_coding	23.2579	24.3632	22.1527	-0.137217	0.21906	decreased
ENSMUSG00000020962.14	Gtf2a1	protein_coding	6.7823	7.04166	6.52294	-0.110395	0.21938	decreased
ENSMUSG00000004319.15	Clcn3	protein_coding	41.9367	43.3167	40.5567	-0.0949825	0.219577	decreased
ENSMUSG00000020083.13	RP23-459M2.1	protein_coding	14.6141	15.2127	14.0155	-0.11825	0.219764	decreased
ENSMUSG00000027010.16	Slc25a12	protein_coding	31.4903	32.4231	30.5575	-0.0854955	0.21995	decreased
ENSMUSG00000074754.4	RP23-70J9.6	protein_coding	25.0861	26.2759	23.8963	-0.136952	0.220165	decreased
ENSMUSG00000024109.18	Nrxn1	protein_coding	99.2843	102.378	96.1909	-0.0899299	0.220468	decreased
ENSMUSG00000035829.13	Ppp1r26	protein_coding	5.73392	5.91484	5.553	-0.0910701	0.220485	decreased
ENSMUSG00000026414.13	Tnnt2	protein_coding	14.5607	15.2749	13.8465	-0.141638	0.220618	decreased
ENSMUSG00000035762.11	Tmem161b	protein_coding	8.98836	9.2813	8.69542	-0.0940714	0.220642	decreased
ENSMUSG00000039210.16	Gpatch2	protein_coding	4.92793	5.0461	4.80976	-0.0692025	0.220888	decreased
ENSMUSG00000020639.14	Pfn4	protein_coding	5.65376	5.88592	5.4216	-0.118549	0.220899	decreased
ENSMUSG00000078117.2	Gm16485	protein_coding	5.48273	5.74819	5.21727	-0.139814	0.220903	decreased
ENSMUSG00000070695.4	Cntnap5a	protein_coding	4.57014	4.77298	4.36729	-0.128154	0.221277	decreased
ENSMUSG00000027935.14	Rab13	protein_coding	4.65042	4.81333	4.48752	-0.101116	0.221554	decreased
ENSMUSG00000044912.10	Syt16	protein_coding	14.4858	14.9422	14.0294	-0.090941	0.221701	decreased
ENSMUSG00000079055.10	Slc8a3	protein_coding	4.48145	4.57553	4.38736	-0.0605863	0.22181	decreased
ENSMUSG00000024346.5	Pfdn1	protein_coding	45.4902	46.6901	44.2903	-0.0761286	0.222042	decreased
ENSMUSG00000073147.3	RP23-443N7.2	lincRNA	4.73002	5.01218	4.44786	-0.172329	0.222052	decreased
ENSMUSG00000024213.13	Nudt3	protein_coding	155.518	163.43	147.606	-0.14692	0.222353	decreased
ENSMUSG00000056952.13	Tatdn2	protein_coding	18.0959	18.4765	17.7154	-0.0606862	0.222545	decreased
ENSMUSG00000028397.13	Kdm4c	protein_coding	8.94409	9.23588	8.65229	-0.0941663	0.222714	decreased
ENSMUSG00000106918.3	Mrpl33	protein_coding	48.4849	50.8185	46.1513	-0.138983	0.22285	decreased
ENSMUSG00000003778.14	Brd8	protein_coding	23.3513	23.793	22.9097	-0.0545766	0.223435	decreased
ENSMUSG00000105230.1	RP24-421E18.5	TEC	11.4927	12.0757	10.9097	-0.146503	0.223543	decreased
ENSMUSG00000030983.4	Bccip	protein_coding	31.9607	32.8789	31.0424	-0.0829218	0.223614	decreased
ENSMUSG00000039914.6	Coq10a	protein_coding	24.4257	25.206	23.6455	-0.0921987	0.224164	decreased
ENSMUSG00000043998.10	Mgat2	protein_coding	7.81795	7.98069	7.65521	-0.06007	0.22441	decreased
ENSMUSG00000030649.18	Anapc15	protein_coding	14.4572	14.8228	14.0917	-0.0729725	0.224442	decreased
ENSMUSG00000039716.12	Dock3	protein_coding	59.1464	61.2614	57.0314	-0.103222	0.224878	decreased
ENSMUSG00000073481.9	Marc2	protein_coding	27.277	28.085	26.469	-0.0854945	0.226056	decreased
ENSMUSG00000034780.6	B3galt1	protein_coding	9.69893	10.0626	9.33524	-0.108248	0.226137	decreased
ENSMUSG00000031628.9	Casp3	protein_coding	6.54483	6.92858	6.16107	-0.169379	0.226496	decreased
ENSMUSG00000040048.14	Ndufb10	protein_coding	141.479	144.564	138.393	-0.0629424	0.226548	decreased
ENSMUSG00000032121.9	Tmem218	protein_coding	5.65681	5.85653	5.45709	-0.101914	0.226779	decreased
ENSMUSG00000021500.17	Ddx46	protein_coding	21.882	22.4269	21.3372	-0.071855	0.226781	decreased
ENSMUSG00000034723.11	Tmx4	protein_coding	59.9286	61.8255	58.0317	-0.091362	0.227094	decreased
ENSMUSG00000042055.13	Wdr11	protein_coding	15.5758	15.9459	15.2057	-0.0685702	0.227515	decreased
ENSMUSG00000001380.6	Hars	protein_coding	52.8464	54.1942	51.4987	-0.073602	0.228026	decreased
ENSMUSG00000008333.12	Snrpb2	protein_coding	13.0134	13.4554	12.5714	-0.0980435	0.228134	decreased
ENSMUSG00000049866.12	Arl4c	protein_coding	10.1616	10.3737	9.94942	-0.0602451	0.228141	decreased
ENSMUSG00000035064.17	Eef2k	protein_coding	15.3186	15.7111	14.9261	-0.0739452	0.228562	decreased
ENSMUSG00000039345.16	Mettl22	protein_coding	6.47463	6.74133	6.20793	-0.118921	0.228661	decreased
ENSMUSG00000026657.16	Frmd4a	protein_coding	8.75391	8.90899	8.59883	-0.0511212	0.228687	decreased
ENSMUSG00000014195.15	Dnajc7	protein_coding	90.0281	92.282	87.7741	-0.0722539	0.228836	decreased
ENSMUSG00000045294.11	Insig1	protein_coding	24.8678	26.1796	23.556	-0.152344	0.228867	decreased
ENSMUSG00000030613.13	Ccdc90b	protein_coding	8.71046	9.00072	8.42021	-0.0961837	0.229033	decreased
ENSMUSG00000025538.15	Sumf2	protein_coding	5.50847	5.68058	5.33635	-0.0901849	0.229251	decreased
ENSMUSG00000004268.11	Emg1	protein_coding	21.6957	22.0759	21.3156	-0.0505615	0.22944	decreased
ENSMUSG00000049804.9	Armcx4	protein_coding	14.4927	14.9554	14.03	-0.0921532	0.229583	decreased
ENSMUSG00000031446.14	Cul4a	protein_coding	22.891	23.4294	22.3526	-0.0678795	0.229606	decreased
ENSMUSG00000025035.8	Arl3	protein_coding	96.4474	99.4782	93.4165	-0.090702	0.229671	decreased
ENSMUSG00000038708.10	Golga4	protein_coding	20.9128	21.2988	20.5267	-0.0532692	0.229815	decreased
ENSMUSG00000034269.12	Setd5	protein_coding	26.4148	27.0567	25.7729	-0.0701347	0.230279	decreased
ENSMUSG00000027270.14	Lamp5	protein_coding	65.4919	69.4289	61.5549	-0.173662	0.23087	decreased
ENSMUSG00000071660.10	Ttc9c	protein_coding	15.2981	15.9252	14.6709	-0.11836	0.231107	decreased
ENSMUSG00000056121.15	Fez2	protein_coding	18.9582	19.3507	18.5657	-0.0597474	0.231339	decreased
ENSMUSG00000015790.16	Surf1	protein_coding	40.7887	41.6275	39.9498	-0.0593486	0.231816	decreased
ENSMUSG00000027108.15	Ola1	protein_coding	55.9907	58.8976	53.0838	-0.149937	0.232253	decreased
ENSMUSG00000001157.13	Gmcl1	protein_coding	12.9639	13.2706	12.6573	-0.0682641	0.232672	decreased
ENSMUSG00000023723.17	Mrps23	protein_coding	30.4507	33.4779	27.4234	-0.2878	0.233092	decreased
ENSMUSG00000057914.15	Cacnb2	protein_coding	17.5146	18.2415	16.7876	-0.119827	0.233105	decreased
ENSMUSG00000038729.23	Akap2	protein_coding	7.71188	7.88499	7.53877	-0.0647798	0.233201	decreased
ENSMUSG00000075478.3	Slitrk1	protein_coding	18.0391	18.6676	17.4106	-0.100579	0.233235	decreased
ENSMUSG00000042831.13	Alkbh6	protein_coding	19.5194	20.3699	18.6689	-0.125804	0.23343	decreased
ENSMUSG00000022255.16	Mtdh	protein_coding	14.6154	15.1717	14.0592	-0.109873	0.233437	decreased
ENSMUSG00000034327.17	Kctd9	protein_coding	7.64982	7.94343	7.35621	-0.110799	0.233699	decreased
ENSMUSG00000037890.13	Wdr19	protein_coding	8.25742	8.48702	8.02782	-0.080251	0.234349	decreased
ENSMUSG00000032939.14	Nup93	protein_coding	10.2531	10.5744	9.93186	-0.0904388	0.23509	decreased
ENSMUSG00000025487.15	Psmd13	protein_coding	48.6181	49.9444	47.2918	-0.0787328	0.235157	decreased
ENSMUSG00000038594.9	Cep85l	protein_coding	4.56733	4.76741	4.36726	-0.126477	0.235683	decreased
ENSMUSG00000037949.8	Ano10	protein_coding	10.5531	10.7937	10.3125	-0.0657947	0.235799	decreased
ENSMUSG00000018541.10	Cwc25	protein_coding	5.65141	5.84539	5.45743	-0.0990759	0.235915	decreased
ENSMUSG00000028822.11	Tmem50a	protein_coding	94.1782	98.4811	89.8754	-0.131921	0.236226	decreased
ENSMUSG00000028647.13	Mycbp	protein_coding	4.39416	4.58988	4.19843	-0.128605	0.236318	decreased
ENSMUSG00000022044.14	Stmn4	protein_coding	192.959	201.381	184.537	-0.126015	0.236546	decreased
ENSMUSG00000039347.7	Atp6v0e2	protein_coding	180.589	184.22	176.957	-0.0580322	0.236996	decreased
ENSMUSG00000041133.11	Smc1a	protein_coding	28.685	29.5061	27.8639	-0.0826119	0.237672	decreased
ENSMUSG00000041231.15	Ublcp1	protein_coding	18.7155	19.5833	17.8477	-0.133889	0.238434	decreased
ENSMUSG00000055239.10	Kcmf1	protein_coding	34.2635	34.8265	33.7005	-0.0474147	0.23857	decreased
ENSMUSG00000042272.17	Sestd1	protein_coding	19.5815	20.2537	18.9094	-0.0990833	0.239044	decreased
ENSMUSG00000030330.15	Ing4	protein_coding	19.4276	19.8829	18.9722	-0.0676462	0.239082	decreased
ENSMUSG00000029319.8	Coq2	protein_coding	31.7536	32.1786	31.3287	-0.0386152	0.239381	decreased
ENSMUSG00000091512.5	Lamtor3	protein_coding	18.1238	18.6572	17.5903	-0.084951	0.239989	decreased
ENSMUSG00000034295.9	Fhod3	protein_coding	18.2804	19.3872	17.1736	-0.174916	0.239999	decreased
ENSMUSG00000015747.5	Vps45	protein_coding	19.7327	20.427	19.0385	-0.101562	0.240611	decreased
ENSMUSG00000097023.8	RP23-207N5.1	lincRNA	9.08211	9.64317	8.52105	-0.178475	0.240992	decreased
ENSMUSG00000039795.14	Zfand1	protein_coding	7.49538	7.72931	7.26146	-0.0900807	0.241212	decreased
ENSMUSG00000032527.13	Pccb	protein_coding	21.7002	22.1382	21.2623	-0.0582414	0.241291	decreased
ENSMUSG00000038664.16	Herc1	protein_coding	36.3057	37.4538	35.1576	-0.0912756	0.241448	decreased
ENSMUSG00000028577.13	Plaa	protein_coding	18.515	19.1285	17.9015	-0.0956471	0.241693	decreased
ENSMUSG00000044636.6	Csrnp2	protein_coding	6.35983	6.5673	6.15236	-0.0941597	0.241916	decreased
ENSMUSG00000100252.6	Mir124-2hg	lincRNA	14.0549	14.7606	13.3492	-0.144999	0.241995	decreased
ENSMUSG00000021938.12	Pspc1	protein_coding	15.1792	15.5483	14.8102	-0.0701691	0.242613	decreased
ENSMUSG00000031399.15	Fam3a	protein_coding	10.4541	10.693	10.2151	-0.0659649	0.24293	decreased
ENSMUSG00000033781.7	Asb13	protein_coding	10.7652	11.0952	10.4353	-0.0884677	0.243154	decreased
ENSMUSG00000001783.3	Rtcb	protein_coding	61.5822	63.0423	60.1221	-0.068424	0.243239	decreased
ENSMUSG00000031376.15	Atp2b3	protein_coding	33.0023	33.8557	32.149	-0.0746271	0.243257	decreased
ENSMUSG00000031198.4	Fundc2	protein_coding	16.0097	16.7745	15.2449	-0.13794	0.243537	decreased
ENSMUSG00000022656.15	Pvrl3	protein_coding	9.98184	10.388	9.57568	-0.117471	0.243622	decreased
ENSMUSG00000005687.14	Bcas2	protein_coding	41.9355	42.4816	41.3895	-0.0375733	0.243684	decreased
ENSMUSG00000021759.14	Plpp1	protein_coding	13.6888	14.1109	13.2667	-0.0889969	0.243814	decreased
ENSMUSG00000048307.8	Ankrd46	protein_coding	76.0376	77.3945	74.6807	-0.051495	0.244028	decreased
ENSMUSG00000079037.9	Prnp	protein_coding	376.513	382.647	370.38	-0.0470092	0.244272	decreased
ENSMUSG00000020297.10	Nsg2	protein_coding	286.131	291.126	281.137	-0.0503712	0.244401	decreased
ENSMUSG00000046079.16	Lrrc8d	protein_coding	9.11496	9.26729	8.96262	-0.048227	0.244845	decreased
ENSMUSG00000034341.17	Wbp2	protein_coding	226.142	234.6	217.683	-0.107971	0.244855	decreased
ENSMUSG00000092607.9	Scnm1	protein_coding	26.5435	27.209	25.8781	-0.0723514	0.245177	decreased
ENSMUSG00000022797.15	Tfrc	protein_coding	36.7444	39.0444	34.4444	-0.180847	0.245261	decreased
ENSMUSG00000048304.8	Slitrk3	protein_coding	15.4793	15.8693	15.0893	-0.0727081	0.245755	decreased
ENSMUSG00000034108.5	Ccs	protein_coding	14.9308	15.4632	14.3985	-0.102912	0.245795	decreased
ENSMUSG00000045083.14	Lingo2	protein_coding	9.41572	9.69785	9.13359	-0.0864831	0.246136	decreased
ENSMUSG00000026688.5	Mgst3	protein_coding	59.4007	61.3786	57.4228	-0.096112	0.246212	decreased
ENSMUSG00000019505.7	Ubb	protein_coding	137.315	140.97	133.66	-0.0768275	0.246519	decreased
ENSMUSG00000028525.16	Pde4b	protein_coding	45.9054	47.0714	44.7395	-0.0733032	0.246857	decreased
ENSMUSG00000020978.10	Klhdc2	protein_coding	76.6766	79.3335	74.0196	-0.100022	0.247088	decreased
ENSMUSG00000059820.14	RP23-47M24.3	protein_coding	5.95978	6.15234	5.76722	-0.0932584	0.247143	decreased
ENSMUSG00000001383.8	Zmat2	protein_coding	89.0332	92.634	85.4324	-0.116758	0.247816	decreased
ENSMUSG00000062270.13	Morf4l1	protein_coding	131.473	134.956	127.99	-0.0764526	0.248087	decreased
ENSMUSG00000056234.15	Ncoa4	protein_coding	6.96333	7.15386	6.77279	-0.0789709	0.248462	decreased
ENSMUSG00000021250.13	Fos	protein_coding	11.9294	13.5471	10.3116	-0.39371	0.248638	decreased
ENSMUSG00000031370.12	Zrsr2	protein_coding	12.4334	12.7632	12.1036	-0.0765502	0.249127	decreased
ENSMUSG00000022523.9	Fgf12	protein_coding	61.4761	64.4065	58.5458	-0.13764	0.249533	decreased
ENSMUSG00000049612.10	Omg	protein_coding	49.5991	51.1598	48.0384	-0.090824	0.250173	decreased
ENSMUSG00000026021.15	Sumo1	protein_coding	47.6077	49.2403	45.9752	-0.0989843	0.250294	decreased
ENSMUSG00000021282.17	Eif5	protein_coding	93.6227	96.6674	90.5779	-0.0938706	0.250482	decreased
ENSMUSG00000000078.7	Klf6	protein_coding	14.7061	15.185	14.2272	-0.0939937	0.25054	decreased
ENSMUSG00000030922.12	Lyrm1	protein_coding	8.15001	8.58123	7.71878	-0.152813	0.251107	decreased
ENSMUSG00000095720.1	Gm1604b	protein_coding	4.3846	4.79737	3.97184	-0.272437	0.251141	decreased
ENSMUSG00000039349.5	AC131992.1	protein_coding	19.4227	20.4776	18.3678	-0.156872	0.251255	decreased
ENSMUSG00000037395.15	Rcor3	protein_coding	7.32797	7.51978	7.13615	-0.0755448	0.251356	decreased
ENSMUSG00000018405.7	Mrm1	protein_coding	4.28416	4.42448	4.14384	-0.0945408	0.251574	decreased
ENSMUSG00000003279.16	Dlgap1	protein_coding	179.834	184.546	175.122	-0.0756161	0.251847	decreased
ENSMUSG00000029389.17	Ddx55	protein_coding	8.24345	8.45509	8.03182	-0.0740917	0.252326	decreased
ENSMUSG00000031922.12	Cep57	protein_coding	8.04869	8.37443	7.72294	-0.11684	0.252494	decreased
ENSMUSG00000033991.9	Ttc37	protein_coding	6.8593	7.04914	6.66946	-0.0798791	0.252585	decreased
ENSMUSG00000028173.10	Wls	protein_coding	23.9631	24.8118	23.1144	-0.102234	0.252678	decreased
ENSMUSG00000044068.7	Zrsr1	protein_coding	15.4696	15.837	15.1021	-0.0685482	0.252788	decreased
ENSMUSG00000071359.13	Tbpl1	protein_coding	33.809	35.002	32.6161	-0.101854	0.25308	decreased
ENSMUSG00000050605.17	Zfp61	protein_coding	5.76481	5.97011	5.55952	-0.102796	0.253088	decreased
ENSMUSG00000051390.9	Zbtb22	protein_coding	9.03234	9.56891	8.49577	-0.171611	0.253242	decreased
ENSMUSG00000028800.15	Hdac1	protein_coding	10.1198	10.3208	9.91872	-0.0573259	0.25328	decreased
ENSMUSG00000018470.8	Kcnab3	protein_coding	9.20376	9.72871	8.67881	-0.164752	0.253402	decreased
ENSMUSG00000029705.17	Cux1	protein_coding	21.2601	21.7432	20.777	-0.0655791	0.253518	decreased
ENSMUSG00000100039.1	RP24-74F2.12	antisense	6.78851	7.25207	6.32495	-0.197339	0.253722	decreased
ENSMUSG00000037499.9	Nenf	protein_coding	42.958	43.7577	42.1583	-0.053718	0.253867	decreased
ENSMUSG00000039128.13	Cdc123	protein_coding	48.1969	49.4068	46.9868	-0.072454	0.25412	decreased
ENSMUSG00000038773.11	Kdm3b	protein_coding	13.1569	13.3183	12.9956	-0.0353941	0.254522	decreased
ENSMUSG00000048004.15	Tmem196	protein_coding	10.4327	11.122	9.74344	-0.19092	0.25458	decreased
ENSMUSG00000062421.13	Arf2	protein_coding	23.2751	23.8392	22.711	-0.0699425	0.254836	decreased
ENSMUSG00000073639.5	Rab18	protein_coding	63.4411	65.9697	60.9124	-0.115068	0.254879	decreased
ENSMUSG00000015882.17	Lcorl	protein_coding	5.85519	6.08866	5.62173	-0.115111	0.255175	decreased
ENSMUSG00000009079.16	Ewsr1	protein_coding	112.424	114.938	109.911	-0.0645094	0.255211	decreased
ENSMUSG00000014668.15	Chfr	protein_coding	13.8941	14.2299	13.5583	-0.069751	0.25644	decreased
ENSMUSG00000028062.15	Lamtor2	protein_coding	38.3422	39.9738	36.7107	-0.122851	0.25751	decreased
ENSMUSG00000036819.14	Jmjd4	protein_coding	9.05953	9.26996	8.8491	-0.0670313	0.258083	decreased
ENSMUSG00000021595.18	Nsun2	protein_coding	35.2242	35.859	34.5893	-0.0520122	0.258118	decreased
ENSMUSG00000045201.6	Lrrc3b	protein_coding	8.96193	9.20251	8.72136	-0.0774738	0.258181	decreased
ENSMUSG00000039253.7	Fn3krp	protein_coding	14.1056	14.3917	13.8196	-0.0585144	0.258607	decreased
ENSMUSG00000026895.7	Ndufa8	protein_coding	80.142	83.028	77.2559	-0.103954	0.258789	decreased
ENSMUSG00000037601.11	Nme1	protein_coding	46.3546	52.2328	40.4764	-0.367875	0.259692	decreased
ENSMUSG00000031848.15	Lsm4	protein_coding	24.1625	25.9843	22.3407	-0.217967	0.259942	decreased
ENSMUSG00000058569.8	Tmed9	protein_coding	69.9551	71.777	68.1333	-0.0751619	0.260001	decreased
ENSMUSG00000001305.5	Rrp15	protein_coding	5.88681	6.09189	5.68172	-0.100562	0.260573	decreased
ENSMUSG00000036817.14	Sun1	protein_coding	37.0139	37.8995	36.1283	-0.06905	0.260847	decreased
ENSMUSG00000036966.15	Spryd3	protein_coding	73.638	75.7125	71.5636	-0.0813062	0.261039	decreased
ENSMUSG00000049744.15	Arhgap15	protein_coding	5.69518	6.11278	5.27758	-0.211953	0.261105	decreased
ENSMUSG00000000276.11	Dgke	protein_coding	19.6132	20.0849	19.1415	-0.0694098	0.2612	decreased
ENSMUSG00000038268.4	Ovca2	protein_coding	6.14642	6.49968	5.79315	-0.166021	0.261267	decreased
ENSMUSG00000021219.16	Rgs6	protein_coding	27.4852	28.9099	26.0606	-0.149693	0.261325	decreased
ENSMUSG00000028247.2	Coq3	protein_coding	6.81538	7.03018	6.60057	-0.0909706	0.261347	decreased
ENSMUSG00000097915.2	RP23-195I24.2	antisense	6.35197	6.55168	6.15227	-0.0907446	0.261511	decreased
ENSMUSG00000073792.11	Alg6	protein_coding	4.32443	4.45256	4.19631	-0.0855139	0.261694	decreased
ENSMUSG00000030557.17	Mef2a	protein_coding	36.4934	37.2969	35.6898	-0.0635419	0.261952	decreased
ENSMUSG00000091898.8	Tnnc1	protein_coding	13.6279	14.7458	12.51	-0.237216	0.262032	decreased
ENSMUSG00000025157.8	Zdhhc16	protein_coding	13.9939	14.3153	13.6724	-0.0662913	0.262124	decreased
ENSMUSG00000002006.12	Pdzd4	protein_coding	35.3764	36.0572	34.6955	-0.0555395	0.262174	decreased
ENSMUSG00000040359.14	Ufl1	protein_coding	10.6763	10.9059	10.4466	-0.0620788	0.262327	decreased
ENSMUSG00000042155.3	Klhl23	protein_coding	15.6202	16.1969	15.0435	-0.106579	0.262586	decreased
ENSMUSG00000022685.9	Parn	protein_coding	11.8942	12.3005	11.4879	-0.0986077	0.263453	decreased
ENSMUSG00000038248.8	Sobp	protein_coding	21.1174	21.4344	20.8005	-0.0433087	0.263864	decreased
ENSMUSG00000033444.14	Specc1l	protein_coding	12.5375	12.7637	12.3114	-0.0520499	0.263923	decreased
ENSMUSG00000019841.15	Rev3l	protein_coding	7.41004	7.61812	7.20196	-0.0810454	0.263952	decreased
ENSMUSG00000051306.7	Usp42	protein_coding	5.79649	5.91173	5.68124	-0.0573745	0.264096	decreased
ENSMUSG00000033918.15	Parl	protein_coding	17.8241	18.5722	17.076	-0.12118	0.264268	decreased
ENSMUSG00000028701.4	Lurap1	protein_coding	5.81526	5.99004	5.64047	-0.0867502	0.264491	decreased
ENSMUSG00000020526.12	Znhit3	protein_coding	19.7403	20.5232	18.9573	-0.114502	0.264603	decreased
ENSMUSG00000050017.11	Pitpnb	protein_coding	31.9654	32.5683	31.3624	-0.0544325	0.264609	decreased
ENSMUSG00000041014.17	Nrg3	protein_coding	15.9851	16.6552	15.315	-0.121026	0.264669	decreased
ENSMUSG00000022477.13	Aco2	protein_coding	195.519	197.985	193.052	-0.0364066	0.264833	decreased
ENSMUSG00000029708.9	Gcc1	protein_coding	4.47285	4.60428	4.34142	-0.0848102	0.265404	decreased
ENSMUSG00000022092.11	Ppp3cc	protein_coding	12.1199	12.5321	11.7077	-0.0981715	0.265435	decreased
ENSMUSG00000027131.3	Emc4	protein_coding	64.1926	65.8504	62.5349	-0.0745303	0.265446	decreased
ENSMUSG00000045409.16	Trim39	protein_coding	9.1382	9.37268	8.90371	-0.074055	0.265711	decreased
ENSMUSG00000014769.9	Psmb1	protein_coding	99.473	101.122	97.8236	-0.0478484	0.265935	decreased
ENSMUSG00000039419.17	Cntnap2	protein_coding	24.3033	24.9974	23.6092	-0.0824278	0.266981	decreased
ENSMUSG00000002948.19	Map2k7	protein_coding	32.7257	33.1701	32.2812	-0.0391877	0.266992	decreased
ENSMUSG00000063870.12	Chd4	protein_coding	33.5228	33.9784	33.0672	-0.0392142	0.267039	decreased
ENSMUSG00000027303.18	Ptpra	protein_coding	69.7884	70.4982	69.0785	-0.0293479	0.267064	decreased
ENSMUSG00000064068.13	Mtx1	protein_coding	12.1284	12.6879	11.569	-0.133189	0.267336	decreased
ENSMUSG00000021699.17	Pde4d	protein_coding	23.1872	24.1851	22.1892	-0.124261	0.267511	decreased
ENSMUSG00000039983.13	Ccdc32	protein_coding	24.1247	24.7405	23.5088	-0.0736777	0.26762	decreased
ENSMUSG00000036155.13	Mgat5	protein_coding	17.5445	17.9991	17.09	-0.074767	0.267859	decreased
ENSMUSG00000024059.10	Clip4	protein_coding	15.9151	16.1952	15.635	-0.0507931	0.268082	decreased
ENSMUSG00000110040.1	RP23-145I16.3	protein_coding	37.7617	40.2235	35.3	-0.188369	0.268334	decreased
ENSMUSG00000030751.18	Psma1	protein_coding	78.2305	80.5007	75.9603	-0.0837563	0.268472	decreased
ENSMUSG00000024352.11	Spata24	protein_coding	5.65634	5.9247	5.38798	-0.136997	0.268706	decreased
ENSMUSG00000020706.13	Ftsj3	protein_coding	14.1818	14.5149	13.8487	-0.067784	0.269033	decreased
ENSMUSG00000016257.15	Prelid3b	protein_coding	35.0389	35.9751	34.1027	-0.0771133	0.269672	decreased
ENSMUSG00000089809.9	Rasgef1b	protein_coding	32.0726	33.3222	30.823	-0.112476	0.270024	decreased
ENSMUSG00000055296.14	Tmem245	protein_coding	12.3631	12.7433	11.9829	-0.0887617	0.270447	decreased
ENSMUSG00000032212.10	Sltm	protein_coding	27.7051	28.4779	26.9323	-0.0805044	0.270453	decreased
ENSMUSG00000084786.9	Ubl5	protein_coding	247.874	261.729	234.02	-0.161445	0.270513	decreased
ENSMUSG00000024527.9	Afg3l2	protein_coding	31.917	32.4342	31.3998	-0.0467597	0.270785	decreased
ENSMUSG00000028383.17	Hsdl2	protein_coding	10.1864	10.3935	9.97942	-0.0586475	0.270996	decreased
ENSMUSG00000026188.11	Tmem169	protein_coding	5.72353	5.85493	5.59212	-0.066257	0.271023	decreased
ENSMUSG00000046709.16	Mapk10	protein_coding	141.961	147.9	136.022	-0.120786	0.271246	decreased
ENSMUSG00000047155.13	Cyp4x1	protein_coding	8.31346	8.59369	8.03322	-0.0973002	0.271427	decreased
ENSMUSG00000053838.14	Nudcd3	protein_coding	40.7983	41.4049	40.1917	-0.042901	0.271526	decreased
ENSMUSG00000056692.12	RP24-535N4.2	protein_coding	75.6629	76.8915	74.4342	-0.0468601	0.271978	decreased
ENSMUSG00000021196.14	Pfkp	protein_coding	142.738	145.876	139.599	-0.0634538	0.272051	decreased
ENSMUSG00000018736.14	Ndel1	protein_coding	43.4648	44.3009	42.6287	-0.0555093	0.272597	decreased
ENSMUSG00000057880.12	Abat	protein_coding	64.5045	65.1848	63.8242	-0.030432	0.272607	decreased
ENSMUSG00000041375.18	Ccdc9	protein_coding	14.3443	15.1814	13.5073	-0.168569	0.27273	decreased
ENSMUSG00000031059.9	Ndufb11	protein_coding	76.4063	77.7856	75.0269	-0.0520939	0.272819	decreased
ENSMUSG00000028207.18	Asph	protein_coding	42.303	43.5772	41.0287	-0.0869378	0.27298	decreased
ENSMUSG00000050538.8	RP23-386E10.7	protein_coding	29.8187	30.7073	28.93	-0.0860161	0.273249	decreased
ENSMUSG00000031202.5	Rab39b	protein_coding	12.3767	12.876	11.8774	-0.116462	0.273557	decreased
ENSMUSG00000035456.9	Prdm8	protein_coding	5.01607	5.18734	4.84479	-0.0985593	0.273715	decreased
ENSMUSG00000023330.12	Dtwd1	protein_coding	5.09667	5.3267	4.86664	-0.130315	0.27375	decreased
ENSMUSG00000036304.13	Zdhhc23	protein_coding	6.35123	6.54244	6.16003	-0.0868891	0.27375	decreased
ENSMUSG00000086290.8	Snhg12	lincRNA	28.7256	29.4389	28.0123	-0.0716608	0.274095	decreased
ENSMUSG00000070934.6	Rraga	protein_coding	53.8887	54.9616	52.8157	-0.0574576	0.274241	decreased
ENSMUSG00000061665.6	Cd2ap	protein_coding	6.31104	6.5187	6.10337	-0.0949794	0.274428	decreased
ENSMUSG00000021666.16	Gfm2	protein_coding	10.8521	11.1569	10.5473	-0.0810531	0.274705	decreased
ENSMUSG00000001986.16	Gria3	protein_coding	103.574	107.751	99.3975	-0.116423	0.274738	decreased
ENSMUSG00000047454.12	Gphn	protein_coding	32.1533	33.1329	31.1737	-0.0879329	0.274857	decreased
ENSMUSG00000043284.12	Tmem11	protein_coding	13.0771	13.4837	12.6705	-0.0897427	0.274967	decreased
ENSMUSG00000020396.8	Nefh	protein_coding	7.26066	7.62479	6.89652	-0.144829	0.275075	decreased
ENSMUSG00000035431.4	Sstr1	protein_coding	6.54321	6.99896	6.08746	-0.201299	0.275712	decreased
ENSMUSG00000024511.15	Rab27b	protein_coding	11.0806	11.4755	10.6857	-0.102884	0.275944	decreased
ENSMUSG00000020994.5	Pnn	protein_coding	35.3318	36.2635	34.4001	-0.0761075	0.275986	decreased
ENSMUSG00000022000.11	Zc3h13	protein_coding	19.6485	19.9646	19.3324	-0.0464247	0.276299	decreased
ENSMUSG00000039824.4	Myl6b	protein_coding	17.3541	17.9343	16.7739	-0.0965018	0.276579	decreased
ENSMUSG00000020380.16	Rad50	protein_coding	5.42491	5.60044	5.24939	-0.0933891	0.276787	decreased
ENSMUSG00000064329.13	Scn1a	protein_coding	20.139	21.2415	19.0366	-0.15811	0.276942	decreased
ENSMUSG00000017299.13	Dnttip1	protein_coding	14.7099	15.0001	14.4198	-0.056926	0.277633	decreased
ENSMUSG00000057572.15	Zbtb8os	protein_coding	11.6563	12.4042	10.9084	-0.185385	0.277658	decreased
ENSMUSG00000028152.10	Tspan5	protein_coding	92.7636	96.8206	88.7066	-0.126271	0.277723	decreased
ENSMUSG00000036438.12	Calm2	protein_coding	1472.3	1533.86	1410.75	-0.120709	0.278207	decreased
ENSMUSG00000029993.16	Nfu1	protein_coding	40.6614	41.8567	39.4662	-0.0848416	0.278468	decreased
ENSMUSG00000030096.8	Slc6a6	protein_coding	25.7421	26.3531	25.1311	-0.0685017	0.278485	decreased
ENSMUSG00000048280.18	Zfp738	protein_coding	6.30027	6.59354	6.00701	-0.134405	0.278524	decreased
ENSMUSG00000107810.1	RP24-363O21.8	processed_pseudogene	6.07154	6.30294	5.84013	-0.110025	0.278662	decreased
ENSMUSG00000025964.15	Adam23	protein_coding	43.5126	45.4697	41.5554	-0.129871	0.278719	decreased
ENSMUSG00000038374.10	Rbm8a	protein_coding	13.989	14.2109	13.767	-0.0457768	0.278954	decreased
ENSMUSG00000058638.14	Zfp110	protein_coding	4.41038	4.55302	4.26774	-0.0933521	0.278969	decreased
ENSMUSG00000007682.6	Dio2	protein_coding	10.7552	11.2172	10.2933	-0.124015	0.279693	decreased
ENSMUSG00000031153.16	Gripap1	protein_coding	44.9603	45.9725	43.9481	-0.0649676	0.280052	decreased
ENSMUSG00000063698.9	Sfxn4	protein_coding	10.722	11.0072	10.4368	-0.076768	0.280243	decreased
ENSMUSG00000013701.13	Timm23	protein_coding	8.02802	8.24089	7.81514	-0.076529	0.280517	decreased
ENSMUSG00000026839.17	Upp2	protein_coding	4.44019	4.65442	4.22596	-0.139321	0.280572	decreased
ENSMUSG00000036356.15	Csgalnact1	protein_coding	8.69862	8.85819	8.53904	-0.0529386	0.28065	decreased
ENSMUSG00000025658.16	Cnksr2	protein_coding	82.7297	85.4761	79.9834	-0.095819	0.280982	decreased
ENSMUSG00000042548.14	Asxl1	protein_coding	9.54523	9.64715	9.44332	-0.0308076	0.281242	decreased
ENSMUSG00000028514.15	Usp24	protein_coding	17.0908	17.3761	16.8054	-0.0481793	0.281399	decreased
ENSMUSG00000109372.1	RP24-134N2.1	protein_coding	24.8821	25.4925	24.2716	-0.0707997	0.281495	decreased
ENSMUSG00000039850.16	Endov	protein_coding	8.89032	9.3967	8.38395	-0.164524	0.281633	decreased
ENSMUSG00000053581.13	Zfand2a	protein_coding	20.7907	21.2314	20.35	-0.0611672	0.281705	decreased
ENSMUSG00000048550.17	Thnsl1	protein_coding	8.4447	8.79081	8.09859	-0.118327	0.282251	decreased
ENSMUSG00000041540.16	Sox5	protein_coding	6.7757	7.01292	6.53849	-0.101059	0.282671	decreased
ENSMUSG00000037104.8	Socs5	protein_coding	25.5019	25.9093	25.0946	-0.0460903	0.2827	decreased
ENSMUSG00000037361.8	Sf3b6	protein_coding	28.168	28.9789	27.3572	-0.0830832	0.282921	decreased
ENSMUSG00000016253.12	Nelfcd	protein_coding	22.1221	22.5408	21.7033	-0.0546242	0.283005	decreased
ENSMUSG00000056260.15	Lrif1	protein_coding	10.5623	11.0394	10.0851	-0.130425	0.283252	decreased
ENSMUSG00000049971.17	Glt1d1	protein_coding	9.66546	9.87893	9.452	-0.0637352	0.283673	decreased
ENSMUSG00000034109.15	Golim4	protein_coding	7.12213	7.31266	6.93159	-0.0772096	0.283847	decreased
ENSMUSG00000039463.14	Slc9a8	protein_coding	10.9213	11.1403	10.7022	-0.0578746	0.284187	decreased
ENSMUSG00000010517.7	Faf1	protein_coding	10.4462	10.7136	10.1788	-0.0738755	0.284264	decreased
ENSMUSG00000072969.2	Armcx5	protein_coding	9.56053	9.96514	9.15593	-0.122184	0.28437	decreased
ENSMUSG00000032097.10	Ddx6	protein_coding	39.636	40.7455	38.5266	-0.0807871	0.284489	decreased
ENSMUSG00000026511.7	Srp9	protein_coding	30.3807	31.0209	29.7404	-0.0608188	0.28504	decreased
ENSMUSG00000031993.7	Snx19	protein_coding	15.5798	15.9071	15.2525	-0.0606219	0.285085	decreased
ENSMUSG00000028719.8	Cmpk1	protein_coding	26.5908	27.3997	25.7819	-0.0877998	0.285227	decreased
ENSMUSG00000038646.13	Fam103a1	protein_coding	31.3265	32.7912	29.8618	-0.135007	0.285342	decreased
ENSMUSG00000031960.14	Aars	protein_coding	37.1947	37.8952	36.4941	-0.0543544	0.2854	decreased
ENSMUSG00000021062.15	Rab15	protein_coding	100.667	103.853	97.4807	-0.0913588	0.285603	decreased
ENSMUSG00000023286.16	Ube2j2	protein_coding	14.2362	14.704	13.7683	-0.0948565	0.285651	decreased
ENSMUSG00000029640.17	Usp12	protein_coding	16.13	16.5779	15.6822	-0.0801274	0.285766	decreased
ENSMUSG00000022604.18	Cep97	protein_coding	5.36435	5.6929	5.0358	-0.176941	0.286116	decreased
ENSMUSG00000016477.18	E2f3	protein_coding	7.29412	7.44267	7.14557	-0.0587718	0.286684	decreased
ENSMUSG00000034285.15	Nipsnap1	protein_coding	39.022	39.9495	38.0945	-0.0685953	0.286778	decreased
ENSMUSG00000017858.12	Ift52	protein_coding	15.465	15.7666	15.1634	-0.0562767	0.287012	decreased
ENSMUSG00000040818.10	Dennd6a	protein_coding	11.5826	11.8554	11.3098	-0.067967	0.287146	decreased
ENSMUSG00000086606.1	RP23-230I5.2	antisense	9.61902	10.0831	9.15493	-0.139321	0.2872	decreased
ENSMUSG00000046032.16	Snx12	protein_coding	22.3329	22.8824	21.7834	-0.0710072	0.287799	decreased
ENSMUSG00000021772.15	Nkiras1	protein_coding	23.0679	23.7581	22.3777	-0.0863568	0.288021	decreased
ENSMUSG00000005505.12	Kbtbd4	protein_coding	13.2207	13.5373	12.9042	-0.0690995	0.288125	decreased
ENSMUSG00000049672.14	Zbtb14	protein_coding	4.61177	4.74985	4.47369	-0.0864193	0.288146	decreased
ENSMUSG00000091337.3	Eid1	protein_coding	118.387	122.087	114.686	-0.0902139	0.288727	decreased
ENSMUSG00000072946.12	Ptgr2	protein_coding	19.0802	19.8386	18.3219	-0.114734	0.288745	decreased
ENSMUSG00000031633.4	Slc25a4	protein_coding	217.221	221.715	212.728	-0.0596954	0.288791	decreased
ENSMUSG00000022428.8	Cby1	protein_coding	26.5752	27.4007	25.7497	-0.0896572	0.288867	decreased
ENSMUSG00000030603.16	Psmc4	protein_coding	61.3675	62.241	60.4941	-0.0410716	0.2889	decreased
ENSMUSG00000046096.7	RP23-17C12.7	protein_coding	16.0397	16.3661	15.7133	-0.058723	0.288982	decreased
ENSMUSG00000013662.5	Atad1	protein_coding	43.4289	44.9946	41.8631	-0.104072	0.288987	decreased
ENSMUSG00000063253.11	Scoc	protein_coding	103.869	109.741	97.9964	-0.163303	0.289026	decreased
ENSMUSG00000037656.9	Slc20a2	protein_coding	14.6673	15.2949	14.0396	-0.123542	0.289116	decreased
ENSMUSG00000039221.10	Rpl22l1	protein_coding	144.388	151.488	137.288	-0.141997	0.289136	decreased
ENSMUSG00000045427.13	Hnrnph2	protein_coding	49.3417	51.3565	47.3269	-0.117886	0.289158	decreased
ENSMUSG00000036646.13	Man1b1	protein_coding	23.978	24.3498	23.6061	-0.0447542	0.289359	decreased
ENSMUSG00000057766.13	Ankrd29	protein_coding	5.55021	5.82655	5.27386	-0.143781	0.289556	decreased
ENSMUSG00000073514.3	Dok6	protein_coding	32.5359	33.552	31.5199	-0.0901336	0.289788	decreased
ENSMUSG00000025867.8	Cplx2	protein_coding	161.037	165.908	156.166	-0.0873044	0.289882	decreased
ENSMUSG00000038506.13	Dcun1d2	protein_coding	15.6016	15.9558	15.2474	-0.0655238	0.290191	decreased
ENSMUSG00000059495.14	Arhgef12	protein_coding	36.0506	36.5882	35.5129	-0.0430373	0.290292	decreased
ENSMUSG00000078453.3	Abracl	protein_coding	10.4756	10.9227	10.0284	-0.123242	0.290419	decreased
ENSMUSG00000029211.11	Gabra4	protein_coding	32.1347	33.3818	30.8876	-0.112033	0.290836	decreased
ENSMUSG00000048076.14	Arf1	protein_coding	187.926	192.186	183.667	-0.0654044	0.291585	decreased
ENSMUSG00000048834.16	Vstm2a	protein_coding	41.0678	41.8685	40.2671	-0.0562637	0.29163	decreased
ENSMUSG00000069520.6	Tmem19	protein_coding	11.8346	12.0125	11.6567	-0.0433791	0.291901	decreased
ENSMUSG00000064115.13	Cadm2	protein_coding	43.6314	45.3152	41.9476	-0.111408	0.292048	decreased
ENSMUSG00000039913.12	Pak7	protein_coding	19.1148	19.8613	18.3682	-0.11275	0.292136	decreased
ENSMUSG00000064210.7	Ano6	protein_coding	6.36727	6.55578	6.17877	-0.0854489	0.292783	decreased
ENSMUSG00000056770.15	Setd3	protein_coding	53.2543	54.1375	52.3711	-0.047856	0.292848	decreased
ENSMUSG00000035390.16	Brsk1	protein_coding	173.491	178.638	168.344	-0.0856281	0.293274	decreased
ENSMUSG00000033684.14	Qsox1	protein_coding	8.51115	8.70378	8.31851	-0.0653172	0.293866	decreased
ENSMUSG00000054836.12	Elp6	protein_coding	5.1662	5.3363	4.9961	-0.0950388	0.294023	decreased
ENSMUSG00000059834.12	Sclt1	protein_coding	5.21221	5.34141	5.08301	-0.0715366	0.294263	decreased
ENSMUSG00000048495.16	Tyw5	protein_coding	5.45111	5.6392	5.26301	-0.0996028	0.294312	decreased
ENSMUSG00000038323.3	RP24-77I21.3	protein_coding	10.0061	10.3213	9.69086	-0.0909323	0.294365	decreased
ENSMUSG00000030209.14	Grin2b	protein_coding	32.3728	33.6018	31.1438	-0.109594	0.294378	decreased
ENSMUSG00000047379.6	B4gat1	protein_coding	39.3103	40.0378	38.5829	-0.0534012	0.294409	decreased
ENSMUSG00000074578.13	Zfas1	processed_transcript	42.6989	44.1315	41.2664	-0.0968407	0.294461	decreased
ENSMUSG00000002059.18	Rab34	protein_coding	6.53812	6.90789	6.16836	-0.163358	0.294694	decreased
ENSMUSG00000022982.9	Sod1	protein_coding	289	292.045	285.954	-0.0304092	0.294842	decreased
ENSMUSG00000096995.2	RP23-3K10.3	bidirectional_promoter_lncRNA	4.80605	4.98319	4.62891	-0.106398	0.295124	decreased
ENSMUSG00000043153.6	Ispd	protein_coding	4.88928	5.11802	4.66055	-0.135086	0.29526	decreased
ENSMUSG00000027255.14	Arfgap2	protein_coding	25.0848	25.3228	24.8469	-0.0273759	0.295289	decreased
ENSMUSG00000023106.15	Denr	protein_coding	26.2068	27.2575	25.156	-0.115752	0.295321	decreased
ENSMUSG00000069089.8	Cdk7	protein_coding	16.238	16.8618	15.6143	-0.110895	0.295326	decreased
ENSMUSG00000074165.10	Zfp788	protein_coding	11.11	11.4648	10.7552	-0.0921725	0.295507	decreased
ENSMUSG00000024935.10	Slc1a1	protein_coding	29.7523	30.2901	29.2146	-0.0521544	0.295565	decreased
ENSMUSG00000051234.6	Rnf7	protein_coding	34.815	36.3491	33.2809	-0.127223	0.29593	decreased
ENSMUSG00000020381.10	Mrnip	protein_coding	8.88514	9.18709	8.58319	-0.0980943	0.295966	decreased
ENSMUSG00000049489.5	Fam58b	protein_coding	7.35692	7.54644	7.1674	-0.074348	0.296204	decreased
ENSMUSG00000031984.8	RP23-9L16.5	protein_coding	6.3082	6.42322	6.19318	-0.0526175	0.296227	decreased
ENSMUSG00000031938.15	RP23-424C4.5	protein_coding	9.91275	10.2981	9.5274	-0.112224	0.296276	decreased
ENSMUSG00000003269.17	Cyth2	protein_coding	39.8052	40.4755	39.1349	-0.0485925	0.296407	decreased
ENSMUSG00000029106.14	Add1	protein_coding	147.201	148.788	145.614	-0.0311042	0.296786	decreased
ENSMUSG00000017639.13	Rab11fip4	protein_coding	63.4954	64.5983	62.3925	-0.050124	0.296804	decreased
ENSMUSG00000046793.8	Gpr61	protein_coding	4.36255	4.51866	4.20643	-0.103298	0.296953	decreased
ENSMUSG00000023460.12	Rab12	protein_coding	42.7942	44.0723	41.5161	-0.0862013	0.297116	decreased
ENSMUSG00000088818.1	Gm22389	misc_RNA	6.14617	6.63188	5.66045	-0.228501	0.297281	decreased
ENSMUSG00000027835.11	Pdcd10	protein_coding	19.5398	20.5145	18.5651	-0.144055	0.297355	decreased
ENSMUSG00000032238.17	Rora	protein_coding	7.40716	7.80606	7.00826	-0.155539	0.297566	decreased
ENSMUSG00000021179.8	Nrde2	protein_coding	4.59132	4.74196	4.44069	-0.0946976	0.297566	decreased
ENSMUSG00000021357.14	Exoc2	protein_coding	17.7476	18.2478	17.2474	-0.0813436	0.298008	decreased
ENSMUSG00000046447.3	Camk2n1	protein_coding	275.573	285.207	265.939	-0.100916	0.298209	decreased
ENSMUSG00000003039.9	Fam32a	protein_coding	28.4462	28.8405	28.0518	-0.0400045	0.29824	decreased
ENSMUSG00000084890.1	RP23-336D20.8	antisense	12.971	13.6351	12.307	-0.147843	0.298668	decreased
ENSMUSG00000027714.11	Exosc9	protein_coding	29.6489	30.4629	28.835	-0.0792339	0.298838	decreased
ENSMUSG00000028878.11	Fam76a	protein_coding	21.2163	21.4063	21.0264	-0.0258325	0.298926	decreased
ENSMUSG00000049047.11	Armcx3	protein_coding	11.7583	12.1583	11.3582	-0.0982175	0.299003	decreased
ENSMUSG00000053332.13	Gas5	processed_transcript	282.34	295.004	269.675	-0.129508	0.299343	decreased
ENSMUSG00000054263.12	Lifr	protein_coding	6.03131	6.15934	5.90327	-0.0612602	0.299595	decreased
ENSMUSG00000056004.16	AC157555.1	protein_coding	21.5307	22.2183	20.8432	-0.0921684	0.299618	decreased
ENSMUSG00000028292.14	Rars2	protein_coding	12.226	12.5873	11.8646	-0.0853034	0.299787	decreased
ENSMUSG00000037270.18	RP23-243E17.1	protein_coding	21.5327	22.1297	20.9356	-0.0800222	0.299877	decreased
ENSMUSG00000037386.16	Rims2	protein_coding	32.6395	33.2272	32.0517	-0.051963	0.299989	decreased
ENSMUSG00000032002.10	Dcun1d5	protein_coding	24.0426	24.7535	23.3318	-0.0853359	0.300503	decreased
ENSMUSG00000033615.9	Cplx1	protein_coding	162.558	168.322	156.794	-0.102359	0.300647	decreased
ENSMUSG00000027201.16	Myef2	protein_coding	30.1843	30.7808	29.5878	-0.0570275	0.300794	decreased
ENSMUSG00000027550.14	Lrrcc1	protein_coding	7.99272	8.2828	7.70265	-0.104764	0.30105	decreased
ENSMUSG00000066037.14	Hnrnpr	protein_coding	34.0485	34.9317	33.1653	-0.0748644	0.30207	decreased
ENSMUSG00000031730.18	Dhodh	protein_coding	6.02552	6.23048	5.82056	-0.0981838	0.302903	decreased
ENSMUSG00000030301.17	Ccdc91	protein_coding	17.6913	17.9659	17.4167	-0.0447913	0.302975	decreased
ENSMUSG00000021820.18	Camk2g	protein_coding	88.7167	92.088	85.3453	-0.109702	0.30303	decreased
ENSMUSG00000063179.13	Pstk	protein_coding	7.30177	7.65409	6.94945	-0.139334	0.303303	decreased
ENSMUSG00000021694.18	Ercc8	protein_coding	5.69661	5.90815	5.48506	-0.107198	0.303419	decreased
ENSMUSG00000009640.11	Dmap1	protein_coding	16.2306	16.488	15.9732	-0.0457644	0.303426	decreased
ENSMUSG00000020459.14	Mtif2	protein_coding	12.6829	12.9962	12.3696	-0.0712928	0.303476	decreased
ENSMUSG00000028232.13	Tmem68	protein_coding	14.8587	15.3699	14.3475	-0.0993166	0.303704	decreased
ENSMUSG00000061130.12	Ppm1b	protein_coding	32.5898	33.4983	31.6813	-0.0804571	0.303785	decreased
ENSMUSG00000031835.16	Mbtps1	protein_coding	21.3602	21.603	21.1174	-0.0327995	0.304309	decreased
ENSMUSG00000029629.17	Phf14	protein_coding	16.1304	16.5305	15.7302	-0.0715917	0.304352	decreased
ENSMUSG00000005981.11	Trap1	protein_coding	34.0579	34.3704	33.7453	-0.0264822	0.304556	decreased
ENSMUSG00000032036.15	Kirrel3	protein_coding	11.5705	11.995	11.1459	-0.105927	0.305507	decreased
ENSMUSG00000060988.12	Galnt13	protein_coding	13.8382	14.685	12.9914	-0.176783	0.305594	decreased
ENSMUSG00000084319.3	Tpt1-ps3	processed_pseudogene	8.5138	8.7641	8.26349	-0.0848544	0.305681	decreased
ENSMUSG00000066415.4	Msl2	protein_coding	12.7717	13.0691	12.4743	-0.0672029	0.305965	decreased
ENSMUSG00000026078.10	Pdcl3	protein_coding	5.85532	6.05919	5.65144	-0.100506	0.306096	decreased
ENSMUSG00000022339.9	Ebag9	protein_coding	14.2196	14.5622	13.8769	-0.0695379	0.30639	decreased
ENSMUSG00000022055.7	Nefl	protein_coding	95.2631	98.0415	92.4847	-0.0841781	0.306514	decreased
ENSMUSG00000045414.7	RP23-253N17.1	protein_coding	10.331	10.6971	9.96494	-0.102287	0.306603	decreased
ENSMUSG00000020080.8	Hkdc1	protein_coding	7.25353	7.69392	6.81313	-0.1754	0.307454	decreased
ENSMUSG00000029998.14	Pcyox1	protein_coding	27.6094	28.1843	27.0345	-0.0600883	0.307709	decreased
ENSMUSG00000029861.17	Fam131b	protein_coding	47.2671	48.2835	46.2508	-0.0620535	0.307964	decreased
ENSMUSG00000008892.12	Vdac3	protein_coding	58.5834	60.4797	56.687	-0.093433	0.308309	decreased
ENSMUSG00000009894.15	Snap47	protein_coding	198.361	202.478	194.244	-0.0598926	0.308316	decreased
ENSMUSG00000028926.15	Cdk14	protein_coding	126.661	132.106	121.215	-0.124126	0.308552	decreased
ENSMUSG00000020102.15	Slc16a7	protein_coding	9.19904	9.57678	8.82129	-0.118551	0.309022	decreased
ENSMUSG00000041658.12	Rragb	protein_coding	39.5545	40.3938	38.7152	-0.0612343	0.309668	decreased
ENSMUSG00000022031.6	Elp3	protein_coding	39.4669	40.4852	38.4485	-0.0744691	0.309789	decreased
ENSMUSG00000005583.16	Mef2c	protein_coding	214.218	222.121	206.315	-0.106502	0.30981	decreased
ENSMUSG00000095253.4	Zfp799	protein_coding	7.41073	7.67965	7.14182	-0.10475	0.309849	decreased
ENSMUSG00000033569.17	Adgrb3	protein_coding	39.5021	40.6506	38.3537	-0.0839091	0.309986	decreased
ENSMUSG00000030079.15	Ruvbl1	protein_coding	17.6876	18.0578	17.3175	-0.0603888	0.310432	decreased
ENSMUSG00000026153.15	Fam135a	protein_coding	9.75285	10.0532	9.45252	-0.0888805	0.310562	decreased
ENSMUSG00000037325.10	Bbs7	protein_coding	9.56192	9.80325	9.32058	-0.0728401	0.310792	decreased
ENSMUSG00000069255.13	Dusp22	protein_coding	10.9866	11.2192	10.7539	-0.0611074	0.310803	decreased
ENSMUSG00000021534.8	RP24-85H21.6	protein_coding	14.6175	15.2369	13.998	-0.122342	0.311355	decreased
ENSMUSG00000029486.13	Mrpl1	protein_coding	6.12087	6.3021	5.93964	-0.0854571	0.311413	decreased
ENSMUSG00000027739.9	Rab33b	protein_coding	6.31859	6.45344	6.18374	-0.0615891	0.311427	decreased
ENSMUSG00000020705.6	Ddx42	protein_coding	29.4688	30.1764	28.7611	-0.0693002	0.311564	decreased
ENSMUSG00000055493.4	Epm2a	protein_coding	13.3128	13.7633	12.8623	-0.0976725	0.311707	decreased
ENSMUSG00000022525.13	Hrasls	protein_coding	13.3968	13.8752	12.9183	-0.103098	0.311808	decreased
ENSMUSG00000039737.11	Prkrip1	protein_coding	4.7401	4.83577	4.64442	-0.0582441	0.311839	decreased
ENSMUSG00000024571.14	AC131065.2	protein_coding	36.3392	37.2017	35.4768	-0.0684934	0.311987	decreased
ENSMUSG00000043987.18	Cep164	protein_coding	4.95283	5.21032	4.69534	-0.150143	0.312134	decreased
ENSMUSG00000020402.11	Vdac1	protein_coding	309.497	315.094	303.899	-0.052188	0.312319	decreased
ENSMUSG00000022671.13	Mzt2	protein_coding	9.90948	10.4915	9.32749	-0.169656	0.312362	decreased
ENSMUSG00000078870.9	RP23-360A2.8	protein_coding	5.66092	5.875	5.44685	-0.109165	0.312746	decreased
ENSMUSG00000025193.14	Cutc	protein_coding	5.81336	6.05674	5.56997	-0.120871	0.313053	decreased
ENSMUSG00000033161.10	Atp1a1	protein_coding	315.309	325.308	305.309	-0.0915377	0.313296	decreased
ENSMUSG00000037997.12	Parp11	protein_coding	6.67133	6.81771	6.52494	-0.0633226	0.313556	decreased
ENSMUSG00000019971.10	Cep290	protein_coding	4.85592	4.99749	4.71436	-0.0841418	0.314104	decreased
ENSMUSG00000072772.3	Grcc10	protein_coding	34.3071	36.4321	32.182	-0.178955	0.314409	decreased
ENSMUSG00000054843.8	Atrnl1	protein_coding	27.983	28.9905	26.9754	-0.103936	0.315027	decreased
ENSMUSG00000059187.12	Fam19a1	protein_coding	12.4825	13.1517	11.8133	-0.154836	0.315071	decreased
ENSMUSG00000045515.3	Pou3f3	protein_coding	9.03802	9.23091	8.84514	-0.0615892	0.315322	decreased
ENSMUSG00000025630.8	Hprt	protein_coding	134.483	138.472	130.493	-0.0856236	0.315367	decreased
ENSMUSG00000041530.16	Ago1	protein_coding	15.4686	15.6025	15.3347	-0.0249772	0.31539	decreased
ENSMUSG00000028278.14	Rragd	protein_coding	26.2063	27.1265	25.2861	-0.101362	0.315561	decreased
ENSMUSG00000017781.17	Pitpna	protein_coding	127.342	130.956	123.729	-0.0819004	0.315696	decreased
ENSMUSG00000029836.15	Cbx3	protein_coding	21.2564	22.0413	20.4716	-0.106587	0.315758	decreased
ENSMUSG00000003119.14	Cdk12	protein_coding	6.18686	6.3202	6.05352	-0.0621971	0.316158	decreased
ENSMUSG00000032224.15	Fam81a	protein_coding	71.9958	73.7131	70.2785	-0.068838	0.316269	decreased
ENSMUSG00000059878.12	Zfp422	protein_coding	7.72865	7.89582	7.56149	-0.0624195	0.316389	decreased
ENSMUSG00000030967.15	Zranb1	protein_coding	19.0496	19.5924	18.5068	-0.082245	0.316445	decreased
ENSMUSG00000025486.17	Sirt3	protein_coding	37.5484	38.346	36.7507	-0.0613037	0.316579	decreased
ENSMUSG00000021748.9	Pdhb	protein_coding	68.4788	69.8288	67.1287	-0.0568921	0.316582	decreased
ENSMUSG00000050860.6	Phospho1	protein_coding	4.19698	4.39256	4.0014	-0.134556	0.317304	decreased
ENSMUSG00000063873.10	Slc24a3	protein_coding	46.0334	47.5486	44.5181	-0.0950108	0.317638	decreased
ENSMUSG00000031954.6	Cfdp1	protein_coding	86.8175	89.209	84.4259	-0.0795042	0.317673	decreased
ENSMUSG00000024867.14	Pip5k1b	protein_coding	6.33217	6.4781	6.18623	-0.0665114	0.317899	decreased
ENSMUSG00000044308.17	Ubr3	protein_coding	39.8558	41.1791	38.5325	-0.0958377	0.318056	decreased
ENSMUSG00000097164.2	Cep83os	bidirectional_promoter_lncRNA	5.63491	5.80694	5.46287	-0.0881185	0.318349	decreased
ENSMUSG00000055371.17	Stam2	protein_coding	8.74704	8.90043	8.59366	-0.0506034	0.318463	decreased
ENSMUSG00000040123.17	Zmym5	protein_coding	8.38554	8.57891	8.19217	-0.0665493	0.318486	decreased
ENSMUSG00000031561.16	Tenm3	protein_coding	9.91388	10.2741	9.55371	-0.104872	0.318755	decreased
ENSMUSG00000051579.10	Tceal8	protein_coding	30.4816	31.4431	29.52	-0.0910475	0.31885	decreased
ENSMUSG00000020467.15	Efemp1	protein_coding	4.61578	4.91238	4.31918	-0.185664	0.318868	decreased
ENSMUSG00000020801.8	Med31	protein_coding	6.44799	6.72967	6.1663	-0.126131	0.318935	decreased
ENSMUSG00000044807.13	Zfp354c	protein_coding	11.4213	11.9061	10.9365	-0.122539	0.319434	decreased
ENSMUSG00000035215.9	Lsm7	protein_coding	17.2606	18.5391	15.9821	-0.21412	0.319733	decreased
ENSMUSG00000020375.9	Rufy1	protein_coding	18.6647	18.926	18.4034	-0.0403933	0.319816	decreased
ENSMUSG00000002803.14	Btbd6	protein_coding	22.0956	22.3855	21.8057	-0.0378593	0.319876	decreased
ENSMUSG00000006058.10	Snf8	protein_coding	58.0649	59.0686	57.0613	-0.0498788	0.320003	decreased
ENSMUSG00000074649.6	RP23-388H13.4	protein_coding	23.2934	23.8533	22.7334	-0.0693764	0.320044	decreased
ENSMUSG00000079065.3	RP23-314A12.1	protein_coding	4.50564	4.65453	4.35674	-0.0953886	0.320066	decreased
ENSMUSG00000038026.12	Kcnj9	protein_coding	38.0127	38.8384	37.187	-0.0626848	0.320253	decreased
ENSMUSG00000058248.12	Kcnh1	protein_coding	16.1786	16.791	15.5662	-0.109264	0.320277	decreased
ENSMUSG00000021747.12	RP23-466M3.1	protein_coding	5.38606	5.61758	5.15454	-0.124104	0.320292	decreased
ENSMUSG00000024767.11	Otub1	protein_coding	102.85	104.737	100.963	-0.0529495	0.320671	decreased
ENSMUSG00000025351.14	Cd63	protein_coding	44.6665	46.2755	43.0575	-0.103983	0.321113	decreased
ENSMUSG00000089862.8	Umad1	protein_coding	22.8826	23.5434	22.2218	-0.083349	0.321386	decreased
ENSMUSG00000032384.16	Csnk1g1	protein_coding	7.24257	7.43276	7.05237	-0.0757912	0.321407	decreased
ENSMUSG00000068391.8	Chrac1	protein_coding	11.0975	11.3485	10.8465	-0.06527	0.321424	decreased
ENSMUSG00000046269.16	Usp27x	protein_coding	5.12643	5.253	4.99987	-0.0712501	0.321945	decreased
ENSMUSG00000109946.1	RP23-328F3.4	protein_coding	11.4792	11.741	11.2175	-0.0658022	0.321969	decreased
ENSMUSG00000074736.10	Syndig1	protein_coding	13.1637	13.693	12.6345	-0.116065	0.322044	decreased
ENSMUSG00000060679.14	Mrps9	protein_coding	17.0808	17.7346	16.4271	-0.110496	0.32281	decreased
ENSMUSG00000094870.8	Zfp131	protein_coding	18.573	19.1666	17.9794	-0.0922418	0.323074	decreased
ENSMUSG00000028222.2	Calb1	protein_coding	31.0479	31.9706	30.1253	-0.0857687	0.323109	decreased
ENSMUSG00000026312.17	Cdh7	protein_coding	7.35042	7.62783	7.07301	-0.10895	0.323215	decreased
ENSMUSG00000036632.9	Alg5	protein_coding	11.4068	11.6969	11.1168	-0.0733795	0.323237	decreased
ENSMUSG00000026017.13	Carf	protein_coding	7.14233	7.37771	6.90694	-0.0951277	0.323392	decreased
ENSMUSG00000043670.4	Diras1	protein_coding	25.3811	26.462	24.3001	-0.122956	0.323405	decreased
ENSMUSG00000020628.16	Trappc12	protein_coding	24.5325	24.9311	24.1339	-0.0468826	0.323479	decreased
ENSMUSG00000021368.15	Tbc1d7	protein_coding	13.4452	13.9311	12.9592	-0.104327	0.323495	decreased
ENSMUSG00000024078.6	Ttc27	protein_coding	8.32723	8.50813	8.14633	-0.0626915	0.323854	decreased
ENSMUSG00000024026.12	Glo1	protein_coding	29.8541	30.1786	29.5296	-0.0313633	0.324499	decreased
ENSMUSG00000001376.17	Vps50	protein_coding	30.6113	31.7724	29.4503	-0.109492	0.32451	decreased
ENSMUSG00000028086.15	Fbxw7	protein_coding	90.4853	93.5861	87.3844	-0.0989193	0.324693	decreased
ENSMUSG00000037148.8	Arhgap10	protein_coding	10.3626	10.7487	9.97641	-0.107572	0.324716	decreased
ENSMUSG00000040022.14	Rab11fip2	protein_coding	21.7364	22.3755	21.0973	-0.0848583	0.324958	decreased
ENSMUSG00000025781.14	Atp5c1	protein_coding	164.377	167.75	161.004	-0.0592207	0.325103	decreased
ENSMUSG00000029767.16	Calu	protein_coding	48.2986	49.4233	47.1739	-0.0672014	0.325327	decreased
ENSMUSG00000032116.18	Stt3a	protein_coding	26.6278	29.3484	23.9073	-0.295832	0.325426	decreased
ENSMUSG00000110185.1	Igip	protein_coding	32.7195	33.679	31.76	-0.0846376	0.325707	decreased
ENSMUSG00000060227.15	Casc4	protein_coding	33.7746	34.5215	33.0277	-0.0638215	0.325785	decreased
ENSMUSG00000004880.11	Lbr	protein_coding	4.38385	4.48568	4.28203	-0.0670302	0.325858	decreased
ENSMUSG00000021520.4	Uqcrb	protein_coding	150.496	156.937	144.055	-0.123569	0.325951	decreased
ENSMUSG00000074093.4	Svip	protein_coding	16.8833	17.2345	16.5321	-0.0600365	0.326144	decreased
ENSMUSG00000025858.12	Get4	protein_coding	20.6536	21.2369	20.0704	-0.0815039	0.326287	decreased
ENSMUSG00000036095.11	Dgkb	protein_coding	35.0411	36.1771	33.905	-0.0935773	0.326294	decreased
ENSMUSG00000025521.15	Tmem192	protein_coding	14.1167	14.4988	13.7346	-0.0781204	0.326373	decreased
ENSMUSG00000043067.15	Dpy19l1	protein_coding	40.2185	41.3768	39.0601	-0.083127	0.326652	decreased
ENSMUSG00000033909.17	Usp36	protein_coding	8.14239	8.33556	7.94921	-0.0684664	0.326894	decreased
ENSMUSG00000018189.12	Uchl5	protein_coding	25.4299	26.1269	24.7329	-0.0791047	0.327005	decreased
ENSMUSG00000050855.16	Zfp940	protein_coding	6.2966	6.44131	6.15188	-0.0663271	0.327212	decreased
ENSMUSG00000031157.10	Pqbp1	protein_coding	60.5896	61.5465	59.6327	-0.0455736	0.327216	decreased
ENSMUSG00000038619.12	Ensa	protein_coding	176.848	179.798	173.898	-0.0481357	0.32739	decreased
ENSMUSG00000021930.14	Spryd7	protein_coding	24.0928	24.8231	23.3626	-0.0874826	0.327493	decreased
ENSMUSG00000074634.12	Tmem267	protein_coding	7.21325	7.71141	6.71509	-0.199589	0.327625	decreased
ENSMUSG00000035770.8	Dync1li2	protein_coding	72.7254	74.0653	71.3855	-0.0531657	0.327709	decreased
ENSMUSG00000021134.17	Srsf5	protein_coding	139.691	143.963	135.418	-0.0882733	0.327874	decreased
ENSMUSG00000059554.12	Ccdc28a	protein_coding	16.9853	17.441	16.5296	-0.0774337	0.328078	decreased
ENSMUSG00000042097.17	Zfp239	protein_coding	13.3658	13.7837	12.9478	-0.0902579	0.32842	decreased
ENSMUSG00000102869.2	RP24-114E18.8	lincRNA	135.407	138.761	132.052	-0.0715012	0.328703	decreased
ENSMUSG00000024587.9	Nars	protein_coding	100.844	103.846	97.8413	-0.0859288	0.328717	decreased
ENSMUSG00000024858.13	Adrbk1	protein_coding	111.555	113.077	110.034	-0.0393475	0.328811	decreased
ENSMUSG00000043419.11	Chd3os	protein_coding	51.472	52.4456	50.4983	-0.054585	0.328999	decreased
ENSMUSG00000097274.2	RP23-255F14.5	antisense	59.1269	60.6278	57.6259	-0.0732637	0.329245	decreased
ENSMUSG00000018417.14	Myo1b	protein_coding	8.68987	8.98949	8.39026	-0.0995235	0.329444	decreased
ENSMUSG00000021606.8	Ndufs6	protein_coding	70.9626	72.7173	69.2079	-0.0713622	0.329602	decreased
ENSMUSG00000038132.6	Rbm24	protein_coding	4.45643	4.60587	4.30698	-0.0967976	0.329913	decreased
ENSMUSG00000041645.14	Ddx24	protein_coding	71.3904	72.8653	69.9156	-0.0596169	0.33034	decreased
ENSMUSG00000061751.15	Kalrn	protein_coding	198.665	203.332	193.998	-0.0677907	0.330421	decreased
ENSMUSG00000079108.6	Srp54c	protein_coding	6.68643	6.94164	6.43122	-0.110184	0.330708	decreased
ENSMUSG00000037353.9	Letmd1	protein_coding	30.3256	30.6741	29.977	-0.0331674	0.330908	decreased
ENSMUSG00000027419.9	Pcsk2	protein_coding	143.25	148.026	138.473	-0.0962457	0.33109	decreased
ENSMUSG00000024556.3	Me2	protein_coding	9.65746	9.86343	9.45149	-0.0615474	0.331122	decreased
ENSMUSG00000028403.15	Zdhhc21	protein_coding	9.43675	9.75743	9.11607	-0.0980884	0.331191	decreased
ENSMUSG00000051851.5	Cxx1c	protein_coding	101.323	104.369	98.2776	-0.0867553	0.331404	decreased
ENSMUSG00000042750.7	Bex2	protein_coding	187.839	191.672	184.005	-0.0588959	0.331873	decreased
ENSMUSG00000053119.11	Chmp3	protein_coding	58.616	60.2387	56.9933	-0.0798975	0.332141	decreased
ENSMUSG00000048216.13	Gpr85	protein_coding	13.653	14.0249	13.2811	-0.0786175	0.332211	decreased
ENSMUSG00000054423.14	Cadps	protein_coding	70.7389	72.6634	68.8144	-0.0785183	0.33233	decreased
ENSMUSG00000033020.7	Polr2f	protein_coding	38.6905	40.9777	36.4033	-0.170769	0.332457	decreased
ENSMUSG00000063787.4	Chchd1	protein_coding	35.2816	36.3445	34.2187	-0.0869521	0.332499	decreased
ENSMUSG00000028953.10	Abcf2	protein_coding	43.1603	43.8971	42.4235	-0.0492609	0.332951	decreased
ENSMUSG00000032320.7	Rcn2	protein_coding	51.5896	52.635	50.5442	-0.0584778	0.333008	decreased
ENSMUSG00000033060.15	Lmo7	protein_coding	14.1247	14.3886	13.8608	-0.0539122	0.333118	decreased
ENSMUSG00000029054.8	Gabrd	protein_coding	21.9345	22.5517	21.3173	-0.0812113	0.333147	decreased
ENSMUSG00000026857.9	Ntmt1	protein_coding	8.69599	9.19823	8.19375	-0.166832	0.333191	decreased
ENSMUSG00000003657.9	Calb2	protein_coding	12.0913	12.4181	11.7646	-0.0779898	0.333353	decreased
ENSMUSG00000048027.7	Rgmb	protein_coding	12.4972	12.8075	12.1868	-0.0716675	0.333552	decreased
ENSMUSG00000039047.17	Pigk	protein_coding	21.2215	21.7773	20.6656	-0.0755926	0.334172	decreased
ENSMUSG00000034321.13	Exosc1	protein_coding	7.57521	7.78536	7.36506	-0.0800671	0.334174	decreased
ENSMUSG00000020608.7	Smc6	protein_coding	11.3576	11.6738	11.0413	-0.0803557	0.334229	decreased
ENSMUSG00000058793.14	Cds2	protein_coding	93.0471	94.1294	91.9649	-0.0335616	0.334412	decreased
ENSMUSG00000038005.15	AC114920.2	protein_coding	33.833	34.6448	33.0212	-0.0692455	0.334635	decreased
ENSMUSG00000028559.17	Osbpl9	protein_coding	20.7066	21.0718	20.3415	-0.0508899	0.334776	decreased
ENSMUSG00000031323.8	Dmrtc1a	protein_coding	4.32095	4.56825	4.07364	-0.165323	0.334825	decreased
ENSMUSG00000037260.8	Hgsnat	protein_coding	19.8102	20.4822	19.1382	-0.0979191	0.334877	decreased
ENSMUSG00000020990.5	Cdkl1	protein_coding	11.5644	11.865	11.2637	-0.0750347	0.335059	decreased
ENSMUSG00000082519.1	Vamp7-ps	processed_pseudogene	8.72468	9.12515	8.32421	-0.132536	0.335206	decreased
ENSMUSG00000046671.18	Mtfr1l	protein_coding	25.6263	25.9099	25.3426	-0.0319417	0.335539	decreased
ENSMUSG00000039007.10	Cpq	protein_coding	8.77541	9.09165	8.45917	-0.104025	0.33554	decreased
ENSMUSG00000024683.5	Mrpl16	protein_coding	16.9832	17.4896	16.4768	-0.0860655	0.335569	decreased
ENSMUSG00000037463.14	Fbxo27	protein_coding	4.6698	4.80664	4.53296	-0.0845749	0.335677	decreased
ENSMUSG00000019843.14	Fyn	protein_coding	49.0884	49.6735	48.5032	-0.0343979	0.335782	decreased
ENSMUSG00000078941.9	Ak6	protein_coding	44.8483	46.3	43.3966	-0.0934306	0.335977	decreased
ENSMUSG00000108832.1	RP24-325H17.1	antisense	4.34729	4.58845	4.10613	-0.160225	0.336005	decreased
ENSMUSG00000063646.16	Jakmip1	protein_coding	37.513	38.5608	36.4652	-0.0806141	0.336181	decreased
ENSMUSG00000026887.9	Mrrf	protein_coding	7.67463	7.88101	7.46824	-0.0776132	0.336193	decreased
ENSMUSG00000029270.10	Fam69a	protein_coding	15.7806	16.3279	15.2333	-0.100111	0.336258	decreased
ENSMUSG00000030057.15	Cnbp	protein_coding	140.04	142.537	137.542	-0.0514675	0.336518	decreased
ENSMUSG00000051890.13	Klhdc1	protein_coding	8.03066	8.31434	7.74699	-0.101966	0.336712	decreased
ENSMUSG00000024942.16	Capn1	protein_coding	10.2233	10.444	10.0026	-0.0622973	0.336848	decreased
ENSMUSG00000029330.8	Cds1	protein_coding	31.7881	32.7285	30.8476	-0.0853892	0.336912	decreased
ENSMUSG00000025529.14	Zfp711	protein_coding	4.62118	4.75548	4.48688	-0.0838805	0.337198	decreased
ENSMUSG00000113555.1	RP23-460A13.2	processed_pseudogene	6.3098	6.57188	6.04773	-0.119912	0.337468	decreased
ENSMUSG00000028245.15	Nsmaf	protein_coding	14.5751	14.9634	14.1869	-0.076872	0.337863	decreased
ENSMUSG00000030718.9	Ppme1	protein_coding	98.4798	100.469	96.4904	-0.058294	0.338286	decreased
ENSMUSG00000022337.7	Emc2	protein_coding	67.1663	69.2617	65.0708	-0.0900482	0.338314	decreased
ENSMUSG00000021852.14	Slc35f4	protein_coding	10.9762	11.2286	10.7237	-0.0663731	0.338493	decreased
ENSMUSG00000038822.15	Hace1	protein_coding	21.9728	22.5708	21.3748	-0.0785456	0.338592	decreased
ENSMUSG00000032309.15	Fbxo22	protein_coding	17.5455	17.8588	17.2323	-0.0515158	0.338641	decreased
ENSMUSG00000028785.13	Hpca	protein_coding	269.496	281.54	257.452	-0.129032	0.338778	decreased
ENSMUSG00000005882.18	Uqcc1	protein_coding	24.9361	25.8694	24.0028	-0.108044	0.338807	decreased
ENSMUSG00000028199.18	Cryz	protein_coding	5.58713	5.74576	5.4285	-0.0819454	0.338994	decreased
ENSMUSG00000027430.12	Dtd1	protein_coding	42.707	43.6089	41.8052	-0.0609397	0.339213	decreased
ENSMUSG00000039057.11	Myo16	protein_coding	7.16292	7.32842	6.99741	-0.0666805	0.339265	decreased
ENSMUSG00000031709.15	Tbc1d9	protein_coding	31.9792	32.7226	31.2357	-0.0670885	0.339467	decreased
ENSMUSG00000022865.13	Cxadr	protein_coding	8.1599	8.37448	7.94532	-0.0758943	0.339537	decreased
ENSMUSG00000027630.13	Tbl1xr1	protein_coding	14.8892	15.2546	14.5239	-0.0708139	0.339724	decreased
ENSMUSG00000066151.11	Fkbp15	protein_coding	14.0432	14.2465	13.8398	-0.0417826	0.339756	decreased
ENSMUSG00000019864.14	Rtn4ip1	protein_coding	4.23235	4.34661	4.11809	-0.0779142	0.339768	decreased
ENSMUSG00000039252.11	Lgi2	protein_coding	11.9637	12.4118	11.5156	-0.108115	0.339868	decreased
ENSMUSG00000050379.15	Sept6	protein_coding	34.7051	35.7954	33.6149	-0.0906761	0.339976	decreased
ENSMUSG00000074733.14	Zfp950	protein_coding	19.7784	20.4124	19.1444	-0.0925282	0.340012	decreased
ENSMUSG00000039105.6	Atp6v1g1	protein_coding	38.1754	39.3311	37.0196	-0.0873831	0.340068	decreased
ENSMUSG00000022476.8	Polr3h	protein_coding	17.3108	17.6475	16.974	-0.0561442	0.340457	decreased
ENSMUSG00000039637.15	Coro7	protein_coding	21.775	22.306	21.2441	-0.0703729	0.340608	decreased
ENSMUSG00000044229.9	Nxpe4	protein_coding	5.6233	5.82331	5.42329	-0.10267	0.340709	decreased
ENSMUSG00000026872.17	Zeb2	protein_coding	35.1688	35.7352	34.6024	-0.0464724	0.340758	decreased
ENSMUSG00000027099.9	Mtx2	protein_coding	11.8716	12.2537	11.4895	-0.0929076	0.34087	decreased
ENSMUSG00000022216.17	Psme1	protein_coding	41.6229	42.2679	40.9779	-0.0447187	0.340887	decreased
ENSMUSG00000036617.16	Etl4	protein_coding	45.9935	47.0743	44.9126	-0.0678178	0.341108	decreased
ENSMUSG00000020248.18	Nfyb	protein_coding	23.7351	24.4021	23.0682	-0.081101	0.34111	decreased
ENSMUSG00000027189.16	Trim44	protein_coding	74.1459	75.8508	72.4409	-0.0663599	0.3412	decreased
ENSMUSG00000051495.7	Irf2bp2	protein_coding	5.35501	5.50915	5.20087	-0.0830745	0.341215	decreased
ENSMUSG00000071855.4	Ccdc112	protein_coding	5.43864	5.52069	5.35659	-0.0435333	0.341221	decreased
ENSMUSG00000017412.15	Cacnb4	protein_coding	39.9764	41.6927	38.2602	-0.12395	0.341296	decreased
ENSMUSG00000032468.11	Armc8	protein_coding	30.6522	31.4382	29.8662	-0.0740026	0.341444	decreased
ENSMUSG00000039826.13	Trub2	protein_coding	10.8768	11.1601	10.5936	-0.0751484	0.34162	decreased
ENSMUSG00000074227.12	Spint2	protein_coding	13.7684	14.3201	13.2168	-0.115667	0.342001	decreased
ENSMUSG00000021730.8	Hcn1	protein_coding	8.04861	8.31102	7.78621	-0.0941046	0.34284	decreased
ENSMUSG00000078611.3	RP23-397L11.7	protein_coding	5.52724	5.71765	5.33683	-0.0994389	0.343213	decreased
ENSMUSG00000029804.16	Herc3	protein_coding	62.3877	64.7475	60.028	-0.109188	0.343255	decreased
ENSMUSG00000086782.2	RP23-32L21.4	lincRNA	8.28515	8.59155	7.97874	-0.106756	0.343411	decreased
ENSMUSG00000030763.7	Lcmt1	protein_coding	53.2299	53.7711	52.6887	-0.0293374	0.343514	decreased
ENSMUSG00000041624.10	Gucy1a2	protein_coding	13.9517	14.5352	13.3682	-0.120744	0.34365	decreased
ENSMUSG00000025337.10	Sbds	protein_coding	40.3424	40.9623	39.7225	-0.0443385	0.343912	decreased
ENSMUSG00000097452.2	RP23-438M9.1	lincRNA	7.51448	7.80645	7.22252	-0.112165	0.343987	decreased
ENSMUSG00000030629.15	Zfand6	protein_coding	31.9601	32.7918	31.1285	-0.0750968	0.34422	decreased
ENSMUSG00000034544.17	Rsrc1	protein_coding	37.022	38.0086	36.0354	-0.0769104	0.344318	decreased
ENSMUSG00000031176.8	Dynlt3	protein_coding	64.7855	66.9256	62.6453	-0.0953523	0.344343	decreased
ENSMUSG00000031843.2	Mphosph6	protein_coding	10.1087	10.4686	9.74866	-0.102799	0.344654	decreased
ENSMUSG00000042814.7	Mcts2	protein_coding	7.62405	7.9281	7.32	-0.115131	0.344677	decreased
ENSMUSG00000057554.13	Lgals8	protein_coding	13.3962	13.7545	13.038	-0.0771777	0.344724	decreased
ENSMUSG00000022658.10	Tagln3	protein_coding	186.757	190.306	183.209	-0.054832	0.344794	decreased
ENSMUSG00000079477.9	Rab7	protein_coding	200.4	204.829	195.971	-0.063775	0.344844	decreased
ENSMUSG00000052584.10	Serp2	protein_coding	56.0443	56.9999	55.0886	-0.0492056	0.344854	decreased
ENSMUSG00000022762.17	Ncam2	protein_coding	42.2061	44.0783	40.3339	-0.128077	0.345138	decreased
ENSMUSG00000058997.8	Vwa8	protein_coding	11.3544	11.6018	11.107	-0.0628782	0.345153	decreased
ENSMUSG00000006335.16	Tfpt	protein_coding	14.5087	14.8742	14.1433	-0.072695	0.345239	decreased
ENSMUSG00000021681.8	Aggf1	protein_coding	21.9139	22.316	21.5118	-0.0529502	0.345948	decreased
ENSMUSG00000033460.14	Armcx1	protein_coding	31.8207	32.7882	30.8532	-0.0877581	0.34632	decreased
ENSMUSG00000020374.16	Rasgef1c	protein_coding	15.1991	15.7411	14.6571	-0.102938	0.346335	decreased
ENSMUSG00000022013.4	Dnajc15	protein_coding	10.0079	10.2496	9.76618	-0.0697051	0.346483	decreased
ENSMUSG00000107019.1	RP24-470E5.4	TEC	8.25846	8.5564	7.96052	-0.104141	0.346505	decreased
ENSMUSG00000090223.1	Pcp4	protein_coding	364.704	382.343	347.066	-0.139658	0.346887	decreased
ENSMUSG00000023033.14	Scn8a	protein_coding	48.172	49.5307	46.8134	-0.0814025	0.346933	decreased
ENSMUSG00000074505.5	Fat3	protein_coding	8.78441	9.13696	8.43187	-0.115861	0.34709	decreased
ENSMUSG00000037646.10	Vps13b	protein_coding	9.84244	10.0525	9.63237	-0.061594	0.347097	decreased
ENSMUSG00000021838.17	Samd4	protein_coding	7.39032	7.51741	7.26323	-0.049626	0.347218	decreased
ENSMUSG00000024234.6	Mtpap	protein_coding	10.6499	10.9046	10.3951	-0.0690338	0.347492	decreased
ENSMUSG00000025323.10	Sp4	protein_coding	7.81925	8.07776	7.56075	-0.0954265	0.34752	decreased
ENSMUSG00000081272.1	RP23-167N13.2	processed_pseudogene	23.9329	24.5478	23.3181	-0.0741405	0.347806	decreased
ENSMUSG00000044365.15	Cxxc4	protein_coding	6.10677	6.24556	5.96798	-0.0655859	0.347943	decreased
ENSMUSG00000027203.15	Dut	protein_coding	18.0548	18.4497	17.6598	-0.0631323	0.348463	decreased
ENSMUSG00000041769.13	Ppp2r2d	protein_coding	25.1515	25.8146	24.4883	-0.0760908	0.348723	decreased
ENSMUSG00000031012.17	Cask	protein_coding	19.8256	20.4298	19.2213	-0.0879691	0.348783	decreased
ENSMUSG00000002058.13	Unc119	protein_coding	17.1862	17.4562	16.9162	-0.0453339	0.348808	decreased
ENSMUSG00000022451.12	Twf1	protein_coding	14.1828	14.4004	13.9652	-0.0442777	0.348882	decreased
ENSMUSG00000054162.15	Spock3	protein_coding	28.8307	29.6383	28.0231	-0.0808471	0.349088	decreased
ENSMUSG00000031309.15	Rps6ka3	protein_coding	16.0232	16.4652	15.5813	-0.079597	0.3491	decreased
ENSMUSG00000001424.14	Snd1	protein_coding	34.5665	35.0423	34.0906	-0.0397241	0.349474	decreased
ENSMUSG00000027341.10	Tmem230	protein_coding	9.10626	9.34775	8.86476	-0.0765378	0.35	decreased
ENSMUSG00000023026.16	Dip2b	protein_coding	17.1302	17.3959	16.8645	-0.0447621	0.350414	decreased
ENSMUSG00000020457.13	Drg1	protein_coding	49.7611	50.9374	48.5848	-0.0682207	0.351081	decreased
ENSMUSG00000021103.12	Mnat1	protein_coding	6.54992	6.80892	6.29091	-0.114158	0.351191	decreased
ENSMUSG00000005089.15	Slc1a2	protein_coding	362.859	369.661	356.057	-0.0540953	0.351639	decreased
ENSMUSG00000021981.10	Cab39l	protein_coding	12.6153	13.0136	12.217	-0.0911245	0.351648	decreased
ENSMUSG00000071078.6	Nr2c2ap	protein_coding	11.2547	11.5573	10.9521	-0.0775946	0.351775	decreased
ENSMUSG00000057531.14	Dtnbp1	protein_coding	27.4965	28.0755	26.9174	-0.0607683	0.351899	decreased
ENSMUSG00000031246.14	Sh3bgrl	protein_coding	29.6178	30.4596	28.7759	-0.0820351	0.352209	decreased
ENSMUSG00000025909.16	Sntg1	protein_coding	15.4434	16.1461	14.7406	-0.131395	0.35241	decreased
ENSMUSG00000021453.2	Gadd45g	protein_coding	5.89256	6.50586	5.27926	-0.301404	0.352563	decreased
ENSMUSG00000020079.15	Supv3l1	protein_coding	8.59566	8.79929	8.39203	-0.0683673	0.35257	decreased
ENSMUSG00000020671.9	Rab10	protein_coding	45.3368	46.1684	44.5052	-0.0529334	0.352836	decreased
ENSMUSG00000053604.5	Rpia	protein_coding	5.70763	5.78926	5.62601	-0.0412673	0.352985	decreased
ENSMUSG00000036160.13	Surf6	protein_coding	7.79893	8.14069	7.45717	-0.126523	0.353058	decreased
ENSMUSG00000024191.14	Bnip1	protein_coding	15.8918	16.1748	15.6089	-0.0513776	0.35349	decreased
ENSMUSG00000021669.15	Col4a3bp	protein_coding	27.8192	28.5793	27.059	-0.0788603	0.353737	decreased
ENSMUSG00000050192.8	Eif5a2	protein_coding	12.1327	12.5577	11.7078	-0.101101	0.353799	decreased
ENSMUSG00000052837.6	Junb	protein_coding	6.37836	7.42312	5.3336	-0.476916	0.354552	decreased
ENSMUSG00000055540.15	Epha6	protein_coding	11.3122	11.7429	10.8815	-0.109915	0.354833	decreased
ENSMUSG00000026104.14	Stat1	protein_coding	8.15516	8.31849	7.99183	-0.0577949	0.354893	decreased
ENSMUSG00000052372.10	Il1rapl1	protein_coding	5.08815	5.36623	4.81007	-0.157851	0.354994	decreased
ENSMUSG00000037887.11	Dusp8	protein_coding	26.6824	27.1439	26.2209	-0.0499089	0.355186	decreased
ENSMUSG00000050199.13	Lgr4	protein_coding	7.11611	7.26763	6.96459	-0.0614458	0.355606	decreased
ENSMUSG00000028861.13	Mrps15	protein_coding	24.3742	24.958	23.7904	-0.0691228	0.356164	decreased
ENSMUSG00000002546.16	Golga2	protein_coding	29.7397	30.201	29.2783	-0.0447677	0.356253	decreased
ENSMUSG00000021536.7	Adcy2	protein_coding	78.9997	81.1385	76.8609	-0.0781371	0.356273	decreased
ENSMUSG00000031907.9	Zfp90	protein_coding	4.43492	4.56406	4.30578	-0.0840448	0.356431	decreased
ENSMUSG00000050334.12	RP23-88A13.2	lincRNA	17.1817	17.6495	16.7139	-0.078583	0.356656	decreased
ENSMUSG00000021432.15	Slc35b3	protein_coding	5.53018	5.71376	5.3466	-0.0958196	0.356746	decreased
ENSMUSG00000021629.10	Slc30a5	protein_coding	16.5855	16.8837	16.2874	-0.0518705	0.357107	decreased
ENSMUSG00000025551.13	Fgf14	protein_coding	16.528	17.2597	15.7963	-0.127822	0.357134	decreased
ENSMUSG00000061455.13	Stx17	protein_coding	7.42946	7.68247	7.17645	-0.0983005	0.357494	decreased
ENSMUSG00000027854.12	Sike1	protein_coding	8.86992	9.09463	8.64521	-0.0731139	0.357501	decreased
ENSMUSG00000035392.17	Dennd1a	protein_coding	19.0332	19.3348	18.7316	-0.045732	0.357999	decreased
ENSMUSG00000029578.15	Wipi2	protein_coding	34.1994	34.7478	33.6511	-0.0462701	0.358456	decreased
ENSMUSG00000026484.13	Rnf2	protein_coding	10.9035	11.2232	10.5838	-0.0846235	0.358692	decreased
ENSMUSG00000079316.10	Rab9	protein_coding	16.3845	16.7481	16.0209	-0.0640377	0.358911	decreased
ENSMUSG00000034593.16	Myo5a	protein_coding	112.056	115.368	108.745	-0.0852823	0.359053	decreased
ENSMUSG00000019738.15	Polr2i	protein_coding	23.6895	24.9934	22.3856	-0.158977	0.359078	decreased
ENSMUSG00000028373.16	Astn2	protein_coding	9.99031	10.2314	9.74925	-0.0696383	0.359097	decreased
ENSMUSG00000029507.16	Pus1	protein_coding	6.35962	6.53725	6.18199	-0.0806133	0.359515	decreased
ENSMUSG00000032602.6	Slc25a20	protein_coding	5.76117	5.85607	5.66627	-0.0475326	0.359555	decreased
ENSMUSG00000078765.11	U2af1l4	protein_coding	31.824	32.5354	31.1126	-0.0645106	0.359714	decreased
ENSMUSG00000032348.6	Gsta4	protein_coding	43.8594	44.8492	42.8697	-0.0651234	0.35972	decreased
ENSMUSG00000040918.12	Slc19a2	protein_coding	5.23478	5.42518	5.04438	-0.104995	0.359984	decreased
ENSMUSG00000026709.10	Dars2	protein_coding	7.63712	7.88973	7.3845	-0.0954763	0.360067	decreased
ENSMUSG00000051185.9	Fam174a	protein_coding	15.5727	15.758	15.3873	-0.0343473	0.360208	decreased
ENSMUSG00000071253.8	Slc25a16	protein_coding	15.7539	16.2928	15.215	-0.098737	0.36029	decreased
ENSMUSG00000025872.5	Thoc3	protein_coding	10.3304	10.4749	10.186	-0.0403488	0.360385	decreased
ENSMUSG00000047342.17	Zfp286	protein_coding	7.90013	8.11156	7.6887	-0.0772382	0.360601	decreased
ENSMUSG00000103793.1	Pcdhga6	protein_coding	5.61225	5.79789	5.42662	-0.0954746	0.360979	decreased
ENSMUSG00000021275.16	Tecpr2	protein_coding	16.736	16.9272	16.5448	-0.032964	0.361122	decreased
ENSMUSG00000030337.16	Vamp1	protein_coding	24.2893	25.5525	23.026	-0.150201	0.36114	decreased
ENSMUSG00000001025.8	S100a6	protein_coding	21.1679	22.0202	20.3157	-0.11623	0.361413	decreased
ENSMUSG00000025283.15	Sat1	protein_coding	22.3923	23.0043	21.7802	-0.0788884	0.36232	decreased
ENSMUSG00000071074.9	Yipf3	protein_coding	18.3613	18.8557	17.8668	-0.0777206	0.36257	decreased
ENSMUSG00000029672.16	Fam3c	protein_coding	38.6831	40.014	37.3522	-0.0993117	0.362722	decreased
ENSMUSG00000068267.5	Cenpb	protein_coding	18.5299	19.4782	17.5816	-0.147795	0.363944	decreased
ENSMUSG00000001833.17	Sept7	protein_coding	253.563	261.562	245.565	-0.0910433	0.363952	decreased
ENSMUSG00000037533.19	Rapgef6	protein_coding	9.18234	9.35582	9.00886	-0.0545193	0.364104	decreased
ENSMUSG00000056629.15	Fkbp2	protein_coding	116.49	120.64	112.34	-0.102828	0.364151	decreased
ENSMUSG00000021978.9	Extl3	protein_coding	23.8194	24.2259	23.413	-0.0492395	0.364264	decreased
ENSMUSG00000048142.9	Nat8l	protein_coding	34.9707	36.1512	33.7903	-0.0974324	0.364284	decreased
ENSMUSG00000063902.13	RP23-21B1.2	processed_pseudogene	5.87622	6.07224	5.68019	-0.0962896	0.364472	decreased
ENSMUSG00000036264.9	Fstl4	protein_coding	5.15109	5.38801	4.91417	-0.132805	0.364548	decreased
ENSMUSG00000063297.7	Luzp2	protein_coding	50.2454	51.8163	48.6746	-0.0902388	0.364571	decreased
ENSMUSG00000060743.12	H3f3a	protein_coding	26.9143	27.3969	26.4316	-0.0517497	0.364743	decreased
ENSMUSG00000025104.13	Hdgfrp3	protein_coding	27.0879	27.6299	26.5459	-0.0577431	0.364986	decreased
ENSMUSG00000030515.9	Tarsl2	protein_coding	16.8465	17.3404	16.3526	-0.0846215	0.365656	decreased
ENSMUSG00000026121.13	Sema4c	protein_coding	4.59036	4.75553	4.42518	-0.103869	0.36566	decreased
ENSMUSG00000044934.13	Zfp367	protein_coding	6.56943	6.73812	6.40074	-0.0741089	0.365663	decreased
ENSMUSG00000079671.8	AC103620.4	processed_transcript	8.05504	8.53122	7.57885	-0.170774	0.366297	decreased
ENSMUSG00000019852.7	Arfgef3	protein_coding	21.7856	22.2286	21.3426	-0.0586767	0.366987	decreased
ENSMUSG00000031451.6	Gas6	protein_coding	26.261	26.7435	25.7786	-0.0530163	0.367065	decreased
ENSMUSG00000044627.11	Swi5	protein_coding	158.458	161.989	154.927	-0.0643087	0.36709	decreased
ENSMUSG00000064030.15	Pym1	protein_coding	10.605	10.8917	10.3182	-0.0780464	0.367149	decreased
ENSMUSG00000029228.15	Lnx1	protein_coding	10.3996	10.6789	10.1204	-0.0774903	0.367186	decreased
ENSMUSG00000081944.1	RP23-330N10.7	processed_pseudogene	6.84715	7.22035	6.47395	-0.157421	0.367261	decreased
ENSMUSG00000021481.11	Zfp346	protein_coding	11.6002	11.7951	11.4053	-0.0484832	0.367359	decreased
ENSMUSG00000066551.12	Hmgb1	protein_coding	69.3988	70.8495	67.9481	-0.0603248	0.367416	decreased
ENSMUSG00000027357.16	Crls1	protein_coding	17.2436	17.7226	16.7645	-0.0801806	0.367714	decreased
ENSMUSG00000036309.14	Skp1a	protein_coding	232.637	239.466	225.808	-0.0847241	0.367804	decreased
ENSMUSG00000030960.16	Mettl10	protein_coding	15.7614	16.0668	15.4559	-0.0559263	0.367971	decreased
ENSMUSG00000021047.7	Nova1	protein_coding	10.0071	10.3683	9.64597	-0.104174	0.368179	decreased
ENSMUSG00000032011.5	Thy1	protein_coding	335.808	341.629	329.986	-0.0500235	0.368221	decreased
ENSMUSG00000024270.11	Slc39a6	protein_coding	14.7525	14.943	14.562	-0.0372678	0.368461	decreased
ENSMUSG00000021771.14	Vdac2	protein_coding	140.677	144.901	136.453	-0.0866684	0.368526	decreased
ENSMUSG00000058975.7	Kcnc1	protein_coding	26.563	27.2229	25.903	-0.0717042	0.368547	decreased
ENSMUSG00000074738.2	RP23-183D11.6	protein_coding	7.16307	7.39461	6.93153	-0.0932986	0.36867	decreased
ENSMUSG00000021313.16	Ryr2	protein_coding	36.6718	37.5226	35.8211	-0.0669502	0.368774	decreased
ENSMUSG00000109836.1	RP24-464B16.1	TEC	23.6674	24.6934	22.6413	-0.12517	0.36888	decreased
ENSMUSG00000037151.8	Lrrc20	protein_coding	7.2684	7.39716	7.13964	-0.0511201	0.368969	decreased
ENSMUSG00000027312.14	Atrn	protein_coding	36.8039	37.6601	35.9478	-0.0671321	0.370094	decreased
ENSMUSG00000020910.16	Adprm	protein_coding	8.37412	8.57099	8.17725	-0.0678464	0.370201	decreased
ENSMUSG00000022538.19	Lsg1	protein_coding	4.98902	5.08111	4.89692	-0.0532695	0.370332	decreased
ENSMUSG00000052763.7	Zfp212	protein_coding	4.24172	4.3176	4.16585	-0.0516176	0.370621	decreased
ENSMUSG00000005338.13	Cadm3	protein_coding	134.059	136.214	131.904	-0.0463813	0.370693	decreased
ENSMUSG00000050029.7	Rap2c	protein_coding	11.5595	11.7851	11.3339	-0.0563183	0.370728	decreased
ENSMUSG00000030059.15	Tmf1	protein_coding	9.5895	9.79046	9.38853	-0.0604769	0.370811	decreased
ENSMUSG00000046707.9	Csnk2a2	protein_coding	13.7902	14.0312	13.5491	-0.0504395	0.370825	decreased
ENSMUSG00000022307.16	Oxr1	protein_coding	158.254	164.01	152.498	-0.104997	0.370869	decreased
ENSMUSG00000001056.3	Nhp2	protein_coding	24.7923	25.3719	24.2127	-0.0674704	0.371362	decreased
ENSMUSG00000060636.13	Rpl35a	protein_coding	268.82	281.037	256.603	-0.131227	0.372196	decreased
ENSMUSG00000025287.15	Acot9	protein_coding	15.8413	16.3626	15.3199	-0.0949935	0.372244	decreased
ENSMUSG00000038623.9	Tm6sf1	protein_coding	12.9751	13.3573	12.5928	-0.0850292	0.372395	decreased
ENSMUSG00000052557.11	Gan	protein_coding	4.28388	4.37232	4.19545	-0.0595751	0.372802	decreased
ENSMUSG00000040722.7	Scamp5	protein_coding	167.61	170.122	165.097	-0.0432557	0.37291	decreased
ENSMUSG00000050088.9	RP24-221F4.2	protein_coding	5.92877	6.04079	5.81676	-0.0545227	0.373139	decreased
ENSMUSG00000056050.12	Mia3	protein_coding	32.1923	32.6567	31.728	-0.0416232	0.373251	decreased
ENSMUSG00000059355.13	Wdr83os	protein_coding	31.669	32.1949	31.1432	-0.0479158	0.373407	decreased
ENSMUSG00000056158.14	Car10	protein_coding	57.7076	60.2218	55.1933	-0.125794	0.373787	decreased
ENSMUSG00000032262.13	Elovl4	protein_coding	14.3262	14.7189	13.9335	-0.0791171	0.37426	decreased
ENSMUSG00000025371.12	Chmp6	protein_coding	14.8298	15.4222	14.2374	-0.115319	0.374883	decreased
ENSMUSG00000042197.13	Zfp451	protein_coding	10.7218	10.919	10.5247	-0.0530666	0.374971	decreased
ENSMUSG00000082229.1	Nap1l2	protein_coding	43.6666	45.1634	42.1699	-0.0989411	0.375265	decreased
ENSMUSG00000031299.10	Pdha1	protein_coding	86.6637	88.6415	84.6859	-0.0658613	0.375617	decreased
ENSMUSG00000032294.17	Pkm	protein_coding	678.192	692.636	663.748	-0.0614632	0.375864	decreased
ENSMUSG00000024172.10	St6gal2	protein_coding	13.2891	13.7114	12.8668	-0.0917171	0.375943	decreased
ENSMUSG00000022820.3	Ndufb4	protein_coding	9.4547	9.78392	9.12548	-0.100512	0.376167	decreased
ENSMUSG00000020755.9	Sap30bp	protein_coding	15.5007	15.7358	15.2657	-0.0437537	0.376601	decreased
ENSMUSG00000060240.12	Cend1	protein_coding	102.322	105.094	99.5498	-0.0781946	0.376663	decreased
ENSMUSG00000043635.12	Adamts3	protein_coding	5.10244	5.25842	4.94646	-0.0882353	0.376991	decreased
ENSMUSG00000041632.6	Mrps27	protein_coding	16.4683	16.7333	16.2033	-0.0464359	0.377062	decreased
ENSMUSG00000032498.9	Mlh1	protein_coding	4.55999	4.68874	4.43125	-0.0814855	0.377098	decreased
ENSMUSG00000032181.7	Scg3	protein_coding	184.837	188.199	181.474	-0.0525	0.377532	decreased
ENSMUSG00000024847.14	Aip	protein_coding	60.8376	62.8037	58.8714	-0.0932826	0.378069	decreased
ENSMUSG00000027273.13	Snap25	protein_coding	1569.36	1622.31	1516.41	-0.0973819	0.378131	decreased
ENSMUSG00000107879.1	RP24-363O21.3	lincRNA	8.68441	8.95276	8.41605	-0.0891892	0.378341	decreased
ENSMUSG00000038215.15	Cep44	protein_coding	5.05805	5.19791	4.9182	-0.0798018	0.378544	decreased
ENSMUSG00000044502.16	Bod1	protein_coding	46.4354	46.9346	45.9363	-0.0310193	0.378544	decreased
ENSMUSG00000024660.8	Incenp	protein_coding	5.34177	5.48477	5.19878	-0.0772558	0.378769	decreased
ENSMUSG00000030102.11	Itpr1	protein_coding	148.378	152.444	144.312	-0.0790947	0.378849	decreased
ENSMUSG00000027087.11	Itgav	protein_coding	15.1204	15.4676	14.7732	-0.0662749	0.378981	decreased
ENSMUSG00000029104.15	Htt	protein_coding	25.0663	25.4137	24.7189	-0.0399919	0.379417	decreased
ENSMUSG00000038187.14	Btbd10	protein_coding	45.0659	46.2685	43.8632	-0.0770208	0.379463	decreased
ENSMUSG00000037624.15	Kcnk2	protein_coding	16.9074	17.215	16.5997	-0.0525075	0.380173	decreased
ENSMUSG00000051674.14	Dcun1d4	protein_coding	32.9383	33.752	32.1247	-0.0712901	0.38039	decreased
ENSMUSG00000027804.13	Ppid	protein_coding	41.7231	42.6102	40.836	-0.0613596	0.380393	decreased
ENSMUSG00000007564.14	Ppp2r1a	protein_coding	286.72	290.596	282.844	-0.0390108	0.380521	decreased
ENSMUSG00000050856.16	Atp5k	protein_coding	436.094	451.29	420.897	-0.100588	0.380589	decreased
ENSMUSG00000035891.16	Cerk	protein_coding	14.5254	14.845	14.2058	-0.0635036	0.380629	decreased
ENSMUSG00000033883.11	RP23-218L17.1	protein_coding	4.8206	4.97401	4.66719	-0.0918557	0.380656	decreased
ENSMUSG00000023965.13	Fbxl17	protein_coding	24.2743	24.9469	23.6017	-0.0799698	0.380787	decreased
ENSMUSG00000031245.8	Hmgn5	protein_coding	6.4929	6.73153	6.25427	-0.106092	0.380885	decreased
ENSMUSG00000032839.13	Trpc1	protein_coding	16.7587	17.1305	16.3868	-0.0640315	0.380892	decreased
ENSMUSG00000025935.10	Tram1	protein_coding	11.7463	11.9512	11.5414	-0.050331	0.38095	decreased
ENSMUSG00000024018.17	Ccdc167	protein_coding	15.0237	15.2192	14.8282	-0.0375459	0.381129	decreased
ENSMUSG00000063334.16	Krr1	protein_coding	20.792	21.5064	20.0776	-0.0991803	0.381194	decreased
ENSMUSG00000025439.5	Clns1a	protein_coding	40.6285	41.2723	39.9847	-0.0457264	0.381263	decreased
ENSMUSG00000021400.8	Wrnip1	protein_coding	20.9274	21.2044	20.6504	-0.0381882	0.381461	decreased
ENSMUSG00000022587.14	Ly6e	protein_coding	118.341	120.107	116.575	-0.0430637	0.381716	decreased
ENSMUSG00000063887.13	Nlgn1	protein_coding	20.8159	21.6248	20.007	-0.112177	0.382255	decreased
ENSMUSG00000021373.16	Cap2	protein_coding	164.893	169.399	160.387	-0.0788666	0.382259	decreased
ENSMUSG00000020929.14	Eftud2	protein_coding	39.0843	39.546	38.6225	-0.0340884	0.382352	decreased
ENSMUSG00000025786.16	Zdhhc3	protein_coding	8.96027	9.0611	8.85943	-0.0324718	0.382693	decreased
ENSMUSG00000075704.16	Txnrd2	protein_coding	11.3506	11.6073	11.0939	-0.0652709	0.382723	decreased
ENSMUSG00000020151.16	Ptprr	protein_coding	8.80211	8.98073	8.62349	-0.0585622	0.38284	decreased
ENSMUSG00000028351.5	Brinp1	protein_coding	48.1854	49.5542	46.8165	-0.0819922	0.382894	decreased
ENSMUSG00000028677.19	Rnf220	protein_coding	87.3207	89.0138	85.6275	-0.0559545	0.383099	decreased
ENSMUSG00000030188.12	Magohb	protein_coding	4.78346	5.00474	4.56218	-0.133569	0.383396	decreased
ENSMUSG00000051934.5	Spats2	protein_coding	10.3622	10.6123	10.1122	-0.0696417	0.383459	decreased
ENSMUSG00000002846.9	Timmdc1	protein_coding	9.70383	9.8413	9.56636	-0.0408783	0.383508	decreased
ENSMUSG00000021076.6	Actr10	protein_coding	33.3664	34.157	32.5759	-0.0683799	0.38365	decreased
ENSMUSG00000029775.14	Klhdc10	protein_coding	31.7915	32.5295	31.0535	-0.0669928	0.383793	decreased
ENSMUSG00000028583.14	Pdpn	protein_coding	4.33632	4.42375	4.24889	-0.0581822	0.384227	decreased
ENSMUSG00000028114.16	Mettl14	protein_coding	8.29202	8.45441	8.12964	-0.0565129	0.384348	decreased
ENSMUSG00000042712.10	Tceal9	protein_coding	74.8865	77.7379	72.0352	-0.109918	0.384348	decreased
ENSMUSG00000020024.7	Cep83	protein_coding	11.7525	12.0223	11.4828	-0.0662365	0.384596	decreased
ENSMUSG00000020280.12	Pus10	protein_coding	5.68548	5.88469	5.48628	-0.101136	0.384912	decreased
ENSMUSG00000022842.17	Ece2	protein_coding	5.68596	5.83276	5.53916	-0.0745115	0.384999	decreased
ENSMUSG00000029802.13	Abcg2	protein_coding	8.75963	8.88452	8.63474	-0.04114	0.38539	decreased
ENSMUSG00000087651.3	RP24-175N4.1	protein_coding	6.25581	6.42561	6.08601	-0.0783363	0.385445	decreased
ENSMUSG00000021537.9	Cetn3	protein_coding	45.1881	46.9236	43.4525	-0.110876	0.385554	decreased
ENSMUSG00000027378.16	Nphp1	protein_coding	10.2942	10.5188	10.0697	-0.062959	0.385957	decreased
ENSMUSG00000037434.7	Slc30a1	protein_coding	7.06529	7.22866	6.90193	-0.0667294	0.386103	decreased
ENSMUSG00000062190.12	Lancl2	protein_coding	48.1257	49.4282	46.8232	-0.0781098	0.386114	decreased
ENSMUSG00000020818.16	Mfsd11	protein_coding	12.8526	13.0463	12.6589	-0.0434793	0.386128	decreased
ENSMUSG00000075701.9	Vimp	protein_coding	24.0464	24.5121	23.5807	-0.0558855	0.386557	decreased
ENSMUSG00000051435.11	Fhad1	protein_coding	4.26175	4.46299	4.0605	-0.136354	0.386724	decreased
ENSMUSG00000056306.5	Sertm1	protein_coding	7.56806	7.79746	7.33865	-0.0874899	0.386904	decreased
ENSMUSG00000029152.13	Ociad1	protein_coding	207.62	210.707	204.532	-0.0429116	0.38706	decreased
ENSMUSG00000071369.11	Map3k5	protein_coding	16.2793	16.6123	15.9464	-0.0590226	0.387247	decreased
ENSMUSG00000026083.12	Eif5b	protein_coding	15.4023	15.8209	14.9837	-0.078433	0.387399	decreased
ENSMUSG00000004383.18	Large	protein_coding	67.7264	69.2009	66.2518	-0.0628315	0.387457	decreased
ENSMUSG00000045211.5	Nudt18	protein_coding	14.457	14.8603	14.0538	-0.0805032	0.387526	decreased
ENSMUSG00000019837.8	Gtf3c6	protein_coding	17.2629	17.8761	16.6497	-0.102537	0.38772	decreased
ENSMUSG00000109006.2	RP23-407N2.2	lincRNA	22.8934	23.596	22.1909	-0.0885743	0.38781	decreased
ENSMUSG00000051910.13	Sox6	protein_coding	4.85155	4.93323	4.76987	-0.0485811	0.387851	decreased
ENSMUSG00000024127.14	Prepl	protein_coding	167.18	172.562	161.797	-0.0929312	0.387868	decreased
ENSMUSG00000027006.13	Dnajc10	protein_coding	27.7429	28.2558	27.2299	-0.0533519	0.388049	decreased
ENSMUSG00000045176.3	Borcs6	protein_coding	6.31839	6.47308	6.1637	-0.0706553	0.388105	decreased
ENSMUSG00000033773.14	Rpap2	protein_coding	8.5387	8.70917	8.36824	-0.0576108	0.388342	decreased
ENSMUSG00000048732.5	Klhl11	protein_coding	12.9388	13.2922	12.5855	-0.078823	0.388393	decreased
ENSMUSG00000058013.11	Sept11	protein_coding	103.633	105.622	101.644	-0.055388	0.388577	decreased
ENSMUSG00000021764.7	Ndufs4	protein_coding	31.7144	32.5766	30.8523	-0.0784581	0.388707	decreased
ENSMUSG00000079038.3	RP23-114B10.4	protein_coding	4.26428	4.37076	4.15781	-0.0720615	0.388832	decreased
ENSMUSG00000044252.17	Osbpl1a	protein_coding	167.157	173.607	160.707	-0.111395	0.389048	decreased
ENSMUSG00000042111.9	Ccdc115	protein_coding	6.94598	7.14154	6.75042	-0.081259	0.389259	decreased
ENSMUSG00000033880.11	Lgals3bp	protein_coding	4.7779	4.9505	4.60529	-0.104285	0.38943	decreased
ENSMUSG00000108043.2	Zim3	antisense	5.26793	5.39688	5.13897	-0.0706477	0.38964	decreased
ENSMUSG00000020152.7	Actr2	protein_coding	99.4177	102.52	96.3152	-0.0900716	0.389714	decreased
ENSMUSG00000019143.15	Hars2	protein_coding	10.6525	10.8403	10.4648	-0.0508679	0.390297	decreased
ENSMUSG00000060882.5	Kcnd2	protein_coding	19.189	19.6051	18.7729	-0.0625762	0.390336	decreased
ENSMUSG00000022594.14	Lynx1	protein_coding	59.2177	61.678	56.7574	-0.119948	0.390496	decreased
ENSMUSG00000038335.13	Tsr1	protein_coding	17.8392	18.2677	17.4106	-0.0693318	0.39056	decreased
ENSMUSG00000017417.14	Plxdc1	protein_coding	8.54062	8.92226	8.15898	-0.12902	0.390756	decreased
ENSMUSG00000000296.8	Tpd52l1	protein_coding	22.7494	23.463	22.0359	-0.0905328	0.391042	decreased
ENSMUSG00000020859.16	Spag9	protein_coding	82.7914	84.6801	80.9027	-0.065836	0.391102	decreased
ENSMUSG00000038665.15	Dgki	protein_coding	19.9441	20.3355	19.5528	-0.0566277	0.391131	decreased
ENSMUSG00000026377.12	Nifk	protein_coding	13.562	13.8952	13.2288	-0.0709042	0.391177	decreased
ENSMUSG00000005357.9	Slc1a6	protein_coding	4.73803	4.85706	4.61899	-0.0725053	0.391221	decreased
ENSMUSG00000027340.15	Slc23a2	protein_coding	34.799	35.5926	34.0054	-0.0658162	0.391255	decreased
ENSMUSG00000040410.14	Fbxl4	protein_coding	7.85487	8.12885	7.58089	-0.100684	0.391469	decreased
ENSMUSG00000033805.12	Ephx4	protein_coding	38.6661	39.9395	37.3927	-0.095059	0.391564	decreased
ENSMUSG00000042082.7	arsb	protein_coding	32.1921	32.9127	31.4715	-0.0645961	0.391695	decreased
ENSMUSG00000035681.7	Kcnc2	protein_coding	28.2738	29.0114	27.5361	-0.0752964	0.39188	decreased
ENSMUSG00000051319.6	RP23-189N15.6	protein_coding	13.0272	13.6298	12.4247	-0.133557	0.391991	decreased
ENSMUSG00000019796.12	Lrp11	protein_coding	51.1155	52.0403	50.1907	-0.0522097	0.392238	decreased
ENSMUSG00000042380.8	Smim12	protein_coding	20.1895	20.7082	19.6708	-0.0741488	0.392258	decreased
ENSMUSG00000041078.7	Grid1	protein_coding	19.907	20.2737	19.5404	-0.0531483	0.39262	decreased
ENSMUSG00000033543.17	Gtf2a2	protein_coding	20.7496	21.3178	20.1814	-0.0790324	0.392642	decreased
ENSMUSG00000115157.1	RP23-457H19.2	processed_transcript	9.04257	9.68385	8.40129	-0.204969	0.392723	decreased
ENSMUSG00000061603.8	Akap6	protein_coding	35.6809	36.6195	34.7422	-0.0759196	0.392875	decreased
ENSMUSG00000026915.16	Strbp	protein_coding	38.6481	39.8463	37.4499	-0.0894839	0.392928	decreased
ENSMUSG00000037593.11	RP23-185A18.11	protein_coding	4.46239	4.78378	4.14101	-0.208168	0.392987	decreased
ENSMUSG00000033981.14	Gria2	protein_coding	181.858	186.707	177.008	-0.0769654	0.393225	decreased
ENSMUSG00000027132.3	Katnbl1	protein_coding	4.53347	4.64535	4.4216	-0.0712172	0.393286	decreased
ENSMUSG00000005417.17	Mprip	protein_coding	59.0997	59.6422	58.5572	-0.0264861	0.393331	decreased
ENSMUSG00000018651.14	Tada2a	protein_coding	16.7328	17.0211	16.4446	-0.0497105	0.393476	decreased
ENSMUSG00000097141.2	RP24-192J22.1	TEC	4.47586	4.59563	4.3561	-0.0772235	0.393484	decreased
ENSMUSG00000028184.12	Adgrl2	protein_coding	29.294	29.7264	28.8616	-0.0425935	0.393556	decreased
ENSMUSG00000041353.12	Tmem29	protein_coding	10.7939	11.0039	10.5839	-0.0561497	0.393642	decreased
ENSMUSG00000025968.16	Ndufs1	protein_coding	74.0656	76.1861	71.9452	-0.0826297	0.393925	decreased
ENSMUSG00000033323.13	Ctdp1	protein_coding	4.31721	4.47671	4.1577	-0.106653	0.393966	decreased
ENSMUSG00000063659.11	Zbtb18	protein_coding	99.0357	100.834	97.2374	-0.0523977	0.394131	decreased
ENSMUSG00000020657.16	Dnajc27	protein_coding	37.2474	37.8743	36.6205	-0.0485683	0.394363	decreased
ENSMUSG00000030545.9	Pex11a	protein_coding	4.40257	4.51828	4.28685	-0.0758563	0.394399	decreased
ENSMUSG00000037400.17	Atp11b	protein_coding	38.5213	39.9712	37.0714	-0.108652	0.394772	decreased
ENSMUSG00000078862.10	RP24-87L14.1	protein_coding	10.7491	11.1669	10.3313	-0.112213	0.394961	decreased
ENSMUSG00000022710.17	Usp7	protein_coding	55.7657	56.7799	54.7514	-0.0524853	0.394991	decreased
ENSMUSG00000032370.8	Lactb	protein_coding	7.10537	7.26445	6.9463	-0.0646106	0.395034	decreased
ENSMUSG00000035045.17	Zc3h12b	protein_coding	4.8007	4.92875	4.67265	-0.0769803	0.395196	decreased
ENSMUSG00000024294.13	Mib1	protein_coding	38.9076	40.1065	37.7088	-0.0889367	0.395369	decreased
ENSMUSG00000044730.16	9930104L06Rik	protein_coding	5.63875	5.78612	5.49138	-0.0754288	0.395371	decreased
ENSMUSG00000048100.13	Taf13	protein_coding	5.89197	6.07441	5.70953	-0.0893723	0.395558	decreased
ENSMUSG00000038068.15	Rnf144b	protein_coding	7.97511	8.15066	7.79956	-0.0635238	0.395929	decreased
ENSMUSG00000029798.11	Herc6	protein_coding	9.29425	9.61849	8.97	-0.100702	0.395993	decreased
ENSMUSG00000024502.9	Jakmip2	protein_coding	26.193	26.9026	25.4835	-0.0781868	0.396004	decreased
ENSMUSG00000038844.10	Kif16b	protein_coding	4.33378	4.42892	4.23864	-0.0633524	0.39621	decreased
ENSMUSG00000025016.10	Tm9sf3	protein_coding	37.0175	37.9802	36.0549	-0.0750509	0.396225	decreased
ENSMUSG00000027775.9	Mfsd1	protein_coding	10.8335	11.1426	10.5244	-0.0823526	0.396823	decreased
ENSMUSG00000056367.14	Actr3b	protein_coding	61.7289	63.139	60.3187	-0.065928	0.39708	decreased
ENSMUSG00000059003.12	Grin2a	protein_coding	13.846	14.3268	13.3651	-0.10024	0.397607	decreased
ENSMUSG00000044933.3	Sstr3	protein_coding	5.61022	5.78313	5.43731	-0.0889579	0.397768	decreased
ENSMUSG00000047187.9	Rab2a	protein_coding	114.161	116.175	112.147	-0.0509003	0.397769	decreased
ENSMUSG00000074064.6	Mlycd	protein_coding	7.49565	7.65756	7.33374	-0.0623357	0.398229	decreased
ENSMUSG00000055782.9	Abcd2	protein_coding	6.25345	6.59621	5.91068	-0.158314	0.39824	decreased
ENSMUSG00000096054.3	Syne1	protein_coding	73.7289	74.6093	72.8485	-0.0344556	0.398744	decreased
ENSMUSG00000036916.13	Zfp280c	protein_coding	8.72398	8.95437	8.49359	-0.0762169	0.398818	decreased
ENSMUSG00000061787.15	Rps17	protein_coding	298.8	307.666	289.933	-0.0856422	0.398934	decreased
ENSMUSG00000054893.15	Zfp667	protein_coding	5.89407	6.07486	5.71329	-0.0885282	0.399116	decreased
ENSMUSG00000000568.15	Hnrnpd	protein_coding	58.2904	59.4486	57.1321	-0.0573396	0.399262	decreased
ENSMUSG00000011179.8	Odc1	protein_coding	24.7685	25.1691	24.3678	-0.0466776	0.39929	decreased
ENSMUSG00000051177.16	Plcb1	protein_coding	68.3919	71.1535	65.6303	-0.116572	0.399324	decreased
ENSMUSG00000022206.7	Npr3	protein_coding	4.32935	4.50462	4.15407	-0.11688	0.399416	decreased
ENSMUSG00000102428.1	Pcdhga12	protein_coding	4.92789	5.04803	4.80774	-0.0703616	0.399509	decreased
ENSMUSG00000061086.12	Myl4	protein_coding	20.5131	21.3887	19.6375	-0.123237	0.399784	decreased
ENSMUSG00000029634.15	Rnf6	protein_coding	21.5699	22.228	20.9117	-0.0880644	0.400026	decreased
ENSMUSG00000030056.8	Isy1	protein_coding	4.81974	4.96127	4.6782	-0.0847569	0.40007	decreased
ENSMUSG00000025321.14	Itgb8	protein_coding	9.2749	9.42389	9.1259	-0.0463556	0.400193	decreased
ENSMUSG00000021114.9	Atp6v1d	protein_coding	64.5035	66.0937	62.9134	-0.0711458	0.400254	decreased
ENSMUSG00000034190.9	Chmp7	protein_coding	34.4024	34.6936	34.1112	-0.0244234	0.400468	decreased
ENSMUSG00000027257.13	Pacsin3	protein_coding	10.8247	11.5228	10.1265	-0.186356	0.400534	decreased
ENSMUSG00000098233.1	RP23-342M4.1	antisense	27.9572	28.9797	26.9348	-0.105571	0.400588	decreased
ENSMUSG00000068205.14	Macrod2	protein_coding	32.4821	33.6161	31.3482	-0.100769	0.40106	decreased
ENSMUSG00000113529.1	RP23-46D6.7	bidirectional_promoter_lncRNA	5.7109	5.84618	5.57561	-0.0683641	0.401306	decreased
ENSMUSG00000078878.9	RP24-562O19.4	protein_coding	6.36635	6.61616	6.11654	-0.113279	0.401473	decreased
ENSMUSG00000026527.13	Rgs7	protein_coding	63.6483	65.4986	61.7981	-0.0839027	0.4015	decreased
ENSMUSG00000044676.10	Zfp612	protein_coding	10.5557	10.7415	10.3699	-0.0507937	0.401776	decreased
ENSMUSG00000039485.8	Tspyl4	protein_coding	143.633	146.117	141.149	-0.0499017	0.401849	decreased
ENSMUSG00000012429.9	Mplkip	protein_coding	4.31813	4.42454	4.21172	-0.0711168	0.402138	decreased
ENSMUSG00000002265.16	Peg3	protein_coding	49.7493	50.5067	48.9919	-0.043932	0.402323	decreased
ENSMUSG00000028772.19	Zcchc17	protein_coding	25.9998	26.25	25.7496	-0.0277656	0.403155	decreased
ENSMUSG00000039166.16	Akap7	protein_coding	19.9377	20.4116	19.4638	-0.0685959	0.403303	decreased
ENSMUSG00000022841.14	Ap2m1	protein_coding	202.631	206.645	198.617	-0.0571653	0.403344	decreased
ENSMUSG00000029020.13	Mfn2	protein_coding	72.0813	72.9654	71.1971	-0.0353933	0.403371	decreased
ENSMUSG00000022376.8	Adcy8	protein_coding	5.13243	5.28023	4.98463	-0.0831157	0.403735	decreased
ENSMUSG00000028826.14	Tmem57	protein_coding	21.5228	21.7373	21.3082	-0.0287629	0.403738	decreased
ENSMUSG00000032355.16	Mlip	protein_coding	22.2255	23.1159	21.3351	-0.115657	0.403763	decreased
ENSMUSG00000002767.13	Mrpl2	protein_coding	24.1464	24.9856	23.3072	-0.100324	0.403784	decreased
ENSMUSG00000071586.4	Gm10337	protein_coding	25.4786	27.1822	23.7751	-0.193206	0.403807	decreased
ENSMUSG00000027613.15	Eif6	protein_coding	20.5281	21.2416	19.8146	-0.10033	0.404164	decreased
ENSMUSG00000074671.6	Tspyl3	protein_coding	8.8855	9.01274	8.75827	-0.0413196	0.404389	decreased
ENSMUSG00000054237.5	Fra10ac1	protein_coding	13.9781	14.3035	13.6528	-0.0671766	0.404852	decreased
ENSMUSG00000037826.5	Ppm1k	protein_coding	23.5833	24.2181	22.9484	-0.077694	0.404928	decreased
ENSMUSG00000027706.8	Sec62	protein_coding	45.6723	46.5545	44.79	-0.0557444	0.405025	decreased
ENSMUSG00000111977.1	RP24-373J20.5	bidirectional_promoter_lncRNA	12.1741	12.514	11.8341	-0.0805918	0.405129	decreased
ENSMUSG00000025041.16	Nt5c2	protein_coding	23.5784	23.8229	23.334	-0.0299164	0.405267	decreased
ENSMUSG00000024160.16	Spsb3	protein_coding	22.4532	23.1029	21.8035	-0.0835142	0.405504	decreased
ENSMUSG00000048787.13	Dcun1d3	protein_coding	4.51537	4.64648	4.38426	-0.0838033	0.405652	decreased
ENSMUSG00000062209.15	Erbb4	protein_coding	12.2823	12.5709	11.9937	-0.0678071	0.405802	decreased
ENSMUSG00000021792.15	Fam213a	protein_coding	55.6451	56.3294	54.9608	-0.0354855	0.405804	decreased
ENSMUSG00000033096.7	Apmap	protein_coding	22.3687	22.9037	21.8337	-0.0690239	0.405871	decreased
ENSMUSG00000055932.15	Fto	protein_coding	66.3163	67.0046	65.6279	-0.0299509	0.405888	decreased
ENSMUSG00000022884.14	Eif4a2	protein_coding	419.669	433.458	405.879	-0.0948442	0.405894	decreased
ENSMUSG00000015750.15	Aph1a	protein_coding	9.34836	9.48996	9.20676	-0.0437074	0.40595	decreased
ENSMUSG00000032564.16	Cpne4	protein_coding	26.1213	26.8079	25.4347	-0.0758601	0.406236	decreased
ENSMUSG00000055675.6	Kbtbd11	protein_coding	15.621	15.7908	15.4512	-0.0313731	0.406444	decreased
ENSMUSG00000035954.10	Dock4	protein_coding	24.1998	24.6543	23.7453	-0.0542023	0.406913	decreased
ENSMUSG00000032803.15	Cdv3	protein_coding	13.2347	13.5046	12.9649	-0.0588472	0.407433	decreased
ENSMUSG00000039478.15	Micu3	protein_coding	23.9195	24.8356	23.0035	-0.110553	0.40747	decreased
ENSMUSG00000002741.9	Ykt6	protein_coding	41.9183	42.6999	41.1368	-0.0538037	0.407562	decreased
ENSMUSG00000052033.13	Pfdn4	protein_coding	31.2781	32.2775	30.2788	-0.0922178	0.40767	decreased
ENSMUSG00000020458.16	Rtn4	protein_coding	298.727	307.553	289.901	-0.0852748	0.407881	decreased
ENSMUSG00000020289.15	Nprl3	protein_coding	12.2221	12.4995	11.9447	-0.0655035	0.40808	decreased
ENSMUSG00000024084.7	Qpct	protein_coding	8.64576	8.91189	8.37963	-0.088846	0.408262	decreased
ENSMUSG00000025393.12	Atp5b	protein_coding	602.52	614.749	590.291	-0.0585691	0.408432	decreased
ENSMUSG00000045967.11	Gpr158	protein_coding	27.7467	28.6315	26.8619	-0.0920418	0.408613	decreased
ENSMUSG00000022323.11	Hrsp12	protein_coding	23.5126	24.1282	22.897	-0.0755617	0.408634	decreased
ENSMUSG00000038116.16	Phf20	protein_coding	17.3816	17.6782	17.0849	-0.0492454	0.408664	decreased
ENSMUSG00000056342.16	Usp34	protein_coding	30.2987	30.966	29.6315	-0.0635558	0.408715	decreased
ENSMUSG00000028821.8	Syf2	protein_coding	29.2943	29.7905	28.798	-0.0488837	0.40938	decreased
ENSMUSG00000070348.5	Ccnd1	protein_coding	10.0067	10.3291	9.68442	-0.0929731	0.409409	decreased
ENSMUSG00000025885.18	Myo5b	protein_coding	7.42249	7.54752	7.29745	-0.0486102	0.409676	decreased
ENSMUSG00000078161.8	Erich3	protein_coding	4.9001	5.0062	4.794	-0.0624861	0.409689	decreased
ENSMUSG00000028426.10	Rad23b	protein_coding	52.3035	53.3973	51.2096	-0.0603511	0.409767	decreased
ENSMUSG00000039163.10	Cmc1	protein_coding	13.9221	14.2984	13.5457	-0.0780169	0.40983	decreased
ENSMUSG00000114019.1	RP24-339I11.6	TEC	9.33222	9.70815	8.95629	-0.116294	0.410028	decreased
ENSMUSG00000066057.6	RP24-133K9.1	lincRNA	13.0445	13.4926	12.5964	-0.0991617	0.410151	decreased
ENSMUSG00000023707.13	Ogfod2	protein_coding	12.5797	13.0078	12.1516	-0.0982303	0.410784	decreased
ENSMUSG00000024477.3	Pggt1b	protein_coding	4.71367	4.78807	4.63928	-0.0455429	0.410982	decreased
ENSMUSG00000029402.8	Snrnp35	protein_coding	7.16473	7.40871	6.92075	-0.098293	0.411051	decreased
ENSMUSG00000042751.14	Nmnat2	protein_coding	52.0891	52.8575	51.3208	-0.0425636	0.411081	decreased
ENSMUSG00000013593.12	Ndufs2	protein_coding	120.681	122.28	119.082	-0.0382332	0.411193	decreased
ENSMUSG00000032261.16	Sh3bgrl2	protein_coding	5.3263	5.48451	5.16809	-0.0857329	0.411205	decreased
ENSMUSG00000029922.15	Mkrn1	protein_coding	40.4446	40.9443	39.9449	-0.0356525	0.41154	decreased
ENSMUSG00000023456.14	Tpi1	protein_coding	393.939	399.811	388.067	-0.0430124	0.412382	decreased
ENSMUSG00000029715.5	Pop7	protein_coding	9.39699	9.89488	8.8991	-0.153022	0.412533	decreased
ENSMUSG00000043004.13	Gng2	protein_coding	177.104	184.85	169.358	-0.12628	0.412669	decreased
ENSMUSG00000028161.17	Ppp3ca	protein_coding	370.061	382.704	357.418	-0.0986141	0.412899	decreased
ENSMUSG00000028165.9	Cisd2	protein_coding	16.2284	16.533	15.9238	-0.0541623	0.412997	decreased
ENSMUSG00000024921.17	Smarca2	protein_coding	145.721	148.078	143.364	-0.0466828	0.413061	decreased
ENSMUSG00000037608.16	Bclaf1	protein_coding	40.1499	41.173	39.1268	-0.0735414	0.413761	decreased
ENSMUSG00000027176.8	Cstf3	protein_coding	9.91177	10.1327	9.69078	-0.0643396	0.413842	decreased
ENSMUSG00000027698.14	Nceh1	protein_coding	29.7486	30.468	29.0292	-0.0697892	0.413946	decreased
ENSMUSG00000070565.11	Rasal2	protein_coding	21.5632	22.0205	21.1059	-0.0612042	0.41395	decreased
ENSMUSG00000085151.7	RP23-105M23.4	processed_transcript	4.80591	4.96034	4.65148	-0.0927496	0.414588	decreased
ENSMUSG00000108358.1	RP23-181P23.1	TEC	19.4712	19.8461	19.0964	-0.0555561	0.41503	decreased
ENSMUSG00000014074.17	Rnf168	protein_coding	9.97719	10.2631	9.69133	-0.0826942	0.415207	decreased
ENSMUSG00000032333.6	Stoml1	protein_coding	23.6789	24.2264	23.1315	-0.0667233	0.415227	decreased
ENSMUSG00000057738.13	Sptan1	protein_coding	278.393	281.522	275.263	-0.0324378	0.415317	decreased
ENSMUSG00000040424.15	Hipk4	protein_coding	10.2828	10.6453	9.92025	-0.101773	0.41548	decreased
ENSMUSG00000024991.7	Eif3a	protein_coding	52.0251	53.1947	50.8554	-0.0648806	0.415622	decreased
ENSMUSG00000047888.10	Tnrc6b	protein_coding	9.58351	9.74055	9.42647	-0.0472851	0.415623	decreased
ENSMUSG00000061244.14	Exoc5	protein_coding	19.8325	20.4111	19.2539	-0.0842007	0.416084	decreased
ENSMUSG00000024350.5	Dnajc18	protein_coding	20.628	20.921	20.3349	-0.040995	0.416163	decreased
ENSMUSG00000045996.12	Polr2k	protein_coding	21.2818	22.5602	20.0034	-0.173531	0.4162	decreased
ENSMUSG00000041236.8	Vps41	protein_coding	85.3882	87.2957	83.4807	-0.0644671	0.416329	decreased
ENSMUSG00000040811.15	Eml2	protein_coding	59.9551	62.4667	57.4435	-0.120946	0.416525	decreased
ENSMUSG00000005716.16	Pvalb	protein_coding	21.3996	22.9241	19.8751	-0.205901	0.416531	decreased
ENSMUSG00000071424.10	Grid2	protein_coding	5.02764	5.17015	4.88514	-0.0818077	0.416582	decreased
ENSMUSG00000028851.6	Nudc	protein_coding	71.3992	73.2302	69.5683	-0.0740073	0.416961	decreased
ENSMUSG00000068284.14	Usf3	protein_coding	10.1066	10.2943	9.91895	-0.053593	0.417103	decreased
ENSMUSG00000040118.15	Cacna2d1	protein_coding	57.1949	59.0258	55.364	-0.092398	0.417903	decreased
ENSMUSG00000027502.11	Rtfdc1	protein_coding	33.4291	33.8865	32.9716	-0.0394874	0.418115	decreased
ENSMUSG00000001507.16	Itga3	protein_coding	4.59793	4.7088	4.48707	-0.0695842	0.418436	decreased
ENSMUSG00000043496.7	Tril	protein_coding	6.30235	6.53344	6.07126	-0.105846	0.418673	decreased
ENSMUSG00000034484.7	Snx2	protein_coding	39.1831	40.093	38.2733	-0.0670122	0.419049	decreased
ENSMUSG00000028033.16	Kcnq5	protein_coding	25.3429	26.2137	24.472	-0.0991898	0.419302	decreased
ENSMUSG00000020620.14	Abca8b	protein_coding	7.16752	7.33526	6.99979	-0.0675378	0.419336	decreased
ENSMUSG00000034402.3	Kcnh5	protein_coding	5.68939	6.10145	5.27733	-0.209343	0.419483	decreased
ENSMUSG00000063047.9	Zfp780b	protein_coding	4.9128	5.02664	4.79896	-0.0668726	0.419666	decreased
ENSMUSG00000023094.14	Msrb2	protein_coding	18.0298	18.4493	17.6102	-0.0671561	0.419734	decreased
ENSMUSG00000035764.5	Fbxo45	protein_coding	14.6518	14.9342	14.3694	-0.0556136	0.419738	decreased
ENSMUSG00000059742.10	Kcnh7	protein_coding	14.9864	15.6633	14.3095	-0.130417	0.420226	decreased
ENSMUSG00000048175.13	Asb8	protein_coding	19.4585	19.8594	19.0576	-0.0594592	0.420286	decreased
ENSMUSG00000022890.13	Atp5j	protein_coding	176.577	179.696	173.458	-0.0509705	0.420458	decreased
ENSMUSG00000074088.6	Snrnp40	protein_coding	13.2339	13.4677	13	-0.05099	0.420488	decreased
ENSMUSG00000022114.5	Spry2	protein_coding	15.9824	16.2795	15.6852	-0.0536554	0.420497	decreased
ENSMUSG00000032757.6	Bet1	protein_coding	9.31384	9.55708	9.07061	-0.0753701	0.420526	decreased
ENSMUSG00000022112.14	Gpc5	protein_coding	15.9238	16.3249	15.5227	-0.0726932	0.420829	decreased
ENSMUSG00000026275.13	Ppp1r7	protein_coding	12.7809	13.0747	12.4871	-0.0663433	0.420887	decreased
ENSMUSG00000048316.3	Gm9823	pseudogene	16.5657	17.1075	16.0239	-0.0944007	0.421029	decreased
ENSMUSG00000025264.12	Tsr2	protein_coding	19.2545	19.5368	18.9722	-0.0423085	0.42137	decreased
ENSMUSG00000026663.6	Atf6	protein_coding	16.6437	17.1255	16.1619	-0.0835507	0.421411	decreased
ENSMUSG00000059995.12	Atxn7l3	protein_coding	66.6571	67.9261	65.3881	-0.0549365	0.421589	decreased
ENSMUSG00000028708.16	Mknk1	protein_coding	9.55522	9.7788	9.33164	-0.067527	0.421816	decreased
ENSMUSG00000027784.10	Ppm1l	protein_coding	19.8467	20.6434	19.05	-0.115893	0.42185	decreased
ENSMUSG00000031229.16	Atrx	protein_coding	35.2849	36.2626	34.3072	-0.0799703	0.421878	decreased
ENSMUSG00000061136.14	Prpf40a	protein_coding	17.1822	17.5551	16.8093	-0.0626307	0.421917	decreased
ENSMUSG00000057455.12	Rit2	protein_coding	69.1949	71.1184	67.2713	-0.0802317	0.422033	decreased
ENSMUSG00000062901.2	Klhl24	protein_coding	14.8868	15.283	14.4905	-0.0768284	0.422048	decreased
ENSMUSG00000009076.10	Zmat5	protein_coding	18.9346	19.6104	18.2588	-0.103032	0.422305	decreased
ENSMUSG00000005802.12	Slc30a4	protein_coding	15.3899	15.869	14.9108	-0.0898535	0.422497	decreased
ENSMUSG00000075229.10	Ccdc58	protein_coding	5.63439	5.78824	5.48053	-0.078811	0.422857	decreased
ENSMUSG00000021290.6	RP23-123N23.5	protein_coding	271.608	282.09	261.127	-0.111401	0.422898	decreased
ENSMUSG00000026427.16	Eif2d	protein_coding	15.5062	15.6885	15.3239	-0.0339301	0.42305	decreased
ENSMUSG00000070697.4	Utp3	protein_coding	13.0861	13.2972	12.8751	-0.0465334	0.423093	decreased
ENSMUSG00000031776.17	Arl2bp	protein_coding	62.2151	62.7969	61.6333	-0.0269825	0.423239	decreased
ENSMUSG00000028266.17	Lmo4	protein_coding	197.414	201.628	193.201	-0.0615886	0.423426	decreased
ENSMUSG00000038084.16	Opa1	protein_coding	49.6496	50.9785	48.3207	-0.0772495	0.423647	decreased
ENSMUSG00000034098.14	Fstl5	protein_coding	9.29023	9.56195	9.01852	-0.0844144	0.424025	decreased
ENSMUSG00000028524.21	Sgip1	protein_coding	57.5459	58.5511	56.5406	-0.0504087	0.424298	decreased
ENSMUSG00000040321.3	Zfp770	protein_coding	6.51432	6.73668	6.29197	-0.0985267	0.424497	decreased
ENSMUSG00000015961.8	Adss	protein_coding	38.6052	39.3894	37.8209	-0.0586231	0.424524	decreased
ENSMUSG00000041975.17	Mettl8	protein_coding	5.75205	5.87583	5.62827	-0.0621016	0.424753	decreased
ENSMUSG00000021579.4	Lrrc14b	protein_coding	4.73651	4.8295	4.64351	-0.0566576	0.42476	decreased
ENSMUSG00000053226.6	Dand5	protein_coding	4.46438	4.56389	4.36488	-0.0643221	0.424779	decreased
ENSMUSG00000016194.14	Hsd11b1	protein_coding	6.0468	6.30758	5.78602	-0.124514	0.425478	decreased
ENSMUSG00000018995.12	Nars2	protein_coding	4.56175	4.65954	4.46396	-0.0618634	0.425755	decreased
ENSMUSG00000002015.5	Bcap31	protein_coding	59.3785	60.6723	58.0846	-0.0628823	0.425761	decreased
ENSMUSG00000032301.13	Psma4	protein_coding	62.8042	64.4307	61.1776	-0.074744	0.425783	decreased
ENSMUSG00000033111.16	RP24-315N18.1	protein_coding	11.9259	12.1984	11.6535	-0.0659226	0.425794	decreased
ENSMUSG00000032965.10	Ift57	protein_coding	19.7131	20.0839	19.3423	-0.05428	0.425883	decreased
ENSMUSG00000028614.14	Ndc1	protein_coding	4.33869	4.42081	4.25657	-0.0546222	0.425974	decreased
ENSMUSG00000028760.16	Eif4g3	protein_coding	74.0868	75.0645	73.109	-0.0380801	0.426542	decreased
ENSMUSG00000083844.8	Ube2d-ps	transcribed_unprocessed_pseudogene	9.353	9.53345	9.17255	-0.055675	0.426752	decreased
ENSMUSG00000058835.14	Abi1	protein_coding	45.9866	46.7094	45.2637	-0.0453589	0.426794	decreased
ENSMUSG00000006191.17	Cdkal1	protein_coding	5.74835	5.89595	5.60074	-0.0741064	0.427061	decreased
ENSMUSG00000054408.9	Spcs3	protein_coding	27.7671	28.3399	27.1942	-0.0595391	0.427133	decreased
ENSMUSG00000017485.11	Top2b	protein_coding	17.9845	18.3237	17.6453	-0.0544336	0.427187	decreased
ENSMUSG00000033910.13	Gucy1a3	protein_coding	31.9867	32.6216	31.3518	-0.0572808	0.427382	decreased
ENSMUSG00000024474.6	Ik	protein_coding	97.4847	99.32	95.6493	-0.0543291	0.427523	decreased
ENSMUSG00000019338.13	Zfp687	protein_coding	7.49904	7.64586	7.35222	-0.0564988	0.427525	decreased
ENSMUSG00000021700.10	Rab3c	protein_coding	90.2019	93.3376	87.0663	-0.100344	0.427585	decreased
ENSMUSG00000051154.11	Commd3	protein_coding	47.6593	48.3426	46.976	-0.0413717	0.427629	decreased
ENSMUSG00000015968.17	Cacna1d	protein_coding	13.6988	13.9847	13.4129	-0.0602265	0.427879	decreased
ENSMUSG00000087177.7	RP24-271F24.2	antisense	22.6115	23.0006	22.2225	-0.0496525	0.427906	decreased
ENSMUSG00000096146.2	Kcnj11	protein_coding	10.1871	10.4587	9.91548	-0.0769469	0.428115	decreased
ENSMUSG00000031979.17	Cog2	protein_coding	10.1995	10.3451	10.0539	-0.0411955	0.428131	decreased
ENSMUSG00000064284.12	Cdpf1	protein_coding	8.40323	8.74909	8.05738	-0.118823	0.428266	decreased
ENSMUSG00000071456.6	RP23-83G6.1	antisense	15.1862	15.4747	14.8978	-0.0548169	0.42857	decreased
ENSMUSG00000026360.9	Rgs2	protein_coding	22.5839	23.2267	21.941	-0.0821558	0.42896	decreased
ENSMUSG00000038736.10	Nudcd1	protein_coding	6.11504	6.25645	5.97364	-0.0667332	0.429036	decreased
ENSMUSG00000025855.13	Prkar1b	protein_coding	341.039	348.099	333.978	-0.0597445	0.42939	decreased
ENSMUSG00000028931.11	Kcnab2	protein_coding	121.606	123.719	119.493	-0.0501351	0.429473	decreased
ENSMUSG00000110249.1	RP24-258B3.3	TEC	8.68111	9.03511	8.32711	-0.117727	0.429786	decreased
ENSMUSG00000026812.16	Tsc1	protein_coding	16.1745	16.3234	16.0256	-0.0265617	0.429968	decreased
ENSMUSG00000021302.10	Ggps1	protein_coding	15.4104	15.8055	15.0153	-0.0739967	0.430019	decreased
ENSMUSG00000020612.16	Prkar1a	protein_coding	253.904	257.51	250.297	-0.0409884	0.430578	decreased
ENSMUSG00000021301.9	Hecw1	protein_coding	15.917	16.3621	15.472	-0.0807012	0.430726	decreased
ENSMUSG00000038530.11	Rgs4	protein_coding	138.615	144.63	132.6	-0.125281	0.431044	decreased
ENSMUSG00000036822.6	Topors	protein_coding	5.9305	6.15291	5.70809	-0.108262	0.431102	decreased
ENSMUSG00000039318.12	Rab3gap2	protein_coding	26.3847	26.6557	26.1137	-0.0296399	0.431253	decreased
ENSMUSG00000006699.17	Cdc42	protein_coding	196.193	201.022	191.364	-0.0710338	0.431285	decreased
ENSMUSG00000027455.16	Nsfl1c	protein_coding	60.4465	61.139	59.7539	-0.0330589	0.431342	decreased
ENSMUSG00000062981.5	Mrpl42	protein_coding	69.0257	70.719	67.3325	-0.0707963	0.431444	decreased
ENSMUSG00000031109.16	Enox2	protein_coding	4.91669	5.07094	4.76245	-0.0905498	0.431561	decreased
ENSMUSG00000031781.14	Ciapin1	protein_coding	17.4548	17.7421	17.1675	-0.0474967	0.431708	decreased
ENSMUSG00000057561.9	Eif1a	protein_coding	21.9853	22.6692	21.3014	-0.0897842	0.431801	decreased
ENSMUSG00000106847.1	Peg13	sense_intronic	63.4347	64.7203	62.149	-0.0584878	0.431922	decreased
ENSMUSG00000031878.18	Nae1	protein_coding	31.0564	31.775	30.3379	-0.0667694	0.431956	decreased
ENSMUSG00000001127.12	Araf	protein_coding	98.2887	100.712	95.8651	-0.0711611	0.431976	decreased
ENSMUSG00000035941.15	Ibtk	protein_coding	6.88317	6.99676	6.76959	-0.0476186	0.432104	decreased
ENSMUSG00000097656.1	RP23-291E6.5	transcribed_unprocessed_pseudogene	8.33554	8.91547	7.75561	-0.20107	0.432138	decreased
ENSMUSG00000060924.15	Csmd1	protein_coding	14.6201	14.8139	14.4263	-0.038247	0.432572	decreased
ENSMUSG00000020029.6	Nudt4	protein_coding	46.1651	47.5448	44.7854	-0.0862585	0.432645	decreased
ENSMUSG00000026834.13	Acvr1c	protein_coding	5.19208	5.32692	5.05724	-0.0749532	0.432798	decreased
ENSMUSG00000029156.11	Sgcb	protein_coding	14.8324	15.0262	14.6387	-0.0376912	0.43291	decreased
ENSMUSG00000035653.16	Lrfn5	protein_coding	23.5608	24.1389	22.9828	-0.0708044	0.432934	decreased
ENSMUSG00000070284.10	Gmppb	protein_coding	6.63603	6.76526	6.5068	-0.0561961	0.432969	decreased
ENSMUSG00000063236.6	RP24-324P21.9	protein_coding	8.58866	8.89278	8.28455	-0.102211	0.433264	decreased
ENSMUSG00000028932.7	Psmc2	protein_coding	65.8994	67.2691	64.5297	-0.0599803	0.433424	decreased
ENSMUSG00000079598.3	Clec2l	protein_coding	19.8416	20.4165	19.2667	-0.0836273	0.433877	decreased
ENSMUSG00000054894.6	Atp5s	protein_coding	8.39372	8.64853	8.13892	-0.0876184	0.433899	decreased
ENSMUSG00000063785.12	Utp14a	protein_coding	7.40195	7.53709	7.26681	-0.0526861	0.434083	decreased
ENSMUSG00000028381.8	Ugcg	protein_coding	22.8777	23.5614	22.1941	-0.0862533	0.434155	decreased
ENSMUSG00000031402.12	Mpp1	protein_coding	22.8784	23.3425	22.4143	-0.0585344	0.434243	decreased
ENSMUSG00000027879.9	Sec22b	protein_coding	21.2703	21.7374	20.8033	-0.0633704	0.43427	decreased
ENSMUSG00000026825.17	Dnm1	protein_coding	564.096	573.565	554.626	-0.0484409	0.434289	decreased
ENSMUSG00000052889.11	Prkcb	protein_coding	297.379	303.433	291.324	-0.0587534	0.434625	decreased
ENSMUSG00000021245.15	Mlh3	protein_coding	5.87252	5.99207	5.75298	-0.0587442	0.434774	decreased
ENSMUSG00000037204.7	Atg101	protein_coding	14.8566	15.225	14.4883	-0.071554	0.43491	decreased
ENSMUSG00000054469.13	Lclat1	protein_coding	10.8088	11.0188	10.5988	-0.0560573	0.435297	decreased
ENSMUSG00000026797.16	Stxbp1	protein_coding	375.315	381.236	369.394	-0.0455246	0.435865	decreased
ENSMUSG00000028271.9	Gtf2b	protein_coding	23.1286	23.4656	22.7917	-0.0420399	0.43609	decreased
ENSMUSG00000016763.15	Scube1	protein_coding	14.1272	14.613	13.6413	-0.0992737	0.436724	decreased
ENSMUSG00000026434.12	Nucks1	protein_coding	33.6422	34.4947	32.7897	-0.0731356	0.436725	decreased
ENSMUSG00000031592.10	Pcm1	protein_coding	25.6201	26.2188	25.0214	-0.0674372	0.436751	decreased
ENSMUSG00000000881.12	Dlg3	protein_coding	47.3491	47.9893	46.7089	-0.0390143	0.43678	decreased
ENSMUSG00000006057.15	Atp5g1	protein_coding	110.258	112.907	107.61	-0.0693231	0.436858	decreased
ENSMUSG00000001674.11	Ddx18	protein_coding	7.87711	7.98984	7.76439	-0.041294	0.436945	decreased
ENSMUSG00000034868.8	Myl12b	protein_coding	166.02	169.562	162.478	-0.061567	0.437019	decreased
ENSMUSG00000030123.15	Plxnd1	protein_coding	8.35504	8.70925	8.00083	-0.122398	0.43706	decreased
ENSMUSG00000037487.7	Ubr5	protein_coding	33.3853	33.82	32.9506	-0.0375727	0.437079	decreased
ENSMUSG00000031532.6	Saraf	protein_coding	119.242	120.072	118.412	-0.0200884	0.437106	decreased
ENSMUSG00000002068.16	Ccne1	protein_coding	8.12674	8.40796	7.84551	-0.0998892	0.437309	decreased
ENSMUSG00000037787.14	Apopt1	protein_coding	21.3384	21.713	20.9637	-0.0506702	0.437435	decreased
ENSMUSG00000021127.7	Zfp36l1	protein_coding	7.06548	7.42606	6.7049	-0.147382	0.437726	decreased
ENSMUSG00000021044.15	Adck1	protein_coding	14.8632	15.098	14.6284	-0.0455855	0.437807	decreased
ENSMUSG00000041571.9	Sepw1	protein_coding	485.503	502.434	468.572	-0.100664	0.437982	decreased
ENSMUSG00000049760.5	2410015M20Rik	protein_coding	56.2304	57.6717	54.789	-0.0739768	0.438008	decreased
ENSMUSG00000115338.2	Pnp	protein_coding	5.0508	5.17594	4.92567	-0.0715009	0.438021	decreased
ENSMUSG00000005763.15	Cd247	protein_coding	4.69002	4.82387	4.55616	-0.0823711	0.438035	decreased
ENSMUSG00000021371.5	Mcur1	protein_coding	5.51585	5.62722	5.40449	-0.0582644	0.438142	decreased
ENSMUSG00000071528.3	Usmg5	protein_coding	285.402	296.693	274.112	-0.114203	0.438375	decreased
ENSMUSG00000064247.14	Plcxd1	protein_coding	4.76834	5.03153	4.50514	-0.159427	0.438514	decreased
ENSMUSG00000026986.14	Hnmt	protein_coding	20.6155	21.3532	19.8778	-0.103291	0.438619	decreased
ENSMUSG00000025651.14	Uqcrc1	protein_coding	130.115	132.702	127.528	-0.0573817	0.439161	decreased
ENSMUSG00000034509.8	Mad2l1bp	protein_coding	5.32408	5.50301	5.14515	-0.097006	0.439268	decreased
ENSMUSG00000029208.16	Guf1	protein_coding	13.3657	13.7774	12.954	-0.0889151	0.439414	decreased
ENSMUSG00000030876.7	Mettl9	protein_coding	23.5676	24.1211	23.0142	-0.0677715	0.43953	decreased
ENSMUSG00000030213.12	Atf7ip	protein_coding	12.8546	12.9714	12.7378	-0.0262124	0.439565	decreased
ENSMUSG00000002658.9	Gtf2f1	protein_coding	48.6818	49.4719	47.8916	-0.0468391	0.439611	decreased
ENSMUSG00000046111.17	Cep295	protein_coding	5.78171	5.90189	5.66154	-0.0599825	0.439791	decreased
ENSMUSG00000062995.12	Ica1	protein_coding	34.6587	35.3652	33.9521	-0.0588296	0.439806	decreased
ENSMUSG00000078970.5	Wdr92	protein_coding	4.2435	4.39399	4.09302	-0.102365	0.440307	decreased
ENSMUSG00000068732.5	Tmem167b	protein_coding	17.451	17.7383	17.1637	-0.0475072	0.440504	decreased
ENSMUSG00000075054.5	Yae1d1	protein_coding	4.59116	4.7184	4.46392	-0.079985	0.440587	decreased
ENSMUSG00000073616.10	Cops9	protein_coding	87.2991	89.7541	84.844	-0.0811649	0.440901	decreased
ENSMUSG00000024146.9	Cript	protein_coding	35.115	35.9575	34.2726	-0.0692357	0.441472	decreased
ENSMUSG00000055760.12	Gemin6	protein_coding	4.19893	4.3766	4.02127	-0.12216	0.441656	decreased
ENSMUSG00000071265.10	RP23-182N12.1	transcribed_unitary_pseudogene	30.24	31.0416	29.4384	-0.0765012	0.441671	decreased
ENSMUSG00000021057.15	Akap5	protein_coding	20.0165	20.4867	19.5462	-0.0678018	0.44281	decreased
ENSMUSG00000096188.1	Cmtm4	protein_coding	24.6573	24.9003	24.4143	-0.0284377	0.443524	decreased
ENSMUSG00000059119.9	Nap1l4	protein_coding	57.2898	57.8462	56.7333	-0.0280281	0.443814	decreased
ENSMUSG00000030770.15	Parva	protein_coding	21.0001	21.6788	20.3214	-0.0932805	0.443934	decreased
ENSMUSG00000079641.3	Rpl39	protein_coding	98.8065	101.09	96.5232	-0.0666901	0.444521	decreased
ENSMUSG00000025791.18	Pgm2	protein_coding	25.7988	25.9996	25.598	-0.0224612	0.444527	decreased
ENSMUSG00000115729.1	RP24-112I4.1	processed_transcript	4.28337	4.52297	4.04377	-0.161572	0.444735	decreased
ENSMUSG00000043885.14	Slc36a4	protein_coding	18.6289	19.0367	18.2212	-0.0631642	0.445258	decreased
ENSMUSG00000030269.14	Mtmr14	protein_coding	6.07364	6.14014	6.00715	-0.0315921	0.445273	decreased
ENSMUSG00000025326.12	Ube3a	protein_coding	20.5368	21.019	20.0547	-0.0677514	0.445432	decreased
ENSMUSG00000023307.13	March5	protein_coding	34.1844	34.7516	33.6172	-0.0478763	0.445492	decreased
ENSMUSG00000045854.4	Lyrm2	protein_coding	24.5861	25.6258	23.5465	-0.122085	0.445719	decreased
ENSMUSG00000098051.1	RP23-359C15.10	lincRNA	5.94507	6.31163	5.57851	-0.178132	0.446049	decreased
ENSMUSG00000028609.6	Magoh	protein_coding	29.0486	30.2433	27.8538	-0.118744	0.446163	decreased
ENSMUSG00000028455.15	Stoml2	protein_coding	21.8611	22.1522	21.57	-0.0384228	0.446367	decreased
ENSMUSG00000002102.15	Psmc3	protein_coding	101.161	102.576	99.7463	-0.0403587	0.446423	decreased
ENSMUSG00000019809.16	Pex3	protein_coding	15.0081	15.4546	14.5616	-0.0858657	0.446472	decreased
ENSMUSG00000030792.8	Dkkl1	protein_coding	22.963	23.6652	22.2609	-0.0882573	0.446538	decreased
ENSMUSG00000087141.1	Plcxd2	protein_coding	10.4885	10.8776	10.0993	-0.107102	0.446588	decreased
ENSMUSG00000000805.18	Car4	protein_coding	24.6649	25.3487	23.9811	-0.0800081	0.446793	decreased
ENSMUSG00000035864.14	Syt1	protein_coding	494.414	505.737	483.091	-0.0660933	0.446796	decreased
ENSMUSG00000053768.13	Chchd3	protein_coding	36.3906	37.0713	35.71	-0.053974	0.446991	decreased
ENSMUSG00000015733.13	Capza2	protein_coding	98.6877	101.324	96.0518	-0.0770864	0.447486	decreased
ENSMUSG00000027374.12	Mrps5	protein_coding	8.64573	8.73226	8.5592	-0.0288777	0.447504	decreased
ENSMUSG00000027573.11	Gid8	protein_coding	25.6167	26.0008	25.2326	-0.0432624	0.448265	decreased
ENSMUSG00000024576.14	Csnk1a1	protein_coding	114.411	116.436	112.386	-0.0510726	0.448309	decreased
ENSMUSG00000003382.18	Etv3	protein_coding	7.3189	7.45765	7.18015	-0.0547071	0.448345	decreased
ENSMUSG00000070394.10	Tmem256	protein_coding	55.2172	56.1503	54.284	-0.048768	0.448582	decreased
ENSMUSG00000078566.8	Bnip3	protein_coding	61.3853	63.1309	59.6396	-0.0820745	0.44866	decreased
ENSMUSG00000075318.12	Scn2a1	protein_coding	77.8485	80.18	75.517	-0.0864422	0.448834	decreased
ENSMUSG00000020650.15	Bcap29	protein_coding	29.4603	30.1836	28.7369	-0.0708595	0.448886	decreased
ENSMUSG00000036751.7	Cox6b1	protein_coding	310.872	317.975	303.77	-0.0659316	0.449062	decreased
ENSMUSG00000024981.6	Acsl5	protein_coding	28.057	28.8894	27.2246	-0.0856251	0.449069	decreased
ENSMUSG00000018965.11	Ywhah	protein_coding	290.683	297.108	284.258	-0.0637864	0.449515	decreased
ENSMUSG00000032252.14	Glce	protein_coding	9.95252	10.1828	9.72221	-0.0667814	0.450108	decreased
ENSMUSG00000027806.9	Tsc22d2	protein_coding	4.5801	4.64101	4.51919	-0.0383746	0.450481	decreased
ENSMUSG00000022305.13	Lrp12	protein_coding	11.2993	11.5485	11.0501	-0.063642	0.450615	decreased
ENSMUSG00000018865.9	Sult4a1	protein_coding	158.138	161.129	155.148	-0.0545681	0.451239	decreased
ENSMUSG00000025925.14	Terf1	protein_coding	8.3558	8.50675	8.20485	-0.0521308	0.451451	decreased
ENSMUSG00000036790.5	Slitrk2	protein_coding	6.1465	6.33423	5.95877	-0.0881539	0.451585	decreased
ENSMUSG00000034203.8	Chchd4	protein_coding	7.54036	7.69452	7.3862	-0.0589996	0.451912	decreased
ENSMUSG00000028132.15	Tmem56	protein_coding	13.9636	14.4355	13.4917	-0.097542	0.451913	decreased
ENSMUSG00000031227.8	Magee1	protein_coding	39.1808	39.63	38.7315	-0.033085	0.451998	decreased
ENSMUSG00000020485.14	Supt4a	protein_coding	56.8346	58.3093	55.36	-0.0748816	0.452153	decreased
ENSMUSG00000074968.11	Ano3	protein_coding	21.6096	22.7804	20.4389	-0.156472	0.45226	decreased
ENSMUSG00000049680.17	Urgcp	protein_coding	13.8107	14.1813	13.4401	-0.0774512	0.452737	decreased
ENSMUSG00000090061.9	Nwd2	protein_coding	10.7933	11.0811	10.5056	-0.0769464	0.452923	decreased
ENSMUSG00000055900.14	Tmem69	protein_coding	5.57223	5.72082	5.42364	-0.0769627	0.452975	decreased
ENSMUSG00000029059.9	Fam213b	protein_coding	65.0549	66.5487	63.561	-0.0662683	0.452994	decreased
ENSMUSG00000028300.14	RP23-307M2.1	protein_coding	9.17816	9.3346	9.02172	-0.0491851	0.453034	decreased
ENSMUSG00000021710.11	Nln	protein_coding	11.6265	11.8723	11.3807	-0.0610161	0.453124	decreased
ENSMUSG00000053730.15	Tmem39b	protein_coding	4.74114	4.854	4.62827	-0.0687021	0.453306	decreased
ENSMUSG00000020392.8	Cdkn2aipnl	protein_coding	15.6426	15.8329	15.4523	-0.0351009	0.453454	decreased
ENSMUSG00000044792.7	Isca1	protein_coding	36.686	37.109	36.263	-0.0332721	0.453465	decreased
ENSMUSG00000019960.8	Dusp6	protein_coding	16.197	17.0606	15.3334	-0.153992	0.453623	decreased
ENSMUSG00000020333.17	Acsl6	protein_coding	75.2983	76.1589	74.4378	-0.0329766	0.453836	decreased
ENSMUSG00000062006.12	Rpl34	protein_coding	238.71	243.172	234.248	-0.0539424	0.453869	decreased
ENSMUSG00000069895.4	Atxn1l	protein_coding	6.80377	6.89518	6.71236	-0.0387692	0.453997	decreased
ENSMUSG00000113902.1	RP24-262G23.6	bidirectional_promoter_lncRNA	64.9288	66.8716	62.9859	-0.0863647	0.454081	decreased
ENSMUSG00000037643.14	Prkci	protein_coding	18.5514	18.9655	18.1373	-0.064415	0.454139	decreased
ENSMUSG00000020642.13	Rnf144a	protein_coding	7.72337	7.79872	7.64802	-0.0281511	0.454199	decreased
ENSMUSG00000032046.15	Abhd12	protein_coding	130.461	131.848	129.074	-0.0306736	0.454575	decreased
ENSMUSG00000043991.4	Pura	protein_coding	13.4114	13.648	13.1748	-0.0509101	0.454719	decreased
ENSMUSG00000060961.14	Slc4a4	protein_coding	30.9758	31.5683	30.3833	-0.0551972	0.454869	decreased
ENSMUSG00000087022.4	RP24-123J3.1	processed_transcript	10.6629	11.0371	10.2888	-0.101287	0.455205	decreased
ENSMUSG00000028479.18	Gne	protein_coding	11.4202	11.58	11.2604	-0.0403792	0.455487	decreased
ENSMUSG00000024037.12	Wdr4	protein_coding	5.83638	5.96957	5.70318	-0.0658604	0.455834	decreased
ENSMUSG00000032336.17	Nptn	protein_coding	365.652	372.683	358.621	-0.055491	0.455925	decreased
ENSMUSG00000010307.7	Tmem86a	protein_coding	5.18743	5.32303	5.05182	-0.0754472	0.456071	decreased
ENSMUSG00000007777.9	RP23-79E13.7	protein_coding	13.4886	13.8754	13.1017	-0.0827789	0.45632	decreased
ENSMUSG00000114230.1	RP23-71L21.7	antisense	5.40742	5.904	4.91085	-0.26572	0.456481	decreased
ENSMUSG00000085731.1	RP24-492D11.3	antisense	8.41286	8.80465	8.02108	-0.134468	0.456722	decreased
ENSMUSG00000028391.16	Wdr31	protein_coding	4.67866	4.7549	4.60241	-0.0470239	0.456758	decreased
ENSMUSG00000034083.16	Ccdc174	protein_coding	12.5568	12.7956	12.318	-0.0548798	0.456904	decreased
ENSMUSG00000029309.7	Sparcl1	protein_coding	857.323	870.376	844.27	-0.043934	0.457014	decreased
ENSMUSG00000074259.10	Gramd2	protein_coding	5.24533	5.37732	5.11333	-0.0726265	0.457308	decreased
ENSMUSG00000091811.2	Inafm1	protein_coding	8.98507	9.21167	8.75848	-0.072782	0.457651	decreased
ENSMUSG00000037993.8	Dhx38	protein_coding	11.6412	11.946	11.3363	-0.0755825	0.45775	decreased
ENSMUSG00000035642.16	Aamdc	protein_coding	22.4111	22.8734	21.9488	-0.0595289	0.458035	decreased
ENSMUSG00000087143.9	RP23-471B6.2	antisense	5.89031	6.03542	5.7452	-0.0710958	0.458119	decreased
ENSMUSG00000097333.7	Zfp87	protein_coding	7.53194	7.8675	7.19639	-0.128632	0.458181	decreased
ENSMUSG00000038301.15	Snx10	protein_coding	81.1675	83.1505	79.1845	-0.0705069	0.458194	decreased
ENSMUSG00000027799.12	Nbea	protein_coding	48.7521	49.7772	47.727	-0.060679	0.458374	decreased
ENSMUSG00000063600.14	Egfem1	protein_coding	4.77977	4.88058	4.67896	-0.0608647	0.458417	decreased
ENSMUSG00000004032.10	Gstm5	protein_coding	149.303	151.608	146.997	-0.0445591	0.458637	decreased
ENSMUSG00000041617.10	Ccdc74a	protein_coding	5.10065	5.20838	4.99292	-0.0609495	0.458714	decreased
ENSMUSG00000001016.12	Ilf2	protein_coding	49.9994	50.8049	49.1938	-0.0464902	0.459344	decreased
ENSMUSG00000051483.8	Cbr1	protein_coding	31.2224	31.7183	30.7266	-0.0458281	0.459681	decreased
ENSMUSG00000053799.6	Exoc6	protein_coding	18.7554	19.35	18.1609	-0.091503	0.460014	decreased
ENSMUSG00000024383.8	Map3k2	protein_coding	5.01135	5.10957	4.91313	-0.0565594	0.460038	decreased
ENSMUSG00000050447.15	Lypd6	protein_coding	10.5649	10.7967	10.3331	-0.0633289	0.46011	decreased
ENSMUSG00000041426.12	Hibch	protein_coding	10.3669	10.6477	10.0861	-0.0781749	0.460423	decreased
ENSMUSG00000031314.18	Taf1	protein_coding	22.423	22.854	21.9921	-0.0554656	0.460533	decreased
ENSMUSG00000000605.9	Clcn4	protein_coding	46.9996	47.6989	46.3003	-0.0429355	0.460554	decreased
ENSMUSG00000026111.15	Unc50	protein_coding	27.6312	28.2765	26.986	-0.0673968	0.460704	decreased
ENSMUSG00000005804.14	Bloc1s6	protein_coding	7.13194	7.23343	7.03046	-0.0410618	0.460797	decreased
ENSMUSG00000059005.13	Hnrnpa3	protein_coding	141.817	145.834	137.8	-0.0817547	0.460985	decreased
ENSMUSG00000038520.15	Tbc1d17	protein_coding	16.7798	17.795	15.7645	-0.174792	0.461001	decreased
ENSMUSG00000045624.15	Esf1	protein_coding	10.1633	10.442	9.88457	-0.0791512	0.461026	decreased
ENSMUSG00000042569.13	Dhrs7b	protein_coding	12.8615	13.0866	12.6364	-0.0505011	0.461173	decreased
ENSMUSG00000054309.9	Cpsf3	protein_coding	23.4148	23.7742	23.0554	-0.0442983	0.462427	decreased
ENSMUSG00000058594.15	Fbxo18	protein_coding	26.8688	27.2383	26.4993	-0.0396842	0.462448	decreased
ENSMUSG00000026750.6	Psmb7	protein_coding	123.145	126.197	120.094	-0.0715057	0.46285	decreased
ENSMUSG00000052423.14	B4galt3	protein_coding	17.5568	17.9624	17.1513	-0.0666637	0.463095	decreased
ENSMUSG00000052572.16	Dlg2	protein_coding	96.8712	98.4797	95.2627	-0.0479154	0.463145	decreased
ENSMUSG00000051864.10	Tbc1d22a	protein_coding	15.2179	15.4485	14.9873	-0.0437278	0.463199	decreased
ENSMUSG00000015709.9	Arnt2	protein_coding	85.3471	86.3608	84.3334	-0.0342711	0.463218	decreased
ENSMUSG00000026820.5	Ptges2	protein_coding	5.56079	5.65289	5.46868	-0.0477942	0.463303	decreased
ENSMUSG00000020949.9	Fkbp3	protein_coding	130.228	132.365	128.091	-0.0473451	0.46332	decreased
ENSMUSG00000027667.13	Zfp639	protein_coding	14.4188	14.5236	14.314	-0.0209689	0.463557	decreased
ENSMUSG00000024841.7	Eif1ad	protein_coding	9.02007	9.14162	8.89852	-0.0388842	0.463802	decreased
ENSMUSG00000067873.11	Htatsf1	protein_coding	34.6328	35.2256	34.0401	-0.0493904	0.463829	decreased
ENSMUSG00000042642.13	Flad1	protein_coding	13.0255	13.2287	12.8222	-0.0450256	0.463873	decreased
ENSMUSG00000021147.17	Wdr37	protein_coding	20.5633	20.983	20.1436	-0.058897	0.463945	decreased
ENSMUSG00000085241.7	Snhg3	processed_transcript	4.47527	4.58814	4.3624	-0.0727857	0.464124	decreased
ENSMUSG00000002908.17	Kcnn1	protein_coding	4.70226	4.84803	4.5565	-0.0894716	0.464181	decreased
ENSMUSG00000066278.6	Vps37b	protein_coding	6.68702	7.06263	6.3114	-0.162246	0.46457	decreased
ENSMUSG00000039126.10	Prune2	protein_coding	28.4031	29.1962	27.6099	-0.0805966	0.464607	decreased
ENSMUSG00000003099.11	Ppp5c	protein_coding	57.9336	58.8207	57.0464	-0.0441885	0.464621	decreased
ENSMUSG00000028416.12	Bag1	protein_coding	96.473	98.1433	94.8026	-0.0499644	0.464808	decreased
ENSMUSG00000036162.3	Fam219aos	antisense	39.035	39.8799	38.19	-0.0624674	0.46518	decreased
ENSMUSG00000000355.13	Mcts1	protein_coding	44.7782	45.9319	43.6245	-0.0743579	0.465182	decreased
ENSMUSG00000002949.15	Timm44	protein_coding	27.0927	27.6189	26.5665	-0.0560486	0.465311	decreased
ENSMUSG00000028741.13	Mrto4	protein_coding	18.3664	18.5838	18.1489	-0.0341686	0.465497	decreased
ENSMUSG00000024259.8	Slc25a46	protein_coding	23.0558	23.6221	22.4895	-0.0708878	0.465536	decreased
ENSMUSG00000003429.11	Rps11	protein_coding	385.677	397.537	373.816	-0.0887633	0.46554	decreased
ENSMUSG00000038141.10	Tmem181a	protein_coding	11.4159	11.5869	11.2449	-0.0432197	0.465939	decreased
ENSMUSG00000049907.8	Rasl11b	protein_coding	20.0219	20.4446	19.5992	-0.0609299	0.465977	decreased
ENSMUSG00000031959.15	Wdr59	protein_coding	10.3684	10.4712	10.2657	-0.0286057	0.466198	decreased
ENSMUSG00000026576.12	Atp1b1	protein_coding	618.54	632.338	604.742	-0.0643754	0.466207	decreased
ENSMUSG00000062116.10	Zfp954	protein_coding	5.15564	5.29319	5.01809	-0.0769986	0.466371	decreased
ENSMUSG00000094483.2	Purb	protein_coding	71.2342	72.8074	69.661	-0.0637349	0.466388	decreased
ENSMUSG00000027210.20	Meis2	protein_coding	56.7135	57.7405	55.6865	-0.0522564	0.466688	decreased
ENSMUSG00000021816.11	Ppp3cb	protein_coding	121.418	124.824	118.011	-0.0809839	0.466699	decreased
ENSMUSG00000032565.9	Nudt16	protein_coding	4.42091	4.52782	4.314	-0.0697909	0.466864	decreased
ENSMUSG00000063694.5	Cycs	protein_coding	21.0484	21.5856	20.5113	-0.0736491	0.466983	decreased
ENSMUSG00000019797.11	RP23-288B18.1	protein_coding	18.9286	19.3034	18.5537	-0.0571442	0.467306	decreased
ENSMUSG00000018841.17	Rad51d	protein_coding	7.21819	7.4146	7.02178	-0.0785317	0.467353	decreased
ENSMUSG00000028409.11	Smu1	protein_coding	30.6799	31.3191	30.0407	-0.0601204	0.467459	decreased
ENSMUSG00000035437.15	Rabgap1	protein_coding	27.9805	28.5344	27.4266	-0.0571273	0.467527	decreased
ENSMUSG00000028096.13	Gpr89	protein_coding	10.5483	10.7327	10.3638	-0.0504593	0.467571	decreased
ENSMUSG00000045205.16	Dpy19l4	protein_coding	6.6621	6.7719	6.5523	-0.0475603	0.467717	decreased
ENSMUSG00000021991.9	Cacna2d3	protein_coding	37.2214	38.1251	36.3178	-0.0700656	0.467736	decreased
ENSMUSG00000031634.13	Ufsp2	protein_coding	28.2181	29.0186	27.4176	-0.0818756	0.468043	decreased
ENSMUSG00000015305.6	Sash1	protein_coding	10.6629	10.8471	10.4786	-0.0498664	0.468142	decreased
ENSMUSG00000057181.15	RP23-252E4.2	protein_coding	20.724	21.2	20.248	-0.0662836	0.468266	decreased
ENSMUSG00000056216.9	Cebpg	protein_coding	8.46209	8.59029	8.3339	-0.0437145	0.468356	decreased
ENSMUSG00000022415.12	Syngr1	protein_coding	161.609	163.896	159.322	-0.0408367	0.46883	decreased
ENSMUSG00000079179.9	Rab10os	antisense	24.9918	25.6316	24.352	-0.0738784	0.468946	decreased
ENSMUSG00000030861.15	Acadsb	protein_coding	16.495	16.7451	16.2448	-0.0437595	0.46905	decreased
ENSMUSG00000024544.8	Ldlrad4	protein_coding	16.4846	16.7214	16.2477	-0.0414543	0.469123	decreased
ENSMUSG00000038069.6	Cdkn2aip	protein_coding	5.27585	5.38904	5.16266	-0.0619142	0.469126	decreased
ENSMUSG00000072693.2	Gm10401	protein_coding	21.7239	22.0246	21.4233	-0.0399352	0.469267	decreased
ENSMUSG00000035133.9	Arhgap5	protein_coding	36.1404	36.8616	35.4193	-0.0575844	0.469338	decreased
ENSMUSG00000037266.18	Rsrp1	protein_coding	81.4448	83.5049	79.3848	-0.0729984	0.469449	decreased
ENSMUSG00000014633.15	Cmc2	protein_coding	7.2054	7.44852	6.96228	-0.0973946	0.469887	decreased
ENSMUSG00000024327.15	Slc39a7	protein_coding	29.6581	30.1797	29.1365	-0.0507525	0.469957	decreased
ENSMUSG00000025940.6	Tmem70	protein_coding	16.5564	16.8419	16.2709	-0.0497667	0.470395	decreased
ENSMUSG00000037029.8	Zfp146	protein_coding	14.0617	14.3391	13.7843	-0.0569268	0.470415	decreased
ENSMUSG00000085830.1	Grin1os	antisense	23.9346	24.4107	23.4585	-0.0574079	0.470795	decreased
ENSMUSG00000062373.8	Tmem65	protein_coding	26.1472	26.7498	25.5446	-0.0665079	0.470822	decreased
ENSMUSG00000070304.12	Scn2b	protein_coding	60.5165	61.5851	59.4479	-0.0509547	0.470914	decreased
ENSMUSG00000041997.16	Tlk1	protein_coding	32.7177	33.4143	32.0211	-0.0614391	0.470918	decreased
ENSMUSG00000014850.15	Msh3	protein_coding	6.96878	7.11745	6.82012	-0.0615623	0.471501	decreased
ENSMUSG00000050965.14	Prkca	protein_coding	24.3691	24.9004	23.8379	-0.0629098	0.471723	decreased
ENSMUSG00000021066.9	Atl1	protein_coding	39.3299	40.2282	38.4317	-0.0659104	0.472033	decreased
ENSMUSG00000027864.9	Ptgfrn	protein_coding	5.96974	6.1244	5.81508	-0.0747678	0.472138	decreased
ENSMUSG00000040640.11	Erc2	protein_coding	52.0338	53.3102	50.7574	-0.0707944	0.472206	decreased
ENSMUSG00000035934.16	Pknox2	protein_coding	25.968	26.3428	25.5933	-0.0416407	0.472314	decreased
ENSMUSG00000025092.6	Hspa12a	protein_coding	42.5268	43.0798	41.9738	-0.0375208	0.472405	decreased
ENSMUSG00000070044.15	Fam149a	protein_coding	7.3487	7.47159	7.2258	-0.048258	0.472425	decreased
ENSMUSG00000022110.13	Sucla2	protein_coding	90.2965	93.0163	87.5766	-0.0869389	0.472502	decreased
ENSMUSG00000026817.14	Ak1	protein_coding	49.4902	50.4075	48.5728	-0.0534912	0.472717	decreased
ENSMUSG00000061911.15	Myt1l	protein_coding	68.762	70.3127	67.2113	-0.0650808	0.472914	decreased
ENSMUSG00000079084.10	Ccdc82	protein_coding	6.48428	6.6025	6.36606	-0.0526102	0.472933	decreased
ENSMUSG00000046434.16	Hnrnpa1	protein_coding	117.514	119.59	115.439	-0.0509661	0.472964	decreased
ENSMUSG00000102697.1	Pcdhac2	protein_coding	12.4812	12.6847	12.2777	-0.0470508	0.472983	decreased
ENSMUSG00000010110.17	Stx5a	protein_coding	33.9317	34.4307	33.4326	-0.0424399	0.473179	decreased
ENSMUSG00000021597.16	Slf1	protein_coding	6.93373	7.06646	6.801	-0.0552401	0.473256	decreased
ENSMUSG00000046699.14	Slitrk4	protein_coding	8.01599	8.27304	7.75894	-0.0925583	0.473386	decreased
ENSMUSG00000004936.8	Map2k1	protein_coding	133.264	134.866	131.663	-0.0346786	0.473514	decreased
ENSMUSG00000024359.8	Hspa9	protein_coding	86.0998	87.9214	84.2783	-0.0610526	0.473586	decreased
ENSMUSG00000002477.4	Snrpd1	protein_coding	47.4132	48.6457	46.1808	-0.0750181	0.473788	decreased
ENSMUSG00000025027.17	Xpnpep1	protein_coding	15.6949	15.9771	15.4127	-0.051889	0.474024	decreased
ENSMUSG00000021460.17	Auh	protein_coding	37.6023	38.1246	37.08	-0.0400816	0.474182	decreased
ENSMUSG00000046598.14	Bdh1	protein_coding	23.565	23.9362	23.1938	-0.045458	0.474243	decreased
ENSMUSG00000068329.12	Htra2	protein_coding	11.512	11.7166	11.3075	-0.0512823	0.474424	decreased
ENSMUSG00000040268.17	Plekha1	protein_coding	32.8788	33.3865	32.3712	-0.0445533	0.474571	decreased
ENSMUSG00000029267.17	Mtf2	protein_coding	17.6734	18.1147	17.2322	-0.0720541	0.47475	decreased
ENSMUSG00000005871.14	Apc	protein_coding	50.7254	51.6683	49.7825	-0.0536436	0.474938	decreased
ENSMUSG00000020514.8	Mrpl22	protein_coding	16.5706	16.9583	16.1829	-0.0675171	0.475001	decreased
ENSMUSG00000001018.15	Snapin	protein_coding	19.4326	19.8716	18.9936	-0.0651909	0.475164	decreased
ENSMUSG00000029911.14	Ssbp1	protein_coding	17.7385	18.0507	17.4262	-0.0507954	0.475309	decreased
ENSMUSG00000031371.14	Haus7	protein_coding	6.52736	6.66	6.39471	-0.0586418	0.475397	decreased
ENSMUSG00000028780.13	Sema3c	protein_coding	8.93571	9.14742	8.72399	-0.0683768	0.475434	decreased
ENSMUSG00000002010.17	Idh3g	protein_coding	121.357	122.595	120.119	-0.0294378	0.475614	decreased
ENSMUSG00000000126.11	Wnt9a	protein_coding	5.28413	5.46854	5.09971	-0.100738	0.475884	decreased
ENSMUSG00000067194.6	Eif1ax	protein_coding	39.4349	40.4775	38.3922	-0.0763057	0.475928	decreased
ENSMUSG00000027852.14	Nras	protein_coding	18.0411	18.4408	17.6413	-0.0639443	0.475964	decreased
ENSMUSG00000049354.8	Dcaf7	protein_coding	51.4189	51.9657	50.8721	-0.0306864	0.476023	decreased
ENSMUSG00000030772.6	Dkk3	protein_coding	188.091	191.701	184.482	-0.0553766	0.476052	decreased
ENSMUSG00000033278.10	Ptprm	protein_coding	13.9833	14.2567	13.7099	-0.0564185	0.476284	decreased
ENSMUSG00000019699.16	Akt3	protein_coding	58.739	60.4737	57.0042	-0.0852408	0.476318	decreased
ENSMUSG00000011158.8	Brf1	protein_coding	17.6443	18.0044	17.2843	-0.0588833	0.476507	decreased
ENSMUSG00000029729.12	Zkscan1	protein_coding	8.45723	8.67176	8.24269	-0.0732101	0.476649	decreased
ENSMUSG00000026824.11	Kcnj3	protein_coding	40.4127	41.4222	39.4033	-0.0720859	0.476852	decreased
ENSMUSG00000000531.5	Grasp	protein_coding	15.4409	15.8986	14.9832	-0.085554	0.477022	decreased
ENSMUSG00000060950.12	Trmt61a	protein_coding	5.56374	5.76289	5.3646	-0.103324	0.477169	decreased
ENSMUSG00000026187.8	Xrcc5	protein_coding	9.2536	9.47104	9.03616	-0.0678128	0.477354	decreased
ENSMUSG00000058254.12	Tspan7	protein_coding	953.015	962.479	943.552	-0.0286528	0.477482	decreased
ENSMUSG00000068040.10	Tm9sf4	protein_coding	33.323	33.5974	33.0486	-0.0237604	0.477576	decreased
ENSMUSG00000001175.14	Calm1	protein_coding	717.208	729.594	704.823	-0.0498319	0.477584	decreased
ENSMUSG00000036873.13	AC123684.1	protein_coding	12.0046	12.1204	11.8888	-0.0278323	0.477678	decreased
ENSMUSG00000031216.13	Stard8	protein_coding	5.6752	5.85302	5.49739	-0.0904369	0.47774	decreased
ENSMUSG00000029128.12	Rab28	protein_coding	37.3804	37.8997	36.861	-0.0400918	0.477783	decreased
ENSMUSG00000008690.15	Ncaph2	protein_coding	38.12	38.605	37.635	-0.0367128	0.478055	decreased
ENSMUSG00000090553.8	Snrpe	protein_coding	52.8971	54.0403	51.7539	-0.0623667	0.47806	decreased
ENSMUSG00000054793.8	Cadm4	protein_coding	86.0724	89.0976	83.0473	-0.101453	0.478497	decreased
ENSMUSG00000048497.11	Mmgt2	protein_coding	6.35542	6.53067	6.18017	-0.0795845	0.478559	decreased
ENSMUSG00000032178.14	Ilf3	protein_coding	29.759	30.0802	29.4378	-0.0311427	0.478579	decreased
ENSMUSG00000030738.11	Eif3c	protein_coding	77.2635	78.4005	76.1265	-0.0424635	0.479131	decreased
ENSMUSG00000036315.13	Znrd1	protein_coding	19.8926	20.2221	19.5631	-0.0478027	0.479396	decreased
ENSMUSG00000020386.5	Sar1b	protein_coding	42.4129	43.2693	41.5564	-0.0582725	0.479441	decreased
ENSMUSG00000098274.7	Rpl24	protein_coding	180.657	183.122	178.191	-0.039382	0.479534	decreased
ENSMUSG00000045098.18	Suv420h1	protein_coding	16.0452	16.2973	15.7931	-0.045337	0.479564	decreased
ENSMUSG00000022829.14	Stxbp5l	protein_coding	24.9338	25.6779	24.1898	-0.0861313	0.479713	decreased
ENSMUSG00000029250.5	Polr2b	protein_coding	23.7894	24.3161	23.2626	-0.0639004	0.479781	decreased
ENSMUSG00000022295.8	Atp6v1c1	protein_coding	176.782	180.333	173.231	-0.0579595	0.480069	decreased
ENSMUSG00000019814.5	Ltv1	protein_coding	6.9975	7.10947	6.88553	-0.0461743	0.480426	decreased
ENSMUSG00000028180.18	Zranb2	protein_coding	75.9613	77.4047	74.5178	-0.0548364	0.480565	decreased
ENSMUSG00000040612.13	Ildr2	protein_coding	23.0217	23.3988	22.6445	-0.0472728	0.480594	decreased
ENSMUSG00000038970.7	Lmtk2	protein_coding	25.953	26.465	25.4409	-0.0569349	0.480724	decreased
ENSMUSG00000037916.13	Ndufv1	protein_coding	92.9421	94.2673	91.6169	-0.0411429	0.480911	decreased
ENSMUSG00000026721.15	Rabgap1l	protein_coding	46.6288	47.8711	45.3866	-0.0768886	0.480928	decreased
ENSMUSG00000015671.11	Psma2	protein_coding	33.7592	34.5403	32.978	-0.0667767	0.48133	decreased
ENSMUSG00000006717.7	Acot13	protein_coding	68.5862	69.9303	67.2421	-0.0565529	0.481438	decreased
ENSMUSG00000020130.9	Tbc1d15	protein_coding	12.1285	12.3718	11.8851	-0.0579014	0.481516	decreased
ENSMUSG00000040795.12	Iqcc	protein_coding	7.76965	7.99635	7.54295	-0.0842125	0.482066	decreased
ENSMUSG00000024805.16	Pcgf5	protein_coding	11.1068	11.2814	10.9321	-0.0453857	0.48219	decreased
ENSMUSG00000026134.11	Prim2	protein_coding	4.7171	4.78167	4.65253	-0.0395001	0.482268	decreased
ENSMUSG00000030814.17	Bcl7c	protein_coding	4.81799	5.20049	4.43549	-0.229554	0.482279	decreased
ENSMUSG00000034681.16	Rnps1	protein_coding	34.9896	35.7646	34.2146	-0.0639182	0.482283	decreased
[truncated: 8,001 more rows]

## Sheet: NAc
Gene_ID	Gene_name	Class	Average	Sham average	SNI average	Log2Fold	P value	Increase / Decrease
ENSMUSG00000026662.13	Sephs1	protein_coding	7.25477	7.63866	6.87087	-0.152827	0.000599575	decreased
ENSMUSG00000033106.6	Slc7a6os	protein_coding	11.9916	12.666	11.3172	-0.16244	0.000767204	decreased
ENSMUSG00000029233.15	Srd5a3	protein_coding	10.0574	10.6805	9.43421	-0.179006	0.00141428	decreased
ENSMUSG00000019837.8	Gtf3c6	protein_coding	18.39	19.5918	17.1882	-0.188833	0.00174525	decreased
ENSMUSG00000029199.11	Lias	protein_coding	16.9222	18.4259	15.4184	-0.257083	0.00233862	decreased
ENSMUSG00000053453.9	Thoc7	protein_coding	53.5325	57.0309	50.034	-0.188833	0.00322842	decreased
ENSMUSG00000026566.15	Mpzl1	protein_coding	9.10294	9.78696	8.41892	-0.217225	0.00382351	decreased
ENSMUSG00000087259.7	RP23-468D17.1	lincRNA	7.54447	7.89357	7.19537	-0.133609	0.00386995	decreased
ENSMUSG00000032397.7	Tipin	protein_coding	10.7309	12.1397	9.32213	-0.380997	0.00420683	decreased
ENSMUSG00000052395.17	Rft1	protein_coding	5.41012	5.6459	5.17434	-0.12583	0.00449899	decreased
ENSMUSG00000028322.11	Exosc3	protein_coding	5.84331	6.42212	5.26451	-0.28675	0.0045152	decreased
ENSMUSG00000028559.17	Osbpl9	protein_coding	29.776	30.984	28.568	-0.117123	0.00496715	decreased
ENSMUSG00000097061.2	RP23-17K9.18	bidirectional_promoter_lncRNA	6.08201	6.37543	5.78859	-0.139311	0.00520615	decreased
ENSMUSG00000054405.14	Dnajc8	protein_coding	135.157	145.47	124.845	-0.220586	0.00565458	decreased
ENSMUSG00000031843.2	Mphosph6	protein_coding	12.1429	13.148	11.1378	-0.239377	0.00573477	decreased
ENSMUSG00000050732.9	Vamp8	protein_coding	6.84702	7.5353	6.15874	-0.291028	0.0059234	decreased
ENSMUSG00000040410.14	Fbxl4	protein_coding	8.37058	9.19454	7.54661	-0.284949	0.00604342	decreased
ENSMUSG00000034278.3	Dnajc17	protein_coding	13.2259	14.1118	12.34	-0.193556	0.00634817	decreased
ENSMUSG00000036504.6	Phpt1	protein_coding	31.4206	33.4036	29.4376	-0.182342	0.00641222	decreased
ENSMUSG00000047342.17	Zfp286	protein_coding	7.39354	7.89522	6.89185	-0.196089	0.00656897	decreased
ENSMUSG00000028085.12	Gatb	protein_coding	9.72104	10.2622	9.17986	-0.1608	0.00681513	decreased
ENSMUSG00000054920.12	Klhl5	protein_coding	17.3545	18.1437	16.5654	-0.131298	0.00682949	decreased
ENSMUSG00000059866.13	Tnip2	protein_coding	5.55781	5.96209	5.15353	-0.210259	0.00699229	decreased
ENSMUSG00000020708.12	Psmc5	protein_coding	115.81	120.747	110.874	-0.123067	0.00738352	decreased
ENSMUSG00000031922.12	Cep57	protein_coding	11.1006	11.6906	10.5105	-0.153515	0.00803828	decreased
ENSMUSG00000064210.7	Ano6	protein_coding	8.06148	8.49555	7.62741	-0.155513	0.00811907	decreased
ENSMUSG00000028568.16	Btf3l4	protein_coding	9.56152	10.372	8.75108	-0.245157	0.00856361	decreased
ENSMUSG00000047459.14	Dynlrb1	protein_coding	186.898	198.282	175.514	-0.175971	0.00877498	decreased
ENSMUSG00000031245.8	Hmgn5	protein_coding	5.69081	6.07156	5.31007	-0.193338	0.00877542	decreased
ENSMUSG00000033192.5	Lpcat2	protein_coding	5.07153	5.31138	4.83168	-0.136561	0.00893367	decreased
ENSMUSG00000030316.13	Tamm41	protein_coding	5.70629	6.21302	5.19955	-0.256908	0.00942191	decreased
ENSMUSG00000078784.8	RP24-251F16.4	protein_coding	27.9248	30.7229	25.1268	-0.290088	0.00957522	decreased
ENSMUSG00000049751.6	Rpl36al	protein_coding	81.4209	87.6705	75.1713	-0.22191	0.00968235	decreased
ENSMUSG00000072582.9	Ptrh2	protein_coding	6.52801	6.84699	6.20904	-0.141099	0.00975638	decreased
ENSMUSG00000022867.9	Usp25	protein_coding	9.50454	9.78462	9.22447	-0.0850506	0.00988252	decreased
ENSMUSG00000020381.10	Mrnip	protein_coding	6.36115	7.08208	5.64021	-0.328423	0.010146	decreased
ENSMUSG00000031371.14	Haus7	protein_coding	6.10161	6.60756	5.59566	-0.239809	0.010292	decreased
ENSMUSG00000092486.1	RP23-3M10.7	protein_coding	9.14369	9.9291	8.35828	-0.248456	0.0108523	decreased
ENSMUSG00000090841.2	Myl6	protein_coding	304.066	317.104	291.028	-0.123799	0.010868	decreased
ENSMUSG00000019809.16	Pex3	protein_coding	16.2283	17.0881	15.3684	-0.153028	0.0111121	decreased
ENSMUSG00000027550.14	Lrrcc1	protein_coding	7.12173	7.81785	6.4256	-0.28294	0.0111538	decreased
ENSMUSG00000028800.15	Hdac1	protein_coding	9.84649	10.4311	9.26184	-0.171528	0.0116186	decreased
ENSMUSG00000055653.13	Gpc3	protein_coding	4.7481	5.43118	4.06502	-0.418005	0.0116634	decreased
ENSMUSG00000029767.16	Calu	protein_coding	49.749	51.8536	47.6444	-0.122138	0.0119873	decreased
ENSMUSG00000084319.3	Tpt1-ps3	processed_pseudogene	10.263	10.9676	9.55849	-0.19839	0.0121487	decreased
ENSMUSG00000041650.15	Pcca	protein_coding	21.3556	22.2922	20.4189	-0.126636	0.0122466	decreased
ENSMUSG00000051579.10	Tceal8	protein_coding	35.5045	37.3888	33.6203	-0.153276	0.0124886	decreased
ENSMUSG00000034285.15	Nipsnap1	protein_coding	38.2698	39.8632	36.6764	-0.120207	0.0126096	decreased
ENSMUSG00000020694.16	Tlk2	protein_coding	22.0695	23.183	20.9561	-0.145698	0.0126168	decreased
ENSMUSG00000115423.2	RP23-199B10.2	protein_coding	14.2704	15.8781	12.6628	-0.326449	0.0130897	decreased
ENSMUSG00000027935.14	Rab13	protein_coding	5.7451	6.14194	5.34826	-0.199624	0.013113	decreased
ENSMUSG00000029147.10	Ppm1g	protein_coding	33.6897	35.1194	32.26	-0.122522	0.0132712	decreased
ENSMUSG00000035171.9	RP23-341M13.1	protein_coding	16.5647	17.4294	15.7	-0.150761	0.013786	decreased
ENSMUSG00000024921.17	Smarca2	protein_coding	112.86	117.335	108.384	-0.114481	0.014181	decreased
ENSMUSG00000015749.12	Anp32e	protein_coding	47.6833	51.4643	43.9024	-0.229273	0.0142981	decreased
ENSMUSG00000072915.3	RP23-419P16.7	protein_coding	5.92686	6.22076	5.63295	-0.143201	0.0143825	decreased
ENSMUSG00000030751.18	Psma1	protein_coding	85.5321	89.7378	81.3264	-0.141992	0.0144796	decreased
ENSMUSG00000056770.15	Setd3	protein_coding	58.6404	60.0588	57.222	-0.0698037	0.0146773	decreased
ENSMUSG00000035131.14	Brinp3	protein_coding	9.62426	10.5492	8.6993	-0.278165	0.0150923	decreased
ENSMUSG00000029196.9	Tada2b	protein_coding	10.125	10.6818	9.56819	-0.158838	0.0153621	decreased
ENSMUSG00000019494.14	Cops6	protein_coding	88.9658	92.512	85.4196	-0.115074	0.0154902	decreased
ENSMUSG00000021694.18	Ercc8	protein_coding	5.35993	5.68009	5.03977	-0.172556	0.0156363	decreased
ENSMUSG00000025351.14	Cd63	protein_coding	50.5152	54.132	46.8983	-0.206946	0.0156378	decreased
ENSMUSG00000045969.8	Ing1	protein_coding	8.9056	9.25804	8.55315	-0.11425	0.0157398	decreased
ENSMUSG00000032301.13	Psma4	protein_coding	71.037	74.6151	67.4589	-0.145458	0.0161163	decreased
ENSMUSG00000029781.7	Fkbp9	protein_coding	14.6069	15.4216	13.7923	-0.161086	0.0161711	decreased
ENSMUSG00000053012.17	Krcc1	protein_coding	9.61795	10.3027	8.93317	-0.20578	0.0162814	decreased
ENSMUSG00000061838.7	Suclg2	protein_coding	8.15883	8.66346	7.65419	-0.178693	0.0163963	decreased
ENSMUSG00000022022.3	Mtrf1	protein_coding	5.93571	6.45144	5.41999	-0.251329	0.0169078	decreased
ENSMUSG00000041491.7	Cep78	protein_coding	4.55687	4.72512	4.38862	-0.106583	0.0170136	decreased
ENSMUSG00000038871.5	Bpgm	protein_coding	25.1558	26.1912	24.1204	-0.118826	0.0170735	decreased
ENSMUSG00000056023.3	RP24-85M18.1	processed_transcript	12.9123	14.6119	11.2127	-0.382014	0.0173284	decreased
ENSMUSG00000031311.17	Nono	protein_coding	65.2042	67.8776	62.5307	-0.11837	0.0178184	decreased
ENSMUSG00000072946.12	Ptgr2	protein_coding	29.6018	31.6006	27.6031	-0.195119	0.0179424	decreased
ENSMUSG00000066838.7	Zfp772	protein_coding	4.66371	4.94021	4.38722	-0.171267	0.0179555	decreased
ENSMUSG00000031939.16	Taf1d	protein_coding	12.5404	13.6932	11.3876	-0.265993	0.0179877	decreased
ENSMUSG00000022827.14	Rabl3	protein_coding	5.4458	5.89381	4.99778	-0.237914	0.0180246	decreased
ENSMUSG00000027006.13	Dnajc10	protein_coding	29.3131	30.6209	28.0053	-0.128821	0.0183516	decreased
ENSMUSG00000079197.10	Psme2	protein_coding	33.451	35.06	31.842	-0.138897	0.018496	decreased
ENSMUSG00000035062.13	Zc4h2	protein_coding	8.71771	9.12661	8.30881	-0.135437	0.0186363	decreased
ENSMUSG00000036249.16	Rbm43	protein_coding	6.32493	6.69065	5.95921	-0.167024	0.0187358	decreased
ENSMUSG00000032116.18	Stt3a	protein_coding	27.9981	31.5678	24.4283	-0.369904	0.0192989	decreased
ENSMUSG00000026705.16	Klhl20	protein_coding	6.39845	6.67468	6.12223	-0.12464	0.0193536	decreased
ENSMUSG00000028884.14	Rpa2	protein_coding	8.49015	8.81396	8.16635	-0.110099	0.019442	decreased
ENSMUSG00000025068.7	Gsto1	protein_coding	18.0134	18.8665	17.1603	-0.136753	0.0196111	decreased
ENSMUSG00000026096.14	Osgepl1	protein_coding	6.78518	7.28529	6.28507	-0.213059	0.0198316	decreased
ENSMUSG00000023330.12	Dtwd1	protein_coding	6.31928	6.78723	5.85132	-0.214058	0.0198375	decreased
ENSMUSG00000011179.8	Odc1	protein_coding	32.3267	33.3165	31.337	-0.0883713	0.020077	decreased
ENSMUSG00000051351.14	Zfp46	protein_coding	8.7021	9.39093	8.01327	-0.228877	0.0203328	decreased
ENSMUSG00000017858.12	Ift52	protein_coding	18.6041	19.3929	17.8152	-0.122422	0.0205411	decreased
ENSMUSG00000040374.13	Pex2	protein_coding	11.3146	11.7625	10.8667	-0.114277	0.0209723	decreased
ENSMUSG00000028134.11	Ptbp2	protein_coding	37.3526	39.1596	35.5455	-0.1397	0.0211231	decreased
ENSMUSG00000036940.15	Kdm1a	protein_coding	24.8311	25.7969	23.8653	-0.112283	0.0212714	decreased
ENSMUSG00000015961.8	Adss	protein_coding	37.8073	39.1992	36.4153	-0.106279	0.0216689	decreased
ENSMUSG00000074415.13	RP23-442M18.1	processed_transcript	4.92169	5.42573	4.41766	-0.296536	0.0219549	decreased
ENSMUSG00000024896.8	Minpp1	protein_coding	18.6902	19.2108	18.1697	-0.0803843	0.0221471	decreased
ENSMUSG00000109975.1	RP23-354L15.1	transcribed_unprocessed_pseudogene	19.2544	21.3538	17.1549	-0.31587	0.0221489	decreased
ENSMUSG00000015243.4	Abca1	protein_coding	8.94171	9.42623	8.45719	-0.156502	0.022344	decreased
ENSMUSG00000027509.11	Rae1	protein_coding	21.029	21.9317	20.1263	-0.123938	0.022419	decreased
ENSMUSG00000033773.14	Rpap2	protein_coding	9.24426	9.61991	8.86861	-0.117315	0.0226973	decreased
ENSMUSG00000026456.18	Cyb5r1	protein_coding	9.74927	10.1106	9.38796	-0.106983	0.0227215	decreased
ENSMUSG00000014075.15	Tctex1d2	protein_coding	14.5544	15.5739	13.5348	-0.202452	0.0227731	decreased
ENSMUSG00000059173.19	Pde1a	protein_coding	63.9888	69.0194	58.9583	-0.227307	0.0228582	decreased
ENSMUSG00000000295.13	Hddc2	protein_coding	16.1535	17.3171	14.9898	-0.208213	0.0230326	decreased
ENSMUSG00000027455.16	Nsfl1c	protein_coding	61.3538	63.5062	59.2013	-0.101268	0.0231772	decreased
ENSMUSG00000029617.10	Ccz1	protein_coding	17.8118	18.8788	16.7448	-0.173054	0.0233641	decreased
ENSMUSG00000042043.6	Tbca	protein_coding	113.981	121.965	105.998	-0.202424	0.0234899	decreased
ENSMUSG00000031176.8	Dynlt3	protein_coding	69.5525	72.6921	66.4129	-0.130335	0.0235446	decreased
ENSMUSG00000025512.15	Chid1	protein_coding	17.5231	18.0527	16.9935	-0.0872371	0.0237885	decreased
ENSMUSG00000027067.16	Ssrp1	protein_coding	50.5741	52.3216	48.8265	-0.0997427	0.0239087	decreased
ENSMUSG00000022536.14	Glyr1	protein_coding	63.6981	65.2637	62.1325	-0.0709327	0.0240097	decreased
ENSMUSG00000028964.14	Park7	protein_coding	140.744	144.67	136.818	-0.080506	0.0242587	decreased
ENSMUSG00000025193.14	Cutc	protein_coding	6.01142	6.36603	5.65682	-0.170402	0.0244996	decreased
ENSMUSG00000031538.6	Plat	protein_coding	11.3699	12.3073	10.4324	-0.238447	0.024551	decreased
ENSMUSG00000059005.13	Hnrnpa3	protein_coding	157.216	165.69	148.742	-0.155679	0.0245955	decreased
ENSMUSG00000065037.1	Rn7sk	misc_RNA	8.73087	12.1311	5.33063	-1.18633	0.0247328	decreased
ENSMUSG00000020358.17	Hnrnpab	protein_coding	57.2922	58.9547	55.6296	-0.0837532	0.0250611	decreased
ENSMUSG00000004897.16	Hdgf	protein_coding	57.2359	58.4953	55.9764	-0.063502	0.0250979	decreased
ENSMUSG00000032103.10	Pus3	protein_coding	5.8389	6.1092	5.5686	-0.13367	0.0253646	decreased
ENSMUSG00000020883.18	Fbxl20	protein_coding	8.85513	9.02404	8.68622	-0.0550444	0.0253982	decreased
ENSMUSG00000027342.14	Pcna	protein_coding	22.7247	23.5386	21.9107	-0.103395	0.0262342	decreased
ENSMUSG00000078923.10	Ube2v1	protein_coding	34.277	35.7684	32.7857	-0.125622	0.0262987	decreased
ENSMUSG00000079109.11	Pms2	protein_coding	5.44093	5.87786	5.004	-0.232211	0.0263788	decreased
ENSMUSG00000034321.13	Exosc1	protein_coding	7.45982	7.76688	7.15276	-0.118835	0.0266729	decreased
ENSMUSG00000000787.12	Ddx3x	protein_coding	68.5129	72.1616	64.8641	-0.15381	0.0266767	decreased
ENSMUSG00000021243.14	Fcf1	protein_coding	20.5715	22.0822	19.0608	-0.212274	0.0267913	decreased
ENSMUSG00000025264.12	Tsr2	protein_coding	18.0056	18.6256	17.3856	-0.0993927	0.0268078	decreased
ENSMUSG00000018433.14	Nol11	protein_coding	12.0642	12.4977	11.6307	-0.103729	0.0272352	decreased
ENSMUSG00000026078.10	Pdcl3	protein_coding	8.39588	8.87068	7.92108	-0.163348	0.0273098	decreased
ENSMUSG00000014195.15	Dnajc7	protein_coding	108.342	112.913	103.771	-0.121817	0.0274086	decreased
ENSMUSG00000003429.11	Rps11	protein_coding	472.248	501.52	442.977	-0.179076	0.0278373	decreased
ENSMUSG00000029311.16	Hsd17b11	protein_coding	22.2408	23.2391	21.2424	-0.129612	0.0279057	decreased
ENSMUSG00000008892.12	Vdac3	protein_coding	65.2438	68.6885	61.7992	-0.152479	0.0283302	decreased
ENSMUSG00000018796.13	Acsl1	protein_coding	19.2855	20.0888	18.4821	-0.120269	0.0285669	decreased
ENSMUSG00000020530.14	Ggnbp2	protein_coding	40.8159	42.4666	39.1653	-0.116751	0.0290709	decreased
ENSMUSG00000031157.10	Pqbp1	protein_coding	61.4744	63.6979	59.2509	-0.104409	0.0296648	decreased
ENSMUSG00000022679.13	Mpv17l	protein_coding	30.8835	31.8694	29.8977	-0.0921375	0.0298891	decreased
ENSMUSG00000038570.15	Saxo2	protein_coding	5.17631	5.77412	4.5785	-0.334727	0.0302053	decreased
ENSMUSG00000002015.5	Bcap31	protein_coding	54.1079	56.8855	51.3302	-0.148252	0.0302965	decreased
ENSMUSG00000029076.14	Sdf4	protein_coding	104.916	107.402	102.431	-0.0683689	0.0303253	decreased
ENSMUSG00000029649.10	Pomp	protein_coding	125.746	135.317	116.175	-0.220045	0.0304905	decreased
ENSMUSG00000042712.10	Tceal9	protein_coding	87.511	92.95	82.072	-0.179564	0.030672	decreased
ENSMUSG00000057113.13	Npm1	protein_coding	162.004	170.605	153.404	-0.153328	0.0306838	decreased
ENSMUSG00000097333.7	Zfp87	protein_coding	7.52653	8.36184	6.69122	-0.321552	0.0307761	decreased
ENSMUSG00000021178.9	Psmc1	protein_coding	100.136	104.132	96.1402	-0.115202	0.0311392	decreased
ENSMUSG00000022466.6	Rpap3	protein_coding	13.0721	13.6711	12.4731	-0.132308	0.0311627	decreased
ENSMUSG00000084786.9	Ubl5	protein_coding	259.354	275.075	243.632	-0.175119	0.0312322	decreased
ENSMUSG00000049971.17	Glt1d1	protein_coding	9.67849	10.0974	9.25959	-0.12496	0.0312709	decreased
ENSMUSG00000028932.7	Psmc2	protein_coding	66.2708	68.755	63.7866	-0.108212	0.0312976	decreased
ENSMUSG00000108358.1	RP23-181P23.1	TEC	16.2082	17.2919	15.1244	-0.193215	0.0316385	decreased
ENSMUSG00000039007.10	Cpq	protein_coding	9.87722	10.9816	8.77281	-0.323981	0.0319914	decreased
ENSMUSG00000000568.15	Hnrnpd	protein_coding	72.0316	76.1378	67.9254	-0.164661	0.031995	decreased
ENSMUSG00000071037.5	Camkmt	protein_coding	10.3828	10.8882	9.87746	-0.140553	0.0320676	decreased
ENSMUSG00000034868.8	Myl12b	protein_coding	134.775	138.909	130.642	-0.0885197	0.0320842	decreased
ENSMUSG00000018541.10	Cwc25	protein_coding	5.04944	5.24341	4.85547	-0.110896	0.0321258	decreased
ENSMUSG00000054850.4	Smim10l2a	protein_coding	7.00696	7.38747	6.62645	-0.156843	0.0324673	decreased
ENSMUSG00000024258.3	Polr2d	protein_coding	18.4616	19.4488	17.4744	-0.154437	0.0326257	decreased
ENSMUSG00000018395.19	Kif3a	protein_coding	72.6004	75.4448	69.756	-0.113105	0.0327855	decreased
ENSMUSG00000042447.13	Mios	protein_coding	8.31613	8.62115	8.01111	-0.105879	0.0329611	decreased
ENSMUSG00000021007.14	Spata7	protein_coding	9.50153	10.1139	8.88918	-0.186215	0.0330732	decreased
ENSMUSG00000038975.14	Rabggtb	protein_coding	38.3175	39.7594	36.8755	-0.108631	0.0333798	decreased
ENSMUSG00000015536.14	Mocs2	protein_coding	43.9358	47.0849	40.7867	-0.207168	0.0334458	decreased
ENSMUSG00000054648.7	Zfp869	protein_coding	9.88124	10.2299	9.53259	-0.101851	0.033507	decreased
ENSMUSG00000039578.16	Ccser1	protein_coding	4.40464	4.70605	4.10323	-0.197758	0.0335993	decreased
ENSMUSG00000027406.12	Idh3b	protein_coding	145.434	148.212	142.656	-0.0551187	0.0344452	decreased
ENSMUSG00000027341.10	Tmem230	protein_coding	9.55058	10.0235	9.07763	-0.143001	0.0345089	decreased
ENSMUSG00000006412.10	Pfdn2	protein_coding	39.9704	41.23	38.7107	-0.0909621	0.0346403	decreased
ENSMUSG00000022337.7	Emc2	protein_coding	61.3641	64.6569	58.0714	-0.154975	0.0347245	decreased
ENSMUSG00000028821.8	Syf2	protein_coding	34.0165	35.1172	32.9158	-0.0933976	0.035194	decreased
ENSMUSG00000050697.9	Prkaa1	protein_coding	9.07957	9.51972	8.63942	-0.139985	0.0353957	decreased
ENSMUSG00000021103.12	Mnat1	protein_coding	6.57103	6.86577	6.27629	-0.12951	0.036008	decreased
ENSMUSG00000079523.8	Tmsb10	protein_coding	131.828	138.237	125.42	-0.140373	0.0361203	decreased
ENSMUSG00000012483.4	Rpa3	protein_coding	9.29432	9.96115	8.62749	-0.207371	0.0365345	decreased
ENSMUSG00000020993.9	Trappc6b	protein_coding	58.0594	60.8035	55.3153	-0.136475	0.0365548	decreased
ENSMUSG00000026109.14	Tmeff2	protein_coding	23.5181	24.5877	22.4484	-0.131319	0.036684	decreased
ENSMUSG00000026750.6	Psmb7	protein_coding	124.989	131.417	118.561	-0.148523	0.0367906	decreased
ENSMUSG00000024335.19	Brd2	protein_coding	67.5061	70.3771	64.6352	-0.122786	0.036796	decreased
ENSMUSG00000062995.12	Ica1	protein_coding	36.9146	38.449	35.3802	-0.120004	0.0368552	decreased
ENSMUSG00000062908.12	Acadm	protein_coding	22.0958	23.0452	21.1464	-0.124052	0.0370252	decreased
ENSMUSG00000029231.15	Pdgfra	protein_coding	13.527	14.0842	12.9698	-0.118923	0.0371692	decreased
ENSMUSG00000089997.1	RP23-4F16.4	lincRNA	4.7162	5.00829	4.42411	-0.178932	0.0373084	decreased
ENSMUSG00000002010.17	Idh3g	protein_coding	116.546	120.578	112.515	-0.0998417	0.0373638	decreased
ENSMUSG00000062761.7	Zfp512	protein_coding	15.8464	16.1395	15.5534	-0.0533598	0.0375436	decreased
ENSMUSG00000022744.12	Cldnd1	protein_coding	30.8878	32.1359	29.6397	-0.116657	0.0376409	decreased
ENSMUSG00000043190.14	Rfesd	protein_coding	10.2551	10.9958	9.51428	-0.208792	0.0377381	decreased
ENSMUSG00000020803.3	Txndc17	protein_coding	25.7291	26.4086	25.0496	-0.0762166	0.0378942	decreased
ENSMUSG00000023106.15	Denr	protein_coding	23.6798	25.2061	22.1535	-0.186238	0.0379459	decreased
ENSMUSG00000090150.10	Acad11	protein_coding	10.2909	10.7399	9.84192	-0.125966	0.0379472	decreased
ENSMUSG00000022035.6	Ccdc25	protein_coding	19.9863	21.0592	18.9133	-0.15505	0.0382864	decreased
ENSMUSG00000030744.13	Rps3	protein_coding	428.677	461.937	395.417	-0.224321	0.0383339	decreased
ENSMUSG00000027739.9	Rab33b	protein_coding	6.07251	6.30382	5.8412	-0.109962	0.0385443	decreased
ENSMUSG00000032527.13	Pccb	protein_coding	23.5698	24.0485	23.091	-0.0586121	0.038913	decreased
ENSMUSG00000030498.15	Gas2	protein_coding	4.82574	5.0376	4.61387	-0.126759	0.0396811	decreased
ENSMUSG00000052676.16	Zmat1	protein_coding	7.47985	7.85344	7.10625	-0.144237	0.0399101	decreased
ENSMUSG00000033554.17	Dph5	protein_coding	6.59472	6.90996	6.27948	-0.138031	0.0404417	decreased
ENSMUSG00000001380.6	Hars	protein_coding	44.1467	45.6829	42.6105	-0.100445	0.0406396	decreased
ENSMUSG00000004070.15	Hmox2	protein_coding	49.0454	50.8483	47.2426	-0.106109	0.0408363	decreased
ENSMUSG00000022685.9	Parn	protein_coding	13.639	14.579	12.699	-0.199174	0.0408598	decreased
ENSMUSG00000070934.6	Rraga	protein_coding	57.0186	58.5736	55.4636	-0.0787094	0.0411851	decreased
ENSMUSG00000053289.8	Ddx10	protein_coding	9.73409	10.2354	9.23276	-0.148736	0.0414061	decreased
ENSMUSG00000023284.15	Zfp605	protein_coding	4.85591	5.08857	4.62326	-0.138348	0.0415814	decreased
ENSMUSG00000027367.16	Stard7	protein_coding	36.7978	38.3327	35.2628	-0.12043	0.0416234	decreased
ENSMUSG00000096458.7	Moap1	protein_coding	11.0377	11.9094	10.1659	-0.228364	0.0419625	decreased
ENSMUSG00000038070.15	Cntln	protein_coding	4.81827	5.05621	4.58033	-0.142604	0.0419904	decreased
ENSMUSG00000074738.2	RP23-183D11.6	protein_coding	6.62685	6.98365	6.27006	-0.155502	0.0426133	decreased
ENSMUSG00000019373.11	Cops3	protein_coding	47.8253	49.3876	46.263	-0.0942891	0.0426626	decreased
ENSMUSG00000027722.14	Spata5	protein_coding	6.47425	6.73542	6.21308	-0.116459	0.0426749	decreased
ENSMUSG00000115338.2	Pnp	protein_coding	6.55604	6.92544	6.18664	-0.162751	0.0427356	decreased
ENSMUSG00000029088.16	Kcnip4	protein_coding	28.1351	29.9681	26.3022	-0.188242	0.0429575	decreased
ENSMUSG00000030942.8	Thumpd1	protein_coding	22.8531	23.8501	21.856	-0.125966	0.0429693	decreased
ENSMUSG00000085609.1	RP23-143A14.3	processed_transcript	7.50569	8.22416	6.78722	-0.277048	0.0429765	decreased
ENSMUSG00000028409.11	Smu1	protein_coding	35.6272	37.0155	34.239	-0.11249	0.0430319	decreased
ENSMUSG00000001383.8	Zmat2	protein_coding	74.0389	77.7288	70.349	-0.14392	0.0432495	decreased
ENSMUSG00000060147.15	Serpinb6a	protein_coding	20.0642	21.0591	19.0693	-0.143198	0.0432692	decreased
ENSMUSG00000026851.9	RP23-221O14.10	protein_coding	43.9114	45.2268	42.5961	-0.0864539	0.0436064	decreased
ENSMUSG00000045031.18	Cetn4	protein_coding	8.0332	8.54879	7.51761	-0.185446	0.0438254	decreased
ENSMUSG00000025290.17	Rps24	protein_coding	464.644	482.793	446.496	-0.112759	0.0439096	decreased
ENSMUSG00000067873.11	Htatsf1	protein_coding	38.4747	39.9126	37.0368	-0.107884	0.044186	decreased
ENSMUSG00000034453.8	Polr3b	protein_coding	4.5533	4.73586	4.37074	-0.115748	0.044217	decreased
ENSMUSG00000029486.13	Mrpl1	protein_coding	6.89624	7.21566	6.57682	-0.133741	0.0443702	decreased
ENSMUSG00000068823.10	Csde1	protein_coding	82.2684	85.1571	79.3796	-0.101359	0.0444568	decreased
ENSMUSG00000027679.13	Dnajc19	protein_coding	19.9572	21.001	18.9135	-0.151042	0.0450122	decreased
ENSMUSG00000032212.10	Sltm	protein_coding	27.649	29.0454	26.2526	-0.145849	0.0455899	decreased
ENSMUSG00000009927.9	Rps25	protein_coding	424.733	453.087	396.379	-0.192909	0.0456874	decreased
ENSMUSG00000033444.14	Specc1l	protein_coding	16.2489	16.9204	15.5774	-0.119311	0.0457565	decreased
ENSMUSG00000032348.6	Gsta4	protein_coding	27.417	29.4115	25.4224	-0.210276	0.0459368	decreased
ENSMUSG00000085622.9	RP24-273K21.3	processed_transcript	9.48858	10.2978	8.67937	-0.246672	0.0463155	decreased
ENSMUSG00000025630.8	Hprt	protein_coding	118.346	122.97	113.723	-0.112782	0.0463191	decreased
ENSMUSG00000004096.9	Cwc15	protein_coding	90.3516	94.3618	86.3414	-0.128151	0.0463655	decreased
ENSMUSG00000042063.11	Zfp386	protein_coding	8.65522	8.98325	8.32719	-0.109407	0.0463669	decreased
ENSMUSG00000025283.15	Sat1	protein_coding	21.9254	23.0305	20.8203	-0.145553	0.0466215	decreased
ENSMUSG00000074506.4	RP23-145A18.7	processed_pseudogene	8.29386	9.66509	6.92263	-0.481464	0.0470061	decreased
ENSMUSG00000027968.11	Larp7	protein_coding	12.7935	13.4761	12.111	-0.154095	0.0471314	decreased
ENSMUSG00000021792.15	Fam213a	protein_coding	63.7073	65.7709	61.6436	-0.0934982	0.047147	decreased
ENSMUSG00000036764.12	Dnajc12	protein_coding	4.73843	4.91467	4.56219	-0.10737	0.0471673	decreased
ENSMUSG00000039197.10	Adk	protein_coding	43.4129	45.7172	41.1085	-0.153299	0.0472056	decreased
ENSMUSG00000023074.11	Mospd1	protein_coding	5.29816	5.59926	4.99707	-0.164156	0.0475581	decreased
ENSMUSG00000020385.16	Clk4	protein_coding	39.8174	42.0289	37.6059	-0.160421	0.047561	decreased
ENSMUSG00000020639.14	Pfn4	protein_coding	7.52549	8.08071	6.97028	-0.213266	0.0475653	decreased
ENSMUSG00000054733.9	Msra	protein_coding	29.9623	31.4053	28.5192	-0.139075	0.0476172	decreased
ENSMUSG00000024474.6	Ik	protein_coding	99.8867	104.191	95.5821	-0.124424	0.0476462	decreased
ENSMUSG00000044229.9	Nxpe4	protein_coding	5.09073	5.56252	4.61895	-0.268175	0.047768	decreased
ENSMUSG00000021577.14	Sdha	protein_coding	191.311	197.457	185.165	-0.0927244	0.0477733	decreased
ENSMUSG00000026904.17	Slc4a10	protein_coding	58.2674	60.7932	55.7416	-0.125157	0.0479754	decreased
ENSMUSG00000041781.9	Cpsf2	protein_coding	11.2172	11.5657	10.8687	-0.0896712	0.0480967	decreased
ENSMUSG00000029270.10	Fam69a	protein_coding	17.5315	18.5061	16.5569	-0.160568	0.0488577	decreased
ENSMUSG00000049804.9	Armcx4	protein_coding	10.2961	10.8761	9.71611	-0.162707	0.0489641	decreased
ENSMUSG00000021715.12	Cwc27	protein_coding	11.8668	12.9441	10.7895	-0.262663	0.0491282	decreased
ENSMUSG00000019861.15	Gopc	protein_coding	13.5925	14.0775	13.1076	-0.102991	0.0491726	decreased
ENSMUSG00000030220.13	Arhgdib	protein_coding	14.0027	15.4504	12.555	-0.299378	0.0493388	decreased
ENSMUSG00000021250.13	Fos	protein_coding	4.61577	5.58232	3.64923	-0.613272	0.0495466	decreased
ENSMUSG00000031575.18	Ash2l	protein_coding	22.9366	23.6057	22.2675	-0.0841966	0.0495633	decreased
ENSMUSG00000021024.14	Psma6	protein_coding	104.787	109.348	100.227	-0.125644	0.0497191	decreased
ENSMUSG00000035674.13	Ndufa3	protein_coding	155.419	162.687	148.15	-0.135039	0.049762	decreased
ENSMUSG00000035212.14	Leprot	protein_coding	17.6148	18.2936	16.936	-0.111248	0.0500129	decreased
ENSMUSG00000029328.15	Hnrnpdl	protein_coding	66.633	71.1907	62.0753	-0.197669	0.0500391	decreased
ENSMUSG00000025037.6	Maoa	protein_coding	11.7196	12.3977	11.0415	-0.167136	0.0500948	decreased
ENSMUSG00000051736.8	Fam229b	protein_coding	15.345	16.3073	14.3826	-0.181193	0.050198	decreased
ENSMUSG00000031935.9	Med17	protein_coding	8.63073	8.88166	8.37981	-0.0839104	0.0502439	decreased
ENSMUSG00000069089.8	Cdk7	protein_coding	16.7348	17.308	16.1617	-0.0988589	0.0503268	decreased
ENSMUSG00000008301.11	Phax	protein_coding	21.014	21.6173	20.4106	-0.0828689	0.0504586	decreased
ENSMUSG00000026495.8	Efcab2	protein_coding	4.69335	5.02388	4.36282	-0.203541	0.0509528	decreased
ENSMUSG00000026554.15	Dcaf8	protein_coding	48.2305	49.3932	47.0679	-0.0695705	0.0509717	decreased
ENSMUSG00000026727.10	Rsu1	protein_coding	16.0049	16.7741	15.2357	-0.138783	0.0510142	decreased
ENSMUSG00000069678.10	Pcgf1	protein_coding	15.6133	16.2397	14.9868	-0.115831	0.0511151	decreased
ENSMUSG00000046434.16	Hnrnpa1	protein_coding	130.95	135.48	126.42	-0.0998512	0.0514301	decreased
ENSMUSG00000002477.4	Snrpd1	protein_coding	52.1573	54.209	50.1056	-0.11356	0.0515842	decreased
ENSMUSG00000028954.11	Nub1	protein_coding	47.2153	48.2444	46.1863	-0.062894	0.0516226	decreased
ENSMUSG00000024975.12	Pdcd4	protein_coding	48.3955	50.26	46.5311	-0.111216	0.0516892	decreased
ENSMUSG00000094870.8	Zfp131	protein_coding	17.3852	18.0084	16.7621	-0.10346	0.051788	decreased
ENSMUSG00000061559.15	Wdr61	protein_coding	35.4232	36.94	33.9065	-0.123621	0.0518192	decreased
ENSMUSG00000050912.15	Tmem123	protein_coding	5.80764	6.10706	5.50821	-0.148895	0.0518797	decreased
ENSMUSG00000032604.16	Qars	protein_coding	24.6711	25.2613	24.0809	-0.0690445	0.0520417	decreased
ENSMUSG00000045427.13	Hnrnph2	protein_coding	48.3244	50.3316	46.3172	-0.119914	0.0521065	decreased
ENSMUSG00000026032.8	Ndufb3	protein_coding	105.796	114.32	97.2726	-0.232975	0.0525212	decreased
ENSMUSG00000020952.10	Scfd1	protein_coding	24.592	25.5856	23.5984	-0.116646	0.0529208	decreased
ENSMUSG00000029629.17	Phf14	protein_coding	18.2118	19.0104	17.4133	-0.126605	0.0533228	decreased
ENSMUSG00000073639.5	Rab18	protein_coding	54.3658	56.6962	52.0354	-0.123758	0.0533825	decreased
ENSMUSG00000075705.12	Msrb1	protein_coding	18.018	18.8454	17.1907	-0.132584	0.053642	decreased
ENSMUSG00000035824.7	Tk2	protein_coding	13.9219	14.2936	13.5503	-0.0770465	0.0537692	decreased
ENSMUSG00000021876.15	Rnase4	protein_coding	7.49359	7.87603	7.11114	-0.147388	0.0537884	decreased
ENSMUSG00000020311.17	Erlec1	protein_coding	22.3242	23.2561	21.3923	-0.120518	0.0539967	decreased
ENSMUSG00000053332.13	Gas5	processed_transcript	366.999	392.965	341.032	-0.204494	0.0540493	decreased
ENSMUSG00000001783.3	Rtcb	protein_coding	66.4309	68.3518	64.5099	-0.0834595	0.0546671	decreased
ENSMUSG00000035529.10	Prdm4	protein_coding	10.2341	10.5968	9.87138	-0.102302	0.054746	decreased
ENSMUSG00000057894.10	Zfp329	protein_coding	8.95631	9.35965	8.55297	-0.130029	0.0550576	decreased
ENSMUSG00000021036.10	Sptlc2	protein_coding	5.58157	5.82322	5.33992	-0.124999	0.0555826	decreased
ENSMUSG00000035757.16	Selo	protein_coding	8.61771	8.86617	8.36925	-0.0832124	0.0556015	decreased
ENSMUSG00000040213.13	Ccbl2	protein_coding	4.25013	4.48034	4.01993	-0.156439	0.0557568	decreased
ENSMUSG00000060475.12	Wtap	protein_coding	20.9912	21.8888	20.0935	-0.123466	0.0557983	decreased
ENSMUSG00000068739.13	Sars	protein_coding	77.1657	79.1918	75.1397	-0.0757754	0.0558001	decreased
ENSMUSG00000016493.13	Cd46	protein_coding	4.91671	5.16473	4.66868	-0.145678	0.0560644	decreased
ENSMUSG00000025104.13	Hdgfrp3	protein_coding	25.9015	26.6083	25.1947	-0.0787541	0.056241	decreased
ENSMUSG00000034345.14	Gtf2h5	protein_coding	38.2558	39.9646	36.547	-0.12897	0.0567467	decreased
ENSMUSG00000071078.6	Nr2c2ap	protein_coding	10.12	10.5686	9.67154	-0.12796	0.056859	decreased
ENSMUSG00000037149.10	Ddx1	protein_coding	40.6632	42.3516	38.9748	-0.119875	0.0568674	decreased
ENSMUSG00000028104.14	Polr3gl	protein_coding	10.6481	11.2882	10.008	-0.173659	0.0568791	decreased
ENSMUSG00000024151.13	Msh2	protein_coding	11.4764	11.9571	10.9957	-0.12093	0.0569062	decreased
ENSMUSG00000025925.14	Terf1	protein_coding	5.09653	5.34094	4.85213	-0.138478	0.0570203	decreased
ENSMUSG00000033918.15	Parl	protein_coding	19.769	20.59	18.9479	-0.119907	0.0570929	decreased
ENSMUSG00000048899.8	Rimkla	protein_coding	5.63998	5.82354	5.45642	-0.0939417	0.0573477	decreased
ENSMUSG00000059119.9	Nap1l4	protein_coding	53.0532	54.3279	51.7784	-0.069342	0.057567	decreased
ENSMUSG00000032463.10	Faim	protein_coding	18.1453	19.2092	17.0813	-0.169382	0.0579384	decreased
ENSMUSG00000032757.6	Bet1	protein_coding	13.508	14.1838	12.8321	-0.144486	0.0585579	decreased
ENSMUSG00000029810.15	Tmem176b	protein_coding	32.1301	33.495	30.7652	-0.122647	0.0585916	decreased
ENSMUSG00000019975.12	Ikbip	protein_coding	6.15058	6.52669	5.77447	-0.176664	0.0586436	decreased
ENSMUSG00000057554.13	Lgals8	protein_coding	14.1551	15.0854	13.2249	-0.189888	0.0587011	decreased
ENSMUSG00000027712.13	Anxa5	protein_coding	28.4046	30.0103	26.7989	-0.163288	0.0587054	decreased
ENSMUSG00000001016.12	Ilf2	protein_coding	49.563	50.8271	48.2989	-0.0736076	0.0588035	decreased
ENSMUSG00000020459.14	Mtif2	protein_coding	13.5365	14.0908	12.9822	-0.118224	0.0589411	decreased
ENSMUSG00000014232.14	Cluap1	protein_coding	20.0948	20.7374	19.4522	-0.0922991	0.0590701	decreased
ENSMUSG00000049091.6	Sephs2	protein_coding	11.1908	11.5185	10.8632	-0.0845081	0.0590835	decreased
ENSMUSG00000019777.16	Hdac2	protein_coding	71.0988	74.1342	68.0634	-0.12326	0.0590964	decreased
ENSMUSG00000054309.9	Cpsf3	protein_coding	39.6056	40.9825	38.2286	-0.100353	0.0591619	decreased
ENSMUSG00000032047.5	Acat1	protein_coding	30.6887	31.4087	29.9687	-0.0677101	0.0596132	decreased
ENSMUSG00000003929.10	Zfp81	protein_coding	4.6738	4.83565	4.51194	-0.0999608	0.0596144	decreased
ENSMUSG00000033460.14	Armcx1	protein_coding	26.3317	27.4754	25.1881	-0.125397	0.0597458	decreased
ENSMUSG00000023965.13	Fbxl17	protein_coding	23.7736	24.5313	23.016	-0.0919877	0.0600052	decreased
ENSMUSG00000024493.8	Lars	protein_coding	17.5867	18.4937	16.6796	-0.148949	0.0601304	decreased
ENSMUSG00000001844.10	Zdhhc4	protein_coding	12.3048	12.83	11.7797	-0.123209	0.0604545	decreased
ENSMUSG00000026849.18	Tor1a	protein_coding	15.3768	15.8198	14.9337	-0.0831534	0.0605301	decreased
ENSMUSG00000057841.5	Rpl32	protein_coding	429.954	452.068	407.841	-0.148535	0.0605514	decreased
ENSMUSG00000029422.15	Rsrc2	protein_coding	59.7912	61.9924	57.59	-0.106274	0.0607208	decreased
ENSMUSG00000028936.15	Rpl22	protein_coding	155.918	162.414	149.422	-0.120279	0.0607213	decreased
ENSMUSG00000041236.8	Vps41	protein_coding	79.7375	82.7687	76.7062	-0.109742	0.0610037	decreased
ENSMUSG00000038630.8	Zkscan16	protein_coding	28.4998	30.8478	26.1518	-0.238258	0.0610619	decreased
ENSMUSG00000025505.16	Tmem80	protein_coding	11.3609	11.711	11.0107	-0.0889581	0.0611748	decreased
ENSMUSG00000068882.13	Ssb	protein_coding	86.1353	89.796	82.4745	-0.122704	0.061182	decreased
ENSMUSG00000037434.7	Slc30a1	protein_coding	8.97871	9.38268	8.57475	-0.129905	0.0615502	decreased
ENSMUSG00000024191.14	Bnip1	protein_coding	18.0132	18.9382	17.0882	-0.148299	0.0618086	decreased
ENSMUSG00000021076.6	Actr10	protein_coding	30.9347	31.9425	29.9269	-0.0940344	0.0619666	decreased
ENSMUSG00000002103.15	Acp2	protein_coding	19.381	19.836	18.9261	-0.0677466	0.0621402	decreased
ENSMUSG00000046010.7	Zfp830	protein_coding	5.63014	5.91426	5.34602	-0.145733	0.0621635	decreased
ENSMUSG00000035227.7	Spcs2	protein_coding	50.9082	52.7868	49.0296	-0.106522	0.0622443	decreased
ENSMUSG00000040918.12	Slc19a2	protein_coding	4.58638	4.90466	4.26809	-0.200563	0.0623656	decreased
ENSMUSG00000037017.15	Zscan21	protein_coding	7.62862	8.03906	7.21819	-0.15539	0.062517	decreased
ENSMUSG00000041057.9	Wdr43	protein_coding	11.0329	11.4263	10.6395	-0.102936	0.0625295	decreased
ENSMUSG00000007812.16	Zfp655	protein_coding	9.84096	10.3605	9.32146	-0.152459	0.0625795	decreased
ENSMUSG00000036309.14	Skp1a	protein_coding	240.68	249.71	231.65	-0.108303	0.0626602	decreased
ENSMUSG00000052962.3	Mrpl35	protein_coding	7.98314	8.28787	7.67841	-0.110194	0.0627402	decreased
ENSMUSG00000002233.13	Rhoc	protein_coding	15.7155	16.9628	14.4681	-0.229499	0.0629738	decreased
ENSMUSG00000041997.16	Tlk1	protein_coding	29.9846	31.1397	28.8294	-0.111216	0.0630456	decreased
ENSMUSG00000025780.7	Itih5	protein_coding	5.90519	6.27986	5.53052	-0.183316	0.0630999	decreased
ENSMUSG00000026021.15	Sumo1	protein_coding	46.2345	48.0486	44.4204	-0.113272	0.0635627	decreased
ENSMUSG00000025795.8	Rassf3	protein_coding	4.25077	4.4838	4.01774	-0.158337	0.0635656	decreased
ENSMUSG00000060314.13	Zfp941	protein_coding	12.5848	13.5036	11.666	-0.211031	0.0635659	decreased
ENSMUSG00000033940.8	Brk1	protein_coding	133.727	137.852	129.601	-0.0890504	0.0637625	decreased
ENSMUSG00000028224.14	Nbn	protein_coding	8.01084	8.27675	7.74494	-0.0958094	0.0640537	decreased
ENSMUSG00000021537.9	Cetn3	protein_coding	42.2869	45.8843	38.6894	-0.246061	0.064162	decreased
ENSMUSG00000075701.9	Vimp	protein_coding	28.0217	29.2488	26.7947	-0.126426	0.0653883	decreased
ENSMUSG00000097823.2	RP24-192L21.2	lincRNA	8.70837	9.29012	8.12661	-0.193044	0.0655337	decreased
ENSMUSG00000034667.8	Xpot	protein_coding	19.4942	19.7851	19.2034	-0.0430527	0.0655966	decreased
ENSMUSG00000019505.7	Ubb	protein_coding	167.842	174.025	161.659	-0.106339	0.0657418	decreased
ENSMUSG00000019864.14	Rtn4ip1	protein_coding	5.50418	5.72161	5.28676	-0.11404	0.0659285	decreased
ENSMUSG00000051098.6	Mblac2	protein_coding	6.70679	7.02799	6.38559	-0.138291	0.0659795	decreased
ENSMUSG00000063229.15	Ldha	protein_coding	179.888	182.969	176.807	-0.0494266	0.0661724	decreased
ENSMUSG00000022092.11	Ppp3cc	protein_coding	9.31282	9.77986	8.84579	-0.144823	0.0665226	decreased
ENSMUSG00000001289.12	Pfdn5	protein_coding	197.365	204.693	190.037	-0.107178	0.0665267	decreased
ENSMUSG00000110040.1	RP23-145I16.3	protein_coding	41.2943	45.4907	37.0979	-0.294232	0.0666987	decreased
ENSMUSG00000005103.12	Wdr1	protein_coding	56.2496	57.7116	54.7876	-0.0750124	0.0667151	decreased
ENSMUSG00000072623.6	Zfp9	protein_coding	5.45371	5.72409	5.18334	-0.143163	0.0667162	decreased
ENSMUSG00000031986.6	Sprtn	protein_coding	4.65647	4.83052	4.48241	-0.107904	0.0667518	decreased
ENSMUSG00000022428.8	Cby1	protein_coding	29.0968	30.3208	27.8728	-0.121451	0.0669683	decreased
ENSMUSG00000038628.8	Polr3k	protein_coding	11.2251	11.6402	10.81	-0.106749	0.0674303	decreased
ENSMUSG00000021693.20	Kif2a	protein_coding	31.431	32.7126	30.1493	-0.117719	0.0679272	decreased
ENSMUSG00000114019.1	RP24-339I11.6	TEC	9.50932	10.025	8.99358	-0.156642	0.0681027	decreased
ENSMUSG00000031095.15	Cul4b	protein_coding	18.5355	19.2695	17.8016	-0.114312	0.0681979	decreased
ENSMUSG00000031239.5	Itm2a	protein_coding	38.0666	40.3023	35.831	-0.169653	0.0688758	decreased
ENSMUSG00000028405.9	Aco1	protein_coding	10.8307	11.281	10.3803	-0.120049	0.0688918	decreased
ENSMUSG00000038268.4	Ovca2	protein_coding	7.00544	7.22039	6.79048	-0.0885622	0.0689686	decreased
ENSMUSG00000036916.13	Zfp280c	protein_coding	10.124	10.6626	9.58536	-0.153654	0.0691338	decreased
ENSMUSG00000014496.8	Ankrd28	protein_coding	22.504	23.5587	21.4494	-0.135321	0.0691447	decreased
ENSMUSG00000014551.8	Mrps25	protein_coding	16.7537	17.1873	16.3201	-0.0746958	0.0692457	decreased
ENSMUSG00000015289.4	Lage3	protein_coding	12.7635	13.3801	12.147	-0.139491	0.0693699	decreased
ENSMUSG00000044573.16	Acp1	protein_coding	11.3174	11.7306	10.9042	-0.105385	0.069462	decreased
ENSMUSG00000022848.8	Dirc2	protein_coding	12.2638	12.549	11.9786	-0.0671112	0.0694825	decreased
ENSMUSG00000045854.4	Lyrm2	protein_coding	37.3602	39.3976	35.3227	-0.157513	0.0695397	decreased
ENSMUSG00000024583.2	Txnl1	protein_coding	27.4928	28.4295	26.5562	-0.0983402	0.0697982	decreased
ENSMUSG00000061360.8	Phf5a	protein_coding	11.0407	11.5113	10.5702	-0.123056	0.069934	decreased
ENSMUSG00000037108.13	Zcwpw1	protein_coding	4.6087	4.90883	4.30856	-0.188175	0.0700404	decreased
ENSMUSG00000035762.11	Tmem161b	protein_coding	10.2745	10.7842	9.76488	-0.143247	0.0700672	decreased
ENSMUSG00000028898.15	Trnau1ap	protein_coding	14.7142	15.3467	14.0818	-0.124099	0.0701318	decreased
ENSMUSG00000010376.15	Nedd8	protein_coding	120.364	125.793	114.936	-0.130225	0.0702346	decreased
ENSMUSG00000028138.8	Adh5	protein_coding	40.1922	41.7774	38.6071	-0.113854	0.0704033	decreased
ENSMUSG00000022338.7	Eny2	protein_coding	44.4951	47.2253	41.7648	-0.177271	0.0704681	decreased
ENSMUSG00000061665.6	Cd2ap	protein_coding	6.98705	7.33154	6.64255	-0.142381	0.0704812	decreased
ENSMUSG00000016510.11	Mtif3	protein_coding	11.0105	11.5438	10.4772	-0.139856	0.07072	decreased
ENSMUSG00000016427.7	Ndufa1	protein_coding	186.182	194.204	178.159	-0.124409	0.0707554	decreased
ENSMUSG00000020248.18	Nfyb	protein_coding	22.4614	23.3205	21.6024	-0.110409	0.0710083	decreased
ENSMUSG00000043061.10	Tmem18	protein_coding	13.7594	14.3515	13.1674	-0.12423	0.0710997	decreased
ENSMUSG00000019923.14	Zwint	protein_coding	619.993	645.677	594.309	-0.119599	0.0712959	decreased
ENSMUSG00000084799.7	Ino80dos	lincRNA	9.17965	9.71116	8.64815	-0.167252	0.0714542	decreased
ENSMUSG00000021811.7	Dnajc9	protein_coding	22.4683	23.4583	21.4784	-0.127214	0.0719158	decreased
ENSMUSG00000021357.14	Exoc2	protein_coding	16.6347	17.3418	15.9276	-0.122726	0.0721222	decreased
ENSMUSG00000061613.12	U2af1	protein_coding	46.6894	48.1636	45.2151	-0.0911395	0.0721524	decreased
ENSMUSG00000037376.14	Trmt6	protein_coding	11.3666	11.8775	10.8557	-0.129771	0.072205	decreased
ENSMUSG00000029148.15	Nrbp1	protein_coding	39.2163	40.0104	38.4223	-0.0584294	0.0722077	decreased
ENSMUSG00000032557.12	Uba5	protein_coding	18.3652	18.8104	17.92	-0.0699651	0.0722214	decreased
ENSMUSG00000036188.4	Ankmy2	protein_coding	27.5042	28.2905	26.718	-0.0825084	0.0722758	decreased
ENSMUSG00000031323.8	Dmrtc1a	protein_coding	6.40487	6.74663	6.0631	-0.15411	0.0722786	decreased
ENSMUSG00000050855.16	Zfp940	protein_coding	5.18813	5.4212	4.95506	-0.129709	0.0722832	decreased
ENSMUSG00000025968.16	Ndufs1	protein_coding	91.2539	94.827	87.6809	-0.113035	0.0722902	decreased
ENSMUSG00000024190.6	Dusp1	protein_coding	7.50387	8.37391	6.63383	-0.33606	0.0725638	decreased
ENSMUSG00000022255.16	Mtdh	protein_coding	17.6219	18.4561	16.7877	-0.136696	0.072706	decreased
ENSMUSG00000023089.12	Ndufa5	protein_coding	152.618	161.034	144.202	-0.159279	0.0729023	decreased
ENSMUSG00000052033.13	Pfdn4	protein_coding	30.4044	32.2896	28.5192	-0.179139	0.072966	decreased
ENSMUSG00000072969.2	Armcx5	protein_coding	7.80499	8.41274	7.19725	-0.225131	0.0730096	decreased
ENSMUSG00000028223.8	Decr1	protein_coding	8.22477	8.53237	7.91716	-0.107964	0.0733977	decreased
ENSMUSG00000038398.8	Upf3a	protein_coding	15.5388	16.3392	14.7383	-0.148769	0.0736714	decreased
ENSMUSG00000042709.14	Atpaf2	protein_coding	7.81467	8.09259	7.53675	-0.102658	0.0741358	decreased
ENSMUSG00000097195.9	Snhg5	processed_transcript	9.03974	9.65011	8.42936	-0.195123	0.0745147	decreased
ENSMUSG00000025484.9	Bet1l	protein_coding	12.3591	13.5509	11.1674	-0.279101	0.0746801	decreased
ENSMUSG00000042487.6	Leo1	protein_coding	14.9918	15.5499	14.4338	-0.107456	0.0748716	decreased
ENSMUSG00000038646.13	Fam103a1	protein_coding	26.0527	27.1411	24.9643	-0.120616	0.0749475	decreased
ENSMUSG00000024359.8	Hspa9	protein_coding	98.5742	101.844	95.3041	-0.0957556	0.07552	decreased
ENSMUSG00000031399.15	Fam3a	protein_coding	10.3168	10.8419	9.79164	-0.146997	0.0755483	decreased
ENSMUSG00000079641.3	Rpl39	protein_coding	113.825	120.364	107.285	-0.165959	0.0756698	decreased
ENSMUSG00000062270.13	Morf4l1	protein_coding	137.08	142.053	132.106	-0.104728	0.0757352	decreased
ENSMUSG00000028683.14	Eif2b3	protein_coding	11.6612	12.2419	11.0805	-0.143805	0.0758758	decreased
ENSMUSG00000036112.15	Metap2	protein_coding	45.7733	47.51	44.0367	-0.109524	0.0761898	decreased
ENSMUSG00000035949.15	Fbxw2	protein_coding	27.7891	28.2893	27.2889	-0.0519431	0.0763401	decreased
ENSMUSG00000029836.15	Cbx3	protein_coding	23.8254	24.6921	22.9586	-0.105019	0.076419	decreased
ENSMUSG00000028478.18	Clta	protein_coding	147.667	150.499	144.836	-0.0553353	0.0764713	decreased
ENSMUSG00000008200.14	Fnbp4	protein_coding	14.6312	15.1882	14.0742	-0.109903	0.0764959	decreased
ENSMUSG00000000399.10	Ndufa9	protein_coding	116.342	120.247	112.436	-0.0968985	0.0765266	decreased
ENSMUSG00000062116.10	Zfp954	protein_coding	4.67478	4.9311	4.41845	-0.158367	0.0766495	decreased
ENSMUSG00000020485.14	Supt4a	protein_coding	55.8785	58.0945	53.6625	-0.114489	0.0767028	decreased
ENSMUSG00000049354.8	Dcaf7	protein_coding	45.4426	46.4026	44.4826	-0.0609661	0.0768018	decreased
ENSMUSG00000044912.10	Syt16	protein_coding	7.61623	7.96451	7.26795	-0.132036	0.076813	decreased
ENSMUSG00000021520.4	Uqcrb	protein_coding	201.209	214.572	187.846	-0.191915	0.076863	decreased
ENSMUSG00000046519.15	Golph3l	protein_coding	6.94925	7.14182	6.75669	-0.0799765	0.0769299	decreased
ENSMUSG00000034269.12	Setd5	protein_coding	21.8874	22.8127	20.9621	-0.122054	0.0771042	decreased
ENSMUSG00000021040.15	Slirp	protein_coding	27.8236	29.2661	26.3812	-0.149721	0.0772175	decreased
ENSMUSG00000025544.13	Tm9sf2	protein_coding	65.5617	67.7724	63.3511	-0.0973271	0.0772177	decreased
ENSMUSG00000029823.16	Luc7l2	protein_coding	53.1693	55.1602	51.1784	-0.108092	0.0772406	decreased
ENSMUSG00000020706.13	Ftsj3	protein_coding	14.2827	14.8015	13.7638	-0.104864	0.077289	decreased
ENSMUSG00000027091.14	Zc3h15	protein_coding	61.2906	63.4357	59.1455	-0.101027	0.0772903	decreased
ENSMUSG00000020300.14	Cpeb4	protein_coding	32.8702	34.0561	31.6843	-0.104143	0.0776779	decreased
ENSMUSG00000050875.11	AC132242.1	protein_coding	33.7262	36.0856	31.3669	-0.202178	0.0779008	decreased
ENSMUSG00000006335.16	Tfpt	protein_coding	13.2294	13.9005	12.5582	-0.146511	0.0779697	decreased
ENSMUSG00000041923.15	Nol4	protein_coding	27.7084	28.5751	26.8418	-0.0902798	0.0782076	decreased
ENSMUSG00000032249.14	Anp32a	protein_coding	168.946	175.312	162.58	-0.108779	0.0784117	decreased
ENSMUSG00000032245.12	Cln6	protein_coding	4.36005	4.66421	4.05588	-0.201618	0.0784526	decreased
ENSMUSG00000060227.15	Casc4	protein_coding	31.9162	32.9936	30.8388	-0.0974397	0.0791495	decreased
ENSMUSG00000034563.16	Ccpg1	protein_coding	32.4897	33.4137	31.5658	-0.082079	0.0793606	decreased
ENSMUSG00000015671.11	Psma2	protein_coding	34.3527	35.7664	32.9391	-0.118806	0.0794587	decreased
ENSMUSG00000032398.7	Snapc5	protein_coding	12.7767	13.4562	12.0972	-0.153594	0.0795793	decreased
ENSMUSG00000026385.16	Dbi	protein_coding	233.05	243.122	222.978	-0.124778	0.0795991	decreased
ENSMUSG00000029309.7	Sparcl1	protein_coding	616.062	639.553	592.572	-0.110075	0.0797508	decreased
ENSMUSG00000051910.13	Sox6	protein_coding	4.64973	5.09162	4.20784	-0.275047	0.0798528	decreased
ENSMUSG00000022884.14	Eif4a2	protein_coding	427.643	443.346	411.941	-0.105994	0.0799078	decreased
ENSMUSG00000018574.14	Acadvl	protein_coding	24.3496	24.9349	23.7644	-0.0693675	0.0800513	decreased
ENSMUSG00000019782.10	Rwdd1	protein_coding	28.1104	28.9756	27.2452	-0.0888355	0.0803029	decreased
ENSMUSG00000020705.6	Ddx42	protein_coding	30.4439	31.4431	29.4447	-0.0947386	0.0804551	decreased
ENSMUSG00000020111.15	Micu1	protein_coding	54.5688	55.9692	53.1685	-0.0740605	0.0808088	decreased
ENSMUSG00000003559.7	As3mt	protein_coding	9.67201	10.2077	9.13636	-0.159961	0.0808207	decreased
ENSMUSG00000038622.8	Med30	protein_coding	12.3273	13.1766	11.4779	-0.199117	0.0809269	decreased
ENSMUSG00000027285.13	Haus2	protein_coding	7.82784	8.08282	7.57287	-0.0940179	0.0809816	decreased
ENSMUSG00000033916.5	Chmp2a	protein_coding	105.306	109.112	101.5	-0.104327	0.0811147	decreased
ENSMUSG00000021282.17	Eif5	protein_coding	105.393	108.491	102.295	-0.0848394	0.0811289	decreased
ENSMUSG00000024287.7	Thoc1	protein_coding	17.0708	17.6578	16.4839	-0.0992481	0.0811468	decreased
ENSMUSG00000030757.13	Zkscan2	protein_coding	7.45749	7.93314	6.98185	-0.184282	0.0811475	decreased
ENSMUSG00000076441.9	Ass1	protein_coding	33.9474	35.1498	32.745	-0.102241	0.0813151	decreased
ENSMUSG00000051154.11	Commd3	protein_coding	48.2517	50.0816	46.4219	-0.109476	0.0815668	decreased
ENSMUSG00000025785.5	Exosc7	protein_coding	25.3265	26.1849	24.4681	-0.0978322	0.0815886	decreased
ENSMUSG00000024397.14	Aif1	protein_coding	7.47407	7.94355	7.00459	-0.181485	0.0817632	decreased
ENSMUSG00000003464.13	Pex19	protein_coding	35.4201	36.4521	34.388	-0.084096	0.0823307	decreased
ENSMUSG00000030204.10	Ddx47	protein_coding	29.2191	29.925	28.5131	-0.0697255	0.0825878	decreased
ENSMUSG00000020994.5	Pnn	protein_coding	34.8439	36.1844	33.5035	-0.111056	0.0827435	decreased
ENSMUSG00000024069.12	Slc30a6	protein_coding	5.62596	5.85184	5.40008	-0.11591	0.0827553	decreased
ENSMUSG00000039461.12	Tcta	protein_coding	15.6013	16.2572	14.9455	-0.121365	0.0830821	decreased
ENSMUSG00000020088.10	Sar1a	protein_coding	48.8749	50.0693	47.6806	-0.0705214	0.0831772	decreased
ENSMUSG00000021417.15	Eci2	protein_coding	23.6061	24.2888	22.9235	-0.0834598	0.0832045	decreased
ENSMUSG00000058317.12	Ube2e2	protein_coding	60.5224	64.3426	56.7022	-0.182368	0.0832514	decreased
ENSMUSG00000021737.4	Psmd6	protein_coding	53.6671	55.2486	52.0856	-0.0850537	0.0833022	decreased
ENSMUSG00000078622.8	Ccdc47	protein_coding	67.7958	70.1663	65.4254	-0.100928	0.083371	decreased
ENSMUSG00000032434.9	Cmtm6	protein_coding	7.99948	8.29715	7.70181	-0.107419	0.0833844	decreased
ENSMUSG00000020492.11	Ska2	protein_coding	6.98369	7.29221	6.67518	-0.12755	0.0836014	decreased
ENSMUSG00000022110.13	Sucla2	protein_coding	101.113	104.717	97.5101	-0.102866	0.0836236	decreased
ENSMUSG00000082519.1	Vamp7-ps	processed_pseudogene	7.73794	8.44616	7.02972	-0.264828	0.0836253	decreased
ENSMUSG00000025766.14	D3Ertd751e	protein_coding	5.97836	6.36971	5.58702	-0.189147	0.0837165	decreased
ENSMUSG00000066829.7	Zfp810	protein_coding	6.54171	6.82684	6.25658	-0.125844	0.0837999	decreased
ENSMUSG00000049760.5	2410015M20Rik	protein_coding	68.0783	71.2616	64.8951	-0.135015	0.0838502	decreased
ENSMUSG00000031479.9	Vps36	protein_coding	8.21607	8.43273	7.99941	-0.0761056	0.0838676	decreased
ENSMUSG00000000957.11	Mmp14	protein_coding	4.79627	5.24326	4.34928	-0.269687	0.0840218	decreased
ENSMUSG00000022808.4	Snx4	protein_coding	18.0051	18.7799	17.2303	-0.124244	0.0840614	decreased
ENSMUSG00000026187.8	Xrcc5	protein_coding	11.8724	12.3836	11.3612	-0.124314	0.0841986	decreased
ENSMUSG00000058569.8	Tmed9	protein_coding	61.6751	64.0357	59.3146	-0.110487	0.0842968	decreased
ENSMUSG00000024644.16	Cndp2	protein_coding	24.2252	24.9274	23.523	-0.0836573	0.0843565	decreased
ENSMUSG00000035297.14	Cops4	protein_coding	43.7973	44.4948	43.0998	-0.0459534	0.0843571	decreased
ENSMUSG00000039701.11	Usp53	protein_coding	4.39654	4.57416	4.21892	-0.116635	0.0845699	decreased
ENSMUSG00000036438.12	Calm2	protein_coding	1548.39	1616.32	1480.46	-0.126661	0.084678	decreased
ENSMUSG00000020608.7	Smc6	protein_coding	11.7827	12.268	11.2974	-0.11891	0.0850349	decreased
ENSMUSG00000033096.7	Apmap	protein_coding	25.5347	26.6502	24.4193	-0.126125	0.0850514	decreased
ENSMUSG00000032412.8	Atp1b3	protein_coding	48.614	50.6593	46.5687	-0.121468	0.0851359	decreased
ENSMUSG00000066900.11	Suds3	protein_coding	47.8035	49.1268	46.4803	-0.0798899	0.085144	decreased
ENSMUSG00000024997.7	Prdx3	protein_coding	48.1133	49.4288	46.7979	-0.0789056	0.0851606	decreased
ENSMUSG00000115936.1	RP23-207P21.2	lincRNA	5.82233	6.13525	5.50942	-0.155221	0.0852415	decreased
ENSMUSG00000057092.12	Fxyd3	protein_coding	6.09689	6.37322	5.82055	-0.130866	0.0853247	decreased
ENSMUSG00000033111.16	RP24-315N18.1	protein_coding	9.4341	10.0162	8.85205	-0.178245	0.085376	decreased
ENSMUSG00000028367.5	Txn1	protein_coding	43.5209	45.3248	41.717	-0.119667	0.0853983	decreased
ENSMUSG00000067931.5	Zfp948	protein_coding	4.99319	5.1355	4.85088	-0.0822578	0.0855808	decreased
ENSMUSG00000034290.9	Nek9	protein_coding	16.2169	16.5706	15.8632	-0.0629406	0.0857802	decreased
ENSMUSG00000057572.15	Zbtb8os	protein_coding	14.6148	15.6091	13.6205	-0.196601	0.0859025	decreased
ENSMUSG00000025364.13	Pa2g4	protein_coding	33.7339	34.6949	32.773	-0.0822188	0.085977	decreased
ENSMUSG00000038845.11	Phb	protein_coding	18.4535	19.0047	17.9023	-0.0862098	0.0860614	decreased
ENSMUSG00000064138.14	Fam172a	protein_coding	19.3222	19.9386	18.7059	-0.0920683	0.0861645	decreased
ENSMUSG00000038116.16	Phf20	protein_coding	15.0948	15.553	14.6367	-0.0876059	0.0862324	decreased
ENSMUSG00000039756.12	Dnttip2	protein_coding	12.5042	13.1249	11.8835	-0.143341	0.0866346	decreased
ENSMUSG00000035776.14	Cd99l2	protein_coding	39.2032	40.8476	37.5589	-0.121093	0.0868802	decreased
ENSMUSG00000031723.8	Txnl4b	protein_coding	8.40587	8.86181	7.94994	-0.156656	0.0870107	decreased
ENSMUSG00000044018.3	Mrpl50	protein_coding	15.567	16.1091	15.0249	-0.100528	0.0872092	decreased
ENSMUSG00000024498.15	Tcerg1	protein_coding	20.6852	21.5767	19.7937	-0.124435	0.087267	decreased
ENSMUSG00000021392.8	Nol8	protein_coding	9.02872	9.50457	8.55286	-0.152215	0.0874192	decreased
ENSMUSG00000003778.14	Brd8	protein_coding	26.0415	26.6092	25.4737	-0.0629138	0.0874198	decreased
ENSMUSG00000029672.16	Fam3c	protein_coding	34.4551	36.7684	32.1418	-0.194014	0.087436	decreased
ENSMUSG00000041035.8	RP23-256L12.2	protein_coding	25.8066	26.7465	24.8667	-0.105139	0.0875028	decreased
ENSMUSG00000030304.11	Ergic2	protein_coding	11.8241	12.2913	11.3568	-0.114075	0.0875329	decreased
ENSMUSG00000045996.12	Polr2k	protein_coding	24.1135	26.3911	21.8359	-0.273353	0.0877402	decreased
ENSMUSG00000000711.3	Rab5b	protein_coding	30.6769	31.2271	30.1266	-0.0517591	0.0877468	decreased
ENSMUSG00000022956.10	Atp5o	protein_coding	234.447	240.315	228.579	-0.0722307	0.0878339	decreased
ENSMUSG00000039163.10	Cmc1	protein_coding	16.5876	17.5854	15.5897	-0.173779	0.087866	decreased
ENSMUSG00000027502.11	Rtfdc1	protein_coding	32.1835	32.9491	31.4178	-0.0686569	0.0880871	decreased
ENSMUSG00000034424.5	Gcsh	protein_coding	27.978	29.2791	26.677	-0.134276	0.088162	decreased
ENSMUSG00000003437.14	Paf1	protein_coding	37.2654	38.2292	36.3017	-0.0746418	0.0882208	decreased
ENSMUSG00000001376.17	Vps50	protein_coding	29.8674	30.7388	28.996	-0.0842046	0.0883317	decreased
ENSMUSG00000005882.18	Uqcc1	protein_coding	30.5935	31.8955	29.2916	-0.122864	0.08834	decreased
ENSMUSG00000022724.15	Riox2	protein_coding	9.74589	10.2274	9.26438	-0.142671	0.088441	decreased
ENSMUSG00000006998.15	Psmd2	protein_coding	95.5422	97.6486	93.4358	-0.0636232	0.0884571	decreased
ENSMUSG00000031885.14	Cbfb	protein_coding	6.08932	6.40406	5.77457	-0.149272	0.0884789	decreased
ENSMUSG00000022019.16	Tdrd3	protein_coding	8.74692	9.12119	8.37265	-0.123538	0.0885146	decreased
ENSMUSG00000053192.9	Mllt11	protein_coding	127.624	130.785	124.463	-0.0714802	0.0885267	decreased
ENSMUSG00000041658.12	Rragb	protein_coding	42.9232	44.5267	41.3196	-0.107844	0.088964	decreased
ENSMUSG00000005362.14	Crbn	protein_coding	39.2854	40.4824	38.0885	-0.0879369	0.0890752	decreased
ENSMUSG00000092607.9	Scnm1	protein_coding	29.4718	30.357	28.5867	-0.0866892	0.0891468	decreased
ENSMUSG00000046805.9	Mpeg1	protein_coding	7.38196	7.59855	7.16537	-0.0846827	0.0892343	decreased
ENSMUSG00000022635.9	Zcrb1	protein_coding	41.7582	43.2374	40.2791	-0.102247	0.0896025	decreased
ENSMUSG00000027227.7	Sord	protein_coding	6.16844	6.40546	5.93142	-0.110925	0.0896612	decreased
ENSMUSG00000046058.7	Eid2	protein_coding	12.2916	12.7003	11.8829	-0.0959717	0.0896801	decreased
ENSMUSG00000064215.13	Ifi27	protein_coding	23.4544	25.1157	21.7931	-0.204716	0.0898232	decreased
ENSMUSG00000021190.14	Lgmn	protein_coding	62.7467	63.6487	61.8447	-0.0414819	0.0898355	decreased
ENSMUSG00000028608.15	RP23-40G2.3	protein_coding	35.0583	36.9053	33.2112	-0.152158	0.0898593	decreased
ENSMUSG00000041777.12	Cir1	protein_coding	5.50586	5.77191	5.23982	-0.139529	0.0899631	decreased
ENSMUSG00000024095.15	Hnrnpll	protein_coding	25.5291	26.2377	24.8205	-0.0801081	0.0902078	decreased
ENSMUSG00000013662.5	Atad1	protein_coding	43.9331	45.5665	42.2998	-0.107321	0.0907043	decreased
ENSMUSG00000028826.14	Tmem57	protein_coding	20.4756	20.9252	20.0259	-0.0633673	0.090718	decreased
ENSMUSG00000034442.11	Trmt5	protein_coding	4.73819	4.92278	4.5536	-0.112467	0.091068	decreased
ENSMUSG00000063200.4	Nol7	protein_coding	37.0712	38.6842	35.4582	-0.125625	0.091216	decreased
ENSMUSG00000032135.15	Mcam	protein_coding	9.11528	9.5685	8.66205	-0.143585	0.0917261	decreased
ENSMUSG00000042694.17	Stn1	protein_coding	7.54166	7.69449	7.38882	-0.0584814	0.0917548	decreased
ENSMUSG00000045896.14	Paip2b	protein_coding	21.1503	21.7334	20.5672	-0.079572	0.0917684	decreased
ENSMUSG00000052798.13	Nup107	protein_coding	8.43662	8.63669	8.23655	-0.0684389	0.0922576	decreased
ENSMUSG00000027884.16	Clcc1	protein_coding	14.8574	15.1021	14.6127	-0.0475329	0.0922878	decreased
ENSMUSG00000067377.12	Tspan6	protein_coding	8.81851	9.37663	8.2604	-0.182857	0.0927008	decreased
ENSMUSG00000066037.14	Hnrnpr	protein_coding	40.9644	42.7131	39.2158	-0.123243	0.0927047	decreased
ENSMUSG00000048100.13	Taf13	protein_coding	6.20428	6.6245	5.78406	-0.195729	0.0927888	decreased
ENSMUSG00000021066.9	Atl1	protein_coding	34.0823	34.8028	33.3618	-0.0610098	0.0929062	decreased
ENSMUSG00000079435.9	Rpl36a	protein_coding	163.113	170.223	156.003	-0.125849	0.0930514	decreased
ENSMUSG00000060636.13	Rpl35a	protein_coding	357.089	379.938	334.24	-0.184883	0.0932383	decreased
ENSMUSG00000030706.17	Mrpl48	protein_coding	22.5419	23.2652	21.8186	-0.0926194	0.0933085	decreased
ENSMUSG00000021139.17	RP23-315C11.7	protein_coding	16.376	17.2224	15.5295	-0.149276	0.0933222	decreased
ENSMUSG00000027357.16	Crls1	protein_coding	15.2054	15.9028	14.508	-0.13243	0.0935692	decreased
ENSMUSG00000006058.10	Snf8	protein_coding	56.2257	57.8913	54.5601	-0.0855024	0.0936366	decreased
ENSMUSG00000028099.8	Polr3c	protein_coding	10.3166	10.7506	9.88262	-0.121447	0.0937999	decreased
ENSMUSG00000049858.8	Suox	protein_coding	5.41785	5.53761	5.29808	-0.0637929	0.093848	decreased
ENSMUSG00000045284.9	Dcaf12l1	protein_coding	15.8559	16.2462	15.4657	-0.0710363	0.0941883	decreased
ENSMUSG00000021771.14	Vdac2	protein_coding	155.685	161.269	150.101	-0.103531	0.0942715	decreased
ENSMUSG00000035960.14	Apex1	protein_coding	30.5703	31.4535	29.6872	-0.0833772	0.0943406	decreased
ENSMUSG00000061130.12	Ppm1b	protein_coding	36.2038	37.4355	34.9722	-0.0981979	0.0944813	decreased
ENSMUSG00000039230.14	Tbcd	protein_coding	17.1431	17.7057	16.5805	-0.0947221	0.094551	decreased
ENSMUSG00000021127.7	Zfp36l1	protein_coding	5.79306	6.43042	5.1557	-0.318747	0.0951223	decreased
ENSMUSG00000021114.9	Atp6v1d	protein_coding	70.1556	71.8755	68.4357	-0.0707516	0.0951512	decreased
ENSMUSG00000020022.16	Ndufa12	protein_coding	87.8423	90.558	85.1265	-0.0892349	0.0952627	decreased
ENSMUSG00000057561.9	Eif1a	protein_coding	20.4706	21.5176	19.4235	-0.147717	0.0952737	decreased
ENSMUSG00000028013.16	Ppa2	protein_coding	29.9418	30.7429	29.1406	-0.0772219	0.0954605	decreased
ENSMUSG00000001785.13	Pwp1	protein_coding	12.4666	12.9313	12.0019	-0.107597	0.095476	decreased
ENSMUSG00000024457.16	Trim26	protein_coding	6.00184	6.16899	5.83469	-0.0803791	0.095589	decreased
ENSMUSG00000039130.18	Zc3hc1	protein_coding	12.9275	13.2657	12.5893	-0.0755007	0.0958048	decreased
ENSMUSG00000028069.16	Gpatch4	protein_coding	12.7226	13.2615	12.1837	-0.122293	0.0959541	decreased
ENSMUSG00000020680.15	Taf15	protein_coding	37.1492	39.0494	35.249	-0.147719	0.0961365	decreased
ENSMUSG00000028648.13	Ndufs5	protein_coding	81.4498	85.4081	77.4915	-0.140333	0.0961504	decreased
ENSMUSG00000040037.13	Negr1	protein_coding	59.2817	60.8746	57.6888	-0.0775483	0.09674	decreased
ENSMUSG00000063235.16	Ptpmt1	processed_transcript	10.3475	10.6469	10.0481	-0.0835166	0.0967889	decreased
ENSMUSG00000062963.10	Ufc1	protein_coding	58.314	59.966	56.662	-0.0817645	0.0969841	decreased
ENSMUSG00000020664.10	Dld	protein_coding	59.6764	61.8386	57.5141	-0.104592	0.0972217	decreased
ENSMUSG00000049288.4	Lix1l	protein_coding	9.40873	9.80348	9.01397	-0.121131	0.0972305	decreased
ENSMUSG00000014606.14	Slc25a11	protein_coding	66.1541	67.5856	64.7226	-0.0624467	0.0972555	decreased
ENSMUSG00000024099.14	Ndufv2	protein_coding	135.082	139.619	130.545	-0.0969535	0.0974442	decreased
ENSMUSG00000020946.13	Gosr2	protein_coding	35.7275	36.5007	34.9543	-0.0624549	0.0977542	decreased
ENSMUSG00000026276.20	Sept2	protein_coding	6.98179	7.52308	6.4405	-0.224151	0.0978938	decreased
ENSMUSG00000046079.16	Lrrc8d	protein_coding	13.4504	13.6339	13.2669	-0.0393563	0.0980251	decreased
ENSMUSG00000032314.14	Etfa	protein_coding	31.0825	32.0943	30.0707	-0.0939571	0.0982457	decreased
ENSMUSG00000025545.10	Clybl	protein_coding	15.4192	16.2838	14.5547	-0.161956	0.0986075	decreased
ENSMUSG00000037075.7	Rnf139	protein_coding	8.06186	8.33816	7.78557	-0.098927	0.0986817	decreased
ENSMUSG00000085148.1	Mir22hg	processed_transcript	9.59664	10.2747	8.91855	-0.204221	0.0989397	decreased
ENSMUSG00000027018.11	Hat1	protein_coding	14.6898	15.0451	14.3345	-0.069802	0.099094	decreased
ENSMUSG00000014243.5	Zswim7	protein_coding	9.75649	10.0117	9.50128	-0.0754937	0.0992655	decreased
ENSMUSG00000036632.9	Alg5	protein_coding	11.1003	11.4912	10.7095	-0.101638	0.0993904	decreased
ENSMUSG00000031954.6	Cfdp1	protein_coding	89.3221	92.5098	86.1344	-0.103017	0.099981	decreased
ENSMUSG00000035517.17	Tdrd7	protein_coding	17.621	18.1982	17.0438	-0.0945501	0.100195	decreased
ENSMUSG00000071655.11	Ubxn1	protein_coding	67.1608	69.2425	65.0792	-0.0894606	0.100263	decreased
ENSMUSG00000031246.14	Sh3bgrl	protein_coding	42.4726	44.2426	40.7026	-0.120315	0.10028	decreased
ENSMUSG00000060802.8	B2m	protein_coding	76.8493	82.3495	71.3491	-0.206864	0.100309	decreased
ENSMUSG00000002017.9	Fam98a	protein_coding	10.7016	11.1564	10.2469	-0.122686	0.100373	decreased
ENSMUSG00000036751.7	Cox6b1	protein_coding	333.839	344.996	322.683	-0.0964629	0.100552	decreased
ENSMUSG00000032413.12	Rasa2	protein_coding	7.69422	7.94467	7.44378	-0.0939522	0.100553	decreased
ENSMUSG00000032526.11	Ss18l2	protein_coding	39.9455	41.579	38.312	-0.118058	0.10066	decreased
ENSMUSG00000030282.14	Cmas	protein_coding	40.2159	41.3159	39.1159	-0.078939	0.1007	decreased
ENSMUSG00000025534.17	Gusb	protein_coding	6.3047	6.51211	6.09728	-0.0949588	0.100878	decreased
ENSMUSG00000048503.7	Tmem136	protein_coding	6.73871	6.92128	6.55614	-0.0781922	0.101154	decreased
ENSMUSG00000066415.4	Msl2	protein_coding	13.7933	14.2643	13.3224	-0.098562	0.101327	decreased
ENSMUSG00000025243.15	Slc6a20b	protein_coding	5.2498	5.47721	5.0224	-0.125065	0.101598	decreased
ENSMUSG00000046603.16	Tcaim	protein_coding	8.48926	8.80779	8.17074	-0.108314	0.101701	decreased
ENSMUSG00000028657.14	Ppt1	protein_coding	52.9697	54.5137	51.4257	-0.0841303	0.101932	decreased
ENSMUSG00000028015.3	Ctso	protein_coding	10.3725	10.7487	9.99635	-0.104688	0.102205	decreased
ENSMUSG00000068921.14	Dap3	protein_coding	53.0269	53.9167	52.1372	-0.0484196	0.102218	decreased
ENSMUSG00000027552.14	E2f5	protein_coding	6.35836	6.62182	6.09491	-0.119624	0.102232	decreased
ENSMUSG00000015488.14	Cacfd1	protein_coding	16.6197	17.0077	16.2316	-0.067377	0.102297	decreased
ENSMUSG00000032512.7	Wdr48	protein_coding	28.1759	28.9065	27.4453	-0.0748365	0.102436	decreased
ENSMUSG00000024253.8	Dync2li1	protein_coding	18.4028	19.1832	17.6225	-0.122421	0.102581	decreased
ENSMUSG00000034108.5	Ccs	protein_coding	15.2207	15.9176	14.5239	-0.1322	0.102899	decreased
ENSMUSG00000008859.8	Rala	protein_coding	21.6718	22.456	20.8876	-0.104458	0.102962	decreased
ENSMUSG00000055493.4	Epm2a	protein_coding	12.3369	12.8527	11.821	-0.120719	0.103093	decreased
ENSMUSG00000002102.15	Psmc3	protein_coding	78.8699	80.5674	77.1723	-0.062114	0.103225	decreased
ENSMUSG00000029924.12	Slc37a3	protein_coding	14.7793	15.2904	14.2681	-0.0998329	0.103292	decreased
ENSMUSG00000037788.14	Vopp1	protein_coding	29.2446	30.1982	28.2909	-0.0941245	0.103571	decreased
ENSMUSG00000035150.15	Eif2s3x	protein_coding	19.4028	20.4541	18.3515	-0.156491	0.103581	decreased
ENSMUSG00000021932.13	Rnaseh2b	protein_coding	5.95876	6.26284	5.65467	-0.147375	0.103808	decreased
ENSMUSG00000060681.15	Slc9a6	protein_coding	34.9735	35.6939	34.253	-0.0594458	0.103959	decreased
ENSMUSG00000054237.5	Fra10ac1	protein_coding	15.3064	16.1559	14.4569	-0.160302	0.104059	decreased
ENSMUSG00000022031.6	Elp3	protein_coding	35.9093	36.8361	34.9826	-0.0744822	0.104086	decreased
ENSMUSG00000052914.4	Cyp2j6	protein_coding	5.87346	6.25793	5.489	-0.189142	0.104164	decreased
ENSMUSG00000026511.7	Srp9	protein_coding	27.6719	28.6239	26.7199	-0.0993083	0.104213	decreased
ENSMUSG00000019132.11	RP23-92G13.4	protein_coding	35.8604	36.7724	34.9484	-0.0733969	0.10442	decreased
ENSMUSG00000053985.10	Zfp14	protein_coding	5.1789	5.41407	4.94373	-0.131112	0.104542	decreased
ENSMUSG00000035235.13	Trim13	protein_coding	5.14594	5.4811	4.81078	-0.188193	0.104783	decreased
ENSMUSG00000038822.15	Hace1	protein_coding	16.607	17.1486	16.0654	-0.0941294	0.10479	decreased
ENSMUSG00000057858.7	Fam204a	protein_coding	10.4869	10.9669	10.0069	-0.132157	0.104918	decreased
ENSMUSG00000110185.1	Igip	protein_coding	27.6523	28.9599	26.3447	-0.136543	0.105232	decreased
ENSMUSG00000009907.17	Vps4b	protein_coding	14.8226	15.3372	14.3081	-0.100206	0.10554	decreased
ENSMUSG00000039221.10	Rpl22l1	protein_coding	190.072	201.005	179.139	-0.166147	0.105615	decreased
ENSMUSG00000027203.15	Dut	protein_coding	19.4269	19.8669	18.9869	-0.0653636	0.10578	decreased
ENSMUSG00000009030.14	Pdcl	protein_coding	8.65915	9.04711	8.27118	-0.129365	0.105784	decreased
ENSMUSG00000097392.2	RP23-314A12.2	lincRNA	5.38441	5.58554	5.18328	-0.107832	0.10587	decreased
ENSMUSG00000050856.16	Atp5k	protein_coding	531.782	561.401	502.162	-0.160879	0.106021	decreased
ENSMUSG00000027805.16	Pfn2	protein_coding	187.055	194.271	179.839	-0.111364	0.106171	decreased
ENSMUSG00000028397.13	Kdm4c	protein_coding	12.6622	13.2174	12.1069	-0.126601	0.106325	decreased
ENSMUSG00000039219.18	Arid4b	protein_coding	16.4668	17.2144	15.7192	-0.131088	0.106345	decreased
ENSMUSG00000042682.9	Selk	protein_coding	54.3084	55.8397	52.7771	-0.0813778	0.106486	decreased
ENSMUSG00000028484.16	Psip1	protein_coding	149.766	153.91	145.622	-0.0798588	0.10682	decreased
ENSMUSG00000001123.15	Lgals9	protein_coding	4.89939	5.21319	4.5856	-0.185057	0.106836	decreased
ENSMUSG00000113529.1	RP23-46D6.7	bidirectional_promoter_lncRNA	8.13559	8.45703	7.81414	-0.114064	0.10684	decreased
ENSMUSG00000039128.13	Cdc123	protein_coding	51.2825	52.9382	49.6268	-0.0931878	0.106944	decreased
ENSMUSG00000024309.14	Pfdn6	protein_coding	58.3383	59.7862	56.8903	-0.071631	0.107443	decreased
ENSMUSG00000000838.17	Fmr1	protein_coding	20.4653	21.1412	19.7893	-0.095333	0.107633	decreased
ENSMUSG00000042460.5	C1galt1	protein_coding	4.33537	4.48992	4.18082	-0.102904	0.107758	decreased
ENSMUSG00000026917.15	Wdr5	protein_coding	11.8078	12.211	11.4046	-0.0985652	0.107826	decreased
ENSMUSG00000027752.15	Exosc8	protein_coding	11.3237	11.7871	10.8604	-0.118124	0.10787	decreased
ENSMUSG00000028226.15	Mmp16	protein_coding	5.81689	6.13302	5.50075	-0.156971	0.107949	decreased
ENSMUSG00000021552.7	Gkap1	protein_coding	10.0234	10.3722	9.67456	-0.100448	0.108292	decreased
ENSMUSG00000038671.15	Arfrp1	protein_coding	22.0707	22.5619	21.5794	-0.0642327	0.10842	decreased
ENSMUSG00000037902.18	Sirpa	protein_coding	119.625	121.408	117.841	-0.0430198	0.108759	decreased
ENSMUSG00000078201.5	Tmem203	protein_coding	6.5848	7.02475	6.14485	-0.193069	0.109147	decreased
ENSMUSG00000022300.10	Dcaf13	protein_coding	22.757	23.4065	22.1076	-0.0823647	0.109249	decreased
ENSMUSG00000045624.15	Esf1	protein_coding	10.9358	11.4161	10.4555	-0.126801	0.109531	decreased
ENSMUSG00000046432.12	Ngfrap1	protein_coding	209.934	215.238	204.63	-0.0729141	0.109592	decreased
ENSMUSG00000025016.10	Tm9sf3	protein_coding	37.8576	39.2055	36.5098	-0.102772	0.109595	decreased
ENSMUSG00000082229.1	Nap1l2	protein_coding	39.3863	40.62	38.1527	-0.0904051	0.109907	decreased
ENSMUSG00000054312.6	Mrps21	protein_coding	84.4564	88.6325	80.2803	-0.142789	0.109935	decreased
ENSMUSG00000071528.3	Usmg5	protein_coding	314.23	329.763	298.698	-0.142742	0.10994	decreased
ENSMUSG00000099908.1	RP23-357J7.8	protein_coding	4.23061	4.57176	3.88946	-0.233179	0.110076	decreased
ENSMUSG00000021134.17	Srsf5	protein_coding	143.622	152.801	134.442	-0.184666	0.110398	decreased
ENSMUSG00000025532.13	Crcp	protein_coding	18.1294	18.6102	17.6487	-0.0765343	0.110496	decreased
ENSMUSG00000030960.16	Mettl10	protein_coding	17.2961	17.8216	16.7706	-0.0876924	0.110671	decreased
ENSMUSG00000037196.6	Pacrg	protein_coding	12.1921	12.7529	11.6313	-0.132816	0.111306	decreased
ENSMUSG00000028609.6	Magoh	protein_coding	34.4845	36.311	32.658	-0.15297	0.111705	decreased
ENSMUSG00000079084.10	Ccdc82	protein_coding	4.7304	4.9745	4.48631	-0.149022	0.111757	decreased
ENSMUSG00000098912.7	RP23-199B2.4	processed_transcript	22.9899	23.595	22.3848	-0.0759629	0.112011	decreased
ENSMUSG00000038462.3	Uqcrfs1	protein_coding	55.1195	56.3461	53.8928	-0.0642232	0.112026	decreased
ENSMUSG00000025487.15	Psmd13	protein_coding	48.5999	49.6133	47.5864	-0.0601791	0.112088	decreased
ENSMUSG00000068798.10	Rap1a	protein_coding	17.5554	18.4305	16.6803	-0.143953	0.112098	decreased
ENSMUSG00000014767.16	Tbp	protein_coding	15.1608	15.6483	14.6734	-0.0928046	0.112166	decreased
ENSMUSG00000021621.15	Zcchc9	protein_coding	8.03425	8.29451	7.77399	-0.0935012	0.112214	decreased
ENSMUSG00000019437.17	Tlcd1	protein_coding	7.68803	8.15204	7.22402	-0.174359	0.11228	decreased
ENSMUSG00000024271.7	Elp2	protein_coding	45.0729	46.3119	43.834	-0.0793327	0.112364	decreased
ENSMUSG00000030779.15	Rbbp6	protein_coding	18.2593	18.777	17.7417	-0.081825	0.112577	decreased
ENSMUSG00000033793.12	Atp6v1h	protein_coding	106.598	109.716	103.48	-0.0844318	0.112646	decreased
ENSMUSG00000034024.8	Cct2	protein_coding	95.9116	98.3481	93.475	-0.0733166	0.112801	decreased
ENSMUSG00000020650.15	Bcap29	protein_coding	23.2564	24.2603	22.2525	-0.124629	0.113053	decreased
ENSMUSG00000034484.7	Snx2	protein_coding	46.64	47.8845	45.3954	-0.0770131	0.113433	decreased
ENSMUSG00000003161.15	Sri	protein_coding	22.0011	22.5981	21.4041	-0.0783154	0.113446	decreased
ENSMUSG00000031913.9	Vps4a	protein_coding	53.0038	54.7073	51.3004	-0.0927642	0.11389	decreased
ENSMUSG00000062931.15	Zfp938	protein_coding	9.66156	10.0465	9.2766	-0.115028	0.113998	decreased
ENSMUSG00000059355.13	Wdr83os	protein_coding	38.9132	39.7043	38.122	-0.0586733	0.114003	decreased
ENSMUSG00000022454.17	Nell2	protein_coding	186.876	196.043	177.709	-0.141651	0.114032	decreased
ENSMUSG00000038510.12	Rpf2	protein_coding	14.0965	14.6895	13.5036	-0.121443	0.114347	decreased
ENSMUSG00000039166.16	Akap7	protein_coding	9.45616	9.85327	9.05905	-0.121242	0.114504	decreased
ENSMUSG00000001440.5	Kpnb1	protein_coding	43.2566	44.3227	42.1905	-0.0711265	0.114627	decreased
ENSMUSG00000019961.17	Tmpo	protein_coding	11.985	12.3802	11.5897	-0.0951911	0.114633	decreased
ENSMUSG00000027900.15	Dram2	protein_coding	11.4982	11.9385	11.058	-0.110535	0.114745	decreased
ENSMUSG00000035559.9	Mpv17l2	protein_coding	8.91218	9.15979	8.66457	-0.0801853	0.114999	decreased
ENSMUSG00000024425.3	Ndfip1	protein_coding	329.796	341.861	317.732	-0.105597	0.115022	decreased
ENSMUSG00000037709.13	Fam13a	protein_coding	4.54954	4.88457	4.21451	-0.212868	0.115027	decreased
ENSMUSG00000046722.14	Cdc42se1	protein_coding	21.1956	21.8282	20.5629	-0.0861505	0.115089	decreased
ENSMUSG00000078941.9	Ak6	protein_coding	45.7814	47.5915	43.9712	-0.114143	0.115108	decreased
ENSMUSG00000026234.12	Ncl	protein_coding	55.5316	57.593	53.4703	-0.107156	0.115355	decreased
ENSMUSG00000026643.16	Nmt2	protein_coding	30.1654	31.5413	28.7895	-0.131699	0.115374	decreased
ENSMUSG00000021660.14	Btf3	protein_coding	98.1345	100.75	95.519	-0.0769192	0.11566	decreased
ENSMUSG00000022940.16	Pigp	protein_coding	32.927	34.3796	31.4744	-0.127376	0.116173	decreased
ENSMUSG00000030979.13	Uros	protein_coding	14.4398	14.7534	14.1262	-0.0626757	0.116255	decreased
ENSMUSG00000032998.16	Foxj3	protein_coding	19.5433	19.9325	19.1541	-0.0574707	0.116259	decreased
ENSMUSG00000003269.17	Cyth2	protein_coding	30.1543	30.8937	29.4148	-0.0707712	0.116373	decreased
ENSMUSG00000039242.10	B3galnt2	protein_coding	7.3217	7.67349	6.9699	-0.138744	0.116546	decreased
ENSMUSG00000020457.13	Drg1	protein_coding	47.0192	48.0826	45.9557	-0.0652716	0.116672	decreased
ENSMUSG00000042155.3	Klhl23	protein_coding	15.9701	16.5903	15.3499	-0.112106	0.116698	decreased
ENSMUSG00000027433.5	Xrn2	protein_coding	29.584	30.6061	28.5619	-0.099724	0.116716	decreased
ENSMUSG00000063172.13	Hspb11	protein_coding	14.4466	15.1074	13.7858	-0.132072	0.116773	decreased
ENSMUSG00000047989.11	Ino80c	protein_coding	12.0039	12.483	11.5248	-0.115217	0.116953	decreased
ENSMUSG00000044117.12	RP23-231E23.4	protein_coding	129.066	134.353	123.78	-0.118254	0.117126	decreased
ENSMUSG00000058152.7	Chsy3	protein_coding	4.7486	5.06889	4.42831	-0.194913	0.117218	decreased
ENSMUSG00000003992.14	Ssbp2	protein_coding	58.2124	59.7167	56.7081	-0.07458	0.117232	decreased
ENSMUSG00000020925.16	Ccdc43	protein_coding	8.56097	8.83313	8.28881	-0.0917592	0.117597	decreased
ENSMUSG00000022451.12	Twf1	protein_coding	16.5648	17.0172	16.1124	-0.0788194	0.117744	decreased
ENSMUSG00000042197.13	Zfp451	protein_coding	8.98377	9.2697	8.69784	-0.0918641	0.118015	decreased
ENSMUSG00000020415.16	Pttg1	protein_coding	30.4238	31.7982	29.0494	-0.130437	0.118047	decreased
ENSMUSG00000006494.11	Pdk1	protein_coding	8.55162	8.93142	8.17182	-0.128234	0.118096	decreased
ENSMUSG00000018340.13	Anxa6	protein_coding	61.1963	62.6271	59.7655	-0.0674741	0.118362	decreased
ENSMUSG00000030967.15	Zranb1	protein_coding	19.6281	20.3125	18.9437	-0.100646	0.118519	decreased
ENSMUSG00000019874.11	Fabp7	protein_coding	44.645	49.1474	40.1427	-0.291979	0.118533	decreased
ENSMUSG00000020287.15	Mpg	protein_coding	6.24175	6.41756	6.06595	-0.0812894	0.118718	decreased
ENSMUSG00000029502.14	Golga3	protein_coding	16.6698	17.0623	16.2774	-0.0679347	0.118796	decreased
ENSMUSG00000019210.10	Atp6v1e1	protein_coding	259.661	267.151	252.171	-0.0832577	0.118886	decreased
ENSMUSG00000026526.14	Fh1	protein_coding	35.6006	36.6618	34.5394	-0.086036	0.118911	decreased
ENSMUSG00000021477.9	Ctsl	protein_coding	40.0802	41.733	38.4274	-0.119051	0.118927	decreased
ENSMUSG00000030423.7	Pop4	protein_coding	8.57227	8.86924	8.2753	-0.0999983	0.119153	decreased
ENSMUSG00000021248.9	Tmed10	protein_coding	39.8894	41.1739	38.6049	-0.0929455	0.119201	decreased
ENSMUSG00000021192.16	Golga5	protein_coding	13.9973	14.3125	13.6822	-0.0649756	0.119386	decreased
ENSMUSG00000045205.16	Dpy19l4	protein_coding	8.81801	9.10151	8.53451	-0.0927981	0.119633	decreased
ENSMUSG00000024645.4	Timm21	protein_coding	7.17046	7.56431	6.77661	-0.158645	0.11969	decreased
ENSMUSG00000053799.6	Exoc6	protein_coding	19.1229	19.9807	18.265	-0.129518	0.119923	decreased
ENSMUSG00000021124.13	Vti1b	protein_coding	99.8212	102.927	96.7151	-0.0898112	0.12001	decreased
ENSMUSG00000021619.6	Atg10	protein_coding	9.16222	9.70196	8.62248	-0.170173	0.120024	decreased
ENSMUSG00000027566.14	Psma7	protein_coding	89.0509	91.4927	86.609	-0.0791405	0.120044	decreased
ENSMUSG00000031697.12	Orc6	protein_coding	13.5853	14.0969	13.0737	-0.108702	0.120092	decreased
ENSMUSG00000028127.10	Abcd3	protein_coding	30.9273	31.7693	30.0852	-0.0785808	0.120141	decreased
ENSMUSG00000000278.10	Scpep1	protein_coding	6.35042	6.75844	5.94239	-0.185648	0.120189	decreased
ENSMUSG00000108158.1	RP24-239L16.3	TEC	96.1347	99.1276	93.1418	-0.0898588	0.120311	decreased
ENSMUSG00000037940.17	Inpp4b	protein_coding	4.52551	4.79356	4.25747	-0.1711	0.120335	decreased
ENSMUSG00000028007.13	Snx7	protein_coding	17.4297	18.2937	16.5657	-0.14315	0.120538	decreased
ENSMUSG00000020380.16	Rad50	protein_coding	4.957	5.12516	4.78884	-0.0979209	0.120725	decreased
ENSMUSG00000054976.14	Nyap2	protein_coding	7.36017	7.61626	7.10408	-0.100435	0.120947	decreased
ENSMUSG00000074749.10	Kiz	protein_coding	10.4553	10.8583	10.0524	-0.111267	0.120993	decreased
ENSMUSG00000031996.17	Aplp2	protein_coding	199.312	204.883	193.74	-0.0806795	0.121014	decreased
ENSMUSG00000029128.12	Rab28	protein_coding	44.2228	45.3094	43.1362	-0.0709124	0.121105	decreased
ENSMUSG00000022674.15	Ube2v2	protein_coding	8.2018	8.57105	7.83255	-0.12999	0.121175	decreased
ENSMUSG00000017286.15	Glod4	protein_coding	44.7074	46.328	43.0867	-0.104642	0.121252	decreased
ENSMUSG00000030663.12	AC160535.1	protein_coding	70.292	72.7551	67.8289	-0.10115	0.121292	decreased
ENSMUSG00000029686.15	Cul1	protein_coding	52.3365	53.8315	50.8416	-0.0824408	0.121329	decreased
ENSMUSG00000097457.1	2310031A07Rik	lincRNA	4.70116	4.92215	4.48018	-0.135733	0.121441	decreased
ENSMUSG00000039682.12	Lap3	protein_coding	30.7452	31.4306	30.0597	-0.0643415	0.121463	decreased
ENSMUSG00000027011.14	Ube2e3	protein_coding	41.7783	43.2899	40.2667	-0.104444	0.121729	decreased
ENSMUSG00000042097.17	Zfp239	protein_coding	15.1697	15.6691	14.6702	-0.0950385	0.122212	decreased
ENSMUSG00000028669.15	Pithd1	protein_coding	36.8021	37.5757	36.0284	-0.0606654	0.122257	decreased
ENSMUSG00000020467.15	Efemp1	protein_coding	5.27069	6.62204	3.91934	-0.756667	0.122456	decreased
ENSMUSG00000028271.9	Gtf2b	protein_coding	19.626	20.2365	19.0156	-0.0897765	0.122501	decreased
ENSMUSG00000002996.17	Hbp1	protein_coding	16.5507	17.1068	15.9946	-0.0969908	0.12262	decreased
ENSMUSG00000021290.6	RP23-123N23.5	protein_coding	307.425	324.463	290.388	-0.160072	0.123313	decreased
ENSMUSG00000004270.13	Lpcat3	protein_coding	8.60848	8.78466	8.43229	-0.0590622	0.12351	decreased
ENSMUSG00000022890.13	Atp5j	protein_coding	185.072	191.218	178.927	-0.0958486	0.123641	decreased
ENSMUSG00000038005.15	AC114920.2	protein_coding	35.5908	36.815	34.3666	-0.0992873	0.12391	decreased
ENSMUSG00000029782.19	Tmem209	protein_coding	21.7716	22.7086	20.8346	-0.124259	0.123946	decreased
ENSMUSG00000026987.16	Baz2b	protein_coding	6.71195	6.94532	6.47857	-0.100365	0.124027	decreased
ENSMUSG00000029918.9	Mrps33	protein_coding	21.7851	22.652	20.9182	-0.114886	0.124033	decreased
ENSMUSG00000025979.13	Mob4	protein_coding	25.1973	25.9888	24.4058	-0.0906697	0.124168	decreased
ENSMUSG00000097769.7	Snhg4	processed_transcript	4.88358	5.14523	4.62194	-0.154737	0.124353	decreased
ENSMUSG00000039768.16	Dnajc11	protein_coding	21.5482	22.19	20.9063	-0.0859707	0.124461	decreased
ENSMUSG00000022842.17	Ece2	protein_coding	12.6041	13.3908	11.8174	-0.180326	0.124494	decreased
ENSMUSG00000018589.8	Glra2	protein_coding	8.78545	9.47338	8.09753	-0.226397	0.124542	decreased
ENSMUSG00000066643.12	Wdr35	protein_coding	17.6267	18.102	17.1514	-0.0778268	0.124882	decreased
ENSMUSG00000018672.15	Copz2	protein_coding	6.48002	6.86111	6.09892	-0.169889	0.124896	decreased
ENSMUSG00000025289.15	Prdx4	protein_coding	10.5904	11.2516	9.9292	-0.180376	0.125339	decreased
ENSMUSG00000037492.16	Zmat4	protein_coding	6.74179	7.16849	6.31508	-0.182869	0.125612	decreased
ENSMUSG00000025917.9	Cops5	protein_coding	39.4986	40.8714	38.1257	-0.100328	0.125847	decreased
ENSMUSG00000018565.17	Elp5	protein_coding	37.571	38.5505	36.5916	-0.0752358	0.125928	decreased
ENSMUSG00000020375.9	Rufy1	protein_coding	16.6186	16.9817	16.2556	-0.0630442	0.126071	decreased
ENSMUSG00000007836.6	Hnrnpa0	protein_coding	24.2063	24.7659	23.6467	-0.0667161	0.126101	decreased
ENSMUSG00000027133.3	Nop10	protein_coding	20.467	21.1319	19.8022	-0.0937571	0.12623	decreased
ENSMUSG00000039983.13	Ccdc32	protein_coding	19.2286	19.8126	18.6445	-0.0876668	0.126304	decreased
ENSMUSG00000022214.15	Dcaf11	protein_coding	35.8562	36.4111	35.3013	-0.0446563	0.126323	decreased
ENSMUSG00000043831.12	Lysmd4	protein_coding	12.0234	12.5419	11.5049	-0.124505	0.12637	decreased
ENSMUSG00000041959.14	S100a10	protein_coding	10.9915	12.1263	9.85663	-0.298976	0.126633	decreased
ENSMUSG00000022865.13	Cxadr	protein_coding	7.06377	7.3228	6.80474	-0.105855	0.126701	decreased
ENSMUSG00000030629.15	Zfand6	protein_coding	30.7238	31.8476	29.6	-0.10559	0.126705	decreased
ENSMUSG00000019797.11	RP23-288B18.1	protein_coding	19.1689	19.8723	18.4655	-0.105928	0.126839	decreased
ENSMUSG00000028847.8	Trappc3	protein_coding	40.3951	41.7247	39.0655	-0.0950078	0.126858	decreased
ENSMUSG00000030095.10	Tmem43	protein_coding	13.2612	13.5601	12.9624	-0.0650296	0.12694	decreased
ENSMUSG00000058600.13	Rpl30	protein_coding	223.559	233.378	213.74	-0.126811	0.127139	decreased
ENSMUSG00000015790.16	Surf1	protein_coding	41.2628	42.1257	40.3999	-0.0603466	0.127202	decreased
ENSMUSG00000028029.10	Aimp1	protein_coding	47.9743	49.9021	46.0464	-0.116011	0.127223	decreased
ENSMUSG00000041671.13	Pyroxd1	protein_coding	6.01779	6.15037	5.88522	-0.0635761	0.127276	decreased
ENSMUSG00000027737.10	Slc7a11	protein_coding	5.87598	6.47577	5.27618	-0.295556	0.127348	decreased
ENSMUSG00000025809.15	Itgb1	protein_coding	20.6488	21.4732	19.8243	-0.115271	0.127503	decreased
ENSMUSG00000026238.14	Ptma	protein_coding	159.301	169.916	148.686	-0.192544	0.127662	decreased
ENSMUSG00000029861.17	Fam131b	protein_coding	31.008	31.5723	30.4437	-0.0525165	0.127773	decreased
ENSMUSG00000030659.14	Nucb2	protein_coding	17.2005	17.7708	16.6301	-0.0957158	0.127947	decreased
ENSMUSG00000026618.11	Iars2	protein_coding	15.7271	16.2522	15.202	-0.0963739	0.128134	decreased
ENSMUSG00000071662.3	Polr2g	protein_coding	85.1363	86.9487	83.3239	-0.0614338	0.128303	decreased
ENSMUSG00000039231.18	Suv39h1	protein_coding	8.19337	8.44276	7.94399	-0.08785	0.128516	decreased
ENSMUSG00000027714.11	Exosc9	protein_coding	27.5646	28.4596	26.6696	-0.0937149	0.129101	decreased
ENSMUSG00000031938.15	RP23-424C4.5	protein_coding	11.1714	11.8186	10.5242	-0.167352	0.129284	decreased
ENSMUSG00000068062.3	RP23-396N8.4	processed_transcript	5.20554	5.49386	4.91722	-0.159978	0.129579	decreased
ENSMUSG00000020978.10	Klhdc2	protein_coding	53.8631	56.3064	51.4197	-0.130979	0.129601	decreased
ENSMUSG00000022184.8	Fbxo4	protein_coding	4.29395	4.48361	4.10429	-0.127528	0.129781	decreased
ENSMUSG00000022253.15	Nadk2	protein_coding	15.4589	15.786	15.1319	-0.0610587	0.129842	decreased
ENSMUSG00000039519.6	Cyp7b1	protein_coding	5.88812	6.062	5.71424	-0.0852322	0.129904	decreased
ENSMUSG00000027710.14	Acad9	protein_coding	10.5267	10.8625	10.1909	-0.0920765	0.129986	decreased
ENSMUSG00000057181.15	RP23-252E4.2	protein_coding	19.2518	19.8603	18.6434	-0.0912239	0.130215	decreased
ENSMUSG00000020386.5	Sar1b	protein_coding	49.796	51.3893	48.2026	-0.0923551	0.130492	decreased
ENSMUSG00000032839.13	Trpc1	protein_coding	17.5728	17.9855	17.1601	-0.0677695	0.130535	decreased
ENSMUSG00000008333.12	Snrpb2	protein_coding	11.8103	12.4037	11.217	-0.145085	0.130862	decreased
ENSMUSG00000025059.16	Gk	protein_coding	6.93868	7.15412	6.72324	-0.0896173	0.130877	decreased
ENSMUSG00000014313.15	Cox6c	protein_coding	425.24	443.59	406.889	-0.12459	0.130908	decreased
ENSMUSG00000020585.4	Laptm4a	protein_coding	93.2049	96.5764	89.8333	-0.10442	0.131237	decreased
ENSMUSG00000027775.9	Mfsd1	protein_coding	11.4422	11.7838	11.1007	-0.0861543	0.131304	decreased
ENSMUSG00000051504.18	Siglech	protein_coding	12.1791	12.6402	11.718	-0.109301	0.131327	decreased
ENSMUSG00000029472.13	Anapc5	protein_coding	85.2802	86.7006	83.8599	-0.0480612	0.131381	decreased
ENSMUSG00000000581.8	C1d	protein_coding	16.5925	17.2964	15.8887	-0.122465	0.131566	decreased
ENSMUSG00000056459.14	Zbtb25	protein_coding	5.4498	5.67592	5.22367	-0.11979	0.131671	decreased
ENSMUSG00000079108.6	Srp54c	protein_coding	6.40664	6.66695	6.14633	-0.1173	0.132274	decreased
ENSMUSG00000041840.7	Haus1	protein_coding	6.91209	7.24105	6.58313	-0.137427	0.133011	decreased
ENSMUSG00000034518.14	Hmgxb4	protein_coding	4.76405	4.92141	4.60669	-0.0953427	0.13344	decreased
ENSMUSG00000053119.11	Chmp3	protein_coding	75.5076	78.116	72.8992	-0.0997145	0.133458	decreased
ENSMUSG00000091803.7	Cox16	protein_coding	22.9083	24.1921	21.6246	-0.161861	0.133806	decreased
ENSMUSG00000063801.7	Ap3s2	protein_coding	12.209	12.4929	11.9252	-0.0671028	0.133883	decreased
ENSMUSG00000026986.14	Hnmt	protein_coding	21.1961	21.8643	20.528	-0.0909854	0.133909	decreased
ENSMUSG00000055214.15	Pld5	protein_coding	4.8273	5.07068	4.58392	-0.145598	0.13391	decreased
ENSMUSG00000055737.12	Ghr	protein_coding	6.38749	6.80694	5.96804	-0.18975	0.134017	decreased
ENSMUSG00000031534.15	Smim19	protein_coding	13.6464	14.2861	13.0067	-0.135354	0.134414	decreased
ENSMUSG00000087644.1	RP23-54C14.5	antisense	144.244	152.842	135.645	-0.172205	0.134599	decreased
ENSMUSG00000024454.15	Hdac3	protein_coding	46.8094	48.2741	45.3447	-0.090318	0.134796	decreased
ENSMUSG00000066150.12	Slc31a1	protein_coding	5.50043	5.71922	5.28163	-0.114835	0.135083	decreased
ENSMUSG00000033883.11	RP23-218L17.1	protein_coding	4.22822	4.40909	4.04734	-0.123506	0.135284	decreased
ENSMUSG00000039620.17	AC168051.1	protein_coding	5.12784	5.46703	4.78865	-0.191139	0.135344	decreased
ENSMUSG00000002332.16	Dhrs1	protein_coding	36.2403	37.3947	35.0859	-0.0919451	0.135402	decreased
ENSMUSG00000027108.15	Ola1	protein_coding	56.7964	58.7062	54.8867	-0.0970567	0.135518	decreased
ENSMUSG00000106379.1	Lhfpl3	protein_coding	20.1843	21.0235	19.345	-0.120041	0.135559	decreased
ENSMUSG00000039782.14	Cpeb2	protein_coding	12.16	12.5284	11.7917	-0.0874266	0.135659	decreased
ENSMUSG00000039100.10	March6	protein_coding	60.3802	62.0885	58.6718	-0.0816564	0.13573	decreased
ENSMUSG00000026229.17	Psmd1	protein_coding	58.5386	60.3176	56.7596	-0.0877146	0.135739	decreased
ENSMUSG00000024667.11	Tmem216	protein_coding	8.54011	8.87818	8.20205	-0.114279	0.135883	decreased
ENSMUSG00000067424.12	Zfp563	protein_coding	5.49794	5.77472	5.22117	-0.145377	0.136043	decreased
ENSMUSG00000035941.15	Ibtk	protein_coding	8.14141	8.39449	7.88834	-0.0897201	0.136216	decreased
ENSMUSG00000047844.3	Bex4	protein_coding	20.9851	21.7986	20.1715	-0.111916	0.136304	decreased
ENSMUSG00000040824.3	Snrpd2	protein_coding	28.6462	29.7324	27.5601	-0.109454	0.136415	decreased
ENSMUSG00000030108.14	Slc6a13	protein_coding	4.30056	6.09939	2.50172	-1.28574	0.136612	decreased
ENSMUSG00000006699.17	Cdc42	protein_coding	182.761	188.933	176.589	-0.097482	0.136694	decreased
ENSMUSG00000003131.7	Pafah1b2	protein_coding	83.7867	86.1564	81.4169	-0.0816299	0.137166	decreased
ENSMUSG00000043019.12	Edem3	protein_coding	13.5365	13.9017	13.1712	-0.077878	0.137468	decreased
ENSMUSG00000003585.13	Sec14l2	protein_coding	11.9554	12.4054	11.5053	-0.10867	0.137684	decreased
ENSMUSG00000004364.14	Cul3	protein_coding	58.434	60.2041	56.6639	-0.087431	0.137888	decreased
ENSMUSG00000024712.9	Rfk	protein_coding	17.0572	17.574	16.5403	-0.0874516	0.137928	decreased
ENSMUSG00000060038.14	Dhps	protein_coding	19.9251	20.4089	19.4414	-0.0700677	0.137997	decreased
ENSMUSG00000021981.10	Cab39l	protein_coding	11.6289	12.0904	11.1674	-0.11457	0.138062	decreased
ENSMUSG00000030056.8	Isy1	protein_coding	4.8361	5.01834	4.65386	-0.108784	0.138563	decreased
ENSMUSG00000036825.12	Ssx2ip	protein_coding	25.3197	25.912	24.7274	-0.067506	0.1388	decreased
ENSMUSG00000033272.12	Slc35a4	protein_coding	45.3498	47.6025	43.0972	-0.143445	0.138802	decreased
ENSMUSG00000022797.15	Tfrc	protein_coding	22.84	25.0362	20.6438	-0.278312	0.138872	decreased
ENSMUSG00000020149.17	Rab1a	protein_coding	84.3902	86.9437	81.8368	-0.0873303	0.13891	decreased
ENSMUSG00000037210.16	Fam193a	protein_coding	14.0285	14.3742	13.6829	-0.0711061	0.139136	decreased
ENSMUSG00000056050.12	Mia3	protein_coding	30.8367	31.6393	30.034	-0.0751202	0.13914	decreased
ENSMUSG00000001018.15	Snapin	protein_coding	21.2899	22.0094	20.5704	-0.0975534	0.139234	decreased
ENSMUSG00000016257.15	Prelid3b	protein_coding	36.7747	38.2752	35.2742	-0.117797	0.139276	decreased
ENSMUSG00000028576.12	Ift74	protein_coding	14.6461	15.0807	14.2116	-0.0856378	0.139473	decreased
ENSMUSG00000013495.15	Tmem175	protein_coding	17.9401	18.4084	17.4719	-0.0753305	0.139677	decreased
ENSMUSG00000032766.9	Gng11	protein_coding	7.66717	8.29701	7.03733	-0.237563	0.139942	decreased
ENSMUSG00000062580.9	Timm17a	protein_coding	10.6359	10.9744	10.2975	-0.0918492	0.139951	decreased
ENSMUSG00000041625.15	Ggact	protein_coding	8.21357	8.69922	7.72792	-0.170805	0.139995	decreased
ENSMUSG00000029191.16	Rfc1	protein_coding	13.3864	13.6752	13.0977	-0.0622486	0.140003	decreased
ENSMUSG00000030237.14	Slco1a4	protein_coding	17.3985	18.2561	16.5409	-0.142342	0.140193	decreased
ENSMUSG00000040044.11	Orc3	protein_coding	24.0411	24.6663	23.4159	-0.0750498	0.140387	decreased
ENSMUSG00000027245.11	Hypk	protein_coding	58.7515	60.9761	56.527	-0.109303	0.140491	decreased
ENSMUSG00000067430.7	Zfp763	protein_coding	6.69143	6.92411	6.45876	-0.100373	0.141231	decreased
ENSMUSG00000010608.15	Rbm25	protein_coding	41.6404	43.0091	40.2717	-0.094875	0.141262	decreased
ENSMUSG00000046567.10	RP23-79J15.4	protein_coding	7.34027	7.51146	7.16907	-0.0673077	0.141393	decreased
ENSMUSG00000036822.6	Topors	protein_coding	6.53797	6.79498	6.28095	-0.113487	0.14145	decreased
ENSMUSG00000030934.9	Oat	protein_coding	51.8227	53.0576	50.5878	-0.0687704	0.141878	decreased
ENSMUSG00000031901.12	Dus2	protein_coding	7.65795	7.88735	7.42855	-0.0864609	0.141945	decreased
ENSMUSG00000036242.15	RP24-179D17.1	protein_coding	7.87085	8.30995	7.43175	-0.161137	0.14204	decreased
ENSMUSG00000041355.13	Ssr2	protein_coding	53.4656	55.4317	51.4996	-0.106151	0.142145	decreased
ENSMUSG00000041684.11	Bivm	protein_coding	7.14821	7.3432	6.95322	-0.0787287	0.142175	decreased
ENSMUSG00000078870.9	RP23-360A2.8	protein_coding	5.33939	5.61849	5.06029	-0.150963	0.142802	decreased
ENSMUSG00000029413.14	Naaa	protein_coding	20.1039	20.761	19.4468	-0.0943455	0.142925	decreased
ENSMUSG00000034755.18	Pcdh11x	protein_coding	6.13092	6.5048	5.75704	-0.176177	0.142952	decreased
ENSMUSG00000037608.16	Bclaf1	protein_coding	44.6696	45.9677	43.3714	-0.0838759	0.143017	decreased
ENSMUSG00000043498.3	9330132A10Rik	pseudogene	15.1803	15.6102	14.7504	-0.0817397	0.14311	decreased
ENSMUSG00000027405.16	Nop56	protein_coding	41.5316	42.7683	40.2949	-0.0859463	0.143267	decreased
ENSMUSG00000021264.12	Yy1	protein_coding	12.2232	12.5697	11.8767	-0.0818103	0.143343	decreased
ENSMUSG00000029247.17	Paics	protein_coding	53.8746	55.5412	52.2081	-0.0892847	0.143563	decreased
ENSMUSG00000029804.16	Herc3	protein_coding	31.5344	33.3494	29.7195	-0.166254	0.14382	decreased
ENSMUSG00000090733.6	Rps27	protein_coding	933.038	982.485	883.591	-0.153056	0.143888	decreased
ENSMUSG00000025066.9	Sfr1	protein_coding	57.6706	59.3041	56.037	-0.0817533	0.143924	decreased
ENSMUSG00000029465.14	Arpc3	protein_coding	139.38	142.897	135.863	-0.072816	0.143978	decreased
ENSMUSG00000020720.13	Psmd12	protein_coding	47.1843	48.5335	45.835	-0.0825327	0.144216	decreased
ENSMUSG00000025933.15	Tmem14a	protein_coding	24.0333	24.7944	23.2722	-0.0914107	0.144284	decreased
ENSMUSG00000023036.14	Pcdhgc4	protein_coding	7.13904	8.91392	5.36416	-0.732707	0.144349	decreased
ENSMUSG00000032320.7	Rcn2	protein_coding	57.5994	59.3424	55.8565	-0.087336	0.144403	decreased
ENSMUSG00000019802.13	Sec63	protein_coding	18.3193	18.7919	17.8468	-0.074443	0.144434	decreased
ENSMUSG00000022323.11	Hrsp12	protein_coding	32.5636	34.5076	30.6195	-0.172461	0.144442	decreased
ENSMUSG00000028070.7	Apoa1bp	protein_coding	46.0537	47.2434	44.8639	-0.0745567	0.144563	decreased
ENSMUSG00000030983.4	Bccip	protein_coding	37.0676	38.4835	35.6516	-0.110273	0.144682	decreased
ENSMUSG00000041124.11	Msantd4	protein_coding	23.8684	24.652	23.0848	-0.0947624	0.144752	decreased
ENSMUSG00000032534.18	Cep63	protein_coding	24.7749	25.7147	23.835	-0.109516	0.144903	decreased
ENSMUSG00000036850.4	Mrpl41	protein_coding	35.9016	37.0914	34.7119	-0.0956551	0.145106	decreased
ENSMUSG00000005774.12	Rfx5	protein_coding	5.54526	5.65227	5.43825	-0.055687	0.145265	decreased
ENSMUSG00000021748.9	Pdhb	protein_coding	77.0963	78.7051	75.4875	-0.0602197	0.145381	decreased
ENSMUSG00000039478.15	Micu3	protein_coding	23.9172	24.688	23.1464	-0.0930252	0.145961	decreased
ENSMUSG00000020321.15	Mdh1	protein_coding	449.381	462.424	436.339	-0.0837642	0.14629	decreased
ENSMUSG00000021947.11	Cryl1	protein_coding	5.8358	6.41251	5.25909	-0.286078	0.146373	decreased
ENSMUSG00000032324.11	Tspan3	protein_coding	242.016	248.15	235.881	-0.0731562	0.146589	decreased
ENSMUSG00000003119.14	Cdk12	protein_coding	6.19804	6.42544	5.97064	-0.10591	0.147052	decreased
ENSMUSG00000071723.7	Gspt2	protein_coding	12.2555	12.5858	11.9251	-0.0777994	0.147175	decreased
ENSMUSG00000029131.14	Dnajb6	protein_coding	42.7477	44.0218	41.4736	-0.0860232	0.147184	decreased
ENSMUSG00000033931.9	Rbm34	protein_coding	11.4576	12.0233	10.8919	-0.142581	0.147249	decreased
ENSMUSG00000028245.15	Nsmaf	protein_coding	15.4432	15.9215	14.9648	-0.0894016	0.147507	decreased
ENSMUSG00000021578.17	Ccdc127	protein_coding	12.4743	12.8765	12.0722	-0.0930616	0.147806	decreased
ENSMUSG00000060579.13	Fhit	protein_coding	6.66018	7.22751	6.09286	-0.24638	0.147954	decreased
ENSMUSG00000031198.4	Fundc2	protein_coding	20.7309	21.6889	19.7729	-0.13343	0.147967	decreased
ENSMUSG00000010755.17	Cars	protein_coding	16.1089	16.5909	15.6268	-0.0863727	0.147982	decreased
ENSMUSG00000027770.5	Dhx36	protein_coding	28.0001	28.75	27.2502	-0.0772926	0.148219	decreased
ENSMUSG00000039530.17	Tusc3	protein_coding	157.391	162.029	152.753	-0.0850482	0.148824	decreased
ENSMUSG00000038623.9	Tm6sf1	protein_coding	9.34911	9.88733	8.8109	-0.166291	0.149124	decreased
ENSMUSG00000036641.9	Ccdc148	protein_coding	5.15972	5.40789	4.91156	-0.138886	0.149163	decreased
ENSMUSG00000031516.11	Dctn6	protein_coding	56.28	58.1102	54.4498	-0.0938651	0.149198	decreased
ENSMUSG00000059586.10	Nsmce2	protein_coding	17.5416	18.2977	16.7856	-0.124437	0.149229	decreased
ENSMUSG00000030521.11	Mphosph10	protein_coding	7.64528	7.92121	7.36936	-0.104181	0.14948	decreased
ENSMUSG00000031432.3	Prps1	protein_coding	43.2499	44.5392	41.9605	-0.0860426	0.149611	decreased
ENSMUSG00000039765.15	Cc2d2a	protein_coding	6.85309	7.13547	6.5707	-0.118961	0.149646	decreased
ENSMUSG00000021591.8	Glrx	protein_coding	10.7532	11.7376	9.76876	-0.264894	0.149777	decreased
ENSMUSG00000031799.9	Tpm4	protein_coding	10.8203	11.2884	10.3521	-0.124925	0.149779	decreased
ENSMUSG00000055078.7	Gabra5	protein_coding	20.9237	21.7904	20.057	-0.11959	0.149872	decreased
ENSMUSG00000045519.15	Zfp560	protein_coding	7.65485	8.04434	7.26537	-0.146938	0.150012	decreased
ENSMUSG00000020840.10	Blmh	protein_coding	29.6554	30.3428	28.9681	-0.0668867	0.150023	decreased
ENSMUSG00000026356.15	Dars	protein_coding	35.0904	35.7807	34.4001	-0.0567689	0.150096	decreased
ENSMUSG00000037997.12	Parp11	protein_coding	7.60868	7.98322	7.23413	-0.14215	0.150416	decreased
ENSMUSG00000018666.13	Cbx1	protein_coding	18.7325	19.4398	18.0253	-0.108995	0.150642	decreased
ENSMUSG00000027479.14	Mapre1	protein_coding	12.8985	13.3636	12.4335	-0.104077	0.150774	decreased
ENSMUSG00000023094.14	Msrb2	protein_coding	15.0611	15.53	14.5923	-0.089849	0.150855	decreased
ENSMUSG00000022889.7	Mrpl39	protein_coding	11.6404	12.1102	11.1705	-0.116531	0.150871	decreased
ENSMUSG00000067148.15	Polr1c	protein_coding	19.2413	19.9127	18.5699	-0.100728	0.151261	decreased
ENSMUSG00000091509.7	RP23-315I4.2	processed_transcript	7.12575	7.39919	6.85231	-0.110778	0.151331	decreased
ENSMUSG00000035086.13	Becn1	protein_coding	40.5202	41.2543	39.7861	-0.0522812	0.151496	decreased
ENSMUSG00000026017.13	Carf	protein_coding	9.54294	10.0243	9.06158	-0.145668	0.151512	decreased
ENSMUSG00000042705.8	Commd10	protein_coding	17.365	17.9043	16.8257	-0.0896408	0.151542	decreased
ENSMUSG00000042198.12	Chchd7	protein_coding	26.9154	27.8941	25.9368	-0.104961	0.15192	decreased
ENSMUSG00000020612.16	Prkar1a	protein_coding	224.673	228.019	221.328	-0.0429681	0.152587	decreased
ENSMUSG00000019978.16	Epb41l2	protein_coding	27.7685	28.3358	27.2011	-0.0589574	0.152594	decreased
ENSMUSG00000037742.14	Eef1a1	protein_coding	1715.64	1757.65	1673.63	-0.0706616	0.152596	decreased
ENSMUSG00000046909.9	Tefm	protein_coding	4.55326	4.93169	4.17483	-0.240366	0.152623	decreased
ENSMUSG00000004980.16	Hnrnpa2b1	protein_coding	410.092	422.09	398.095	-0.0844374	0.152693	decreased
ENSMUSG00000030096.8	Slc6a6	protein_coding	30.4972	31.5622	29.4322	-0.100802	0.152966	decreased
ENSMUSG00000022772.11	Senp5	protein_coding	11.3739	11.7891	10.9587	-0.105379	0.153108	decreased
ENSMUSG00000038335.13	Tsr1	protein_coding	17.445	17.9351	16.9548	-0.0810893	0.153169	decreased
ENSMUSG00000015217.11	Hmgb3	protein_coding	20.5503	21.473	19.6276	-0.129643	0.153696	decreased
ENSMUSG00000038412.8	Higd1a	protein_coding	30.1488	31.2168	29.0808	-0.102257	0.153827	decreased
ENSMUSG00000020638.8	Cmpk2	protein_coding	8.33887	8.63529	8.04245	-0.10261	0.153885	decreased
ENSMUSG00000020863.15	Luc7l3	protein_coding	81.1305	83.3846	78.8763	-0.0801894	0.154405	decreased
ENSMUSG00000021555.15	Naa35	protein_coding	18.8658	19.4629	18.2686	-0.0913618	0.154429	decreased
ENSMUSG00000061136.14	Prpf40a	protein_coding	20.2449	20.8686	19.6213	-0.0889168	0.154469	decreased
ENSMUSG00000091537.2	Tma7	protein_coding	39.4209	41.0327	37.8092	-0.118036	0.154531	decreased
ENSMUSG00000075700.9	Selt	protein_coding	64.75	66.5275	62.9725	-0.0792285	0.154564	decreased
ENSMUSG00000001786.14	Fbxo7	protein_coding	16.4908	16.8568	16.1249	-0.0640332	0.15469	decreased
ENSMUSG00000040123.17	Zmym5	protein_coding	9.32466	9.61548	9.03385	-0.0900169	0.15486	decreased
ENSMUSG00000025510.14	Cd151	protein_coding	11.6256	12.3562	10.8949	-0.181584	0.155331	decreased
ENSMUSG00000028292.14	Rars2	protein_coding	15.7964	16.2753	15.3175	-0.0874988	0.155455	decreased
ENSMUSG00000048307.8	Ankrd46	protein_coding	72.2466	73.0934	71.3999	-0.0338181	0.155509	decreased
ENSMUSG00000042369.8	Rbm45	protein_coding	15.2439	15.5585	14.9294	-0.05955	0.155595	decreased
ENSMUSG00000021712.15	Trim23	protein_coding	30.7833	31.5122	30.0544	-0.0683303	0.156107	decreased
ENSMUSG00000032410.13	Xrn1	protein_coding	9.10002	9.52362	8.67642	-0.13441	0.156193	decreased
ENSMUSG00000029998.14	Pcyox1	protein_coding	27.3387	27.9671	26.7103	-0.0663337	0.15645	decreased
ENSMUSG00000062822.8	CH36-200G6.4	protein_coding	16.5518	17.0421	16.0616	-0.0854948	0.156498	decreased
ENSMUSG00000038736.10	Nudcd1	protein_coding	5.47097	5.71037	5.23156	-0.126345	0.156505	decreased
ENSMUSG00000032458.6	Copb2	protein_coding	45.7392	46.9661	44.5122	-0.0774205	0.156629	decreased
ENSMUSG00000062981.5	Mrpl42	protein_coding	77.518	80.0501	74.9859	-0.0942851	0.156662	decreased
ENSMUSG00000026150.14	Mff	protein_coding	91.2864	93.641	88.9319	-0.0744393	0.156697	decreased
ENSMUSG00000078490.9	Cfap74	protein_coding	5.07094	5.30889	4.833	-0.135492	0.156765	decreased
ENSMUSG00000090258.7	Churc1	protein_coding	53.2225	56.3974	50.0476	-0.172327	0.156934	decreased
ENSMUSG00000029462.18	Vps29	protein_coding	80.691	82.8964	78.4855	-0.0788821	0.157381	decreased
ENSMUSG00000059772.12	Slx1b	protein_coding	4.44231	4.63117	4.25345	-0.122743	0.157537	decreased
ENSMUSG00000036353.13	P2ry12	protein_coding	16.5367	17.0495	16.0239	-0.0895027	0.15759	decreased
ENSMUSG00000035790.15	Cep19	protein_coding	31.2668	32.0249	30.5087	-0.0699734	0.157721	decreased
ENSMUSG00000086290.8	Snhg12	lincRNA	34.7278	35.7539	33.7016	-0.0852808	0.158214	decreased
ENSMUSG00000020009.12	Ifngr1	protein_coding	8.19269	8.43609	7.94929	-0.0857482	0.15859	decreased
ENSMUSG00000026088.15	Mitd1	protein_coding	4.86579	5.11363	4.61794	-0.147097	0.158792	decreased
ENSMUSG00000024083.15	Pja2	protein_coding	184.879	188.992	180.766	-0.0642044	0.158834	decreased
ENSMUSG00000025935.10	Tram1	protein_coding	8.90065	9.12782	8.67348	-0.0736594	0.158946	decreased
ENSMUSG00000115987.1	Vps28	protein_coding	103.788	105.71	101.865	-0.0534457	0.159298	decreased
ENSMUSG00000031197.11	Vbp1	protein_coding	37.3146	38.5147	36.1146	-0.0928284	0.159335	decreased
ENSMUSG00000004319.15	Clcn3	protein_coding	41.3743	42.3678	40.3809	-0.069294	0.159519	decreased
ENSMUSG00000060733.13	Ipmk	protein_coding	8.57139	8.96755	8.17522	-0.133456	0.159524	decreased
ENSMUSG00000028140.13	Mrpl9	protein_coding	23.7467	24.2188	23.2746	-0.0573679	0.159797	decreased
ENSMUSG00000104548.1	RP24-511F2.4	TEC	12.6759	13.1233	12.2286	-0.101864	0.160151	decreased
ENSMUSG00000070822.5	Zscan18	protein_coding	9.63212	10.0348	9.22949	-0.120682	0.16035	decreased
ENSMUSG00000079658.9	Eloc	protein_coding	78.1156	80.8407	75.3904	-0.100702	0.16041	decreased
ENSMUSG00000026277.13	Stk25	protein_coding	53.8757	54.9659	52.7855	-0.0583952	0.160752	decreased
ENSMUSG00000042770.8	Hebp1	protein_coding	23.147	24.0534	22.2406	-0.113045	0.161002	decreased
ENSMUSG00000026035.15	Ppil3	protein_coding	17.4849	18.2043	16.7656	-0.118774	0.161338	decreased
ENSMUSG00000019894.14	Slc6a15	protein_coding	22.9114	23.6334	22.1893	-0.0909599	0.162326	decreased
ENSMUSG00000024566.9	Atp9b	protein_coding	16.2401	16.5076	15.9726	-0.0475313	0.162419	decreased
ENSMUSG00000063047.9	Zfp780b	protein_coding	4.6181	4.80784	4.42836	-0.118616	0.162479	decreased
ENSMUSG00000039579.15	Grin3a	protein_coding	7.66055	8.1947	7.1264	-0.201519	0.163162	decreased
ENSMUSG00000042312.9	S100a13	protein_coding	22.5852	23.4163	21.7541	-0.106221	0.163255	decreased
ENSMUSG00000026687.14	Aldh9a1	protein_coding	12.0844	12.3925	11.7764	-0.0735728	0.16327	decreased
ENSMUSG00000057649.6	Brd9	protein_coding	22.8765	23.7003	22.0527	-0.103947	0.163327	decreased
ENSMUSG00000015291.10	Gdi1	protein_coding	248.425	255.023	241.828	-0.0766471	0.163435	decreased
ENSMUSG00000020263.14	Appl2	protein_coding	28.2413	29.081	27.4016	-0.085816	0.163596	decreased
ENSMUSG00000031930.11	Wwp2	protein_coding	12.973	13.2704	12.6756	-0.0661522	0.163726	decreased
ENSMUSG00000032652.13	Crebl2	protein_coding	16.7654	17.4723	16.0585	-0.121731	0.163874	decreased
ENSMUSG00000032468.11	Armc8	protein_coding	33.8889	34.736	33.0418	-0.07214	0.163913	decreased
ENSMUSG00000028300.14	RP23-307M2.1	protein_coding	10.7426	11.1308	10.3544	-0.104311	0.164348	decreased
ENSMUSG00000031320.9	Rps4x	protein_coding	303.349	312.889	293.81	-0.0907707	0.16452	decreased
ENSMUSG00000020152.7	Actr2	protein_coding	97.6398	99.8811	95.3984	-0.0662461	0.164663	decreased
ENSMUSG00000031532.6	Saraf	protein_coding	103.755	105.431	102.08	-0.046599	0.164686	decreased
ENSMUSG00000033684.14	Qsox1	protein_coding	8.01019	8.27883	7.74155	-0.0968038	0.164732	decreased
ENSMUSG00000037134.17	Prmt9	protein_coding	8.18855	8.41519	7.96191	-0.0798819	0.164733	decreased
ENSMUSG00000019146.2	Cacng2	protein_coding	8.52529	8.70926	8.34131	-0.0622759	0.164759	decreased
ENSMUSG00000027890.17	Gstm4	protein_coding	6.38771	6.68716	6.08826	-0.135363	0.16486	decreased
ENSMUSG00000047250.13	Ptgs1	protein_coding	5.45874	5.65778	5.2597	-0.105255	0.16496	decreased
ENSMUSG00000036678.8	Aaas	protein_coding	6.78673	7.04324	6.53021	-0.109111	0.165	decreased
ENSMUSG00000030616.15	Sytl2	protein_coding	6.95099	7.58709	6.31489	-0.264789	0.165124	decreased
ENSMUSG00000042305.12	Tmem183a	protein_coding	20.1055	20.4198	19.7913	-0.0451012	0.165129	decreased
ENSMUSG00000028969.10	Cdk5	protein_coding	72.5677	73.9079	71.2274	-0.0532953	0.165189	decreased
ENSMUSG00000105339.1	RP24-565B3.2	antisense	15.6762	16.4392	14.9131	-0.140566	0.165488	decreased
ENSMUSG00000029752.12	Asns	protein_coding	53.0987	54.2816	51.9158	-0.0642901	0.165677	decreased
ENSMUSG00000030868.6	Dctn5	protein_coding	46.5171	47.5601	45.474	-0.0647093	0.165806	decreased
ENSMUSG00000023027.13	Atf1	protein_coding	4.57232	4.80578	4.33886	-0.147455	0.165938	decreased
ENSMUSG00000037262.7	Kin	protein_coding	6.59198	7.019	6.16496	-0.187175	0.165951	decreased
ENSMUSG00000074754.4	RP23-70J9.6	protein_coding	28.4488	30.0728	26.8248	-0.164888	0.166349	decreased
ENSMUSG00000027162.7	Lin7c	protein_coding	27.5851	28.4286	26.7417	-0.0882528	0.166553	decreased
ENSMUSG00000093734.1	Gm25082	misc_RNA	7.2439	8.14152	6.34628	-0.359388	0.166576	decreased
ENSMUSG00000026577.13	Blzf1	protein_coding	10.884	11.4057	10.3624	-0.138401	0.166592	decreased
ENSMUSG00000039901.9	9130011E15Rik	protein_coding	9.29603	9.49851	9.09355	-0.0628576	0.167205	decreased
ENSMUSG00000042396.10	Rbm7	protein_coding	17.8596	18.3224	17.3967	-0.0747988	0.16727	decreased
ENSMUSG00000042055.13	Wdr11	protein_coding	17.3895	17.8712	16.9077	-0.0799589	0.167315	decreased
ENSMUSG00000033569.17	Adgrb3	protein_coding	47.9266	49.0624	46.7908	-0.0683929	0.167408	decreased
ENSMUSG00000089810.1	RP23-3F1.4	antisense	9.49166	9.81157	9.17176	-0.0972844	0.167504	decreased
ENSMUSG00000020078.16	Vps26a	protein_coding	20.7105	21.3339	20.0871	-0.086875	0.167713	decreased
ENSMUSG00000023186.14	Vwa5a	protein_coding	4.99572	5.27142	4.72002	-0.159398	0.167759	decreased
ENSMUSG00000032417.10	Rwdd2a	protein_coding	12.6841	13.3999	11.9682	-0.163021	0.167977	decreased
ENSMUSG00000019888.16	Mgat4c	protein_coding	4.99834	5.20466	4.79203	-0.119166	0.168087	decreased
ENSMUSG00000021772.15	Nkiras1	protein_coding	18.3733	18.9761	17.7704	-0.0947072	0.16819	decreased
ENSMUSG00000041645.14	Ddx24	protein_coding	61.4989	62.8528	60.1449	-0.0635354	0.168253	decreased
ENSMUSG00000021764.7	Ndufs4	protein_coding	43.0063	44.234	41.7786	-0.0823921	0.168301	decreased
ENSMUSG00000030654.9	Arl6ip1	protein_coding	121.649	124.877	118.422	-0.0765608	0.168353	decreased
ENSMUSG00000022339.9	Ebag9	protein_coding	18.4875	18.9964	17.9787	-0.0794413	0.168476	decreased
ENSMUSG00000071267.11	Zfp942	protein_coding	7.16814	7.51156	6.82472	-0.138342	0.168616	decreased
ENSMUSG00000020268.13	Lyrm7	protein_coding	6.98567	7.26861	6.70272	-0.116931	0.168778	decreased
ENSMUSG00000026434.12	Nucks1	protein_coding	36.3961	37.2995	35.4927	-0.0716359	0.16916	decreased
ENSMUSG00000098374.1	RP24-271E12.5	protein_coding	5.22068	5.45188	4.98949	-0.127861	0.169188	decreased
ENSMUSG00000028567.8	Txndc12	protein_coding	20.3252	20.649	20.0014	-0.0459721	0.16925	decreased
ENSMUSG00000030556.13	Lrrc28	protein_coding	7.1283	7.26245	6.99414	-0.0543083	0.169289	decreased
ENSMUSG00000021728.8	Emb	protein_coding	6.55467	6.78884	6.3205	-0.103126	0.169394	decreased
ENSMUSG00000024735.13	Prpf19	protein_coding	99.9269	101.305	98.5493	-0.0397807	0.169396	decreased
ENSMUSG00000022789.15	Dnm1l	protein_coding	90.0545	92.3272	87.7818	-0.0728342	0.169456	decreased
ENSMUSG00000028530.14	Jak1	protein_coding	40.3648	41.3108	39.4188	-0.0676351	0.169465	decreased
ENSMUSG00000015247.10	Nipsnap3b	protein_coding	6.87768	7.22393	6.53142	-0.145389	0.170183	decreased
ENSMUSG00000032307.16	Ube2q2	protein_coding	21.7228	22.2786	21.167	-0.0738395	0.170189	decreased
ENSMUSG00000021458.17	AC130827.2	protein_coding	4.92881	5.11671	4.7409	-0.110057	0.1702	decreased
ENSMUSG00000021218.10	Gdi2	protein_coding	119.96	122.993	116.928	-0.0729498	0.17065	decreased
ENSMUSG00000050447.15	Lypd6	protein_coding	6.39574	6.73284	6.05863	-0.152224	0.170855	decreased
ENSMUSG00000039630.10	Hnrnpu	protein_coding	68.7713	70.7405	66.8021	-0.082643	0.171312	decreased
ENSMUSG00000056629.15	Fkbp2	protein_coding	117.902	123.376	112.428	-0.134069	0.171323	decreased
ENSMUSG00000068749.9	Psma5	protein_coding	41.7775	43.2047	40.3502	-0.0986135	0.171348	decreased
ENSMUSG00000020982.9	Nemf	protein_coding	22.3654	22.9513	21.7794	-0.0756138	0.171388	decreased
ENSMUSG00000025421.14	Hdhd2	protein_coding	49.3307	50.6963	47.9651	-0.0798964	0.171393	decreased
ENSMUSG00000054766.13	Set	protein_coding	44.959	45.7541	44.1638	-0.0510372	0.171536	decreased
ENSMUSG00000000346.9	Dazap2	protein_coding	51.6826	52.8189	50.5464	-0.0634459	0.171562	decreased
ENSMUSG00000025878.16	Uimc1	protein_coding	8.68634	9.02587	8.34682	-0.11284	0.171619	decreased
ENSMUSG00000032114.9	Slc37a4	protein_coding	9.13585	9.53355	8.73815	-0.125686	0.171933	decreased
ENSMUSG00000002845.14	Tmem39a	protein_coding	4.38484	4.60222	4.16745	-0.143166	0.172079	decreased
ENSMUSG00000032449.13	Slc25a36	protein_coding	11.0155	11.4111	10.62	-0.103659	0.172336	decreased
ENSMUSG00000051355.18	Commd1	protein_coding	7.58189	7.86275	7.30102	-0.106935	0.172365	decreased
ENSMUSG00000032263.14	Bckdhb	protein_coding	19.5866	20.0949	19.0783	-0.0749017	0.172947	decreased
ENSMUSG00000071302.10	RP24-122D14.1	protein_coding	13.3446	14.1459	12.5434	-0.173448	0.173309	decreased
ENSMUSG00000039048.15	Foxred1	protein_coding	12.7671	13.037	12.4972	-0.0610053	0.173957	decreased
ENSMUSG00000055963.12	Triqk	protein_coding	18.6599	19.4395	17.8803	-0.12062	0.174043	decreased
ENSMUSG00000028772.19	Zcchc17	protein_coding	23.1496	23.5107	22.7885	-0.0450105	0.174657	decreased
ENSMUSG00000005763.15	Cd247	protein_coding	6.29127	6.52431	6.05824	-0.106927	0.175061	decreased
ENSMUSG00000038206.13	Fbxo8	protein_coding	5.98503	6.17941	5.79064	-0.0937463	0.175325	decreased
ENSMUSG00000022044.14	Stmn4	protein_coding	110.688	113.604	107.772	-0.0760292	0.175338	decreased
ENSMUSG00000028081.6	Rps3a1	protein_coding	253.559	260.453	246.665	-0.0784682	0.175699	decreased
ENSMUSG00000019785.14	Clvs2	protein_coding	12.9091	13.3383	12.48	-0.0959569	0.175958	decreased
ENSMUSG00000036241.3	Ube2r2	protein_coding	24.6375	25.105	24.17	-0.0547552	0.176117	decreased
ENSMUSG00000022370.13	Mrpl13	protein_coding	24.8674	25.5533	24.1814	-0.0796108	0.176432	decreased
ENSMUSG00000059975.15	Zfp74	protein_coding	5.37843	5.63465	5.1222	-0.137563	0.17659	decreased
ENSMUSG00000038215.15	Cep44	protein_coding	5.07299	5.30498	4.841	-0.132044	0.177003	decreased
ENSMUSG00000001962.8	Fam50a	protein_coding	19.8068	20.4466	19.167	-0.0932402	0.177152	decreased
ENSMUSG00000074093.4	Svip	protein_coding	19.0912	19.5548	18.6276	-0.0700808	0.177159	decreased
ENSMUSG00000037958.13	Nsrp1	protein_coding	7.11643	7.4083	6.82456	-0.118408	0.177253	decreased
ENSMUSG00000089665.2	Fcor	protein_coding	11.376	12.0306	10.7213	-0.166226	0.17726	decreased
ENSMUSG00000019810.15	Fuca2	protein_coding	16.4429	16.9121	15.9737	-0.0823514	0.177536	decreased
ENSMUSG00000024404.6	Riok3	protein_coding	20.5297	21.0487	20.0108	-0.072957	0.177639	decreased
ENSMUSG00000042302.14	Ehbp1	protein_coding	15.2572	15.6653	14.849	-0.0772145	0.177906	decreased
ENSMUSG00000031221.7	Igbp1	protein_coding	20.0517	20.755	19.3485	-0.101235	0.178172	decreased
ENSMUSG00000059820.14	RP23-47M24.3	protein_coding	6.18418	6.35474	6.01363	-0.0795974	0.17839	decreased
ENSMUSG00000005161.15	Prdx2	protein_coding	138.667	141.63	135.703	-0.0616673	0.178553	decreased
ENSMUSG00000031701.6	Dnaja2	protein_coding	74.7767	76.3099	73.2435	-0.0591708	0.178672	decreased
ENSMUSG00000031517.8	Gpm6a	protein_coding	407.345	419.829	394.86	-0.0884635	0.178715	decreased
ENSMUSG00000113555.1	RP23-460A13.2	processed_pseudogene	6.73791	7.15484	6.32097	-0.178773	0.178922	decreased
ENSMUSG00000031402.12	Mpp1	protein_coding	26.9802	27.7496	26.2108	-0.0823002	0.178958	decreased
ENSMUSG00000021589.13	Rhobtb3	protein_coding	6.13858	6.35546	5.9217	-0.101986	0.179109	decreased
ENSMUSG00000047879.16	Usp14	protein_coding	72.3279	74.3761	70.2797	-0.0817324	0.179269	decreased
ENSMUSG00000006599.13	Gtf2h1	protein_coding	19.7875	20.3544	19.2207	-0.0826774	0.179315	decreased
ENSMUSG00000023460.12	Rab12	protein_coding	43.0392	44.1587	41.9197	-0.0750665	0.179495	decreased
ENSMUSG00000031347.12	Cetn2	protein_coding	36.9395	38.279	35.6	-0.104676	0.179574	decreased
ENSMUSG00000035133.9	Arhgap5	protein_coding	34.1415	35.1099	33.1731	-0.081864	0.179671	decreased
ENSMUSG00000028668.5	Eloa	protein_coding	8.3868	8.54528	8.22832	-0.0545284	0.179934	decreased
ENSMUSG00000037808.13	Fam76b	protein_coding	7.55679	7.91023	7.20335	-0.135051	0.180027	decreased
ENSMUSG00000004035.12	Gstm7	protein_coding	17.7889	18.3565	17.2214	-0.092094	0.180164	decreased
ENSMUSG00000011306.7	Sugp1	protein_coding	18.621	19.0306	18.2115	-0.0634726	0.180325	decreased
ENSMUSG00000031728.10	Zfp821	protein_coding	14.2602	14.5188	14.0015	-0.0523357	0.180377	decreased
ENSMUSG00000021012.16	Zc3h14	protein_coding	32.5053	33.1411	31.8696	-0.0564399	0.18047	decreased
ENSMUSG00000005625.15	Psmd4	protein_coding	71.9022	73.4638	70.3406	-0.0626759	0.180644	decreased
ENSMUSG00000010025.19	Aldh3a2	protein_coding	17.6304	17.9862	17.2747	-0.0582312	0.181153	decreased
ENSMUSG00000015932.8	Dstn	protein_coding	56.1849	58.2637	54.1062	-0.106804	0.181252	decreased
ENSMUSG00000040584.8	Abcb1a	protein_coding	8.62261	8.9663	8.27893	-0.115068	0.181367	decreased
ENSMUSG00000017677.11	Wsb1	protein_coding	37.0835	38.7231	35.4439	-0.12766	0.181408	decreased
ENSMUSG00000024991.7	Eif3a	protein_coding	56.9803	58.5422	55.4185	-0.0791106	0.181545	decreased
ENSMUSG00000032469.12	Dbr1	protein_coding	5.97197	6.15156	5.79239	-0.086792	0.181938	decreased
ENSMUSG00000037722.8	Gnpnat1	protein_coding	6.69848	6.95998	6.43698	-0.112698	0.181981	decreased
ENSMUSG00000032902.1	Slc16a1	protein_coding	6.10645	6.34621	5.86669	-0.113349	0.182693	decreased
ENSMUSG00000023572.16	Ccndbp1	protein_coding	42.2244	43.1888	41.26	-0.0659128	0.182872	decreased
ENSMUSG00000050188.8	Lsm10	protein_coding	5.75399	6.02973	5.47825	-0.138377	0.183254	decreased
ENSMUSG00000025616.14	Usp16	protein_coding	11.1714	11.4665	10.8762	-0.0762592	0.183465	decreased
ENSMUSG00000027676.11	Ccdc39	protein_coding	8.98961	9.26971	8.7095	-0.0899348	0.183494	decreased
ENSMUSG00000041303.7	Gtf3c3	protein_coding	11.6277	11.8539	11.4014	-0.0561445	0.183523	decreased
ENSMUSG00000060904.14	Arl1	protein_coding	47.2993	48.822	45.7766	-0.0929227	0.183806	decreased
ENSMUSG00000037475.15	Thoc2	protein_coding	13.141	13.555	12.7271	-0.0909177	0.183842	decreased
ENSMUSG00000102252.5	Snrpn	protein_coding	391.132	403.995	378.269	-0.094923	0.184266	decreased
ENSMUSG00000024750.10	Zfand5	protein_coding	47.1165	48.6172	45.6159	-0.0919301	0.18434	decreased
ENSMUSG00000027893.14	Ahcyl1	protein_coding	120.826	124.159	117.493	-0.07962	0.184531	decreased
ENSMUSG00000021816.11	Ppp3cb	protein_coding	110.419	113.606	107.231	-0.0833071	0.184734	decreased
ENSMUSG00000021500.17	Ddx46	protein_coding	19.754	20.2429	19.2652	-0.0714213	0.184747	decreased
ENSMUSG00000006392.16	Med8	protein_coding	18.9522	19.4387	18.4657	-0.0740864	0.184967	decreased
ENSMUSG00000024070.15	Prkd3	protein_coding	5.83521	6.01589	5.65453	-0.0893707	0.185033	decreased
ENSMUSG00000006289.14	Osgep	protein_coding	21.745	22.1797	21.3104	-0.0576789	0.185035	decreased
ENSMUSG00000030224.10	Strap	protein_coding	54.0824	55.5205	52.6443	-0.0767424	0.185321	decreased
ENSMUSG00000021460.17	Auh	protein_coding	34.6742	35.7639	33.5845	-0.0907071	0.185467	decreased
ENSMUSG00000002455.14	Prpf6	protein_coding	32.8035	33.3687	32.2383	-0.0497242	0.185662	decreased
ENSMUSG00000099083.7	Atf7	protein_coding	6.74882	7.00394	6.4937	-0.109126	0.186267	decreased
ENSMUSG00000030447.15	Cyfip1	protein_coding	28.5961	29.206	27.9862	-0.0615449	0.186488	decreased
ENSMUSG00000031072.14	Oraov1	protein_coding	10.1866	10.4701	9.90319	-0.0803093	0.186676	decreased
ENSMUSG00000016541.10	Atxn10	protein_coding	165.399	169.831	160.968	-0.0773259	0.186912	decreased
ENSMUSG00000032118.16	Fez1	protein_coding	202.482	207.147	197.817	-0.0664837	0.187166	decreased
ENSMUSG00000032328.12	Tmem30a	protein_coding	114.6	117.652	111.547	-0.0768824	0.1873	decreased
ENSMUSG00000041426.12	Hibch	protein_coding	12.9043	13.3089	12.4997	-0.0904962	0.18742	decreased
ENSMUSG00000052906.7	Ubxn8	protein_coding	7.79737	7.96949	7.62525	-0.0637034	0.187649	decreased
ENSMUSG00000028719.8	Cmpk1	protein_coding	22.8749	23.6961	22.0538	-0.103621	0.187706	decreased
ENSMUSG00000034501.7	Pcnx4	protein_coding	10.5282	10.7896	10.2668	-0.0716413	0.187784	decreased
ENSMUSG00000028291.7	Akirin2	protein_coding	41.9084	42.9874	40.8295	-0.0743043	0.188054	decreased
ENSMUSG00000086968.8	AC079042.1	antisense	33.7549	35.3087	32.201	-0.13292	0.18825	decreased
ENSMUSG00000061758.13	Akr1b10	protein_coding	9.20613	9.62081	8.79145	-0.130058	0.188402	decreased
ENSMUSG00000021843.17	Ktn1	protein_coding	42.9871	44.109	41.8653	-0.0753198	0.188618	decreased
ENSMUSG00000022523.9	Fgf12	protein_coding	47.3295	49.4281	45.2308	-0.128025	0.188852	decreased
ENSMUSG00000020464.15	Pnpt1	protein_coding	12.0694	12.5395	11.5993	-0.112446	0.188858	decreased
ENSMUSG00000038733.13	Wdr26	protein_coding	23.8218	24.3776	23.266	-0.0673318	0.188983	decreased
ENSMUSG00000022677.15	Fopnl	protein_coding	23.6546	24.1903	23.1188	-0.0653631	0.18938	decreased
ENSMUSG00000079037.9	Prnp	protein_coding	257.235	262.573	251.897	-0.0598856	0.189494	decreased
ENSMUSG00000021131.14	Erh	protein_coding	15.6055	16.4337	14.7772	-0.153286	0.189622	decreased
ENSMUSG00000036693.12	Nop14	protein_coding	10.3112	10.5506	10.0717	-0.0670091	0.190474	decreased
ENSMUSG00000072640.11	Lyrm9	protein_coding	9.23774	9.52954	8.94593	-0.0911761	0.190528	decreased
ENSMUSG00000057193.8	Slc44a2	protein_coding	12.6575	13.0309	12.2841	-0.0851445	0.190566	decreased
ENSMUSG00000028563.16	Tm2d1	protein_coding	27.6357	28.3917	26.8797	-0.0789513	0.190654	decreased
ENSMUSG00000064037.13	Gpn1	protein_coding	9.93807	10.1218	9.75431	-0.0533577	0.190709	decreased
ENSMUSG00000102627.1	Snurf	protein_coding	312.236	341.119	283.353	-0.267678	0.190815	decreased
ENSMUSG00000025393.12	Atp5b	protein_coding	689.037	705.556	672.519	-0.0691859	0.191717	decreased
ENSMUSG00000024610.14	Cd74	protein_coding	4.5422	7.00032	2.08407	-1.74802	0.192208	decreased
ENSMUSG00000072694.7	RP23-3M10.10	protein_coding	46.2566	46.9528	45.5605	-0.0434282	0.192564	decreased
ENSMUSG00000050608.11	Minos1	protein_coding	24.6875	25.2143	24.1606	-0.0615868	0.192626	decreased
ENSMUSG00000027630.13	Tbl1xr1	protein_coding	11.4749	11.8404	11.1094	-0.0919351	0.192656	decreased
ENSMUSG00000028165.9	Cisd2	protein_coding	16.3088	16.6427	15.9749	-0.0590827	0.193077	decreased
ENSMUSG00000027002.13	Nckap1	protein_coding	179.849	183.929	175.768	-0.0654725	0.193167	decreased
ENSMUSG00000038936.13	Sccpdh	protein_coding	33.8331	35.7893	31.8769	-0.167018	0.193447	decreased
ENSMUSG00000035642.16	Aamdc	protein_coding	29.888	30.7703	29.0058	-0.085198	0.193573	decreased
ENSMUSG00000062234.14	Gak	protein_coding	30.5697	30.9971	30.1424	-0.0403413	0.193722	decreased
ENSMUSG00000061787.15	Rps17	protein_coding	362.067	374.148	349.986	-0.0963106	0.193758	decreased
ENSMUSG00000020430.12	Pes1	protein_coding	18.4272	18.8703	17.9841	-0.0693915	0.193776	decreased
ENSMUSG00000029634.15	Rnf6	protein_coding	23.9369	24.3334	23.5405	-0.047796	0.193803	decreased
ENSMUSG00000039233.12	Tbce	protein_coding	26.5393	27.497	25.5816	-0.10417	0.193827	decreased
ENSMUSG00000050668.9	Gpatch11	protein_coding	9.4836	9.76421	9.20299	-0.0853996	0.193988	decreased
ENSMUSG00000004631.15	Sgce	protein_coding	26.2093	27.0074	25.4112	-0.0878865	0.194001	decreased
ENSMUSG00000028573.18	Fggy	protein_coding	6.64254	7.04826	6.23682	-0.176458	0.194074	decreased
ENSMUSG00000031446.14	Cul4a	protein_coding	26.7457	27.2211	26.2703	-0.0512917	0.194106	decreased
ENSMUSG00000015733.13	Capza2	protein_coding	104.983	107.946	102.02	-0.0814592	0.19441	decreased
ENSMUSG00000027206.13	Cops2	protein_coding	53.5603	55.0257	52.0948	-0.0789676	0.194573	decreased
ENSMUSG00000024352.11	Spata24	protein_coding	4.98966	5.56273	4.41658	-0.332862	0.194736	decreased
ENSMUSG00000007458.14	M6pr	protein_coding	41.9319	42.8163	41.0475	-0.060864	0.194831	decreased
ENSMUSG00000026365.15	Cfh	protein_coding	8.26354	9.41585	7.11123	-0.404992	0.194868	decreased
ENSMUSG00000029821.15	Dfna5	protein_coding	10.6905	10.9977	10.3832	-0.0829524	0.195059	decreased
ENSMUSG00000038240.13	Pdss2	protein_coding	4.85859	5.02339	4.6938	-0.0979055	0.195114	decreased
ENSMUSG00000040331.16	Nsmce4a	protein_coding	24.32	24.9457	23.6943	-0.0742472	0.195578	decreased
ENSMUSG00000004843.6	Chmp2b	protein_coding	28.3552	29.053	27.6573	-0.0710293	0.195705	decreased
ENSMUSG00000078974.10	Sec61g	protein_coding	18.996	19.8545	18.1375	-0.130492	0.196031	decreased
ENSMUSG00000078713.8	Tomm5	protein_coding	22.6403	23.5721	21.7084	-0.11883	0.196353	decreased
ENSMUSG00000044080.9	S100a1	protein_coding	74.1077	75.7935	72.4219	-0.0656478	0.196482	decreased
ENSMUSG00000029397.15	Rchy1	protein_coding	19.1603	19.7242	18.5965	-0.0849357	0.19662	decreased
ENSMUSG00000054226.13	Tprkb	protein_coding	36.489	37.943	35.035	-0.115039	0.196686	decreased
ENSMUSG00000018001.18	Cyth3	protein_coding	8.2243	8.43297	8.01563	-0.0732249	0.197334	decreased
ENSMUSG00000019854.17	Reps1	protein_coding	16.694	17.0286	16.3593	-0.0578501	0.197904	decreased
ENSMUSG00000022816.11	Fstl1	protein_coding	9.5108	9.97638	9.04522	-0.141361	0.197935	decreased
ENSMUSG00000054942.13	Fam73a	protein_coding	28.0188	28.5005	27.5371	-0.0496115	0.197935	decreased
ENSMUSG00000030138.8	Bms1	protein_coding	11.7792	12.0544	11.5039	-0.0674387	0.197968	decreased
ENSMUSG00000053110.13	Yap1	protein_coding	5.75848	5.91628	5.60067	-0.0790909	0.198048	decreased
ENSMUSG00000020910.16	Adprm	protein_coding	9.73619	10.0447	9.42764	-0.0914723	0.198284	decreased
ENSMUSG00000067995.4	Gtf2f2	protein_coding	8.42621	8.62244	8.22998	-0.0672084	0.198526	decreased
ENSMUSG00000071253.8	Slc25a16	protein_coding	15.6992	16.2907	15.1078	-0.108754	0.19856	decreased
ENSMUSG00000029250.5	Polr2b	protein_coding	25.7485	26.4015	25.0955	-0.0731893	0.198588	decreased
ENSMUSG00000009535.13	Rnmt	protein_coding	21.8487	22.5645	21.1329	-0.0945607	0.198614	decreased
ENSMUSG00000000197.8	Nalcn	protein_coding	33.2921	34.2379	32.3464	-0.0819869	0.198697	decreased
ENSMUSG00000021109.13	Hif1a	protein_coding	28.4838	29.2832	27.6844	-0.081005	0.199441	decreased
ENSMUSG00000022151.16	Ttc33	protein_coding	29.4777	30.1787	28.7767	-0.0686344	0.199492	decreased
ENSMUSG00000086158.2	Ccpg1os	protein_coding	6.32037	6.61245	6.0283	-0.133434	0.199512	decreased
ENSMUSG00000039182.6	RP23-5A19.7	protein_coding	8.06853	8.42765	7.70941	-0.128509	0.1997	decreased
ENSMUSG00000036282.15	Naa30	protein_coding	11.4772	11.726	11.2283	-0.0625671	0.199958	decreased
ENSMUSG00000021767.18	Kat6b	protein_coding	12.4213	12.7325	12.1102	-0.0722893	0.199985	decreased
ENSMUSG00000021832.8	Psmc6	protein_coding	43.2184	44.4422	41.9945	-0.0817304	0.199996	decreased
ENSMUSG00000051934.5	Spats2	protein_coding	10.2893	10.5188	10.0598	-0.0643759	0.200252	decreased
ENSMUSG00000030750.13	Nsmce1	protein_coding	14.7077	15.108	14.3074	-0.0785511	0.200416	decreased
ENSMUSG00000020151.16	Ptprr	protein_coding	10.0326	10.3025	9.76272	-0.0776445	0.200448	decreased
ENSMUSG00000038717.8	Atp5l	protein_coding	24.0697	25.9309	22.2085	-0.22356	0.200934	decreased
ENSMUSG00000006736.9	Tspan31	protein_coding	35.4852	36.0964	34.874	-0.0497024	0.200941	decreased
ENSMUSG00000025474.9	Tubgcp2	protein_coding	13.6863	14.1381	13.2344	-0.0952952	0.201229	decreased
ENSMUSG00000031438.11	Rnf128	protein_coding	7.18706	7.48877	6.88536	-0.121196	0.201313	decreased
ENSMUSG00000013539.13	Tango2	protein_coding	29.9855	31.3373	28.6337	-0.130167	0.201562	decreased
ENSMUSG00000038612.16	Mcl1	protein_coding	16.4839	17.1557	15.8121	-0.117663	0.201605	decreased
ENSMUSG00000078427.3	Sarnp	protein_coding	28.0221	29.0049	27.0393	-0.101239	0.201605	decreased
ENSMUSG00000034789.8	Rab24	protein_coding	38.6696	39.43	37.9093	-0.0567426	0.201927	decreased
ENSMUSG00000074872.2	Ctxn2	protein_coding	8.47274	8.84201	8.10348	-0.125834	0.202039	decreased
ENSMUSG00000027800.14	Tm4sf1	protein_coding	6.79696	7.37109	6.22284	-0.244304	0.202355	decreased
ENSMUSG00000007815.13	Rhoa	protein_coding	51.9774	53.3748	50.5799	-0.0775927	0.202462	decreased
ENSMUSG00000046020.13	Pofut1	protein_coding	5.69934	5.83312	5.56557	-0.0677387	0.202749	decreased
ENSMUSG00000030884.12	Uqcrc2	protein_coding	160.798	164.766	156.831	-0.0712123	0.202963	decreased
ENSMUSG00000021377.15	Dek	protein_coding	35.0969	36.0535	34.1403	-0.0786642	0.203163	decreased
ENSMUSG00000108350.1	RP24-174G2.1	TEC	5.14719	5.34565	4.94873	-0.111308	0.203345	decreased
ENSMUSG00000024841.7	Eif1ad	protein_coding	8.41074	8.58621	8.23528	-0.0602043	0.203393	decreased
ENSMUSG00000022771.16	Ppil2	protein_coding	32.3976	32.9963	31.799	-0.0533229	0.20342	decreased
ENSMUSG00000038578.15	Susd1	protein_coding	4.26566	4.41932	4.112	-0.103985	0.203447	decreased
ENSMUSG00000040370.13	Etfrf1	protein_coding	18.3495	18.9727	17.7262	-0.0980416	0.203718	decreased
ENSMUSG00000032803.15	Cdv3	protein_coding	11.8817	12.2289	11.5346	-0.0843269	0.203833	decreased
ENSMUSG00000102869.2	RP24-114E18.8	lincRNA	131.157	134.753	127.561	-0.0791265	0.204233	decreased
ENSMUSG00000023921.8	Mut	protein_coding	15.9308	16.3532	15.5084	-0.0765262	0.204321	decreased
ENSMUSG00000026766.16	Mmadhc	protein_coding	30.2523	30.9383	29.5663	-0.0654409	0.204374	decreased
ENSMUSG00000031703.8	Itfg1	protein_coding	109.681	112.351	107.01	-0.070264	0.204404	decreased
ENSMUSG00000002068.16	Ccne1	protein_coding	5.72355	6.1863	5.2608	-0.233795	0.204707	decreased
ENSMUSG00000005371.14	Fbxo11	protein_coding	43.0091	43.9598	42.0584	-0.0637909	0.204794	decreased
ENSMUSG00000028710.16	Atpaf1	protein_coding	10.475	10.8824	10.0677	-0.112257	0.204818	decreased
ENSMUSG00000032342.13	Mto1	protein_coding	10.3628	10.6071	10.1185	-0.0680354	0.205043	decreased
ENSMUSG00000030057.15	Cnbp	protein_coding	176.28	179.676	172.885	-0.0555891	0.205256	decreased
ENSMUSG00000020436.17	Gabrg2	protein_coding	78.6592	81.7866	75.5318	-0.114781	0.205463	decreased
ENSMUSG00000029833.17	Trim24	protein_coding	11.7942	12.0902	11.4982	-0.072436	0.205617	decreased
ENSMUSG00000052419.7	RP23-440D19.2	protein_coding	16.8818	17.6056	16.1579	-0.123794	0.205665	decreased
ENSMUSG00000066233.6	Tmem42	protein_coding	5.98196	6.22595	5.73797	-0.117754	0.205972	decreased
ENSMUSG00000036646.13	Man1b1	protein_coding	22.8679	23.3739	22.3618	-0.0638652	0.20664	decreased
ENSMUSG00000028173.10	Wls	protein_coding	15.2264	16.0021	14.4507	-0.147127	0.206695	decreased
ENSMUSG00000019877.10	Serinc1	protein_coding	339.154	348.602	329.706	-0.0804007	0.206818	decreased
ENSMUSG00000028191.11	Bcl10	protein_coding	4.77532	4.87357	4.67706	-0.0593775	0.206914	decreased
ENSMUSG00000025103.8	Btbd1	protein_coding	36.0724	37.0434	35.1014	-0.0776866	0.206959	decreased
ENSMUSG00000025781.14	Atp5c1	protein_coding	194.607	198.106	191.107	-0.0518858	0.207252	decreased
ENSMUSG00000021973.9	Micu2	protein_coding	13.2401	13.6675	12.8127	-0.0931712	0.207765	decreased
ENSMUSG00000031134.16	Rbmx	protein_coding	28.7181	29.4483	27.9878	-0.0733846	0.20783	decreased
ENSMUSG00000067369.12	Trmt2b	protein_coding	5.58986	5.89732	5.2824	-0.158866	0.207946	decreased
ENSMUSG00000045594.10	Glb1	protein_coding	8.09302	8.41985	7.76619	-0.116589	0.208062	decreased
ENSMUSG00000020458.16	Rtn4	protein_coding	290.747	302.329	279.164	-0.115005	0.208077	decreased
ENSMUSG00000010110.17	Stx5a	protein_coding	30.8914	31.9004	29.8824	-0.0942793	0.208835	decreased
ENSMUSG00000052253.6	Zfp622	protein_coding	10.3944	10.6389	10.1499	-0.0678793	0.208914	decreased
ENSMUSG00000046330.10	Rpl37a	protein_coding	233.397	244.797	221.997	-0.141046	0.209077	decreased
ENSMUSG00000052833.9	Sae1	protein_coding	56.2836	57.2213	55.3459	-0.0480776	0.209095	decreased
ENSMUSG00000036840.5	Siah1a	protein_coding	9.44841	9.83995	9.05687	-0.11964	0.209177	decreased
ENSMUSG00000039725.6	Trp53rka	protein_coding	4.82745	5.00148	4.65342	-0.104063	0.20966	decreased
ENSMUSG00000020224.15	Llph	protein_coding	5.49442	5.80149	5.18736	-0.161421	0.209712	decreased
ENSMUSG00000085241.7	Snhg3	processed_transcript	4.32405	4.54594	4.10217	-0.148191	0.209772	decreased
ENSMUSG00000039717.16	Ralyl	protein_coding	118.788	123.964	113.613	-0.125793	0.209924	decreased
ENSMUSG00000031578.5	Mak16	protein_coding	18.3593	18.8643	17.8544	-0.0793803	0.210153	decreased
ENSMUSG00000026000.16	Lancl1	protein_coding	100.874	102.204	99.5435	-0.0380489	0.210434	decreased
ENSMUSG00000032423.12	Syncrip	protein_coding	21.9139	22.3924	21.4355	-0.0630039	0.210517	decreased
ENSMUSG00000111374.1	RP23-433H22.3	processed_pseudogene	4.62679	4.93984	4.31375	-0.195522	0.210756	decreased
ENSMUSG00000092395.1	RP23-24A13.20	antisense	37.8009	39.0903	36.5115	-0.0984584	0.210816	decreased
ENSMUSG00000024608.10	Rps14	protein_coding	502.644	524.844	480.444	-0.12752	0.210921	decreased
ENSMUSG00000001366.14	Fbxo9	protein_coding	45.32	46.9328	43.7071	-0.102729	0.210951	decreased
ENSMUSG00000002731.6	Prkra	protein_coding	7.46078	7.69146	7.23009	-0.0892445	0.210966	decreased
ENSMUSG00000020328.10	Nudcd2	protein_coding	8.30452	8.63676	7.97228	-0.115496	0.210993	decreased
ENSMUSG00000028886.15	Eya3	protein_coding	7.98579	8.14057	7.83101	-0.0559318	0.211143	decreased
ENSMUSG00000032231.14	Anxa2	protein_coding	6.61656	7.68357	5.54954	-0.469409	0.21127	decreased
ENSMUSG00000031357.3	Syap1	protein_coding	15.0737	15.5728	14.5747	-0.0955606	0.211456	decreased
ENSMUSG00000034083.16	Ccdc174	protein_coding	13.9967	14.4987	13.4948	-0.10352	0.211697	decreased
ENSMUSG00000001833.17	Sept7	protein_coding	149.725	154.402	145.048	-0.0901577	0.211782	decreased
ENSMUSG00000042446.16	Zmym4	protein_coding	12.9973	13.3258	12.6689	-0.072931	0.212471	decreased
ENSMUSG00000025287.15	Acot9	protein_coding	10.9728	11.3537	10.5919	-0.100195	0.212502	decreased
ENSMUSG00000075229.10	Ccdc58	protein_coding	6.36811	6.56976	6.16647	-0.0913966	0.212694	decreased
ENSMUSG00000029291.11	Rufy3	protein_coding	98.4936	101.316	95.6716	-0.0826944	0.212703	decreased
ENSMUSG00000033953.10	Ppp3r1	protein_coding	288.769	296.638	280.899	-0.0786502	0.212876	decreased
ENSMUSG00000026111.15	Unc50	protein_coding	29.8035	30.6469	28.96	-0.0816763	0.213319	decreased
ENSMUSG00000029993.16	Nfu1	protein_coding	37.4937	38.6157	36.3718	-0.0863691	0.21332	decreased
ENSMUSG00000028416.12	Bag1	protein_coding	97.0299	99.6232	94.4366	-0.0771342	0.213331	decreased
ENSMUSG00000028443.6	Nudt2	protein_coding	17.4909	18.2159	16.7659	-0.119674	0.213582	decreased
ENSMUSG00000028218.19	Fam92a	protein_coding	32.8005	33.6883	31.9127	-0.0781198	0.213756	decreased
ENSMUSG00000029276.13	Glmn	protein_coding	8.21361	8.44247	7.98475	-0.0804182	0.213813	decreased
ENSMUSG00000014771.12	Pdcd2	protein_coding	10.1562	10.3521	9.9602	-0.055682	0.2139	decreased
ENSMUSG00000031634.13	Ufsp2	protein_coding	26.1313	26.9004	25.3621	-0.0849524	0.214065	decreased
ENSMUSG00000073147.3	RP23-443N7.2	lincRNA	4.43492	4.6038	4.26603	-0.109932	0.214319	decreased
ENSMUSG00000029780.14	Nt5c3	protein_coding	23.0237	23.6064	22.4409	-0.0730517	0.214325	decreased
ENSMUSG00000020483.14	Dynll2	protein_coding	286.626	294.898	278.354	-0.0832951	0.214542	decreased
ENSMUSG00000042606.9	Hirip3	protein_coding	12.5517	13.0956	12.0078	-0.125106	0.214871	decreased
ENSMUSG00000062421.13	Arf2	protein_coding	24.2844	24.8195	23.7492	-0.0635951	0.215067	decreased
ENSMUSG00000028653.16	Trit1	protein_coding	7.04564	7.22306	6.86822	-0.0726736	0.215227	decreased
ENSMUSG00000002741.9	Ykt6	protein_coding	32.2098	32.9412	31.4783	-0.0655369	0.215326	decreased
ENSMUSG00000073755.4	RP23-204N19.8	protein_coding	20.7655	21.1962	20.3348	-0.0598537	0.215553	decreased
ENSMUSG00000042354.7	Gnl3	protein_coding	12.9793	13.3398	12.6187	-0.0801716	0.216046	decreased
ENSMUSG00000026670.15	Uap1	protein_coding	18.9191	19.5369	18.3014	-0.0942463	0.216151	decreased
ENSMUSG00000024993.15	Fam45a	protein_coding	16.4139	16.9625	15.8653	-0.0964798	0.216176	decreased
ENSMUSG00000028696.12	Ipp	protein_coding	7.92834	8.25038	7.6063	-0.117267	0.216217	decreased
ENSMUSG00000041096.13	Tspyl2	protein_coding	51.6229	53.1874	50.0584	-0.0874724	0.217193	decreased
ENSMUSG00000098846.1	Gm27905	misc_RNA	8.25364	8.89846	7.60883	-0.225882	0.217223	decreased
ENSMUSG00000031555.15	Adam9	protein_coding	18.3452	18.7386	17.9519	-0.0618714	0.217326	decreased
ENSMUSG00000028788.14	Ptp4a2	protein_coding	42.9464	44.2277	41.6651	-0.0861102	0.217349	decreased
ENSMUSG00000021546.18	Hnrnpk	protein_coding	147.069	149.221	144.917	-0.0422189	0.217483	decreased
ENSMUSG00000018287.12	Spag7	protein_coding	48.031	49.6983	46.3637	-0.100201	0.217529	decreased
ENSMUSG00000030795.18	Fus	protein_coding	165.074	170.059	160.09	-0.0871508	0.217642	decreased
ENSMUSG00000031201.17	Brcc3	protein_coding	14.3179	14.7819	13.8539	-0.0935343	0.217667	decreased
ENSMUSG00000035575.11	Utp6	protein_coding	15.8871	16.3727	15.4014	-0.0882353	0.217805	decreased
ENSMUSG00000030246.11	Ldhb	protein_coding	415.96	423.573	408.347	-0.0528139	0.217846	decreased
ENSMUSG00000022234.15	Cct5	protein_coding	99.3429	100.998	97.6877	-0.0480793	0.217852	decreased
ENSMUSG00000029176.13	Anapc4	protein_coding	19.1937	19.6238	18.7635	-0.0646717	0.217858	decreased
ENSMUSG00000031839.7	Hsbp1	protein_coding	202.49	207.769	197.212	-0.0752378	0.21795	decreased
ENSMUSG00000027427.13	Polr3f	protein_coding	6.85855	6.99635	6.72076	-0.0579781	0.218618	decreased
ENSMUSG00000031021.13	Tmem9b	protein_coding	42.3657	43.3604	41.3709	-0.0677617	0.218636	decreased
ENSMUSG00000025465.13	Echs1	protein_coding	33.0187	33.6604	32.377	-0.0560859	0.218683	decreased
ENSMUSG00000028251.5	Tstd3	protein_coding	7.09644	7.4041	6.78877	-0.125175	0.218998	decreased
ENSMUSG00000029304.14	Spp1	protein_coding	4.87902	6.21432	3.54372	-0.810333	0.219155	decreased
ENSMUSG00000022361.14	Zhx1	protein_coding	20.8617	21.3163	20.407	-0.0628952	0.219573	decreased
ENSMUSG00000050029.7	Rap2c	protein_coding	12.7512	13.07	12.4323	-0.0721659	0.219615	decreased
ENSMUSG00000096145.2	Vkorc1	protein_coding	13.597	13.8902	13.3037	-0.0622363	0.219777	decreased
ENSMUSG00000032418.15	Me1	protein_coding	9.34414	9.77479	8.91349	-0.133075	0.220165	decreased
ENSMUSG00000025613.13	Cct8	protein_coding	108.434	111.088	105.781	-0.0706212	0.220294	decreased
ENSMUSG00000038374.10	Rbm8a	protein_coding	13.8516	14.0888	13.6144	-0.0494101	0.220323	decreased
ENSMUSG00000029221.15	Slc30a9	protein_coding	31.1349	31.7394	30.5305	-0.0560213	0.221006	decreased
ENSMUSG00000037400.17	Atp11b	protein_coding	19.7794	20.9543	18.6044	-0.171605	0.221481	decreased
ENSMUSG00000025873.16	Faf2	protein_coding	18.557	19.0126	18.1014	-0.0708573	0.221618	decreased
ENSMUSG00000022471.14	Xrcc6	protein_coding	10.4829	10.7233	10.2426	-0.0661581	0.221766	decreased
ENSMUSG00000032279.11	Idh3a	protein_coding	93.005	95.2322	90.7779	-0.0691086	0.222042	decreased
ENSMUSG00000074578.13	Zfas1	processed_transcript	44.1201	45.9464	42.2939	-0.119501	0.222192	decreased
ENSMUSG00000066456.14	Hmgn3	protein_coding	46.0094	47.5231	44.4956	-0.0949683	0.222441	decreased
ENSMUSG00000052372.10	Il1rapl1	protein_coding	5.27783	5.51547	5.04018	-0.13001	0.222673	decreased
ENSMUSG00000034543.14	Morc2a	protein_coding	15.3359	15.6891	14.9827	-0.0664712	0.223345	decreased
ENSMUSG00000032330.7	Cox7a2	protein_coding	211.372	217.495	205.248	-0.0836117	0.223449	decreased
ENSMUSG00000014177.10	Tvp23b	protein_coding	19.9277	20.4087	19.4467	-0.0696613	0.223482	decreased
ENSMUSG00000021018.7	Polr2h	protein_coding	13.6089	14.0579	13.16	-0.0952236	0.223586	decreased
ENSMUSG00000056267.14	Cep70	protein_coding	13.4949	14.0512	12.9385	-0.119018	0.22362	decreased
ENSMUSG00000031360.14	Ctps2	protein_coding	29.3939	30.5115	28.2763	-0.10976	0.223674	decreased
ENSMUSG00000027533.10	Fabp5	protein_coding	90.9586	94.5445	87.3728	-0.113809	0.223765	decreased
ENSMUSG00000006740.13	Kif5b	protein_coding	63.5392	65.0092	62.0693	-0.0667652	0.223958	decreased
ENSMUSG00000020873.13	Slc35b1	protein_coding	27.7305	28.3105	27.1505	-0.0603541	0.224011	decreased
ENSMUSG00000024587.9	Nars	protein_coding	80.4646	82.6849	78.2443	-0.0796391	0.224517	decreased
ENSMUSG00000042814.7	Mcts2	protein_coding	6.73799	6.96546	6.51053	-0.0974447	0.224545	decreased
ENSMUSG00000025742.5	Prps2	protein_coding	6.78792	7.02222	6.55362	-0.0996356	0.225571	decreased
ENSMUSG00000060073.9	Psma3	protein_coding	52.122	53.4686	50.7754	-0.0745636	0.225798	decreased
ENSMUSG00000097417.1	Gm26669	lincRNA	4.26023	4.58142	3.93904	-0.217949	0.225823	decreased
ENSMUSG00000021585.9	Cast	protein_coding	4.59302	4.88478	4.30126	-0.183534	0.226059	decreased
ENSMUSG00000032607.12	Amt	protein_coding	10.3788	10.5795	10.178	-0.0558219	0.226124	decreased
ENSMUSG00000043929.16	Klhl15	protein_coding	5.11894	5.29686	4.94102	-0.100328	0.226183	decreased
ENSMUSG00000024104.11	Washc2	protein_coding	30.1893	31.036	29.3427	-0.0809402	0.226329	decreased
ENSMUSG00000097785.1	B230217O12Rik	lincRNA	4.70025	4.93935	4.46115	-0.146907	0.226428	decreased
ENSMUSG00000032425.15	Zfp949	protein_coding	8.0305	8.23026	7.83073	-0.0717897	0.226627	decreased
ENSMUSG00000039831.16	Arhgap29	protein_coding	4.67694	5.03289	4.32099	-0.220026	0.22677	decreased
ENSMUSG00000044155.11	Lsm8	protein_coding	20.504	21.2106	19.7974	-0.099472	0.227094	decreased
ENSMUSG00000024217.9	Snrpc	protein_coding	17.6426	18.5031	16.7821	-0.140848	0.227496	decreased
ENSMUSG00000022375.6	Lrrc6	protein_coding	5.24247	5.44245	5.04249	-0.11012	0.227717	decreased
ENSMUSG00000042208.15	RP23-188K3.6	protein_coding	11.9499	12.3369	11.5629	-0.0934768	0.228053	decreased
ENSMUSG00000041133.11	Smc1a	protein_coding	32.3231	33.1159	31.5304	-0.0707821	0.228074	decreased
ENSMUSG00000022762.17	Ncam2	protein_coding	25.374	26.5021	24.246	-0.128361	0.228132	decreased
ENSMUSG00000023960.13	Enpp5	protein_coding	90.6348	92.4859	88.7837	-0.0589383	0.228163	decreased
ENSMUSG00000022658.10	Tagln3	protein_coding	114.927	117.682	112.172	-0.0691812	0.228489	decreased
ENSMUSG00000060288.13	Ppih	protein_coding	9.6911	10.1141	9.26811	-0.126021	0.228721	decreased
ENSMUSG00000073563.2	Csnk1g3	protein_coding	14.1585	14.4551	13.862	-0.06045	0.22876	decreased
ENSMUSG00000020953.17	Coch	protein_coding	4.24522	4.64991	3.84053	-0.275895	0.228957	decreased
ENSMUSG00000041763.14	Tpp2	protein_coding	17.9167	18.3146	17.5187	-0.0641011	0.228992	decreased
ENSMUSG00000029034.9	Ints11	protein_coding	12.7129	12.9037	12.5221	-0.0433159	0.229028	decreased
ENSMUSG00000026926.14	Pmpca	protein_coding	37.2552	37.8704	36.64	-0.0476505	0.229077	decreased
ENSMUSG00000100147.2	RP24-131B6.1	lincRNA	4.21247	4.38135	4.04359	-0.115736	0.229279	decreased
ENSMUSG00000021814.17	Anxa7	protein_coding	28.2235	28.5564	27.8907	-0.0340292	0.229326	decreased
ENSMUSG00000029062.14	Cdk11b	protein_coding	38.2655	39.0928	37.4382	-0.0623937	0.229385	decreased
ENSMUSG00000029864.7	Gstk1	protein_coding	10.9982	11.3969	10.5995	-0.104648	0.229615	decreased
ENSMUSG00000026003.5	Acadl	protein_coding	21.4969	22.0123	20.9815	-0.0691898	0.229624	decreased
ENSMUSG00000055760.12	Gemin6	protein_coding	4.28995	4.46687	4.11304	-0.11906	0.229721	decreased
ENSMUSG00000045237.5	RP23-403O11.1	protein_coding	7.58486	7.89558	7.27414	-0.118267	0.230013	decreased
ENSMUSG00000028180.18	Zranb2	protein_coding	68.5368	70.5238	66.5498	-0.0836748	0.230059	decreased
ENSMUSG00000022112.14	Gpc5	protein_coding	22.8878	23.4968	22.2788	-0.076794	0.23034	decreased
ENSMUSG00000016477.18	E2f3	protein_coding	6.35109	6.45917	6.243	-0.0491108	0.23043	decreased
ENSMUSG00000055900.14	Tmem69	protein_coding	6.79719	7.03109	6.5633	-0.0993263	0.23046	decreased
ENSMUSG00000053604.5	Rpia	protein_coding	5.38461	5.57793	5.19128	-0.103639	0.230471	decreased
ENSMUSG00000026335.16	Pam	protein_coding	57.0742	58.5302	55.6181	-0.0736255	0.23129	decreased
ENSMUSG00000028861.13	Mrps15	protein_coding	26.3096	27.1051	25.5142	-0.0872613	0.231445	decreased
ENSMUSG00000105230.1	RP24-421E18.5	TEC	6.56666	6.86631	6.26701	-0.131758	0.231488	decreased
ENSMUSG00000037266.18	Rsrp1	protein_coding	77.281	81.1386	73.4233	-0.144151	0.231606	decreased
ENSMUSG00000044221.14	Grsf1	protein_coding	42.049	43.0822	41.0157	-0.0709162	0.231615	decreased
ENSMUSG00000028577.13	Plaa	protein_coding	17.3573	18.0304	16.6842	-0.111953	0.231623	decreased
ENSMUSG00000039740.6	Alg2	protein_coding	36.7658	37.7738	35.7578	-0.07913	0.23176	decreased
ENSMUSG00000026739.13	Bmi1	protein_coding	19.2242	19.716	18.7324	-0.0738312	0.231839	decreased
ENSMUSG00000026309.14	Ilkap	protein_coding	27.7429	28.355	27.1308	-0.0636716	0.232141	decreased
ENSMUSG00000018567.14	Gabarap	protein_coding	119.161	121.763	116.56	-0.0630112	0.232522	decreased
ENSMUSG00000045174.10	Amer3	protein_coding	6.22188	6.356	6.08776	-0.0622084	0.232559	decreased
ENSMUSG00000012076.8	Brms1l	protein_coding	30.5103	31.2182	29.8024	-0.066962	0.232632	decreased
ENSMUSG00000021518.4	Ptdss1	protein_coding	24.6905	25.349	24.032	-0.076972	0.232986	decreased
ENSMUSG00000043153.6	Ispd	protein_coding	4.92772	5.19527	4.66017	-0.156817	0.233034	decreased
ENSMUSG00000036437.6	Npy1r	protein_coding	8.61268	9.00034	8.22501	-0.129962	0.233035	decreased
ENSMUSG00000035437.15	Rabgap1	protein_coding	27.9298	28.4597	27.4	-0.0547437	0.233256	decreased
ENSMUSG00000058240.13	Cryzl1	protein_coding	38.6925	39.192	38.193	-0.0372534	0.233741	decreased
ENSMUSG00000037369.17	Kdm6a	protein_coding	8.50959	8.68328	8.3359	-0.0589021	0.233789	decreased
ENSMUSG00000032579.14	Hemk1	protein_coding	8.78731	9.24723	8.3274	-0.151155	0.234216	decreased
ENSMUSG00000031144.15	Syp	protein_coding	320.488	333.249	307.727	-0.11495	0.23427	decreased
ENSMUSG00000028560.11	Usp1	protein_coding	8.45687	8.60837	8.30538	-0.0516933	0.234521	decreased
ENSMUSG00000026571.12	Dcaf6	protein_coding	27.7878	28.3089	27.2668	-0.0541104	0.234762	decreased
ENSMUSG00000040446.3	Rprd1a	protein_coding	23.3514	23.7117	22.9911	-0.0445266	0.235033	decreased
ENSMUSG00000032101.6	Ddx25	protein_coding	8.2043	8.48095	7.92766	-0.0973305	0.235148	decreased
ENSMUSG00000026409.14	Pfkfb2	protein_coding	18.3788	18.7171	18.0405	-0.0531123	0.235486	decreased
ENSMUSG00000044906.5	RP24-276H6.1	protein_coding	5.59229	5.84424	5.34034	-0.130084	0.235768	decreased
ENSMUSG00000033157.16	Abhd10	protein_coding	6.90802	7.05639	6.75966	-0.0619793	0.235845	decreased
ENSMUSG00000038587.9	Akap12	protein_coding	4.30798	4.53978	4.07618	-0.155405	0.235932	decreased
ENSMUSG00000029213.11	Commd8	protein_coding	11.6056	11.8105	11.4007	-0.0509559	0.23603	decreased
ENSMUSG00000006423.15	RP23-286I5.3	protein_coding	11.1838	11.4286	10.939	-0.0631727	0.236181	decreased
ENSMUSG00000022462.7	Slc38a2	protein_coding	21.3736	22.4697	20.2774	-0.148106	0.236194	decreased
ENSMUSG00000054387.13	Mdm4	protein_coding	20.0344	20.5297	19.539	-0.071351	0.236247	decreased
ENSMUSG00000055436.18	Srsf11	protein_coding	52.2387	53.4904	50.987	-0.069151	0.236595	decreased
ENSMUSG00000028633.7	Ctps	protein_coding	20.1822	20.774	19.5904	-0.0846359	0.236888	decreased
ENSMUSG00000089768.2	Tmsb15b1	protein_coding	5.15397	5.61193	4.69601	-0.257061	0.236932	decreased
ENSMUSG00000014402.15	Tsg101	protein_coding	25.1872	25.5163	24.8581	-0.0377013	0.237018	decreased
ENSMUSG00000020056.16	Washc3	protein_coding	18.8082	19.2783	18.338	-0.0721428	0.237242	decreased
ENSMUSG00000028514.15	Usp24	protein_coding	17.9924	18.4601	17.5246	-0.0750262	0.237322	decreased
ENSMUSG00000009640.11	Dmap1	protein_coding	17.0099	17.3113	16.7085	-0.0511291	0.237543	decreased
ENSMUSG00000029156.11	Sgcb	protein_coding	16.0856	16.4711	15.7002	-0.06916	0.23755	decreased
ENSMUSG00000085944.1	RP23-355L10.3	processed_transcript	10.3844	10.9398	9.82914	-0.154442	0.237595	decreased
ENSMUSG00000036510.17	Cdh8	protein_coding	28.5286	29.6069	27.4504	-0.109109	0.238096	decreased
ENSMUSG00000027195.10	Hsd17b12	protein_coding	34.3873	35.1811	33.5935	-0.0666157	0.238392	decreased
ENSMUSG00000021938.12	Pspc1	protein_coding	15.8055	16.1631	15.4478	-0.0652979	0.238575	decreased
ENSMUSG00000057406.16	Nsd2	protein_coding	18.8737	19.3651	18.3824	-0.0751326	0.238588	decreased
ENSMUSG00000040118.15	Cacna2d1	protein_coding	36.5818	38.1617	35.0018	-0.124696	0.238647	decreased
ENSMUSG00000045294.11	Insig1	protein_coding	17.5016	18.542	16.4611	-0.171729	0.238768	decreased
ENSMUSG00000029103.16	Lrpap1	protein_coding	67.449	69.0682	65.8297	-0.0692837	0.238782	decreased
ENSMUSG00000052581.13	Lrrtm4	protein_coding	14.8518	15.224	14.4797	-0.0723142	0.238918	decreased
ENSMUSG00000020566.19	Atp6v1c2	protein_coding	4.99948	5.50158	4.49738	-0.29076	0.239015	decreased
ENSMUSG00000033964.12	Zbtb41	protein_coding	4.91683	5.06912	4.76455	-0.0893929	0.239133	decreased
ENSMUSG00000034109.15	Golim4	protein_coding	10.2261	10.3744	10.0778	-0.0418338	0.239425	decreased
ENSMUSG00000027349.5	Fam98b	protein_coding	31.6675	32.6101	30.7249	-0.0859075	0.239603	decreased
ENSMUSG00000027495.4	Fam210b	protein_coding	10.5981	10.8875	10.3087	-0.0788147	0.239748	decreased
ENSMUSG00000029484.12	Anxa3	protein_coding	8.7127	9.34369	8.08171	-0.209332	0.239917	decreased
ENSMUSG00000084936.1	RP23-81D2.4	antisense	15.806	16.428	15.184	-0.113599	0.239958	decreased
ENSMUSG00000030753.15	Thap12	protein_coding	20.3867	20.8461	19.9273	-0.0650254	0.239994	decreased
ENSMUSG00000029469.14	Ift81	protein_coding	12.1784	12.528	11.8289	-0.0828384	0.240171	decreased
ENSMUSG00000017707.9	Serinc3	protein_coding	93.7911	95.6879	91.8943	-0.0583611	0.240318	decreased
ENSMUSG00000039033.11	Tasp1	protein_coding	14.3507	14.7714	13.93	-0.0846164	0.240447	decreased
ENSMUSG00000038876.12	Rnf146	protein_coding	25.1193	25.6752	24.5634	-0.0638633	0.240486	decreased
ENSMUSG00000026514.14	Cnih3	protein_coding	24.1398	27.205	21.0745	-0.368367	0.241184	decreased
ENSMUSG00000021713.9	Ppwd1	protein_coding	4.47306	4.57682	4.3693	-0.0669445	0.241267	decreased
ENSMUSG00000024019.17	Cmtr1	protein_coding	20.6108	20.9299	20.2918	-0.0446698	0.241339	decreased
ENSMUSG00000024127.14	Prepl	protein_coding	132.67	137.432	127.909	-0.103604	0.241671	decreased
ENSMUSG00000007777.9	RP23-79E13.7	protein_coding	14.9671	15.5054	14.4287	-0.103828	0.241698	decreased
ENSMUSG00000025381.3	Cnpy2	protein_coding	42.5938	43.725	41.4625	-0.0766512	0.241751	decreased
ENSMUSG00000029623.14	Pdap1	protein_coding	28.0595	28.6856	27.4334	-0.0643984	0.241771	decreased
ENSMUSG00000024479.3	Mal2	protein_coding	31.3638	32.5423	30.1852	-0.108474	0.241971	decreased
ENSMUSG00000024436.16	Mrps18b	protein_coding	12.7721	13.1156	12.4285	-0.0776392	0.242373	decreased
ENSMUSG00000002846.9	Timmdc1	protein_coding	10.9097	11.1913	10.628	-0.0744951	0.242473	decreased
ENSMUSG00000028461.12	Ccdc107	protein_coding	18.2284	18.6205	17.8362	-0.0620848	0.242556	decreased
ENSMUSG00000028452.7	Vcp	protein_coding	81.7103	82.9433	80.4773	-0.0435444	0.242952	decreased
ENSMUSG00000021065.16	Fut8	protein_coding	24.1679	24.7044	23.6313	-0.064071	0.242994	decreased
ENSMUSG00000019843.14	Fyn	protein_coding	45.124	45.6258	44.6222	-0.0320888	0.243429	decreased
ENSMUSG00000050310.9	Rictor	protein_coding	11.0888	11.3771	10.8004	-0.0750368	0.243504	decreased
ENSMUSG00000025903.14	Lypla1	protein_coding	11.4412	11.8579	11.0245	-0.105143	0.24354	decreased
ENSMUSG00000028745.18	Capzb	protein_coding	111.12	113.153	109.086	-0.0528132	0.243775	decreased
ENSMUSG00000022587.14	Ly6e	protein_coding	60.1726	62.9046	57.4405	-0.131097	0.243849	decreased
ENSMUSG00000004508.6	Gab2	protein_coding	7.71992	8.02234	7.4175	-0.11309	0.243968	decreased
ENSMUSG00000029642.11	Polr1d	protein_coding	16.8477	17.3092	16.3862	-0.079059	0.244044	decreased
ENSMUSG00000041343.19	Ankrd42	protein_coding	5.76765	5.98039	5.55491	-0.106477	0.244344	decreased
ENSMUSG00000037573.5	Tob1	protein_coding	13.8307	14.5153	13.1462	-0.142929	0.244358	decreased
ENSMUSG00000029415.4	Sdad1	protein_coding	8.54136	8.75956	8.32316	-0.0737262	0.244383	decreased
ENSMUSG00000008036.11	Ap2s1	protein_coding	135.636	139.554	131.718	-0.0833693	0.24468	decreased
ENSMUSG00000039050.8	Osbpl2	protein_coding	27.7176	28.1284	27.3067	-0.0427725	0.244739	decreased
ENSMUSG00000026087.11	Mrpl30	protein_coding	58.0221	59.3196	56.7246	-0.0645343	0.24476	decreased
ENSMUSG00000089682.10	Bcl2l2	protein_coding	31.3775	32.0491	30.706	-0.061761	0.244924	decreased
ENSMUSG00000034825.14	Nrip3	protein_coding	14.4192	15.7075	13.1309	-0.258486	0.244988	decreased
ENSMUSG00000028617.10	Lrrc42	protein_coding	16.1809	16.6508	15.711	-0.0838194	0.245009	decreased
ENSMUSG00000037174.18	Elf2	protein_coding	11.7721	12.0271	11.5171	-0.0625074	0.245033	decreased
ENSMUSG00000022710.17	Usp7	protein_coding	53.8911	54.8501	52.932	-0.0513541	0.245057	decreased
ENSMUSG00000044224.16	Dnajc21	protein_coding	9.952	10.2376	9.66639	-0.0828289	0.245059	decreased
ENSMUSG00000031133.12	Arhgef6	protein_coding	4.9025	5.11798	4.68702	-0.126902	0.245093	decreased
ENSMUSG00000004032.10	Gstm5	protein_coding	179.211	183.957	174.465	-0.0764296	0.245182	decreased
ENSMUSG00000025722.16	Wdr73	protein_coding	10.2589	10.5401	9.97779	-0.0790936	0.245461	decreased
ENSMUSG00000027076.10	Timm10	protein_coding	26.4276	27.4188	25.4365	-0.108269	0.245765	decreased
ENSMUSG00000036362.2	P2ry13	protein_coding	5.12768	5.30509	4.95028	-0.0998653	0.245803	decreased
ENSMUSG00000021496.12	Pcbd2	protein_coding	12.2884	12.9114	11.6654	-0.146408	0.245826	decreased
ENSMUSG00000045409.16	Trim39	protein_coding	10.9171	11.1636	10.6706	-0.0651593	0.246532	decreased
ENSMUSG00000041817.14	Fam169a	protein_coding	16.2767	16.8847	15.6686	-0.107837	0.246848	decreased
ENSMUSG00000116417.1	CT025619.2	protein_coding	8.98459	9.33858	8.6306	-0.113742	0.246883	decreased
ENSMUSG00000028793.15	Rnf19b	protein_coding	18.8234	19.046	18.6009	-0.0341195	0.247356	decreased
ENSMUSG00000021918.10	Nek4	protein_coding	8.71412	9.0476	8.38065	-0.110473	0.247447	decreased
ENSMUSG00000014856.12	Tmem208	protein_coding	26.0339	26.8197	25.248	-0.0871212	0.247682	decreased
ENSMUSG00000036398.13	Ppp1r11	protein_coding	62.5927	63.9759	61.2096	-0.0637698	0.247718	decreased
ENSMUSG00000034211.14	Mrps17	protein_coding	33.0681	33.6699	32.4662	-0.052518	0.247811	decreased
ENSMUSG00000052387.15	Trpm3	protein_coding	11.4251	11.9541	10.8962	-0.133678	0.247898	decreased
ENSMUSG00000020130.9	Tbc1d15	protein_coding	15.1617	15.6312	14.6921	-0.0893878	0.248004	decreased
ENSMUSG00000029203.16	Ube2k	protein_coding	39.769	40.737	38.801	-0.0702446	0.248171	decreased
ENSMUSG00000026939.12	Tmem141	protein_coding	8.48273	8.91211	8.05336	-0.146175	0.248297	decreased
ENSMUSG00000025898.6	Cwf19l2	protein_coding	5.10913	5.29236	4.9259	-0.103524	0.248471	decreased
ENSMUSG00000063796.8	Slc22a8	protein_coding	4.62756	5.37528	3.87984	-0.470342	0.24848	decreased
ENSMUSG00000086171.7	Pcsk2os1	antisense	4.43284	4.60931	4.25638	-0.114922	0.249119	decreased
ENSMUSG00000023156.4	Rpp14	protein_coding	13.0054	13.4981	12.5127	-0.109363	0.249433	decreased
ENSMUSG00000022749.7	Tbc1d23	protein_coding	15.731	16.1604	15.3016	-0.0787804	0.249612	decreased
ENSMUSG00000001998.15	Ap4e1	protein_coding	4.91713	5.01744	4.81682	-0.0588704	0.249762	decreased
ENSMUSG00000025909.16	Sntg1	protein_coding	14.0461	14.6859	13.4063	-0.131522	0.249773	decreased
ENSMUSG00000017831.7	Rab5a	protein_coding	36.3165	37.0846	35.5483	-0.0610389	0.249803	decreased
ENSMUSG00000069255.13	Dusp22	protein_coding	9.6906	9.86329	9.51791	-0.0514239	0.249901	decreased
ENSMUSG00000049775.16	Tmsb4x	protein_coding	692.354	711.125	673.582	-0.0782489	0.249913	decreased
ENSMUSG00000020524.16	Gria1	protein_coding	132.153	134.471	129.835	-0.0506194	0.250201	decreased
ENSMUSG00000042548.14	Asxl1	protein_coding	8.88461	9.00504	8.76418	-0.0391133	0.250208	decreased
ENSMUSG00000018217.12	Pmp22	protein_coding	12.0443	12.5953	11.4933	-0.132093	0.250214	decreased
ENSMUSG00000010721.15	Lmbr1	protein_coding	13.8183	14.2841	13.3525	-0.0973003	0.250335	decreased
ENSMUSG00000031917.12	Nip7	protein_coding	15.8711	16.6295	15.1126	-0.138	0.250378	decreased
ENSMUSG00000028550.15	Atg4c	protein_coding	12.2918	12.5464	12.0371	-0.0597836	0.25067	decreased
ENSMUSG00000027109.16	Sp3	protein_coding	16.7678	17.0503	16.4852	-0.04863	0.250788	decreased
ENSMUSG00000026034.17	Clk1	protein_coding	80.9495	84.7506	77.1484	-0.135587	0.250947	decreased
ENSMUSG00000059263.9	Usp47	protein_coding	31.9503	32.6226	31.278	-0.0607235	0.251101	decreased
ENSMUSG00000086536.1	RP23-180B18.3	antisense	7.13843	7.38788	6.88899	-0.100866	0.251398	decreased
ENSMUSG00000036932.14	Aifm1	protein_coding	15.8811	16.2061	15.556	-0.0590657	0.2514	decreased
ENSMUSG00000016528.10	Mapkapk2	protein_coding	6.67214	6.88613	6.45816	-0.0925706	0.251494	decreased
ENSMUSG00000060427.15	Zfp868	protein_coding	5.83167	6.03723	5.62611	-0.10175	0.251791	decreased
ENSMUSG00000028156.12	Eif4e	protein_coding	98.4073	100.827	95.9876	-0.0709618	0.251823	decreased
ENSMUSG00000020962.14	Gtf2a1	protein_coding	7.57406	7.77203	7.37608	-0.0754362	0.251849	decreased
ENSMUSG00000023456.14	Tpi1	protein_coding	343.906	348.952	338.86	-0.0423365	0.251851	decreased
ENSMUSG00000051329.13	Nup160	protein_coding	4.26929	4.39583	4.14274	-0.0855526	0.251862	decreased
ENSMUSG00000030301.17	Ccdc91	protein_coding	16.8387	17.1931	16.4843	-0.0607385	0.252038	decreased
ENSMUSG00000037236.14	Matr3	protein_coding	237.503	242.734	232.271	-0.0635621	0.252162	decreased
ENSMUSG00000003228.8	Grk5	protein_coding	8.16142	8.37152	7.95132	-0.0742937	0.253077	decreased
ENSMUSG00000031007.2	Atp6ap2	protein_coding	139.202	141.93	136.473	-0.0565692	0.253284	decreased
ENSMUSG00000000058.6	Cav2	protein_coding	6.13313	6.48972	5.77654	-0.167952	0.253292	decreased
ENSMUSG00000032051.9	Fdx1	protein_coding	8.05871	8.38674	7.73068	-0.117515	0.253429	decreased
ENSMUSG00000025451.15	Paip1	protein_coding	43.324	44.2985	42.3495	-0.0649129	0.253471	decreased
ENSMUSG00000031226.13	Pbdc1	protein_coding	7.32534	7.5312	7.11948	-0.0811086	0.253622	decreased
ENSMUSG00000026914.15	Psmd14	protein_coding	71.7174	72.9174	70.5175	-0.0482798	0.253734	decreased
ENSMUSG00000025531.14	Chm	protein_coding	14.2629	14.6281	13.8977	-0.0738981	0.253901	decreased
ENSMUSG00000033991.9	Ttc37	protein_coding	6.82471	7.01489	6.63453	-0.0804258	0.254031	decreased
ENSMUSG00000025370.7	Cdh9	protein_coding	7.25149	7.694	6.80899	-0.176294	0.254235	decreased
ENSMUSG00000031231.4	Cox7b	protein_coding	114.928	118.303	111.553	-0.0847529	0.254248	decreased
ENSMUSG00000036775.12	Decr2	protein_coding	10.9714	11.1496	10.7931	-0.0468848	0.254313	decreased
ENSMUSG00000027189.16	Trim44	protein_coding	66.5668	67.8678	65.2658	-0.056399	0.254475	decreased
ENSMUSG00000021704.8	Mtx3	protein_coding	12.264	12.5286	11.9994	-0.0622588	0.254684	decreased
ENSMUSG00000050017.11	Pitpnb	protein_coding	35.1026	35.6412	34.5639	-0.0442792	0.254743	decreased
ENSMUSG00000032199.12	Polr2m	protein_coding	76.7488	78.313	75.1847	-0.0588111	0.2549	decreased
ENSMUSG00000031557.16	Plekha2	protein_coding	4.91709	5.44092	4.39326	-0.308561	0.254942	decreased
ENSMUSG00000014776.7	Nol3	protein_coding	6.59715	6.80554	6.38876	-0.0911733	0.255094	decreased
ENSMUSG00000004771.12	Rab11a	protein_coding	103.314	106.264	100.365	-0.0823985	0.25542	decreased
ENSMUSG00000036639.12	Nudt1	protein_coding	4.26707	4.45811	4.07602	-0.12927	0.255509	decreased
ENSMUSG00000028656.14	Cap1	protein_coding	124.928	126.953	122.902	-0.046788	0.255835	decreased
ENSMUSG00000002031.12	Ift46	protein_coding	21.9723	22.4901	21.4544	-0.0680143	0.255946	decreased
ENSMUSG00000031290.14	Lrch2	protein_coding	10.3924	10.695	10.0897	-0.0840486	0.255951	decreased
ENSMUSG00000043998.10	Mgat2	protein_coding	7.56651	7.69637	7.43664	-0.0495278	0.256219	decreased
ENSMUSG00000038172.14	Ttc39b	protein_coding	9.44132	9.85436	9.02829	-0.126309	0.256371	decreased
ENSMUSG00000021703.9	Serinc5	protein_coding	20.1997	20.6198	19.7795	-0.0600267	0.25641	decreased
ENSMUSG00000091475.2	RP24-209I7.2	processed_transcript	21.1979	21.6216	20.7742	-0.0576769	0.256566	decreased
ENSMUSG00000026083.12	Eif5b	protein_coding	15.581	15.9432	15.2188	-0.0670804	0.256569	decreased
ENSMUSG00000034310.8	Tmem132d	protein_coding	5.21134	5.48034	4.94235	-0.149067	0.256612	decreased
ENSMUSG00000113029.1	RP23-41J14.6	antisense	6.52261	6.84058	6.20464	-0.140772	0.25716	decreased
ENSMUSG00000041020.14	Map7d2	protein_coding	51.0014	52.4306	49.5722	-0.0808783	0.257376	decreased
ENSMUSG00000030982.18	AC165086.3	protein_coding	21.0569	21.3012	20.8126	-0.0334752	0.257762	decreased
ENSMUSG00000050334.12	RP23-88A13.2	lincRNA	16.0451	16.4174	15.6728	-0.0669626	0.257826	decreased
ENSMUSG00000020630.9	Rnaseh1	protein_coding	6.80006	7.0382	6.56192	-0.101089	0.257864	decreased
ENSMUSG00000028556.15	Dock7	protein_coding	11.303	11.5963	11.0098	-0.0748808	0.257974	decreased
ENSMUSG00000036078.16	Sigmar1	protein_coding	10.6936	10.9325	10.4546	-0.0644899	0.257989	decreased
ENSMUSG00000044308.17	Ubr3	protein_coding	39.4379	41.0498	37.8261	-0.117993	0.258213	decreased
ENSMUSG00000051285.17	Pcmtd1	protein_coding	30.0454	30.8418	29.2491	-0.0764979	0.258426	decreased
ENSMUSG00000049421.13	Zfp260	protein_coding	12.7646	13.1334	12.3957	-0.0834043	0.258578	decreased
ENSMUSG00000029777.10	Gars	protein_coding	59.7276	61.1812	58.274	-0.0702365	0.258691	decreased
ENSMUSG00000030061.16	Uba3	protein_coding	43.5993	44.6694	42.5292	-0.0708326	0.258969	decreased
ENSMUSG00000034875.5	Nudt19	protein_coding	17.5548	17.9164	17.1933	-0.0594316	0.258973	decreased
ENSMUSG00000034163.10	Zfc3h1	protein_coding	13.2254	13.6154	12.8353	-0.0851167	0.259275	decreased
ENSMUSG00000024055.14	Cyp4f13	protein_coding	4.56131	4.67537	4.44725	-0.0721649	0.25944	decreased
ENSMUSG00000028149.12	Rap1gds1	protein_coding	86.1556	88.8918	83.4194	-0.0916665	0.259742	decreased
ENSMUSG00000043004.13	Gng2	protein_coding	67.9309	72.4397	63.4221	-0.191794	0.259856	decreased
ENSMUSG00000005973.6	Rcn1	protein_coding	25.6048	26.5138	24.6959	-0.102469	0.260051	decreased
ENSMUSG00000091337.3	Eid1	protein_coding	79.5742	81.5233	77.6252	-0.0706871	0.260107	decreased
ENSMUSG00000038302.14	Lace1	protein_coding	7.22184	7.36151	7.08217	-0.0558096	0.26066	decreased
ENSMUSG00000026374.14	Tsn	protein_coding	12.5938	12.8151	12.3725	-0.0506981	0.260673	decreased
ENSMUSG00000010054.4	Tusc2	protein_coding	30.2564	31.0879	29.4248	-0.0793213	0.26069	decreased
ENSMUSG00000022358.7	Fbxo32	protein_coding	4.8711	5.01941	4.72279	-0.0878774	0.260958	decreased
ENSMUSG00000034007.10	Scaper	protein_coding	16.6839	17.0636	16.3041	-0.0656843	0.261842	decreased
ENSMUSG00000035623.14	Rsf1	protein_coding	8.5261	8.71296	8.33924	-0.0632484	0.26196	decreased
ENSMUSG00000034544.17	Rsrc1	protein_coding	29.8919	30.9505	28.8333	-0.102228	0.26212	decreased
ENSMUSG00000000088.7	Cox5a	protein_coding	219.741	225.16	214.322	-0.071174	0.262239	decreased
ENSMUSG00000027282.17	Mtch2	protein_coding	31.7894	32.5734	31.0053	-0.0711771	0.262273	decreased
ENSMUSG00000030342.8	Cd9	protein_coding	36.6575	37.8523	35.4628	-0.0940732	0.26252	decreased
ENSMUSG00000053825.15	Ppfia2	protein_coding	24.1231	24.8045	23.4417	-0.0815277	0.262545	decreased
ENSMUSG00000029761.16	Cald1	protein_coding	6.5884	7.05204	6.12475	-0.203389	0.262647	decreased
ENSMUSG00000034327.17	Kctd9	protein_coding	8.41572	8.74584	8.0856	-0.113243	0.26277	decreased
ENSMUSG00000026254.17	Eif4e2	protein_coding	24.8387	25.2466	24.4307	-0.0473958	0.263487	decreased
ENSMUSG00000020745.15	Pafah1b1	protein_coding	104.714	107.378	102.05	-0.0734247	0.263787	decreased
ENSMUSG00000006010.14	AC121113.1	protein_coding	17.2809	17.5925	16.9692	-0.0520447	0.264026	decreased
ENSMUSG00000062014.13	Gmfb	protein_coding	53.2158	54.3037	52.1279	-0.0589957	0.264079	decreased
ENSMUSG00000031375.17	Bgn	protein_coding	5.39694	6.71165	4.08224	-0.717307	0.26442	decreased
ENSMUSG00000032648.14	Pygm	protein_coding	8.68594	9.09386	8.27803	-0.135605	0.264459	decreased
ENSMUSG00000070697.4	Utp3	protein_coding	13.4083	13.7731	13.0435	-0.0785258	0.264962	decreased
ENSMUSG00000004642.13	Slbp	protein_coding	8.81507	9.1723	8.45783	-0.116995	0.265454	decreased
ENSMUSG00000021810.3	Ecd	protein_coding	13.3667	13.5047	13.2286	-0.0297993	0.26556	decreased
ENSMUSG00000020032.14	Nuak1	protein_coding	7.49729	7.68474	7.30984	-0.072155	0.265639	decreased
ENSMUSG00000005078.16	Jkamp	protein_coding	30.9875	31.7344	30.2407	-0.0695561	0.265688	decreased
ENSMUSG00000072258.10	Taf1a	protein_coding	8.38196	8.663	8.10092	-0.0967801	0.265773	decreased
ENSMUSG00000021692.9	Dimt1	protein_coding	6.01893	6.24325	5.79461	-0.107586	0.266052	decreased
ENSMUSG00000029253.12	Cenpc1	protein_coding	11.8074	12.0091	11.6056	-0.0493089	0.266205	decreased
ENSMUSG00000014074.17	Rnf168	protein_coding	10.9895	11.3122	10.6668	-0.0847558	0.266221	decreased
ENSMUSG00000071855.4	Ccdc112	protein_coding	7.26287	7.5257	7.00004	-0.104463	0.266304	decreased
ENSMUSG00000074909.4	Ranbp6	protein_coding	11.3801	11.7698	10.9903	-0.0988569	0.266605	decreased
ENSMUSG00000037197.11	Rbm17	protein_coding	35.1722	35.7306	34.6139	-0.04581	0.266611	decreased
ENSMUSG00000008683.16	Rps15a	protein_coding	147.584	151.661	143.507	-0.0797225	0.266839	decreased
ENSMUSG00000024304.14	Cdh2	protein_coding	27.4195	28.1194	26.7195	-0.0736693	0.26705	decreased
ENSMUSG00000021945.9	Zmym2	protein_coding	27.8417	28.5278	27.1556	-0.0711196	0.267126	decreased
ENSMUSG00000026975.10	Dph7	protein_coding	12.7012	13.0347	12.3677	-0.0757784	0.267484	decreased
ENSMUSG00000039943.16	Plcb4	protein_coding	9.70919	10.2457	9.17267	-0.159605	0.26764	decreased
ENSMUSG00000011958.17	Bnip2	protein_coding	20.7152	21.1556	20.2748	-0.0613518	0.267897	decreased
ENSMUSG00000032667.17	Pon2	protein_coding	19.2541	19.595	18.9132	-0.0510921	0.267948	decreased
ENSMUSG00000054894.6	Atp5s	protein_coding	8.35042	8.58124	8.11959	-0.0797807	0.268042	decreased
ENSMUSG00000027835.11	Pdcd10	protein_coding	22.9956	23.7992	22.192	-0.100876	0.268196	decreased
ENSMUSG00000034910.5	Pygo1	protein_coding	6.22398	6.38411	6.06384	-0.0742538	0.268368	decreased
ENSMUSG00000034203.8	Chchd4	protein_coding	7.90715	8.01935	7.79495	-0.0409464	0.26846	decreased
ENSMUSG00000022855.8	Senp2	protein_coding	28.4524	28.85	28.0549	-0.0403194	0.26865	decreased
ENSMUSG00000053838.14	Nudcd3	protein_coding	36.667	37.2509	36.0831	-0.0459527	0.268675	decreased
ENSMUSG00000055932.15	Fto	protein_coding	68.5717	69.6815	67.4619	-0.0467017	0.268727	decreased
ENSMUSG00000015668.13	Pdzd11	protein_coding	30.414	31.0032	29.8248	-0.0559062	0.268758	decreased
ENSMUSG00000025040.13	Fundc1	protein_coding	32.7128	33.5901	31.8354	-0.0774049	0.268853	decreased
ENSMUSG00000025354.5	Dnajc14	protein_coding	23.3039	23.7555	22.8523	-0.0559253	0.268903	decreased
ENSMUSG00000020098.7	Pcbd1	protein_coding	4.85665	5.09426	4.61904	-0.141279	0.269134	decreased
ENSMUSG00000049612.10	Omg	protein_coding	43.6556	44.8564	42.4547	-0.0793873	0.269159	decreased
ENSMUSG00000022680.14	Pdxdc1	protein_coding	41.3633	42.1762	40.5503	-0.0567177	0.269263	decreased
ENSMUSG00000096210.2	H1f0	protein_coding	27.5319	28.313	26.7509	-0.0818781	0.269768	decreased
ENSMUSG00000056145.5	RP23-469H5.1	lincRNA	7.89805	8.30901	7.48709	-0.150271	0.269812	decreased
ENSMUSG00000026048.16	Ercc5	protein_coding	8.34542	8.50243	8.18842	-0.0542896	0.269856	decreased
ENSMUSG00000020570.15	Sypl	protein_coding	22.2763	22.8441	21.7085	-0.0735561	0.270195	decreased
ENSMUSG00000034723.11	Tmx4	protein_coding	65.4084	67.2304	63.5863	-0.0803974	0.270296	decreased
ENSMUSG00000020097.14	Sgpl1	protein_coding	9.52201	9.71414	9.32988	-0.0582262	0.270303	decreased
ENSMUSG00000028811.11	Yars	protein_coding	33.8897	34.5629	33.2166	-0.057317	0.270519	decreased
ENSMUSG00000004221.16	Ikbkg	protein_coding	12.196	12.4014	11.9905	-0.0486111	0.270619	decreased
ENSMUSG00000028677.19	Rnf220	protein_coding	71.6745	73.2731	70.0758	-0.0643667	0.271092	decreased
ENSMUSG00000031299.10	Pdha1	protein_coding	83.108	84.9329	81.2831	-0.0633695	0.271151	decreased
ENSMUSG00000025607.15	Copg2	protein_coding	41.1361	42.169	40.1032	-0.0724642	0.271367	decreased
ENSMUSG00000024976.13	Shoc2	protein_coding	17.2249	17.6546	16.7952	-0.0719951	0.271664	decreased
ENSMUSG00000022787.10	Wdr53	protein_coding	6.72187	6.88066	6.56309	-0.0681728	0.271973	decreased
ENSMUSG00000027858.13	Tspan2	protein_coding	69.0454	71.5935	66.4973	-0.106532	0.272355	decreased
ENSMUSG00000063694.5	Cycs	protein_coding	23.1813	23.7455	22.6171	-0.0702453	0.272523	decreased
ENSMUSG00000046351.11	Zfp322a	protein_coding	7.11873	7.25696	6.98049	-0.056038	0.272878	decreased
ENSMUSG00000024382.13	Ercc3	protein_coding	14.2836	14.5208	14.0465	-0.0479086	0.273056	decreased
ENSMUSG00000025995.16	Wdr75	protein_coding	16.4678	16.9063	16.0294	-0.0768465	0.273163	decreased
ENSMUSG00000007908.14	Hmgcll1	protein_coding	8.00241	8.31262	7.69221	-0.111906	0.273458	decreased
ENSMUSG00000040648.14	Ppip5k2	protein_coding	9.79494	10.1129	9.47695	-0.0937065	0.273897	decreased
ENSMUSG00000053536.6	Cstf2t	protein_coding	24.3295	24.8211	23.8378	-0.0583179	0.274063	decreased
ENSMUSG00000020456.17	Ogdh	protein_coding	89.3146	90.8944	87.7349	-0.0510406	0.274116	decreased
ENSMUSG00000097479.1	Gm26582	lincRNA	50.8932	51.8875	49.899	-0.0563761	0.274119	decreased
ENSMUSG00000000420.15	Galnt1	protein_coding	15.0082	15.3168	14.6997	-0.0593266	0.274182	decreased
ENSMUSG00000024776.17	Stambpl1	protein_coding	7.06672	7.32471	6.80873	-0.105385	0.274187	decreased
ENSMUSG00000078591.1	Hs3st4	protein_coding	11.2641	11.5055	11.0226	-0.0618655	0.274369	decreased
ENSMUSG00000114436.1	RP24-80P9.3	lincRNA	11.4848	12.3173	10.6522	-0.209529	0.274376	decreased
ENSMUSG00000057236.10	Rbbp4	protein_coding	38.8743	39.5993	38.1494	-0.0538108	0.274696	decreased
ENSMUSG00000051497.15	Kcnj16	protein_coding	4.71192	4.95373	4.47011	-0.148204	0.275	decreased
ENSMUSG00000020305.13	Asb3	protein_coding	10.6797	10.9541	10.4053	-0.0741514	0.275145	decreased
ENSMUSG00000028466.15	Creb3	protein_coding	27.8389	28.1472	27.5307	-0.0319484	0.275167	decreased
ENSMUSG00000022013.4	Dnajc15	protein_coding	10.1749	10.4512	9.8987	-0.0783526	0.27538	decreased
ENSMUSG00000079614.3	Seh1l	protein_coding	13.8002	14.0493	13.5511	-0.0520864	0.275686	decreased
ENSMUSG00000031617.16	Tmem184c	protein_coding	28.6734	29.3343	28.0125	-0.0665145	0.275815	decreased
ENSMUSG00000029640.17	Usp12	protein_coding	15.2629	15.5857	14.9402	-0.0610156	0.275911	decreased
ENSMUSG00000022280.9	Rnf19a	protein_coding	10.1584	10.3615	9.95525	-0.0576972	0.275947	decreased
ENSMUSG00000032293.8	Ireb2	protein_coding	17.2611	17.5777	16.9444	-0.0529405	0.276018	decreased
ENSMUSG00000020864.13	Ankrd40	protein_coding	45.9549	46.6708	45.2391	-0.04495	0.276572	decreased
ENSMUSG00000044636.6	Csrnp2	protein_coding	4.94227	5.00361	4.88095	-0.0358074	0.276715	decreased
ENSMUSG00000028333.10	Anp32b	protein_coding	52.4072	54.1469	50.6674	-0.0958209	0.276795	decreased
ENSMUSG00000029234.13	Tmem165	protein_coding	13.1019	13.4552	12.7485	-0.0778326	0.276828	decreased
ENSMUSG00000038497.7	Tmco3	protein_coding	9.6074	9.78538	9.42943	-0.0534581	0.2769	decreased
ENSMUSG00000029209.15	Gnpda2	protein_coding	15.9594	16.4949	15.4238	-0.0968587	0.276927	decreased
ENSMUSG00000033377.14	Palmd	protein_coding	6.33205	6.54481	6.11929	-0.0969859	0.277054	decreased
ENSMUSG00000015852.13	Fcrls	protein_coding	12.9206	13.1977	12.6435	-0.0618833	0.277394	decreased
ENSMUSG00000020657.16	Dnajc27	protein_coding	38.31	39.048	37.5719	-0.0555977	0.277605	decreased
ENSMUSG00000020990.5	Cdkl1	protein_coding	9.07827	9.33669	8.81984	-0.0821589	0.277607	decreased
ENSMUSG00000040174.14	Alkbh3	protein_coding	7.39833	7.68787	7.1088	-0.112977	0.277864	decreased
ENSMUSG00000053390.15	Zfp952	protein_coding	6.37633	6.5469	6.20575	-0.0772086	0.277876	decreased
ENSMUSG00000026755.14	Arpc5l	protein_coding	41.6541	42.4412	40.8671	-0.0545245	0.278004	decreased
ENSMUSG00000048583.16	Igf2	protein_coding	7.90656	10.0875	5.72559	-0.817074	0.278031	decreased
ENSMUSG00000040354.14	Mars	protein_coding	19.9871	20.3034	19.6708	-0.0456633	0.278085	decreased
ENSMUSG00000056342.16	Usp34	protein_coding	25.035	25.8125	24.2576	-0.0896322	0.278098	decreased
ENSMUSG00000037640.15	Zfp60	protein_coding	12.5033	12.8394	12.1672	-0.0775805	0.27823	decreased
ENSMUSG00000024687.10	Osbp	protein_coding	21.4558	21.6726	21.239	-0.0291564	0.278294	decreased
ENSMUSG00000045691.14	Thtpa	protein_coding	8.92826	9.07541	8.7811	-0.0475614	0.278505	decreased
ENSMUSG00000091896.7	Ube2d2a	protein_coding	24.122	24.5737	23.6703	-0.0540401	0.27875	decreased
ENSMUSG00000026977.17	March7	protein_coding	20.6494	21.1132	20.1855	-0.0648271	0.278777	decreased
ENSMUSG00000042590.16	Ipo11	protein_coding	17.9789	18.3202	17.6377	-0.0547729	0.278936	decreased
ENSMUSG00000001127.12	Araf	protein_coding	123.232	125.654	120.81	-0.0567147	0.27923	decreased
ENSMUSG00000030652.11	Coq7	protein_coding	22.2722	22.83	21.7145	-0.0722721	0.280148	decreased
ENSMUSG00000026709.10	Dars2	protein_coding	6.54456	6.70298	6.38615	-0.0698566	0.280601	decreased
ENSMUSG00000022438.6	Parvb	protein_coding	6.21145	6.36782	6.05507	-0.0726536	0.280874	decreased
ENSMUSG00000015747.5	Vps45	protein_coding	18.4504	18.7855	18.1153	-0.0524069	0.281004	decreased
ENSMUSG00000033658.16	Ddx19b	protein_coding	5.871	5.99292	5.74908	-0.0599272	0.281231	decreased
ENSMUSG00000010914.10	Pdhx	protein_coding	19.1283	19.5054	18.7512	-0.0568969	0.28125	decreased
ENSMUSG00000051674.14	Dcun1d4	protein_coding	35.3384	36.2018	34.475	-0.0705122	0.281641	decreased
ENSMUSG00000037315.15	Jade3	protein_coding	4.43617	4.58643	4.28592	-0.0977683	0.281975	decreased
ENSMUSG00000040297.12	Suco	protein_coding	10.0774	10.3541	9.80081	-0.0792255	0.282174	decreased
ENSMUSG00000087687.3	Pet100	protein_coding	24.5968	25.7258	23.4679	-0.132522	0.282192	decreased
ENSMUSG00000035248.9	Zcchc6	protein_coding	13.8649	14.0594	13.6704	-0.0404795	0.282416	decreased
ENSMUSG00000027012.15	Dync1i2	protein_coding	93.8423	95.3915	92.2931	-0.0476382	0.282494	decreased
ENSMUSG00000054484.14	Tmem62	protein_coding	12.3809	12.6445	12.1173	-0.0614458	0.282518	decreased
ENSMUSG00000005732.14	Ranbp1	protein_coding	43.6185	44.3329	42.9041	-0.0472634	0.282815	decreased
ENSMUSG00000053644.13	Aldh7a1	protein_coding	49.8732	50.5204	49.2261	-0.0374436	0.282923	decreased
ENSMUSG00000028347.14	Tmeff1	protein_coding	53.087	54.9394	51.2346	-0.100722	0.283214	decreased
ENSMUSG00000021595.18	Nsun2	protein_coding	30.6683	31.0701	30.2665	-0.0378019	0.283355	decreased
ENSMUSG00000028207.18	Asph	protein_coding	39.5985	40.9009	38.2962	-0.0949295	0.283716	decreased
ENSMUSG00000069227.4	Gprin1	protein_coding	15.9016	16.5611	15.2421	-0.119737	0.283771	decreased
ENSMUSG00000055401.14	Fbxo6	protein_coding	13.7513	14.063	13.4397	-0.0653965	0.283809	decreased
ENSMUSG00000010057.8	Nprl2	protein_coding	25.9592	26.3586	25.5597	-0.0443982	0.283918	decreased
ENSMUSG00000034826.14	Nup54	protein_coding	6.38246	6.54676	6.21817	-0.0742892	0.284116	decreased
ENSMUSG00000031229.16	Atrx	protein_coding	31.8041	32.6803	30.9279	-0.0795093	0.284119	decreased
ENSMUSG00000050605.17	Zfp61	protein_coding	6.82941	6.99265	6.66617	-0.0689833	0.284181	decreased
ENSMUSG00000031167.16	Rbm3	protein_coding	50.5827	53.8279	47.3376	-0.185367	0.284238	decreased
ENSMUSG00000021993.10	Mipep	protein_coding	11.9433	12.1772	11.7093	-0.0565275	0.284294	decreased
ENSMUSG00000024231.14	Cul2	protein_coding	23.28	23.6154	22.9447	-0.0415671	0.284338	decreased
ENSMUSG00000019857.7	Asf1a	protein_coding	11.9667	12.4383	11.4952	-0.113762	0.284368	decreased
ENSMUSG00000037890.13	Wdr19	protein_coding	7.37951	7.56752	7.19149	-0.0735305	0.28438	decreased
ENSMUSG00000024580.7	Grpel2	protein_coding	4.38128	4.4597	4.30287	-0.0516491	0.284407	decreased
ENSMUSG00000069495.12	Epc2	protein_coding	12.9458	13.1748	12.7167	-0.0510623	0.284522	decreased
ENSMUSG00000029673.17	Auts2	protein_coding	277.682	294.082	261.281	-0.170617	0.284577	decreased
ENSMUSG00000028420.13	Tmem38b	protein_coding	4.29863	4.38681	4.21045	-0.0591989	0.284679	decreased
ENSMUSG00000040229.11	Gpr34	protein_coding	6.16418	6.33442	5.99394	-0.0797079	0.285184	decreased
ENSMUSG00000019971.10	Cep290	protein_coding	4.63398	4.81334	4.45462	-0.111737	0.285273	decreased
ENSMUSG00000079316.10	Rab9	protein_coding	15.9352	16.3717	15.4987	-0.0790615	0.285371	decreased
ENSMUSG00000001948.10	Spa17	protein_coding	5.32709	5.57655	5.07762	-0.13522	0.285813	decreased
ENSMUSG00000028869.13	Gnl2	protein_coding	28.8497	29.6744	28.025	-0.0825079	0.286035	decreased
ENSMUSG00000026748.13	Plxdc2	protein_coding	14.9791	15.5189	14.4394	-0.104012	0.286286	decreased
ENSMUSG00000028222.2	Calb1	protein_coding	39.1188	41.4702	36.7674	-0.173648	0.286671	decreased
ENSMUSG00000030704.14	Rab6a	protein_coding	121.032	124.931	117.134	-0.0929698	0.286694	decreased
ENSMUSG00000015189.12	Casd1	protein_coding	30.0917	30.6811	29.5022	-0.0565268	0.286856	decreased
ENSMUSG00000042572.12	Ube2q1	protein_coding	50.3108	51.2167	49.4048	-0.0519645	0.287054	decreased
ENSMUSG00000002064.10	Sdf2	protein_coding	35.8463	36.4442	35.2484	-0.0481315	0.287217	decreased
ENSMUSG00000091264.3	Smim13	protein_coding	34.6829	35.6375	33.7284	-0.0794302	0.287264	decreased
ENSMUSG00000042211.6	Fbxo38	protein_coding	15.6372	15.8889	15.3856	-0.0464371	0.287392	decreased
ENSMUSG00000021193.10	Pitrm1	protein_coding	13.7203	13.9624	13.4781	-0.0509245	0.287784	decreased
ENSMUSG00000033813.15	Tcea1	protein_coding	19.9494	20.3202	19.5786	-0.0536346	0.287867	decreased
ENSMUSG00000042834.14	Nrep	protein_coding	16.9324	17.7436	16.1212	-0.138338	0.288044	decreased
ENSMUSG00000035849.14	Krt222	protein_coding	14.6036	15.0056	14.2017	-0.0794391	0.288075	decreased
ENSMUSG00000003809.14	Gcdh	protein_coding	11.7489	11.9632	11.5346	-0.0526354	0.288098	decreased
ENSMUSG00000063882.12	Uqcrh	protein_coding	341.098	349.013	333.182	-0.0669675	0.288105	decreased
ENSMUSG00000034042.16	Gpbp1l1	protein_coding	13.9338	14.2158	13.6517	-0.0584129	0.288176	decreased
ENSMUSG00000027030.15	Stk39	protein_coding	17.6252	18.1476	17.1028	-0.0855461	0.288312	decreased
ENSMUSG00000027472.14	Pdrg1	protein_coding	31.8971	32.5689	31.2254	-0.0607787	0.288402	decreased
ENSMUSG00000016534.15	Lamp2	protein_coding	36.7332	37.4533	36.0131	-0.0565697	0.288671	decreased
ENSMUSG00000020070.18	Rufy2	protein_coding	23.5448	24.2397	22.8499	-0.0851831	0.288735	decreased
ENSMUSG00000027378.16	Nphp1	protein_coding	10.5353	10.7617	10.3088	-0.0620352	0.288739	decreased
ENSMUSG00000021774.13	Ube2e1	protein_coding	53.4016	54.691	52.1122	-0.0696845	0.288932	decreased
ENSMUSG00000026696.15	Vamp4	protein_coding	66.9357	68.8672	65.0041	-0.0832877	0.289061	decreased
ENSMUSG00000030079.15	Ruvbl1	protein_coding	20.6453	21.1835	20.1072	-0.075229	0.289191	decreased
ENSMUSG00000062373.8	Tmem65	protein_coding	19.273	20.0818	18.4642	-0.121162	0.289421	decreased
ENSMUSG00000029246.14	Ppat	protein_coding	4.72113	4.82381	4.61845	-0.0627628	0.289453	decreased
ENSMUSG00000057614.6	Gnai1	protein_coding	68.8761	70.5242	67.228	-0.0690544	0.28946	decreased
ENSMUSG00000037949.8	Ano10	protein_coding	6.89698	7.16734	6.62663	-0.113163	0.289633	decreased
ENSMUSG00000024654.8	Asrgl1	protein_coding	47.5437	48.353	46.7344	-0.0491185	0.289729	decreased
ENSMUSG00000039913.12	Pak7	protein_coding	7.77524	7.93356	7.61691	-0.0587628	0.289976	decreased
ENSMUSG00000021745.14	Ptprg	protein_coding	20.2879	20.7661	19.8097	-0.0680186	0.290207	decreased
ENSMUSG00000034473.13	Sec22a	protein_coding	5.72282	5.84775	5.59788	-0.063001	0.29024	decreased
ENSMUSG00000019929.16	Dcn	protein_coding	4.96244	6.49436	3.43052	-0.920758	0.290489	decreased
ENSMUSG00000038503.15	Mesdc2	protein_coding	11.4564	11.6858	11.2269	-0.0577989	0.29053	decreased
ENSMUSG00000032384.16	Csnk1g1	protein_coding	7.70612	7.85167	7.56058	-0.0545033	0.290641	decreased
ENSMUSG00000090223.1	Pcp4	protein_coding	1075.19	1125.65	1024.73	-0.135514	0.290765	decreased
ENSMUSG00000028557.10	Rnf11	protein_coding	84.4826	86.368	82.5972	-0.0644054	0.291148	decreased
ENSMUSG00000038127.14	Ccdc50	protein_coding	13.5194	13.8754	13.1633	-0.0760115	0.291352	decreased
ENSMUSG00000031242.7	RP23-284F8.1	protein_coding	15.7505	16.1646	15.3363	-0.0758872	0.291392	decreased
ENSMUSG00000002059.18	Rab34	protein_coding	13.5831	14.1223	13.0439	-0.114595	0.291565	decreased
ENSMUSG00000060938.14	Rpl26	protein_coding	492.502	503.008	481.995	-0.0615636	0.291883	decreased
ENSMUSG00000006932.17	Ctnnb1	protein_coding	186.071	188.249	183.894	-0.0337627	0.292096	decreased
ENSMUSG00000103955.1	RP23-332E2.7	TEC	24.3847	25.3176	23.4518	-0.110447	0.292131	decreased
ENSMUSG00000010803.13	Gabra1	protein_coding	66.1568	69.4154	62.8982	-0.142238	0.292154	decreased
ENSMUSG00000022108.8	Itm2b	protein_coding	310.612	315.602	305.622	-0.0463572	0.292354	decreased
ENSMUSG00000040591.18	RP23-42N14.3	protein_coding	62.2082	62.9365	61.4798	-0.0337833	0.292498	decreased
ENSMUSG00000035476.9	Tab3	protein_coding	4.59427	4.69893	4.48961	-0.0657422	0.292599	decreased
ENSMUSG00000026153.15	Fam135a	protein_coding	8.64139	8.92907	8.35372	-0.0960922	0.293902	decreased
ENSMUSG00000029729.12	Zkscan1	protein_coding	8.3062	8.50109	8.11131	-0.0677123	0.293928	decreased
ENSMUSG00000060380.3	RP24-175C20.1	lincRNA	5.44059	5.6321	5.24907	-0.101611	0.294204	decreased
ENSMUSG00000035696.15	Rnf38	protein_coding	15.4577	15.8028	15.1127	-0.0644172	0.294329	decreased
ENSMUSG00000045639.14	Zfp629	protein_coding	5.34634	5.4877	5.20498	-0.0763072	0.294525	decreased
ENSMUSG00000001441.13	Npepps	protein_coding	50.744	51.6529	49.835	-0.0516919	0.294993	decreased
ENSMUSG00000040102.10	Klhl42	protein_coding	4.35834	4.47431	4.24238	-0.0767909	0.295043	decreased
ENSMUSG00000025920.19	Stau2	protein_coding	44.261	45.3526	43.1695	-0.0711745	0.295049	decreased
ENSMUSG00000029402.8	Snrnp35	protein_coding	6.5983	6.86215	6.33444	-0.115445	0.295246	decreased
ENSMUSG00000019883.11	Echdc1	protein_coding	15.8172	16.1606	15.4739	-0.0626455	0.295539	decreased
ENSMUSG00000019876.15	Pkib	protein_coding	6.47083	6.86702	6.07464	-0.176886	0.295886	decreased
ENSMUSG00000041362.16	Shtn1	protein_coding	13.1173	13.6173	12.6173	-0.110039	0.295906	decreased
ENSMUSG00000034674.18	Tdg	protein_coding	4.88668	5.04849	4.72487	-0.0955782	0.295914	decreased
ENSMUSG00000038365.8	Fbxo25	protein_coding	43.2017	43.9422	42.4612	-0.0494603	0.296149	decreased
ENSMUSG00000001424.14	Snd1	protein_coding	36.706	37.3386	36.0733	-0.0497377	0.296195	decreased
ENSMUSG00000074733.14	Zfp950	protein_coding	25.0051	26.0596	23.9506	-0.12175	0.296365	decreased
ENSMUSG00000023104.9	Rfc2	protein_coding	5.15512	5.23927	5.07097	-0.0471031	0.296536	decreased
ENSMUSG00000051323.16	Pcdh19	protein_coding	5.08977	5.24178	4.93776	-0.086202	0.296593	decreased
ENSMUSG00000037286.15	Stag1	protein_coding	11.3093	11.5667	11.0519	-0.0656856	0.296784	decreased
ENSMUSG00000027599.9	Armc1	protein_coding	25.8159	26.3024	25.3294	-0.0543824	0.296979	decreased
ENSMUSG00000027506.15	Tpd52	protein_coding	34.5939	35.241	33.9469	-0.0539722	0.297023	decreased
ENSMUSG00000032666.16	AC166332.1	protein_coding	9.03002	9.23802	8.82203	-0.0664743	0.297117	decreased
ENSMUSG00000031878.18	Nae1	protein_coding	28.3631	28.8652	27.8609	-0.051091	0.29743	decreased
ENSMUSG00000039126.10	Prune2	protein_coding	30.1651	31.174	29.1561	-0.0965479	0.297464	decreased
ENSMUSG00000021629.10	Slc30a5	protein_coding	17.5169	17.8253	17.2084	-0.0508189	0.297646	decreased
ENSMUSG00000029757.16	Dync1i1	protein_coding	44.9159	46.0758	43.756	-0.0745294	0.297727	decreased
ENSMUSG00000074182.8	Znhit6	protein_coding	9.8424	10.0356	9.64922	-0.05664	0.297737	decreased
ENSMUSG00000052516.18	Robo2	protein_coding	19.1158	19.7936	18.4379	-0.102356	0.297849	decreased
ENSMUSG00000067365.10	Tmem128	protein_coding	16.1542	16.4975	15.811	-0.0613175	0.297983	decreased
ENSMUSG00000020949.9	Fkbp3	protein_coding	123.818	126.273	121.362	-0.0572274	0.297983	decreased
ENSMUSG00000034820.3	Cpsf7	protein_coding	23.6307	23.97	23.2915	-0.0414254	0.298006	decreased
ENSMUSG00000041225.16	Arhgap12	protein_coding	17.3474	17.7302	16.9646	-0.0636827	0.298085	decreased
ENSMUSG00000038642.10	Ctss	protein_coding	55.6033	57.1912	54.0154	-0.0824211	0.298415	decreased
ENSMUSG00000039431.16	Mtmr7	protein_coding	37.2661	37.7546	36.7777	-0.0378231	0.298452	decreased
ENSMUSG00000074088.6	Snrnp40	protein_coding	16.0792	16.4091	15.7493	-0.0592038	0.298478	decreased
ENSMUSG00000029403.14	Cdkl2	protein_coding	12.5868	12.7766	12.397	-0.0435129	0.298707	decreased
ENSMUSG00000022747.16	St3gal6	protein_coding	4.93577	5.06833	4.8032	-0.0775121	0.298858	decreased
ENSMUSG00000039770.5	Ypel5	protein_coding	33.1556	33.8509	32.4603	-0.0605179	0.299057	decreased
ENSMUSG00000044600.14	Smim7	protein_coding	54.8504	56.0687	53.6322	-0.0640967	0.299299	decreased
ENSMUSG00000034334.8	Fam151b	protein_coding	5.99458	6.12502	5.86415	-0.0627922	0.299436	decreased
ENSMUSG00000024858.13	Adrbk1	protein_coding	57.7829	59.0897	56.4762	-0.0652653	0.299537	decreased
ENSMUSG00000094500.2	Smim18	protein_coding	11.8807	12.2849	11.4764	-0.098212	0.299928	decreased
ENSMUSG00000067194.6	Eif1ax	protein_coding	30.6282	31.4416	29.8147	-0.0766477	0.299943	decreased
ENSMUSG00000028309.14	Rnf20	protein_coding	24.3956	24.7816	24.0096	-0.0456619	0.300063	decreased
ENSMUSG00000037012.18	Hk1	protein_coding	93.1953	96.2734	90.1171	-0.0953363	0.300078	decreased
ENSMUSG00000033054.7	Npat	protein_coding	6.42925	6.57011	6.28839	-0.063225	0.300117	decreased
ENSMUSG00000021669.15	Col4a3bp	protein_coding	30.633	31.3057	29.9604	-0.0633693	0.30015	decreased
ENSMUSG00000050908.12	Tvp23a	protein_coding	11.0871	11.2825	10.8918	-0.0508388	0.30027	decreased
ENSMUSG00000013878.18	Rnf170	protein_coding	6.27991	6.46664	6.09319	-0.0858197	0.300507	decreased
ENSMUSG00000031353.13	Rbbp7	protein_coding	90.6322	92.536	88.7285	-0.0606169	0.300593	decreased
ENSMUSG00000021314.12	Amph	protein_coding	54.5228	56.7522	52.2933	-0.118051	0.300742	decreased
ENSMUSG00000032606.7	Nicn1	protein_coding	38.6118	39.2115	38.0121	-0.0448156	0.30116	decreased
ENSMUSG00000027671.14	Actl6a	protein_coding	10.3658	10.5549	10.1767	-0.0526383	0.301227	decreased
ENSMUSG00000021038.17	Vipas39	protein_coding	26.0588	26.4336	25.684	-0.0415058	0.301435	decreased
ENSMUSG00000021276.10	Cinp	protein_coding	44.1069	45.452	42.7618	-0.0880218	0.301587	decreased
ENSMUSG00000110483.1	RP24-161A21.2	lincRNA	4.75626	5.07904	4.43348	-0.196115	0.30199	decreased
ENSMUSG00000066151.11	Fkbp15	protein_coding	15.5705	15.8345	15.3065	-0.0489285	0.302065	decreased
ENSMUSG00000026341.16	Actr3	protein_coding	79.6535	80.9593	78.3477	-0.0473053	0.302198	decreased
ENSMUSG00000026965.12	Anapc2	protein_coding	32.3159	32.787	31.8448	-0.0420698	0.302431	decreased
ENSMUSG00000024146.9	Cript	protein_coding	40.7962	41.7425	39.8499	-0.0669415	0.302604	decreased
ENSMUSG00000007564.14	Ppp2r1a	protein_coding	277.6	281.341	273.858	-0.0388926	0.302985	decreased
ENSMUSG00000003234.15	Abcf3	protein_coding	28.3097	28.6697	27.9497	-0.0366923	0.303051	decreased
ENSMUSG00000024006.16	Stk38	protein_coding	10.8731	10.9917	10.7545	-0.0314852	0.303136	decreased
ENSMUSG00000035764.5	Fbxo45	protein_coding	11.2726	11.4926	11.0525	-0.0563431	0.303805	decreased
ENSMUSG00000087260.5	Lamtor5	protein_coding	39.3512	40.1134	38.589	-0.0558964	0.303809	decreased
ENSMUSG00000022663.3	Atg3	protein_coding	25.2992	25.9071	24.6912	-0.0693486	0.303908	decreased
ENSMUSG00000100039.1	RP24-74F2.12	antisense	5.97353	6.45097	5.49608	-0.231112	0.303972	decreased
ENSMUSG00000046178.3	Nxph1	protein_coding	13.0287	13.5535	12.5039	-0.116284	0.304179	decreased
ENSMUSG00000026527.13	Rgs7	protein_coding	39.3715	40.8275	37.9154	-0.106757	0.304909	decreased
ENSMUSG00000042050.8	Wdr60	protein_coding	8.51538	8.708	8.32275	-0.0652805	0.30519	decreased
ENSMUSG00000030788.16	Rnf141	protein_coding	16.5222	17.0658	15.9786	-0.0949683	0.30531	decreased
ENSMUSG00000050891.9	Tatdn1	protein_coding	7.20563	7.53925	6.872	-0.133692	0.305316	decreased
ENSMUSG00000038024.17	Dennd4c	protein_coding	4.8022	4.89129	4.71311	-0.0535352	0.305384	decreased
ENSMUSG00000028411.15	Aptx	protein_coding	6.29724	6.3955	6.19898	-0.0450248	0.305473	decreased
ENSMUSG00000030166.14	Rad52	protein_coding	5.10334	5.27354	4.93313	-0.0962679	0.305915	decreased
ENSMUSG00000024740.9	Ddb1	protein_coding	93.499	94.8085	92.1895	-0.0404134	0.305998	decreased
ENSMUSG00000048332.13	Lhfp	protein_coding	6.2951	6.84097	5.74923	-0.250831	0.306099	decreased
ENSMUSG00000049907.8	Rasl11b	protein_coding	8.63275	9.16109	8.10441	-0.176812	0.306438	decreased
ENSMUSG00000049536.5	Tceal1	protein_coding	8.6996	8.98993	8.40927	-0.0963288	0.306732	decreased
ENSMUSG00000022841.14	Ap2m1	protein_coding	149.305	152.385	146.225	-0.0595293	0.306806	decreased
ENSMUSG00000025420.13	Katnal2	protein_coding	5.36338	5.56389	5.16286	-0.107923	0.306968	decreased
ENSMUSG00000025169.6	Ogfod3	protein_coding	4.69399	4.85975	4.52823	-0.101936	0.307012	decreased
ENSMUSG00000015994.10	Fnta	protein_coding	26.7305	27.381	26.08	-0.0702304	0.3072	decreased
ENSMUSG00000028086.15	Fbxw7	protein_coding	42.5541	44.2029	40.9053	-0.111852	0.307382	decreased
ENSMUSG00000073856.11	Iqck	protein_coding	6.40441	6.5483	6.26053	-0.0648341	0.307429	decreased
ENSMUSG00000063785.12	Utp14a	protein_coding	7.34938	7.54201	7.15674	-0.0756475	0.307446	decreased
ENSMUSG00000022283.15	Pabpc1	protein_coding	64.5591	65.3701	63.7482	-0.0362471	0.308242	decreased
ENSMUSG00000000776.13	Polr3d	protein_coding	7.87253	8.00902	7.73603	-0.0500326	0.308451	decreased
ENSMUSG00000021917.16	Spcs1	protein_coding	118.758	121.375	116.141	-0.0635938	0.308621	decreased
ENSMUSG00000013622.15	Atraid	protein_coding	52.8398	53.5778	52.1016	-0.0403076	0.308753	decreased
ENSMUSG00000026721.15	Rabgap1l	protein_coding	32.9417	33.8079	32.0754	-0.0758909	0.308973	decreased
ENSMUSG00000041891.15	Lman1	protein_coding	19.499	19.8172	19.1809	-0.0470803	0.309194	decreased
ENSMUSG00000041975.17	Mettl8	protein_coding	5.40494	5.55173	5.25815	-0.0783839	0.309289	decreased
ENSMUSG00000022106.14	Rcbtb2	protein_coding	9.013	9.17882	8.84718	-0.0530913	0.309481	decreased
ENSMUSG00000063870.12	Chd4	protein_coding	50.3824	51.1991	49.5656	-0.0467812	0.309511	decreased
ENSMUSG00000028293.14	Slc35a1	protein_coding	12.2131	12.5102	11.9159	-0.0702091	0.309669	decreased
ENSMUSG00000005198.15	Polr2a	protein_coding	20.5836	21.1531	20.014	-0.0798572	0.309795	decreased
ENSMUSG00000048834.16	Vstm2a	protein_coding	37.4588	38.3773	36.5404	-0.0707602	0.309937	decreased
ENSMUSG00000048106.5	RP23-105K2.3	lincRNA	5.33978	5.44032	5.23924	-0.0543349	0.309942	decreased
ENSMUSG00000027963.14	Extl2	protein_coding	29.4647	30.0929	28.8366	-0.0615221	0.310293	decreased
ENSMUSG00000006262.15	Mob1b	protein_coding	7.39904	7.54676	7.25133	-0.0576124	0.310634	decreased
ENSMUSG00000021759.14	Plpp1	protein_coding	10.0428	10.2566	9.82905	-0.0614277	0.310675	decreased
ENSMUSG00000029267.17	Mtf2	protein_coding	17.8077	18.245	17.3704	-0.0708648	0.310811	decreased
ENSMUSG00000047866.18	Lonp2	protein_coding	35.054	35.7619	34.346	-0.0582813	0.311255	decreased
ENSMUSG00000024527.9	Afg3l2	protein_coding	31.1442	31.5376	30.7508	-0.036452	0.311337	decreased
ENSMUSG00000070287.3	Slc35g2	protein_coding	7.78043	8.06068	7.50018	-0.103978	0.311339	decreased
ENSMUSG00000057455.12	Rit2	protein_coding	96.8107	100.045	93.5762	-0.0964377	0.311378	decreased
ENSMUSG00000025950.16	Idh1	protein_coding	19.3115	19.8565	18.7665	-0.0814542	0.311574	decreased
ENSMUSG00000074643.12	Cpne1	protein_coding	15.2935	15.5557	15.0314	-0.0494655	0.311627	decreased
ENSMUSG00000056216.9	Cebpg	protein_coding	7.00524	7.1629	6.84758	-0.06495	0.311842	decreased
ENSMUSG00000024072.8	Yipf4	protein_coding	25.1982	25.8731	24.5233	-0.0773055	0.312027	decreased
ENSMUSG00000027207.15	Galk2	protein_coding	13.4463	13.6821	13.2105	-0.0506101	0.312313	decreased
ENSMUSG00000091811.2	Inafm1	protein_coding	10.5807	10.7957	10.3657	-0.0586437	0.31258	decreased
ENSMUSG00000032306.14	Mpi	protein_coding	25.2517	25.9687	24.5347	-0.0819502	0.313217	decreased
ENSMUSG00000079484.12	Phyhd1	protein_coding	5.78934	5.99376	5.58491	-0.101927	0.313306	decreased
ENSMUSG00000038766.16	Gabpb2	protein_coding	4.8809	5.01241	4.74939	-0.0777613	0.313529	decreased
ENSMUSG00000028790.13	Khdrbs1	protein_coding	40.8139	41.4682	40.1596	-0.0462605	0.313609	decreased
ENSMUSG00000065979.12	Cpped1	protein_coding	17.0782	17.3574	16.799	-0.0471812	0.313735	decreased
ENSMUSG00000014932.15	Yes1	protein_coding	6.76471	6.97416	6.55525	-0.0893687	0.313825	decreased
ENSMUSG00000032181.7	Scg3	protein_coding	136.972	140.023	133.92	-0.0642976	0.313984	decreased
ENSMUSG00000020903.13	Stx8	protein_coding	8.96283	9.16082	8.76484	-0.0637487	0.314302	decreased
ENSMUSG00000042453.14	Reln	protein_coding	9.34911	9.68141	9.0168	-0.102601	0.314571	decreased
ENSMUSG00000019872.13	Smpdl3a	protein_coding	14.6286	14.9945	14.2628	-0.0721714	0.314586	decreased
ENSMUSG00000035666.14	Gtf3c4	protein_coding	8.17601	8.36936	7.98266	-0.0682483	0.314624	decreased
ENSMUSG00000032462.14	Pik3cb	protein_coding	5.95422	6.04236	5.86609	-0.0427134	0.314642	decreased
ENSMUSG00000071415.6	Rpl23	protein_coding	136.703	139.556	133.851	-0.0602216	0.314658	decreased
ENSMUSG00000021432.15	Slc35b3	protein_coding	4.77366	4.91504	4.63228	-0.0854812	0.314663	decreased
ENSMUSG00000068220.6	Lgals1	protein_coding	8.6261	9.9408	7.31139	-0.443218	0.314772	decreased
ENSMUSG00000042699.11	Dhx9	protein_coding	51.5318	52.5847	50.479	-0.0589607	0.314893	decreased
ENSMUSG00000091625.8	Lsm5	protein_coding	7.94889	8.35179	7.546	-0.146374	0.314975	decreased
ENSMUSG00000044252.17	Osbpl1a	protein_coding	49.1764	50.9754	47.3774	-0.105604	0.315058	decreased
ENSMUSG00000052139.18	Bre	protein_coding	39.9631	40.7653	39.161	-0.0579234	0.315418	decreased
ENSMUSG00000107331.1	RP23-153H17.5	TEC	10.4354	10.7393	10.1315	-0.0840506	0.315581	decreased
ENSMUSG00000034190.9	Chmp7	protein_coding	34.0985	34.3432	33.8539	-0.0207025	0.31559	decreased
ENSMUSG00000071180.5	Smim15	protein_coding	26.1107	26.8678	25.3535	-0.0836896	0.315624	decreased
ENSMUSG00000109160.1	RP23-245C15.2	processed_transcript	61.2158	121.921	0.510389	-7.90014	0.315903	decreased
ENSMUSG00000050088.9	RP24-221F4.2	protein_coding	5.49578	5.57872	5.41283	-0.0435497	0.316163	decreased
ENSMUSG00000020029.6	Nudt4	protein_coding	22.8778	23.8711	21.8846	-0.125345	0.316607	decreased
ENSMUSG00000022661.14	Cd200	protein_coding	48.3881	49.719	47.0572	-0.0793828	0.31666	decreased
ENSMUSG00000038280.12	Ostm1	protein_coding	20.3989	20.8941	19.9037	-0.0700625	0.316831	decreased
ENSMUSG00000028158.14	Mttp	protein_coding	7.06392	7.26246	6.86539	-0.081116	0.316852	decreased
ENSMUSG00000063052.9	Lrrc40	protein_coding	17.3811	17.7428	17.0194	-0.0600494	0.316917	decreased
ENSMUSG00000066735.8	Vkorc1l1	protein_coding	14.7615	15.0579	14.4651	-0.0579476	0.317118	decreased
ENSMUSG00000018326.9	Ywhab	protein_coding	183.782	186.984	180.581	-0.0502701	0.317125	decreased
ENSMUSG00000035183.14	Slc24a5	protein_coding	9.50169	9.6742	9.32919	-0.0523905	0.317442	decreased
ENSMUSG00000041879.13	Ipo9	protein_coding	29.5795	30.1024	29.0566	-0.0510151	0.31754	decreased
ENSMUSG00000087651.3	RP24-175N4.1	protein_coding	7.48404	7.7274	7.24069	-0.093855	0.317841	decreased
ENSMUSG00000024064.13	Galnt14	protein_coding	7.25507	7.77498	6.73517	-0.207123	0.318133	decreased
ENSMUSG00000033557.17	Fam20b	protein_coding	22.3576	22.7824	21.9327	-0.0548362	0.318266	decreased
ENSMUSG00000022548.14	Apod	protein_coding	97.4106	104.777	90.0441	-0.218621	0.318337	decreased
ENSMUSG00000014353.14	Tmem87b	protein_coding	10.3535	10.5262	10.1807	-0.0481439	0.31835	decreased
ENSMUSG00000026889.12	Rbm18	protein_coding	24.4248	25.0298	23.8196	-0.0714974	0.318424	decreased
ENSMUSG00000025862.14	Stag2	protein_coding	22.3428	22.7769	21.9088	-0.056061	0.318436	decreased
ENSMUSG00000020660.6	Pomc	protein_coding	4.23996	8.00151	0.478416	-4.06394	0.318791	decreased
ENSMUSG00000006373.10	Pgrmc1	protein_coding	155.101	157.908	152.294	-0.0522268	0.318826	decreased
ENSMUSG00000031960.14	Aars	protein_coding	30.3374	30.971	29.7037	-0.0602761	0.31905	decreased
ENSMUSG00000025235.8	Bbs4	protein_coding	28.4954	29.0687	27.9221	-0.0580607	0.31938	decreased
ENSMUSG00000024270.11	Slc39a6	protein_coding	10.1553	10.587	9.72351	-0.122744	0.319404	decreased
ENSMUSG00000052852.8	Reep1	protein_coding	36.0419	36.612	35.4718	-0.0456434	0.319488	decreased
ENSMUSG00000025889.13	Snca	protein_coding	319.938	336.336	303.541	-0.148011	0.319493	decreased
ENSMUSG00000068923.14	Syt11	protein_coding	157.912	160.319	155.506	-0.0439782	0.319533	decreased
ENSMUSG00000046269.16	Usp27x	protein_coding	5.71458	5.87933	5.54984	-0.0832044	0.319697	decreased
ENSMUSG00000037455.16	Slc18b1	protein_coding	10.2293	10.445	10.0135	-0.0608755	0.319983	decreased
ENSMUSG00000021716.14	Srek1ip1	protein_coding	8.62208	8.83503	8.40914	-0.0712771	0.319996	decreased
ENSMUSG00000036949.16	Slc39a12	protein_coding	19.376	19.8619	18.8902	-0.0723695	0.320621	decreased
ENSMUSG00000026827.12	Gpd2	protein_coding	18.6412	19.1299	18.1526	-0.0756558	0.320781	decreased
ENSMUSG00000027971.16	Ndst4	protein_coding	5.0117	5.70001	4.3234	-0.398799	0.32101	decreased
ENSMUSG00000017781.17	Pitpna	protein_coding	88.9562	91.3023	86.6101	-0.0761162	0.321068	decreased
ENSMUSG00000035726.8	Supt16	protein_coding	23.5709	23.9562	23.1856	-0.0471691	0.321277	decreased
ENSMUSG00000058267.13	Mrps14	protein_coding	25.9205	26.4836	25.3575	-0.0626868	0.321318	decreased
ENSMUSG00000031409.1	Tceal6	protein_coding	72.2928	74.0219	70.5636	-0.0690287	0.321727	decreased
ENSMUSG00000043964.14	Orai3	protein_coding	4.8883	5.03133	4.74528	-0.0844471	0.321796	decreased
ENSMUSG00000035681.7	Kcnc2	protein_coding	8.77722	9.39516	8.15928	-0.203476	0.321857	decreased
ENSMUSG00000022295.8	Atp6v1c1	protein_coding	136.337	138.737	133.937	-0.0507945	0.322048	decreased
ENSMUSG00000024346.5	Pfdn1	protein_coding	47.6667	48.6044	46.7291	-0.0567662	0.322116	decreased
ENSMUSG00000044068.7	Zrsr1	protein_coding	16.1337	16.4156	15.8518	-0.0504194	0.322134	decreased
ENSMUSG00000086782.2	RP23-32L21.4	lincRNA	7.45508	7.64037	7.26979	-0.0717279	0.322221	decreased
ENSMUSG00000066149.11	Cdc26	protein_coding	17.4528	17.9542	16.9514	-0.0829169	0.322228	decreased
ENSMUSG00000059182.7	Skap2	protein_coding	9.74186	10.1004	9.38331	-0.106247	0.322312	decreased
ENSMUSG00000007613.15	Tgfbr1	protein_coding	7.18244	7.43216	6.93272	-0.10036	0.322333	decreased
ENSMUSG00000001305.5	Rrp15	protein_coding	6.55715	6.71313	6.40116	-0.0686526	0.322344	decreased
ENSMUSG00000060450.13	Rnf14	protein_coding	102.528	104.992	100.063	-0.0693712	0.322473	decreased
ENSMUSG00000030126.17	Tmcc1	protein_coding	27.0873	27.6593	26.5152	-0.0609468	0.322513	decreased
ENSMUSG00000034098.14	Fstl5	protein_coding	9.15199	9.72439	8.57959	-0.180699	0.322515	decreased
ENSMUSG00000041231.15	Ublcp1	protein_coding	17.2323	17.6734	16.7912	-0.073877	0.322738	decreased
ENSMUSG00000028706.14	Nsun4	protein_coding	4.93633	5.10849	4.76417	-0.100673	0.322738	decreased
ENSMUSG00000034891.13	Sncb	protein_coding	136.54	144.764	128.315	-0.174014	0.32305	decreased
ENSMUSG00000020859.16	Spag9	protein_coding	83.6729	85.3734	81.9724	-0.0586484	0.323886	decreased
ENSMUSG00000024423.5	Impact	protein_coding	104.724	107.986	101.463	-0.0898876	0.324099	decreased
ENSMUSG00000022314.10	Rad21	protein_coding	36.2996	37.0094	35.5897	-0.0564326	0.324224	decreased
ENSMUSG00000021661.16	Ankra2	protein_coding	19.6901	20.0554	19.3248	-0.0535349	0.324526	decreased
ENSMUSG00000002109.14	Ddb2	protein_coding	7.59901	7.73307	7.46494	-0.0509093	0.324619	decreased
ENSMUSG00000107585.1	RP23-449F12.8	lincRNA	7.80987	8.30729	7.31245	-0.184025	0.324659	decreased
ENSMUSG00000069045.11	Ddx3y	protein_coding	19.4521	20.1561	18.7481	-0.104469	0.324797	decreased
ENSMUSG00000001891.16	Ugp2	protein_coding	38.7668	39.58	37.9536	-0.0605367	0.324848	decreased
ENSMUSG00000031696.9	Vps35	protein_coding	64.4706	65.6333	63.3078	-0.0520454	0.325121	decreased
ENSMUSG00000020611.14	Gna13	protein_coding	11.9257	12.1183	11.733	-0.0466113	0.325217	decreased
ENSMUSG00000022193.7	Psmb5	protein_coding	46.2668	46.9564	45.5771	-0.0430127	0.325241	decreased
ENSMUSG00000037787.14	Apopt1	protein_coding	22.2207	22.6685	21.7728	-0.0581608	0.325618	decreased
ENSMUSG00000030738.11	Eif3c	protein_coding	74.106	74.8335	73.3784	-0.0283291	0.325903	decreased
ENSMUSG00000028419.5	Chmp5	protein_coding	68.4961	69.6996	67.2926	-0.0507039	0.325931	decreased
ENSMUSG00000074165.10	Zfp788	protein_coding	12.8559	13.1468	12.565	-0.065303	0.326104	decreased
ENSMUSG00000029802.13	Abcg2	protein_coding	6.81311	7.16797	6.45825	-0.150423	0.326151	decreased
ENSMUSG00000021852.14	Slc35f4	protein_coding	6.54499	6.72941	6.36057	-0.0813235	0.326246	decreased
ENSMUSG00000032011.5	Thy1	protein_coding	247.748	253.61	241.886	-0.0682854	0.326376	decreased
ENSMUSG00000002475.15	Abhd3	protein_coding	30.3097	31.0998	29.5195	-0.0752346	0.326435	decreased
ENSMUSG00000063800.5	Prpf38a	protein_coding	20.416	20.866	19.9661	-0.0636016	0.326514	decreased
ENSMUSG00000028343.10	Erp44	protein_coding	12.3814	12.5582	12.2047	-0.0411967	0.326551	decreased
ENSMUSG00000078566.8	Bnip3	protein_coding	53.7551	54.7254	52.7848	-0.0520872	0.326574	decreased
ENSMUSG00000059743.12	Fdps	protein_coding	42.6231	44.2045	41.0417	-0.107103	0.326668	decreased
ENSMUSG00000010517.7	Faf1	protein_coding	12.3677	12.5517	12.1837	-0.0429226	0.326874	decreased
ENSMUSG00000025597.13	Klhl4	protein_coding	7.03599	7.23652	6.83545	-0.0822611	0.326886	decreased
ENSMUSG00000027620.16	Rbm39	protein_coding	118.168	120.481	115.855	-0.0564853	0.327025	decreased
ENSMUSG00000036879.15	Phkb	protein_coding	10.5593	10.781	10.3375	-0.0606019	0.327035	decreased
ENSMUSG00000029911.14	Ssbp1	protein_coding	21.0574	21.6322	20.4825	-0.0787839	0.327045	decreased
ENSMUSG00000028032.13	Papss1	protein_coding	36.6733	37.2857	36.0609	-0.0481884	0.327332	decreased
ENSMUSG00000038543.13	AC092855.1	protein_coding	4.30315	4.57646	4.02985	-0.183506	0.32746	decreased
[truncated: 8,001 more rows]
