# Supplementary material for: Animal models for the study of depressive disorder
Source: CNS Neurosci Ther. 2021 Mar 1;27(6):633–42. doi: 10.1111/cns.13622 (PMC8111503; doi:10.1111/cns.13622)
Supplement: Supplementary file 5 — Table S5 [file CNS-27-633-s005.xlsx]

## Sheet: Hippocampus
Gene_ID	Gene_name	Class	Average	Ctrl average	LH average	Log2Fold	P value	Increase / Decrease
ENSMUSG00000047731.17	Wbp1l	protein_coding	9.70971	10.6051	8.81432	-0.266838	6.27804e-06	decreased
ENSMUSG00000051339.10	AC162528.2	protein_coding	25.0273	28.005	22.0497	-0.344927	1.81871e-05	decreased
ENSMUSG00000031310.16	Zmym3	protein_coding	26.5737	28.9187	24.2287	-0.255283	4.8784e-05	decreased
ENSMUSG00000061578.8	Ksr2	protein_coding	14.9184	15.6335	14.2034	-0.138414	6.60392e-05	decreased
ENSMUSG00000101249.1	RP23-8J15.1	unprocessed_pseudogene	9.41304	15.0891	3.73701	-2.01355	7.1884e-05	decreased
ENSMUSG00000006276.10	Eps15l1	protein_coding	16.5606	18.0284	15.0929	-0.256402	8.39788e-05	decreased
ENSMUSG00000092702.2	Gm24514	misc_RNA	98.3191	157.332	39.3057	-2.00101	0.000111758	decreased
ENSMUSG00000090077.9	Lime1	protein_coding	12.9972	15.166	10.8283	-0.486036	0.000157989	decreased
ENSMUSG00000041115.16	Iqsec2	protein_coding	40.7199	44.1706	37.2693	-0.245098	0.000190936	decreased
ENSMUSG00000040447.15	Spns2	protein_coding	15.6226	17.3547	13.8905	-0.321228	0.000208639	decreased
ENSMUSG00000048154.17	Kmt2d	protein_coding	16.2016	17.9764	14.4269	-0.317345	0.000222467	decreased
ENSMUSG00000071064.13	Zfp827	protein_coding	11.4205	12.444	10.3971	-0.259271	0.000239859	decreased
ENSMUSG00000020196.10	Cabin1	protein_coding	12	12.8908	11.1092	-0.214581	0.000255229	decreased
ENSMUSG00000103466.1	RP24-498P8.5	TEC	6.60724	9.37032	3.84417	-1.28543	0.000255836	decreased
ENSMUSG00000038255.6	Neurod2	protein_coding	27.6638	31.0768	24.2509	-0.357796	0.000258773	decreased
ENSMUSG00000026883.17	Dab2ip	protein_coding	20.7349	22.2828	19.1869	-0.215809	0.000274311	decreased
ENSMUSG00000040365.14	Trim41	protein_coding	9.51247	10.7132	8.31172	-0.366174	0.000336304	decreased
ENSMUSG00000083744.1	RP23-316B4.1	processed_pseudogene	6.0189	7.92596	4.11183	-0.946805	0.00033836	decreased
ENSMUSG00000020022.16	Ndufa12	protein_coding	36.8684	42.0179	31.7188	-0.405664	0.000359905	decreased
ENSMUSG00000025318.13	Jph3	protein_coding	63.7057	69.009	58.4025	-0.240754	0.000448334	decreased
ENSMUSG00000006307.16	Kmt2b	protein_coding	6.47796	7.328	5.62792	-0.380819	0.000461816	decreased
ENSMUSG00000045114.10	Prrt2	protein_coding	60.2384	65.6358	54.841	-0.259228	0.000493813	decreased
ENSMUSG00000033697.15	Arhgap39	protein_coding	25.9738	29.6983	22.2492	-0.416625	0.000497747	decreased
ENSMUSG00000056493.9	Foxk1	protein_coding	13.9889	15.9337	12.0441	-0.403754	0.000535479	decreased
ENSMUSG00000005267.13	Zfp287	protein_coding	6.8159	7.72921	5.90259	-0.388973	0.000601723	decreased
ENSMUSG00000024112.16	Cacna1h	protein_coding	16.9226	20.2778	13.5673	-0.57976	0.000608192	decreased
ENSMUSG00000022898.12	Dscr3	protein_coding	12.5292	13.3095	11.7489	-0.179939	0.000648301	decreased
ENSMUSG00000034875.5	Nudt19	protein_coding	21.9038	24.1035	19.704	-0.290755	0.000656568	decreased
ENSMUSG00000025586.17	Cpeb1	protein_coding	25.9515	27.7477	24.1552	-0.200031	0.000672306	decreased
ENSMUSG00000049939.6	Lrrc4	protein_coding	32.5957	35.7325	29.4588	-0.278539	0.000673116	decreased
ENSMUSG00000032452.12	Clstn2	protein_coding	46.0431	49.4099	42.6762	-0.211371	0.000681934	decreased
ENSMUSG00000025241.16	Fyco1	protein_coding	13.0404	14.4832	11.5975	-0.320572	0.000718923	decreased
ENSMUSG00000060260.13	Pwwp2b	protein_coding	10.0119	10.9782	9.0456	-0.279357	0.000738293	decreased
ENSMUSG00000025867.8	Cplx2	protein_coding	257.06	290.298	223.821	-0.37519	0.000750369	decreased
ENSMUSG00000020810.5	Cygb	protein_coding	18.0043	19.8278	16.1808	-0.293248	0.000775726	decreased
ENSMUSG00000039747.11	Orai2	protein_coding	41.4584	47.0886	35.8282	-0.394281	0.000779572	decreased
ENSMUSG00000102650.1	RP23-21P10.1	TEC	7.73143	10.3589	5.10395	-1.02119	0.000780256	decreased
ENSMUSG00000022540.16	Rogdi	protein_coding	53.9695	61.6559	46.283	-0.413755	0.000783943	decreased
ENSMUSG00000030556.13	Lrrc28	protein_coding	9.72581	10.3863	9.06535	-0.196244	0.000814419	decreased
ENSMUSG00000043670.4	Diras1	protein_coding	24.9474	27.2319	22.6628	-0.264967	0.000913669	decreased
ENSMUSG00000029478.16	Ncor2	protein_coding	17.5917	19.2564	15.9271	-0.273861	0.00101188	decreased
ENSMUSG00000040415.15	Dtx3	protein_coding	74.4586	85.312	63.6051	-0.423607	0.00108595	decreased
ENSMUSG00000040797.16	Iqsec3	protein_coding	36.5783	40.2341	32.9226	-0.28934	0.00111142	decreased
ENSMUSG00000057691.8	Zfp746	protein_coding	9.21054	10.1294	8.29167	-0.288815	0.00112206	decreased
ENSMUSG00000021495.9	Fam193b	protein_coding	12.2946	13.6555	10.9337	-0.320703	0.00113994	decreased
ENSMUSG00000002341.8	Ncan	protein_coding	44.6608	48.8455	40.4762	-0.27115	0.00120514	decreased
ENSMUSG00000063455.16	AC157667.1	protein_coding	11.5817	12.2794	10.884	-0.174022	0.00121054	decreased
ENSMUSG00000035735.10	Dagla	protein_coding	29.9096	34.0401	25.7792	-0.40103	0.00122079	decreased
ENSMUSG00000038020.5	Rapgefl1	protein_coding	32.6685	35.8433	29.4936	-0.281299	0.00127404	decreased
ENSMUSG00000038437.11	Mllt6	protein_coding	23.5143	25.8878	21.1407	-0.292251	0.00130281	decreased
ENSMUSG00000030806.6	Stx1b	protein_coding	111.2	118.042	104.358	-0.177757	0.00138003	decreased
ENSMUSG00000019370.10	Calm3	protein_coding	494.733	547.978	441.489	-0.311741	0.00138681	decreased
ENSMUSG00000015697.14	Setdb1	protein_coding	11.2716	11.9614	10.5818	-0.176804	0.00139008	decreased
ENSMUSG00000053550.13	Shisa7	protein_coding	36.7234	39.905	33.5417	-0.250613	0.00140737	decreased
ENSMUSG00000078919.10	Dpm1	protein_coding	5.18249	5.81354	4.55143	-0.353096	0.00149694	decreased
ENSMUSG00000007892.8	Rplp1	protein_coding	307.993	322.73	293.256	-0.138167	0.00154746	decreased
ENSMUSG00000046541.9	Zfp526	protein_coding	4.87397	5.36112	4.38682	-0.289361	0.0016039	decreased
ENSMUSG00000038271.17	Iffo1	protein_coding	12.8662	14.1546	11.5778	-0.289908	0.00161747	decreased
ENSMUSG00000099083.7	Atf7	protein_coding	13.2295	14.5696	11.8894	-0.293285	0.00167086	decreased
ENSMUSG00000048232.12	Fbxo10	protein_coding	11.075	12.4596	9.69045	-0.362617	0.00168014	decreased
ENSMUSG00000003469.9	Phyhip	protein_coding	113.756	121.31	106.201	-0.191898	0.00171653	decreased
ENSMUSG00000057193.8	Slc44a2	protein_coding	8.51746	9.52974	7.50517	-0.344551	0.00173614	decreased
ENSMUSG00000009013.5	Dynll1	protein_coding	146.333	163.984	128.681	-0.349753	0.00175868	decreased
ENSMUSG00000022961.17	Son	protein_coding	83.1566	86.4582	79.8551	-0.114618	0.00176715	decreased
ENSMUSG00000021256.5	Vash1	protein_coding	8.2612	9.01749	7.50491	-0.264892	0.00178086	decreased
ENSMUSG00000039599.16	Fam149b	protein_coding	12.4412	13.6376	11.2448	-0.27833	0.00182435	decreased
ENSMUSG00000111394.1	RP23-320D23.6	TEC	6.7966	7.7881	5.8051	-0.423951	0.00186469	decreased
ENSMUSG00000043460.7	Elfn2	protein_coding	34.7168	38.7073	30.7262	-0.333136	0.00189546	decreased
ENSMUSG00000038740.9	Mvb12b	protein_coding	21.2421	22.8047	19.6795	-0.212636	0.00192826	decreased
ENSMUSG00000062785.14	Kcnc3	protein_coding	20.543	23.7348	17.3512	-0.45197	0.0019521	decreased
ENSMUSG00000050751.14	Pgbd5	protein_coding	83.5719	92.3999	74.744	-0.305933	0.00198521	decreased
ENSMUSG00000040731.13	Eif4h	protein_coding	69.942	74.0136	65.8704	-0.168161	0.00200236	decreased
ENSMUSG00000042873.11	Lhfpl4	protein_coding	20.4521	22.2611	18.6431	-0.255883	0.00200939	decreased
ENSMUSG00000025223.14	Ldb1	protein_coding	27.6794	30.0597	25.2992	-0.248741	0.00202017	decreased
ENSMUSG00000024163.17	Mapk8ip3	protein_coding	65.6215	70.4598	60.7831	-0.21313	0.00203867	decreased
ENSMUSG00000035513.19	Ntng2	protein_coding	16.9227	19.3862	14.4592	-0.423043	0.00213593	decreased
ENSMUSG00000031802.9	CH25-309J2.2	TEC	11.1047	14.3014	7.90808	-0.854755	0.00218489	decreased
ENSMUSG00000048756.11	Foxo3	protein_coding	17.2146	18.7282	15.701	-0.254354	0.00219979	decreased
ENSMUSG00000038463.8	Olfml2b	protein_coding	14.5173	16.442	12.5926	-0.384813	0.00221152	decreased
ENSMUSG00000069094.12	Pde7a	protein_coding	8.36202	9.44938	7.27466	-0.377342	0.00223645	decreased
ENSMUSG00000009733.9	Tfcp2	protein_coding	6.96179	7.68192	6.24166	-0.299538	0.00225215	decreased
ENSMUSG00000009555.16	Cdk9	protein_coding	24.7725	27.1655	22.3795	-0.279599	0.00227641	decreased
ENSMUSG00000039458.15	Mtmr12	protein_coding	20.7344	22.7353	18.7335	-0.279312	0.00228294	decreased
ENSMUSG00000033152.13	Podxl2	protein_coding	28.5673	30.6183	26.5163	-0.207513	0.00231075	decreased
ENSMUSG00000062075.13	Lmnb2	protein_coding	5.05707	5.60358	4.51057	-0.313039	0.00235186	decreased
ENSMUSG00000102234.1	RP23-67I3.4	antisense	7.35205	9.70004	5.00406	-0.954893	0.00240227	decreased
ENSMUSG00000025314.16	Ptprj	protein_coding	52.8299	56.5241	49.1356	-0.202097	0.00240266	decreased
ENSMUSG00000042308.14	Setd1a	protein_coding	9.44157	9.89461	8.98852	-0.138559	0.00241116	decreased
ENSMUSG00000055675.6	Kbtbd11	protein_coding	39.0602	42.5121	35.6084	-0.255653	0.00244189	decreased
ENSMUSG00000003039.9	Fam32a	protein_coding	30.2801	32.4541	28.1061	-0.20752	0.00246471	decreased
ENSMUSG00000074738.2	RP23-183D11.6	protein_coding	6.03383	7.0261	5.04155	-0.478857	0.00250828	decreased
ENSMUSG00000041936.18	Agrn	protein_coding	23.9541	25.7852	22.123	-0.220996	0.00252177	decreased
ENSMUSG00000031328.15	Flna	protein_coding	12.1019	13.1895	11.0142	-0.260019	0.00253771	decreased
ENSMUSG00000020312.12	Shc2	protein_coding	7.29905	7.93992	6.65817	-0.253999	0.00254507	decreased
ENSMUSG00000038406.17	Scaf1	protein_coding	23.59	26.3826	20.7975	-0.343176	0.00254553	decreased
ENSMUSG00000022296.9	Baalc	protein_coding	62.4302	66.0796	58.7809	-0.168859	0.00264919	decreased
ENSMUSG00000034902.17	Pip5k1c	protein_coding	73.6788	77.1671	70.1904	-0.136712	0.00267229	decreased
ENSMUSG00000040249.15	Lrp1	protein_coding	57.6792	61.9962	53.3622	-0.216361	0.00267742	decreased
ENSMUSG00000049354.8	Dcaf7	protein_coding	48.0921	51.2888	44.8955	-0.192073	0.00271579	decreased
ENSMUSG00000027895.9	Kcnc4	protein_coding	19.0017	22.0236	15.9798	-0.462798	0.00279236	decreased
ENSMUSG00000062202.13	Btbd9	protein_coding	22.9486	25.3252	20.572	-0.299895	0.00285138	decreased
ENSMUSG00000021556.12	Golm1	protein_coding	23.5482	26.2968	20.7996	-0.338333	0.00287073	decreased
ENSMUSG00000025499.18	Hras	protein_coding	20.7283	23.362	18.0947	-0.368602	0.00289184	decreased
ENSMUSG00000049764.8	Zfp280b	protein_coding	7.83601	8.59379	7.07822	-0.279907	0.00289223	decreased
ENSMUSG00000023030.16	Slc11a2	protein_coding	11.9159	13.0757	10.756	-0.281745	0.00290925	decreased
ENSMUSG00000024617.16	Camk2a	protein_coding	735.072	811.24	658.905	-0.300058	0.00294206	decreased
ENSMUSG00000070509.15	Rgma	protein_coding	8.51634	9.89834	7.13435	-0.472405	0.00297024	decreased
ENSMUSG00000033706.13	Smyd5	protein_coding	9.30664	10.3618	8.25145	-0.32856	0.00303881	decreased
ENSMUSG00000073755.4	RP23-204N19.8	protein_coding	25.3959	27.4807	23.3111	-0.237401	0.00307038	decreased
ENSMUSG00000061032.9	Rrp1	protein_coding	86.8359	93.8545	79.8172	-0.233726	0.00310231	decreased
ENSMUSG00000051401.6	Kctd16	protein_coding	52.681	60.5836	44.7785	-0.436121	0.00313555	decreased
ENSMUSG00000048701.13	Ccdc6	protein_coding	22.5606	23.9823	21.1389	-0.182068	0.00314952	decreased
ENSMUSG00000086502.1	AC136146.4	processed_transcript	5.14509	5.71069	4.57949	-0.318477	0.00315518	decreased
ENSMUSG00000005442.13	Cic	protein_coding	18.7661	20.2462	17.286	-0.228046	0.00315945	decreased
ENSMUSG00000057963.9	Itpk1	protein_coding	15.1624	16.1132	14.2116	-0.181174	0.00319017	decreased
ENSMUSG00000039087.17	Rreb1	protein_coding	7.90729	8.98057	6.83401	-0.394076	0.00319278	decreased
ENSMUSG00000024393.14	Prrc2a	protein_coding	42.7637	46.1392	39.3882	-0.22823	0.00321603	decreased
ENSMUSG00000042423.9	Fbrs	protein_coding	7.55108	8.24923	6.85294	-0.267537	0.00324538	decreased
ENSMUSG00000038803.7	Ost4	protein_coding	14.2886	18.1415	10.4358	-0.797755	0.00325248	decreased
ENSMUSG00000042429.8	Adora1	protein_coding	54.007	56.8679	51.1461	-0.15299	0.00333208	decreased
ENSMUSG00000111128.1	RP23-3F1.8	TEC	12.3457	14.0162	10.6751	-0.392852	0.00338234	decreased
ENSMUSG00000036898.16	Zfp157	protein_coding	8.74878	9.28629	8.21127	-0.177497	0.00347376	decreased
ENSMUSG00000112914.1	RP23-462F16.1	TEC	8.85624	11.9953	5.7172	-1.06908	0.00349664	decreased
ENSMUSG00000038267.15	Slc22a23	protein_coding	9.36355	9.86404	8.86306	-0.154374	0.00361601	decreased
ENSMUSG00000031833.10	Mast3	protein_coding	50.4952	56.0995	44.8909	-0.321565	0.00361958	decreased
ENSMUSG00000048142.9	Nat8l	protein_coding	40.4919	43.9942	36.9895	-0.250198	0.00363371	decreased
ENSMUSG00000040712.16	Camta2	protein_coding	62.03	65.6662	58.3939	-0.169336	0.00368792	decreased
ENSMUSG00000022185.19	Acin1	protein_coding	33.6909	36.2456	31.1362	-0.219214	0.00369568	decreased
ENSMUSG00000051853.10	Arf3	protein_coding	230.237	256.94	203.534	-0.336163	0.00374557	decreased
ENSMUSG00000024426.17	Atat1	protein_coding	14.7867	15.9092	13.6642	-0.219453	0.00375733	decreased
ENSMUSG00000107927.1	RP23-435I16.2	TEC	8.72131	10.2841	7.15855	-0.522673	0.00376573	decreased
ENSMUSG00000097156.7	RP23-168E14.7	lincRNA	47.1545	54.9901	39.3188	-0.483951	0.00377099	decreased
ENSMUSG00000025427.14	Rnf165	protein_coding	15.0296	16.3566	13.7026	-0.255426	0.00377429	decreased
ENSMUSG00000044783.16	Hjurp	protein_coding	14.1094	15.8217	12.3971	-0.351896	0.00377598	decreased
ENSMUSG00000052040.10	Klf13	protein_coding	55.4451	62.0301	48.86	-0.344316	0.00378872	decreased
ENSMUSG00000069227.4	Gprin1	protein_coding	43.6918	47.288	40.0955	-0.238033	0.00380142	decreased
ENSMUSG00000041164.15	Zmiz2	protein_coding	30.1574	31.9731	28.3417	-0.17393	0.00381245	decreased
ENSMUSG00000070003.7	Ssbp4	protein_coding	11.0417	12.3081	9.77538	-0.332377	0.0038727	decreased
ENSMUSG00000009569.14	Mkl2	protein_coding	70.112	74.3576	65.8664	-0.174938	0.0039311	decreased
ENSMUSG00000090137.8	Uba52	protein_coding	236.128	276.917	195.339	-0.503479	0.00393759	decreased
ENSMUSG00000016179.11	Camk1g	protein_coding	9.65931	10.874	8.44459	-0.364787	0.00397671	decreased
ENSMUSG00000045349.15	Sh2d5	protein_coding	15.024	16.5171	13.531	-0.287693	0.00404295	decreased
ENSMUSG00000026596.13	Abl2	protein_coding	24.0597	25.3699	22.7495	-0.157284	0.00408893	decreased
ENSMUSG00000009216.7	Fam163b	protein_coding	44.4209	52.6891	36.1528	-0.543399	0.00410342	decreased
ENSMUSG00000005338.13	Cadm3	protein_coding	72.1692	76.929	67.4093	-0.19058	0.00413969	decreased
ENSMUSG00000015599.9	Ttbk1	protein_coding	27.5709	29.5458	25.596	-0.207033	0.00415293	decreased
ENSMUSG00000011960.12	Ccnt1	protein_coding	15.1055	16.8452	13.3657	-0.333807	0.00416255	decreased
ENSMUSG00000051375.15	Pcdh1	protein_coding	69.6184	74.9845	64.2522	-0.222848	0.0042189	decreased
ENSMUSG00000085148.1	Mir22hg	processed_transcript	7.90608	8.44545	7.36671	-0.197154	0.00430374	decreased
ENSMUSG00000030286.6	Emc3	protein_coding	28.6753	29.9123	27.4383	-0.124546	0.00431888	decreased
ENSMUSG00000040524.9	Zfp609	protein_coding	13.5721	14.7357	12.4085	-0.247992	0.00431893	decreased
ENSMUSG00000026281.15	Dtymk	protein_coding	14.1556	16.4693	11.842	-0.475877	0.00432548	decreased
ENSMUSG00000004815.12	Dgkq	protein_coding	7.4848	8.23273	6.73687	-0.289293	0.00433342	decreased
ENSMUSG00000052942.13	Glis3	protein_coding	10.521	13.5957	7.44625	-0.868564	0.00433356	decreased
ENSMUSG00000000131.15	Xpo6	protein_coding	25.6078	26.7722	24.4435	-0.131281	0.00434496	decreased
ENSMUSG00000018042.18	Cyb5r3	protein_coding	22.2119	24.4322	19.9916	-0.289385	0.00438958	decreased
ENSMUSG00000061028.7	Clasrp	protein_coding	5.40262	6.068	4.73724	-0.357175	0.00456174	decreased
ENSMUSG00000040010.10	Slc7a5	protein_coding	14.1167	15.2349	12.9984	-0.229048	0.00456731	decreased
ENSMUSG00000054008.8	Ndst1	protein_coding	25.1197	26.4465	23.7929	-0.152547	0.004586	decreased
ENSMUSG00000040913.10	Fbxw4	protein_coding	8.01817	9.10845	6.92789	-0.394789	0.00459802	decreased
ENSMUSG00000048832.8	Vps37c	protein_coding	5.5545	6.16766	4.94134	-0.319822	0.00462723	decreased
ENSMUSG00000018909.15	Arrb1	protein_coding	46.4199	47.9548	44.8849	-0.0954466	0.00466309	decreased
ENSMUSG00000030410.16	Dmwd	protein_coding	24.1602	26.6662	21.6541	-0.300372	0.00466803	decreased
ENSMUSG00000003575.13	Crtc1	protein_coding	29.5478	33.1802	25.9154	-0.356513	0.00470857	decreased
ENSMUSG00000000823.16	Zfp512b	protein_coding	14.1053	16.0618	12.1488	-0.402825	0.00471381	decreased
ENSMUSG00000018334.18	Ksr1	protein_coding	29.708	33.3868	26.0292	-0.359147	0.00476118	decreased
ENSMUSG00000060036.14	Rpl3	protein_coding	204.51	217.013	192.006	-0.176634	0.00481363	decreased
ENSMUSG00000038390.11	Gpr162	protein_coding	32.7794	35.3629	30.1958	-0.227892	0.00484577	decreased
ENSMUSG00000008305.18	Tle1	protein_coding	19.1283	22.0238	16.2328	-0.440146	0.00486789	decreased
ENSMUSG00000020741.17	Cluh	protein_coding	17.7693	18.9446	16.5939	-0.19114	0.0049178	decreased
ENSMUSG00000054675.5	Tmem119	protein_coding	8.22201	10.0004	6.44364	-0.634107	0.00495236	decreased
ENSMUSG00000070426.12	Rnf121	protein_coding	14.1782	15.6035	12.7529	-0.291039	0.00495795	decreased
ENSMUSG00000025020.11	Slit1	protein_coding	58.4717	64.4934	52.45	-0.298208	0.0049617	decreased
ENSMUSG00000074405.8	Zfp865	protein_coding	5.4607	6.72806	4.19333	-0.682094	0.00496485	decreased
ENSMUSG00000050505.7	Pcdh20	protein_coding	48.7165	54.4002	43.0328	-0.338174	0.00512867	decreased
ENSMUSG00000034781.5	Gna11	protein_coding	30.9312	33.6341	28.2284	-0.252774	0.00516466	decreased
ENSMUSG00000045136.6	Tubb2b	protein_coding	45.6901	51.8039	39.5763	-0.388424	0.00521118	decreased
ENSMUSG00000031822.20	Gse1	protein_coding	16.8694	18.8243	14.9145	-0.335876	0.00524404	decreased
ENSMUSG00000052488.7	Cherp	protein_coding	9.41898	10.4346	8.40333	-0.312347	0.00525509	decreased
ENSMUSG00000062762.16	Ei24	protein_coding	31.3234	33.6887	28.9582	-0.218295	0.00531024	decreased
ENSMUSG00000008348.9	Ubc	protein_coding	16.9129	19.8026	14.0233	-0.497868	0.00531536	decreased
ENSMUSG00000060166.5	Zdhhc8	protein_coding	7.39529	8.33583	6.45474	-0.368966	0.00545701	decreased
ENSMUSG00000031883.13	Car7	protein_coding	6.74933	8.15303	5.34562	-0.60898	0.00545715	decreased
ENSMUSG00000115783.1	Bc1	lincRNA	182549	198688	166411	-0.255756	0.0055048	decreased
ENSMUSG00000050144.13	Slc25a44	protein_coding	29.8828	31.8448	27.9209	-0.189714	0.00551029	decreased
ENSMUSG00000037692.14	Ahdc1	protein_coding	12.2532	13.3936	11.1128	-0.269319	0.00556463	decreased
ENSMUSG00000034040.16	Wbscr17	protein_coding	35.3416	38.7433	31.9399	-0.278583	0.00557983	decreased
ENSMUSG00000110411.1	RP23-261B5.1	TEC	6.21625	7.21261	5.21989	-0.466502	0.00560365	decreased
ENSMUSG00000056692.12	RP24-535N4.2	protein_coding	53.5143	56.367	50.6617	-0.153955	0.00594454	decreased
ENSMUSG00000034171.13	Faah	protein_coding	24.4547	27.92	20.9893	-0.411643	0.00594594	decreased
ENSMUSG00000068740.13	Celsr2	protein_coding	40.0358	43.161	36.9106	-0.225694	0.0059506	decreased
ENSMUSG00000021493.15	Pdlim7	protein_coding	12.3147	14.1396	10.4898	-0.430751	0.005979	decreased
ENSMUSG00000042292.16	Mkl1	protein_coding	16.1962	17.6369	14.7555	-0.257344	0.00600125	decreased
ENSMUSG00000039183.5	Nubp2	protein_coding	11.8196	12.8773	10.7619	-0.258898	0.00605622	decreased
ENSMUSG00000059552.13	Trp53	protein_coding	5.83485	6.4181	5.25159	-0.289391	0.00608308	decreased
ENSMUSG00000021972.14	Hmbox1	protein_coding	29.375	32.5082	26.2418	-0.308935	0.00615566	decreased
ENSMUSG00000033862.7	Cdk10	protein_coding	17.8377	19.6404	16.035	-0.292594	0.00618578	decreased
ENSMUSG00000026458.13	Ppfia4	protein_coding	15.0254	16.4734	13.5773	-0.278946	0.00618602	decreased
ENSMUSG00000034586.14	Hid1	protein_coding	21.6615	23.0344	20.2886	-0.183124	0.00623678	decreased
ENSMUSG00000044807.13	Zfp354c	protein_coding	20.6591	21.9347	19.3834	-0.17839	0.00625932	decreased
ENSMUSG00000040479.11	Dgkz	protein_coding	86.2488	94.6603	77.8373	-0.282297	0.00632702	decreased
ENSMUSG00000059866.13	Tnip2	protein_coding	6.76774	7.75568	5.77981	-0.424232	0.00633045	decreased
ENSMUSG00000103677.1	Pcdhga4	protein_coding	7.45347	8.11801	6.78893	-0.257942	0.00634615	decreased
ENSMUSG00000087679.2	RP23-325E4.5	lincRNA	21.601	22.875	20.327	-0.170378	0.00636739	decreased
ENSMUSG00000096780.7	Tmem181b-ps	transcribed_unprocessed_pseudogene	34.2072	37.1185	31.2959	-0.246169	0.00640979	decreased
ENSMUSG00000066278.6	Vps37b	protein_coding	7.79983	9.05521	6.54444	-0.468478	0.00646003	decreased
ENSMUSG00000059213.7	Ddn	protein_coding	358.476	396.985	319.967	-0.311163	0.0064702	decreased
ENSMUSG00000040372.2	Gpr63	protein_coding	9.308	10.5455	8.07054	-0.385884	0.00647822	decreased
ENSMUSG00000014606.14	Slc25a11	protein_coding	37.4725	39.7868	35.1581	-0.178434	0.0065122	decreased
ENSMUSG00000103161.1	RP23-115I1.3	TEC	6.06776	6.73829	5.39723	-0.320163	0.00657932	decreased
ENSMUSG00000007880.16	Arid1a	protein_coding	21.5104	23.1191	19.9016	-0.216208	0.00657978	decreased
ENSMUSG00000021061.15	Sptb	protein_coding	33.6335	35.9757	31.2914	-0.201259	0.0066627	decreased
ENSMUSG00000038517.15	Tbkbp1	protein_coding	15.3772	16.7613	13.9931	-0.260412	0.0066947	decreased
ENSMUSG00000033615.9	Cplx1	protein_coding	128.224	132.871	123.577	-0.104619	0.00670949	decreased
ENSMUSG00000037541.21	Shank2	protein_coding	35.6507	37.9703	33.3311	-0.188	0.00683256	decreased
ENSMUSG00000020684.14	Rasl10b	protein_coding	61.4372	69.2388	53.6356	-0.36839	0.00686983	decreased
ENSMUSG00000056201.7	Cfl1	protein_coding	272.329	289.093	255.565	-0.177845	0.00691682	decreased
ENSMUSG00000047013.15	Fbxo41	protein_coding	23.5922	25.4147	21.7696	-0.223345	0.00698592	decreased
ENSMUSG00000029603.15	Dtx1	protein_coding	15.4166	16.8619	13.9712	-0.271311	0.00699761	decreased
ENSMUSG00000033253.18	Szt2	protein_coding	5.94282	6.38551	5.50013	-0.215335	0.00701	decreased
ENSMUSG00000032735.14	Ablim3	protein_coding	7.60388	8.49507	6.71267	-0.339739	0.00703051	decreased
ENSMUSG00000027131.3	Emc4	protein_coding	40.3146	43.7277	36.9015	-0.244869	0.00725521	decreased
ENSMUSG00000013495.15	Tmem175	protein_coding	12.2965	13.9535	10.6394	-0.391209	0.00730239	decreased
ENSMUSG00000071528.3	Usmg5	protein_coding	512.518	551.585	473.452	-0.220367	0.00739182	decreased
ENSMUSG00000105584.1	RP23-120C8.6	TEC	5.09921	6.50564	3.69279	-0.816981	0.00749368	decreased
ENSMUSG00000016526.8	Dyrk3	protein_coding	4.99891	5.59596	4.40187	-0.346269	0.00750814	decreased
ENSMUSG00000060240.12	Cend1	protein_coding	37.2375	39.9055	34.5695	-0.20709	0.00751602	decreased
ENSMUSG00000040488.17	Ltbp4	protein_coding	7.79787	8.49472	7.10101	-0.258543	0.00754511	decreased
ENSMUSG00000089824.10	Rbm12	protein_coding	8.74606	9.56181	7.9303	-0.269908	0.0076029	decreased
ENSMUSG00000036893.17	Ehmt1	protein_coding	10.2632	11.2216	9.30494	-0.270204	0.00763496	decreased
ENSMUSG00000029419.8	Gm996	protein_coding	16.5101	18.0458	14.9744	-0.26916	0.00766525	decreased
ENSMUSG00000028039.11	Efna3	protein_coding	16.0428	18.0621	14.0234	-0.365131	0.00771829	decreased
ENSMUSG00000032959.12	Pebp1	protein_coding	128.641	134.702	122.581	-0.136044	0.00772624	decreased
ENSMUSG00000036760.7	Kcnk9	protein_coding	12.0723	13.2695	10.875	-0.287093	0.00773248	decreased
ENSMUSG00000046743.6	Fat4	protein_coding	12.775	14.2126	11.3374	-0.326086	0.00787819	decreased
ENSMUSG00000102523.1	RP23-288J11.1	TEC	4.74721	5.94452	3.54991	-0.743778	0.00789581	decreased
ENSMUSG00000068735.14	Trp53i11	protein_coding	13.3362	14.9106	11.7617	-0.342244	0.00794016	decreased
ENSMUSG00000033597.8	Caskin1	protein_coding	20.1616	21.9299	18.3933	-0.253724	0.00802336	decreased
ENSMUSG00000081534.3	Slc48a1	protein_coding	26.9181	28.7592	25.077	-0.197664	0.00813671	decreased
ENSMUSG00000030527.15	Crtc3	protein_coding	4.77802	5.36984	4.18619	-0.359242	0.00834991	decreased
ENSMUSG00000061589.14	Dot1l	protein_coding	7.59443	8.84604	6.34282	-0.479907	0.00839912	decreased
ENSMUSG00000030257.16	Srgap3	protein_coding	76.5233	81.6801	71.3665	-0.194738	0.00862634	decreased
ENSMUSG00000045174.10	Amer3	protein_coding	12.6976	13.9496	11.4457	-0.285419	0.00864735	decreased
ENSMUSG00000002006.12	Pdzd4	protein_coding	23.8367	25.6702	22.0033	-0.222372	0.0087721	decreased
ENSMUSG00000013033.16	Adgrl1	protein_coding	82.8306	87.7787	77.8824	-0.172574	0.00877714	decreased
ENSMUSG00000102222.1	Pcdhga10	protein_coding	6.93791	7.78583	6.08999	-0.354412	0.0089238	decreased
ENSMUSG00000040007.8	Bahd1	protein_coding	10.034	10.9879	9.0802	-0.275116	0.00903859	decreased
ENSMUSG00000002496.10	Tsc2	protein_coding	29.4971	31.1935	27.8008	-0.166117	0.00907221	decreased
ENSMUSG00000042642.13	Flad1	protein_coding	9.22107	10.3737	8.06848	-0.362556	0.00910856	decreased
ENSMUSG00000038453.16	Srcin1	protein_coding	43.2681	45.886	40.6502	-0.174792	0.00915632	decreased
ENSMUSG00000012114.16	Med15	protein_coding	10.2433	11.7457	8.74097	-0.426265	0.00915783	decreased
ENSMUSG00000026959.13	Grin1	protein_coding	97.4053	102.086	92.7246	-0.138761	0.00917246	decreased
ENSMUSG00000047085.14	Lrrc4b	protein_coding	48.1935	53.2322	43.1547	-0.302781	0.00921344	decreased
ENSMUSG00000024883.7	Rin1	protein_coding	13.5098	14.5567	12.463	-0.224024	0.00927395	decreased
ENSMUSG00000006134.3	Crkl	protein_coding	15.5976	17.2239	13.9714	-0.301931	0.00928573	decreased
ENSMUSG00000103749.1	Pcdhgb5	protein_coding	5.11905	5.91647	4.32162	-0.453164	0.00931587	decreased
ENSMUSG00000024826.14	Dpf2	protein_coding	13.9687	15.6459	12.2916	-0.348118	0.00931623	decreased
ENSMUSG00000032482.9	Cspg5	protein_coding	64.1661	66.9329	61.3993	-0.124493	0.00937381	decreased
ENSMUSG00000052949.14	Rnf157	protein_coding	57.9022	61.1352	54.6691	-0.161279	0.009523	decreased
ENSMUSG00000004187.11	Kifc2	protein_coding	76.7369	80.3471	73.1267	-0.135848	0.00957063	decreased
ENSMUSG00000017493.12	Igfbp4	protein_coding	23.2526	28.5852	17.92	-0.673698	0.00965053	decreased
ENSMUSG00000048251.15	Bcl11b	protein_coding	43.6232	48.3243	38.9222	-0.312157	0.00965606	decreased
ENSMUSG00000058441.7	Panx2	protein_coding	20.5819	21.5371	19.6268	-0.134003	0.0096762	decreased
ENSMUSG00000029036.18	Atad3a	protein_coding	7.47591	8.50863	6.44319	-0.401152	0.00976973	decreased
ENSMUSG00000037126.16	Psd	protein_coding	104.108	117.361	90.8563	-0.369288	0.00978241	decreased
ENSMUSG00000026924.17	Sec16a	protein_coding	14.708	15.406	14.0101	-0.137028	0.00978412	decreased
ENSMUSG00000021033.11	Gstz1	protein_coding	11.5891	12.4651	10.7131	-0.218515	0.00985503	decreased
ENSMUSG00000040490.4	Lrfn2	protein_coding	13.0934	14.9554	11.2314	-0.413134	0.00990257	decreased
ENSMUSG00000028797.20	Tmem234	protein_coding	18.4026	19.8065	16.9987	-0.220549	0.00992184	decreased
ENSMUSG00000047417.17	Rexo1	protein_coding	6.17795	6.88451	5.47138	-0.331448	0.00995824	decreased
ENSMUSG00000042680.7	Garem1	protein_coding	13.2729	14.2728	12.273	-0.217783	0.00998085	decreased
ENSMUSG00000006299.13	Aamp	protein_coding	30.7824	33.6426	27.9222	-0.268878	0.00998412	decreased
ENSMUSG00000032281.11	Acsbg1	protein_coding	27.5268	28.6348	26.4188	-0.116206	0.00999368	decreased
ENSMUSG00000031776.17	Arl2bp	protein_coding	49.0056	53.4313	44.58	-0.261287	0.010044	decreased
ENSMUSG00000037326.10	Capn15	protein_coding	8.55987	9.52142	7.59832	-0.325496	0.0100514	decreased
ENSMUSG00000073418.4	C4b	protein_coding	7.40851	8.35686	6.46015	-0.371392	0.0101324	decreased
ENSMUSG00000062115.15	Rai1	protein_coding	13.9541	15.1019	12.8063	-0.23788	0.0101492	decreased
ENSMUSG00000035890.9	Rnf126	protein_coding	13.1914	14.9585	11.4244	-0.38885	0.0102093	decreased
ENSMUSG00000037990.18	Sh3rf3	protein_coding	9.22167	10.0557	8.38762	-0.261684	0.010361	decreased
ENSMUSG00000034570.12	Inpp5j	protein_coding	13.2886	14.9666	11.6106	-0.366308	0.0103753	decreased
ENSMUSG00000037235.13	Mxd4	protein_coding	15.2958	16.6769	13.9148	-0.261224	0.010428	decreased
ENSMUSG00000052934.14	Fbxo31	protein_coding	24.5151	27.0572	21.973	-0.300285	0.0104429	decreased
ENSMUSG00000086040.8	Wipf3	protein_coding	138.545	151.019	126.072	-0.26049	0.010453	decreased
ENSMUSG00000032869.15	Psmf1	protein_coding	8.16623	9.62852	6.70395	-0.522303	0.0106035	decreased
ENSMUSG00000020932.14	Gfap	protein_coding	114.894	129.986	99.8007	-0.38124	0.0106733	decreased
ENSMUSG00000043059.16	Zfp513	protein_coding	5.26336	5.84142	4.68529	-0.318181	0.0107114	decreased
ENSMUSG00000030000.10	Add2	protein_coding	84.8575	91.6182	78.0968	-0.230371	0.0107423	decreased
ENSMUSG00000027316.15	Gfra4	protein_coding	14.0328	16.209	11.8566	-0.451101	0.0107443	decreased
ENSMUSG00000053080.10	AC129188.1	protein_coding	9.61943	10.4643	8.77458	-0.25407	0.0107496	decreased
ENSMUSG00000062519.13	Zfp398	protein_coding	11.0351	11.9724	10.0978	-0.24567	0.0108345	decreased
ENSMUSG00000042763.9	Maneal	protein_coding	14.3849	15.2715	13.4983	-0.178059	0.0110783	decreased
ENSMUSG00000029765.12	Plxna4	protein_coding	43.078	46.3951	39.7608	-0.222625	0.01119	decreased
ENSMUSG00000033955.12	Tnks1bp1	protein_coding	17.0129	18.1905	15.8352	-0.20005	0.0112468	decreased
ENSMUSG00000049630.6	C1ql3	protein_coding	51.4686	54.6008	48.3363	-0.175815	0.0112701	decreased
ENSMUSG00000030122.12	Ptms	protein_coding	217.228	254.634	179.822	-0.501854	0.0113213	decreased
ENSMUSG00000001632.16	Brpf1	protein_coding	8.64418	9.60967	7.67869	-0.323628	0.0113375	decreased
ENSMUSG00000048076.14	Arf1	protein_coding	140.881	145.116	136.647	-0.086753	0.0114781	decreased
ENSMUSG00000027894.14	Slc6a17	protein_coding	74.5704	81.252	67.8888	-0.259229	0.0115313	decreased
ENSMUSG00000043456.16	Zfp536	protein_coding	11.3038	12.4469	10.1608	-0.292775	0.0115507	decreased
ENSMUSG00000014551.8	Mrps25	protein_coding	5.57041	5.85715	5.28367	-0.148657	0.0116104	decreased
ENSMUSG00000030583.16	Sipa1l3	protein_coding	25.1596	28.0953	22.2238	-0.338224	0.0116308	decreased
ENSMUSG00000009291.13	Pttg1ip	protein_coding	22.0718	23.6141	20.5295	-0.201952	0.0116497	decreased
ENSMUSG00000021285.15	Ppp1r13b	protein_coding	22.7461	24.6844	20.8077	-0.24648	0.0117267	decreased
ENSMUSG00000037885.18	Stk35	protein_coding	12.4655	13.2566	11.6744	-0.183365	0.011755	decreased
ENSMUSG00000023795.16	Pisd-ps2	transcribed_unprocessed_pseudogene	6.27218	7.1483	5.39607	-0.405693	0.0117607	decreased
ENSMUSG00000055866.9	Per2	protein_coding	10.1861	10.9401	9.43207	-0.213979	0.0118344	decreased
ENSMUSG00000067736.2	RP23-8J15.6	unprocessed_pseudogene	23.0923	36.8843	9.30026	-1.98766	0.0119	decreased
ENSMUSG00000034648.9	Lrrn1	protein_coding	39.3997	41.4982	37.3013	-0.153822	0.0119024	decreased
ENSMUSG00000105753.1	RP23-443O1.1	sense_intronic	5.60309	7.25805	3.94813	-0.878412	0.01215	decreased
ENSMUSG00000026090.16	AC140321.1	protein_coding	72.3985	79.2333	65.5636	-0.273211	0.0121543	decreased
ENSMUSG00000052298.12	Cdc42se2	protein_coding	53.8089	56.7694	50.8484	-0.15891	0.0122126	decreased
ENSMUSG00000026860.16	Sh3glb2	protein_coding	37.1364	41.1131	33.1598	-0.310165	0.0122504	decreased
ENSMUSG00000050608.11	Minos1	protein_coding	17.3472	18.4361	16.2583	-0.181355	0.0122711	decreased
ENSMUSG00000063382.6	Bcl9l	protein_coding	6.63848	7.25036	6.0266	-0.26671	0.0123086	decreased
ENSMUSG00000003279.16	Dlgap1	protein_coding	195.936	207.813	184.058	-0.175125	0.0123346	decreased
ENSMUSG00000036948.17	AC159257.5	protein_coding	11.9307	13.0371	10.8242	-0.268363	0.0124239	decreased
ENSMUSG00000037463.14	Fbxo27	protein_coding	4.78885	5.97578	3.60192	-0.730362	0.0125012	decreased
ENSMUSG00000066892.14	Fbxl12	protein_coding	5.81453	6.9614	4.66765	-0.57668	0.0125174	decreased
ENSMUSG00000042328.13	Hps4	protein_coding	5.8653	6.4992	5.2314	-0.313064	0.0125785	decreased
ENSMUSG00000025571.13	Tnrc6c	protein_coding	17.5381	19.1249	15.9514	-0.26177	0.0126878	decreased
ENSMUSG00000087590.2	Epb41l4aos	lincRNA	6.6975	8.97869	4.41632	-1.02366	0.012699	decreased
ENSMUSG00000045180.13	Shroom2	protein_coding	17.8609	18.5474	17.1744	-0.110963	0.0127774	decreased
ENSMUSG00000020734.13	Grin2c	protein_coding	7.98316	8.96049	7.00582	-0.355024	0.0127824	decreased
ENSMUSG00000051790.15	Nlgn2	protein_coding	39.7995	43.2367	36.3624	-0.249809	0.0127962	decreased
ENSMUSG00000107197.1	RP23-262J12.3	TEC	5.04807	5.84104	4.25509	-0.457033	0.0128023	decreased
ENSMUSG00000002028.13	Kmt2a	protein_coding	22.0795	23.6979	20.4611	-0.211877	0.012811	decreased
ENSMUSG00000101111.1	RP23-8J15.4	unprocessed_pseudogene	5.78228	7.50216	4.06241	-0.884973	0.012814	decreased
ENSMUSG00000024212.8	Mllt1	protein_coding	16.0486	16.9946	15.1027	-0.170274	0.0128361	decreased
ENSMUSG00000037032.16	Apbb1	protein_coding	76.7131	80.4937	72.9325	-0.142314	0.0129214	decreased
ENSMUSG00000050164.11	Mchr1	protein_coding	7.86278	8.67479	7.05077	-0.299049	0.013019	decreased
ENSMUSG00000026516.8	Nvl	protein_coding	7.59169	8.04669	7.13669	-0.17314	0.0131169	decreased
ENSMUSG00000032536.11	Trak1	protein_coding	54.0409	57.0105	51.0714	-0.158714	0.01315	decreased
ENSMUSG00000044700.15	Tmem201	protein_coding	18.2954	21.3379	15.2529	-0.484336	0.0132241	decreased
ENSMUSG00000031925.17	Maml2	protein_coding	11.8577	13.7716	9.9438	-0.46983	0.0132322	decreased
ENSMUSG00000057572.15	Zbtb8os	protein_coding	4.84052	6.38107	3.29997	-0.951344	0.013247	decreased
ENSMUSG00000029512.11	Ulk1	protein_coding	13.0604	13.9906	12.1303	-0.205846	0.0133504	decreased
ENSMUSG00000014355.10	Anapc1	protein_coding	24.3578	25.0816	23.6339	-0.085773	0.0133571	decreased
ENSMUSG00000047428.14	Dlk2	protein_coding	6.91916	7.88341	5.95492	-0.404738	0.0134012	decreased
ENSMUSG00000079499.9	RP23-104G16.1	processed_transcript	9.30168	10.2907	8.3127	-0.307948	0.0135267	decreased
ENSMUSG00000034247.9	Plekhm1	protein_coding	6.68492	7.40081	5.96904	-0.310185	0.0137407	decreased
ENSMUSG00000055707.13	Klhl26	protein_coding	17.6041	19.0595	16.1488	-0.239077	0.0137407	decreased
ENSMUSG00000017631.18	Abr	protein_coding	146.023	154.158	137.888	-0.160908	0.0138485	decreased
ENSMUSG00000069806.5	Cacng7	protein_coding	38.3436	42.1011	34.5862	-0.283659	0.0138911	decreased
ENSMUSG00000106211.1	RP24-80L24.3	TEC	7.32138	8.52859	6.11416	-0.480153	0.013895	decreased
ENSMUSG00000046574.8	Prr12	protein_coding	10.6675	11.4722	9.86283	-0.218068	0.0140195	decreased
ENSMUSG00000057897.14	Camk2b	protein_coding	245.518	263.984	227.052	-0.217428	0.014097	decreased
ENSMUSG00000052125.16	RP24-112H7.1	bidirectional_promoter_lncRNA	10.6129	11.7195	9.50625	-0.301963	0.0142735	decreased
ENSMUSG00000020785.17	Camkk1	protein_coding	46.4047	50.9409	41.8685	-0.282958	0.0142758	decreased
ENSMUSG00000034342.9	Cbl	protein_coding	23.1968	24.5508	21.8428	-0.168612	0.0143424	decreased
ENSMUSG00000022565.15	Plec	protein_coding	19.7053	20.8911	18.5195	-0.173847	0.0143821	decreased
ENSMUSG00000073436.11	Eme2	protein_coding	7.47196	7.98502	6.9589	-0.198435	0.0148027	decreased
ENSMUSG00000001034.17	Mapk7	protein_coding	4.80936	5.5186	4.10012	-0.428636	0.0148279	decreased
ENSMUSG00000030376.8	Slc8a2	protein_coding	50.8605	56.1167	45.6043	-0.299261	0.0148823	decreased
ENSMUSG00000005625.15	Psmd4	protein_coding	37.695	39.3674	36.0226	-0.128102	0.0148827	decreased
ENSMUSG00000027221.5	Chst1	protein_coding	87.0456	95.5805	78.5107	-0.283827	0.0149266	decreased
ENSMUSG00000018001.18	Cyth3	protein_coding	14.7005	15.6673	13.7336	-0.190044	0.0152777	decreased
ENSMUSG00000026657.16	Frmd4a	protein_coding	14.455	15.1241	13.7859	-0.133656	0.0152904	decreased
ENSMUSG00000015377.10	Dennd6b	protein_coding	6.85158	7.71149	5.99167	-0.364051	0.0152973	decreased
ENSMUSG00000069729.13	Arid1b	protein_coding	17.0397	17.7444	16.335	-0.1194	0.0153269	decreased
ENSMUSG00000015165.16	Hnrnpl	protein_coding	67.5074	70.9328	64.082	-0.146533	0.0153393	decreased
ENSMUSG00000075467.4	Dnlz	protein_coding	7.30301	8.19823	6.40779	-0.355487	0.0153746	decreased
ENSMUSG00000056665.2	Them6	protein_coding	9.15343	10.5183	7.78854	-0.433478	0.015377	decreased
ENSMUSG00000034006.16	Pqlc1	protein_coding	7.89457	8.98128	6.80785	-0.399722	0.0154544	decreased
ENSMUSG00000037001.10	Zfp39	protein_coding	4.70401	5.25329	4.15474	-0.338465	0.0154988	decreased
ENSMUSG00000039713.16	Plekhg5	protein_coding	25.6122	28.1311	23.0934	-0.284683	0.0155896	decreased
ENSMUSG00000051675.13	Trim32	protein_coding	59.4882	62.5572	56.4191	-0.148992	0.0156225	decreased
ENSMUSG00000002059.18	Rab34	protein_coding	4.72392	5.40984	4.038	-0.421945	0.0157934	decreased
ENSMUSG00000059995.12	Atxn7l3	protein_coding	45.4595	47.5272	43.3918	-0.13133	0.0158951	decreased
ENSMUSG00000052707.8	Tnrc6a	protein_coding	13.7874	14.5309	13.044	-0.155743	0.0160777	decreased
ENSMUSG00000044968.16	Napepld	protein_coding	13.8421	14.9215	12.7626	-0.225472	0.0160971	decreased
ENSMUSG00000002768.7	Mea1	protein_coding	14.5398	16.3736	12.706	-0.365857	0.0161515	decreased
ENSMUSG00000040209.12	Zfp704	protein_coding	15.4692	16.2102	14.7281	-0.138323	0.016183	decreased
ENSMUSG00000021215.15	Net1	protein_coding	13.2753	15.1916	11.359	-0.41944	0.0163697	decreased
ENSMUSG00000029028.14	Lrrc47	protein_coding	15.6165	16.9204	14.3126	-0.241485	0.0164177	decreased
ENSMUSG00000027603.15	Ggt7	protein_coding	27.6931	30.5184	24.8678	-0.295401	0.0164792	decreased
ENSMUSG00000039809.10	Gabbr2	protein_coding	46.0844	48.8184	43.3504	-0.171379	0.0164875	decreased
ENSMUSG00000008668.14	Rps18	protein_coding	76.2856	83.6276	68.9437	-0.278561	0.016583	decreased
ENSMUSG00000116185.1	RP23-422F22.2	TEC	5.26722	6.28675	4.24768	-0.56564	0.0166455	decreased
ENSMUSG00000040699.13	Limd2	protein_coding	16.1185	17.8544	14.3826	-0.311953	0.0167369	decreased
ENSMUSG00000059852.7	Kcng2	protein_coding	5.00342	5.83085	4.17599	-0.481588	0.0168399	decreased
ENSMUSG00000022099.17	Dmtn	protein_coding	62.3481	64.6261	60.0701	-0.10547	0.0168748	decreased
ENSMUSG00000083827.1	RP23-283M18.3	processed_pseudogene	7.9043	9.64173	6.16686	-0.644755	0.0168885	decreased
ENSMUSG00000040721.9	Zfhx2	protein_coding	8.50266	9.08972	7.9156	-0.199537	0.0171255	decreased
ENSMUSG00000025155.15	Dus1l	protein_coding	8.90695	9.71186	8.10203	-0.261464	0.0171661	decreased
ENSMUSG00000038738.15	Shank1	protein_coding	116.956	124.54	109.372	-0.187369	0.0172479	decreased
ENSMUSG00000001995.9	Sipa1l2	protein_coding	18.1229	20.1851	16.0606	-0.329767	0.0172614	decreased
ENSMUSG00000009075.2	Cabp7	protein_coding	89.6499	98.9711	80.3287	-0.301093	0.0172686	decreased
ENSMUSG00000015488.14	Cacfd1	protein_coding	14.7018	16.5387	12.8649	-0.362411	0.0173759	decreased
ENSMUSG00000050947.9	Amigo1	protein_coding	23.1954	24.0175	22.3733	-0.102311	0.0174058	decreased
ENSMUSG00000040620.15	Dhx33	protein_coding	23.2083	25.5515	20.8651	-0.292316	0.017511	decreased
ENSMUSG00000096847.1	Tmem151b	protein_coding	24.1683	25.7014	22.6352	-0.18328	0.0175208	decreased
ENSMUSG00000038456.9	Dennd2a	protein_coding	8.21713	8.68479	7.74947	-0.164392	0.0175236	decreased
ENSMUSG00000023826.15	Park2	protein_coding	10.418	12.6274	8.20852	-0.621366	0.0177654	decreased
ENSMUSG00000021265.3	Slc25a29	protein_coding	4.5151	5.29218	3.73803	-0.501585	0.0177884	decreased
ENSMUSG00000022814.6	Umps	protein_coding	5.27851	6.12907	4.42795	-0.469028	0.017837	decreased
ENSMUSG00000029438.9	Bcl7a	protein_coding	19.4986	20.607	18.3903	-0.164193	0.0178741	decreased
ENSMUSG00000024269.11	Tpgs2	protein_coding	13.6755	14.3849	12.966	-0.14983	0.0179574	decreased
ENSMUSG00000001910.4	Nacc1	protein_coding	24.1537	26.5832	21.7243	-0.291205	0.0180359	decreased
ENSMUSG00000075327.10	Zbtb2	protein_coding	5.74758	6.20272	5.29245	-0.228968	0.0181318	decreased
ENSMUSG00000009647.13	Mcu	protein_coding	13.5409	14.5625	12.5194	-0.21809	0.0182933	decreased
ENSMUSG00000032405.10	Pias1	protein_coding	19.716	20.4428	18.9891	-0.106419	0.0183777	decreased
ENSMUSG00000059981.12	Taok2	protein_coding	25.0428	26.0441	24.0415	-0.115428	0.0184361	decreased
ENSMUSG00000045973.18	Slc25a51	protein_coding	41.9256	45.8517	37.9993	-0.271002	0.0185579	decreased
ENSMUSG00000037754.13	Ppp1r16b	protein_coding	46.5582	49.8343	43.2821	-0.203369	0.0185948	decreased
ENSMUSG00000023868.15	Pde10a	protein_coding	22.8716	23.5857	22.1575	-0.0901189	0.0186235	decreased
ENSMUSG00000037353.9	Letmd1	protein_coding	17.3658	18.705	16.0266	-0.22296	0.0187015	decreased
ENSMUSG00000041126.16	H2afv	protein_coding	11.9144	13.1131	10.7156	-0.291298	0.0187971	decreased
ENSMUSG00000060671.12	Atp8b2	protein_coding	14.5558	15.1846	13.927	-0.124729	0.0188781	decreased
ENSMUSG00000018750.14	Zbtb4	protein_coding	24.3022	26.026	22.5785	-0.205007	0.0188817	decreased
ENSMUSG00000027447.6	Cst3	protein_coding	456.897	499.445	414.349	-0.269479	0.019015	decreased
ENSMUSG00000058975.7	Kcnc1	protein_coding	30.5418	31.9381	29.1455	-0.132005	0.0190573	decreased
ENSMUSG00000028439.14	Fam219a	protein_coding	35.3413	38.9969	31.6857	-0.29953	0.0190769	decreased
ENSMUSG00000115543.1	RP24-90K19.4	TEC	5.34123	6.06536	4.61711	-0.393604	0.0192701	decreased
ENSMUSG00000025422.9	Agap2	protein_coding	142.996	154.727	131.266	-0.237232	0.019347	decreased
ENSMUSG00000028568.16	Btf3l4	protein_coding	18.4015	19.2117	17.5913	-0.127125	0.019603	decreased
ENSMUSG00000066595.9	Mfsd7b	protein_coding	7.30388	8.23634	6.37143	-0.370386	0.0196518	decreased
ENSMUSG00000055003.14	Lrtm2	protein_coding	11.5803	12.6483	10.5124	-0.266846	0.0197554	decreased
ENSMUSG00000022389.15	Tef	protein_coding	97.4059	103.894	90.9179	-0.192476	0.0197743	decreased
ENSMUSG00000027634.14	Ndrg3	protein_coding	179.644	185.376	173.913	-0.0920848	0.0198149	decreased
ENSMUSG00000030329.11	Pianp	protein_coding	25.1442	26.931	23.3574	-0.205387	0.0198796	decreased
ENSMUSG00000064043.13	Trerf1	processed_transcript	9.0929	9.6518	8.534	-0.177576	0.0200149	decreased
ENSMUSG00000050272.9	Dscam	protein_coding	15.4256	16.2248	14.6265	-0.149616	0.020153	decreased
ENSMUSG00000099924.1	RP24-330P10.2	sense_intronic	6.69258	7.29828	6.08687	-0.261856	0.0202051	decreased
ENSMUSG00000079487.11	Med12	protein_coding	6.1927	6.74195	5.64345	-0.256586	0.0202951	decreased
ENSMUSG00000039159.16	Ube2h	protein_coding	29.7089	30.8224	28.5953	-0.108202	0.0203137	decreased
ENSMUSG00000031642.9	Sh3rf1	protein_coding	20.6572	21.3664	19.9481	-0.0990928	0.0203884	decreased
ENSMUSG00000055491.13	Pprc1	protein_coding	6.31903	6.87865	5.75941	-0.256204	0.0204157	decreased
ENSMUSG00000063801.7	Ap3s2	protein_coding	14.6663	15.5704	13.7622	-0.178087	0.0204692	decreased
ENSMUSG00000062825.15	Actg1	protein_coding	252.756	278.664	226.849	-0.296796	0.0205256	decreased
ENSMUSG00000005899.13	Smpd4	protein_coding	9.08626	9.52656	8.64596	-0.139929	0.0206368	decreased
ENSMUSG00000027488.12	Snta1	protein_coding	6.70632	7.40754	6.00509	-0.30281	0.0206394	decreased
ENSMUSG00000032850.16	Rnft2	protein_coding	15.9675	17.2629	14.6721	-0.234593	0.020862	decreased
ENSMUSG00000044628.4	Rnf208	protein_coding	37.6722	43.5641	31.7803	-0.455008	0.0208722	decreased
ENSMUSG00000002803.14	Btbd6	protein_coding	20.578	22.0787	19.0773	-0.210797	0.0208841	decreased
ENSMUSG00000098912.7	RP23-199B2.4	processed_transcript	31.048	34.3351	27.7609	-0.306629	0.0209016	decreased
ENSMUSG00000043079.17	Synpo	protein_coding	32.0917	35.4903	28.6932	-0.306716	0.0209496	decreased
ENSMUSG00000035545.13	Leng8	protein_coding	34.7549	39.3432	30.1665	-0.383167	0.0210025	decreased
ENSMUSG00000032773.9	Chrm1	protein_coding	42.3512	45.3891	39.3134	-0.207325	0.021008	decreased
ENSMUSG00000019505.7	Ubb	protein_coding	137.486	147.25	127.722	-0.205259	0.0211198	decreased
ENSMUSG00000022098.10	Bmp1	protein_coding	10.0714	11.6009	8.54188	-0.441605	0.021129	decreased
ENSMUSG00000036845.12	Lin37	protein_coding	9.76257	11.0106	8.51453	-0.370896	0.0211953	decreased
ENSMUSG00000025730.14	Rab40c	protein_coding	11.5267	12.4103	10.6432	-0.221602	0.0212212	decreased
ENSMUSG00000078429.9	Ctdsp2	protein_coding	28.2452	31.7242	24.7662	-0.35721	0.0212377	decreased
ENSMUSG00000069072.9	Slc7a14	protein_coding	47.0168	49.458	44.5755	-0.149951	0.0212662	decreased
ENSMUSG00000050357.9	Rltpr	protein_coding	7.59525	8.46585	6.72464	-0.332197	0.021302	decreased
ENSMUSG00000024947.16	Men1	protein_coding	14.1684	15.6667	12.67	-0.30628	0.0213242	decreased
ENSMUSG00000031834.15	Pik3r2	protein_coding	24.0431	25.5897	22.4964	-0.185866	0.0213475	decreased
ENSMUSG00000002010.17	Idh3g	protein_coding	64.4588	68.8485	60.069	-0.196805	0.0214486	decreased
ENSMUSG00000029536.8	Gatc	protein_coding	13.205	14.3547	12.0554	-0.251852	0.0214603	decreased
ENSMUSG00000026923.15	Notch1	protein_coding	7.32203	8.09586	6.54819	-0.306089	0.021515	decreased
ENSMUSG00000038705.13	Gmeb2	protein_coding	6.04498	6.71486	5.37511	-0.321063	0.0215738	decreased
ENSMUSG00000028959.14	Fastk	protein_coding	20.7511	23.2231	18.2791	-0.345364	0.0216664	decreased
ENSMUSG00000051243.14	Islr2	protein_coding	21.882	24.2293	19.5348	-0.310703	0.0219508	decreased
ENSMUSG00000022696.17	Sidt1	protein_coding	17.6278	19.524	15.7316	-0.311581	0.0220053	decreased
ENSMUSG00000036907.9	C1ql2	protein_coding	12.4334	14.0091	10.8577	-0.367649	0.0220158	decreased
ENSMUSG00000039703.15	Nploc4	protein_coding	22.1613	23.2743	21.0483	-0.145034	0.0220749	decreased
ENSMUSG00000022711.16	Pmm2	protein_coding	6.83	7.47929	6.18071	-0.275129	0.0220835	decreased
ENSMUSG00000104284.1	RP23-74F20.2	sense_intronic	9.31593	10.8319	7.79994	-0.473756	0.0222447	decreased
ENSMUSG00000108384.1	RP24-313L21.2	TEC	8.25369	10.7612	5.7462	-0.905158	0.0223564	decreased
ENSMUSG00000029406.15	Pitpnm2	protein_coding	52.4898	57.8382	47.1413	-0.29503	0.0223807	decreased
ENSMUSG00000021606.8	Ndufs6	protein_coding	39.8253	44.6623	34.9883	-0.352184	0.0224205	decreased
ENSMUSG00000020740.13	Gga3	protein_coding	12.4189	12.9046	11.9333	-0.112898	0.0224234	decreased
ENSMUSG00000042659.15	Arrdc4	protein_coding	5.49866	6.03019	4.96713	-0.27979	0.0225874	decreased
ENSMUSG00000025162.17	Csnk1d	protein_coding	30.4886	32.9576	28.0197	-0.23417	0.0226248	decreased
ENSMUSG00000032171.7	Pin1	protein_coding	6.93917	7.72166	6.15669	-0.326757	0.0227017	decreased
ENSMUSG00000021481.11	Zfp346	protein_coding	6.8121	7.61983	6.00436	-0.343749	0.022753	decreased
ENSMUSG00000036529.17	Sbf1	protein_coding	39.9856	42.6624	37.3088	-0.193448	0.0228613	decreased
ENSMUSG00000009418.15	Nav1	protein_coding	20.4596	22.0009	18.9184	-0.217773	0.0230037	decreased
ENSMUSG00000040003.18	Magi2	protein_coding	46.8681	49.9153	43.821	-0.187861	0.0231077	decreased
ENSMUSG00000104814.1	RP24-161C20.4	TEC	7.86684	8.93566	6.79801	-0.394461	0.0231431	decreased
ENSMUSG00000046079.16	Lrrc8d	protein_coding	13.4965	14.326	12.6669	-0.17757	0.0231695	decreased
ENSMUSG00000036427.5	Gpi1	protein_coding	121.077	129.105	113.049	-0.191591	0.0232435	decreased
ENSMUSG00000010175.13	Prox1	protein_coding	34.0677	37.4068	30.7287	-0.283715	0.0232854	decreased
ENSMUSG00000107000.1	RP23-15K13.2	TEC	5.58265	6.41761	4.7477	-0.434809	0.0233354	decreased
ENSMUSG00000104346.1	Pcdhga3	protein_coding	6.87539	7.24797	6.50282	-0.156511	0.0233858	decreased
ENSMUSG00000097311.7	RP23-14P23.2	processed_transcript	12.9127	16.1002	9.72515	-0.727286	0.0235053	decreased
ENSMUSG00000019235.9	Rps6kl1	protein_coding	8.2847	9.21285	7.35656	-0.324616	0.0235978	decreased
ENSMUSG00000000711.3	Rab5b	protein_coding	50.418	53.2686	47.5675	-0.163308	0.0236078	decreased
ENSMUSG00000113065.1	RP23-68K21.8	TEC	8.08545	9.5162	6.65469	-0.516014	0.0238314	decreased
ENSMUSG00000047789.5	Slc38a9	protein_coding	6.41266	6.6296	6.19573	-0.0976487	0.0238394	decreased
ENSMUSG00000026842.16	Abl1	protein_coding	12.469	13.4951	11.4428	-0.237989	0.0239894	decreased
ENSMUSG00000041992.9	Rapgef5	protein_coding	61.6462	63.2104	60.082	-0.0732286	0.0240025	decreased
ENSMUSG00000050821.13	Fam131a	protein_coding	102.82	108.726	96.9149	-0.165904	0.0242618	decreased
ENSMUSG00000042700.16	Sipa1l1	protein_coding	76.9778	80.352	73.6035	-0.126559	0.0243655	decreased
ENSMUSG00000057778.14	Cyb5d2	protein_coding	5.97809	6.58551	5.37067	-0.294192	0.0243949	decreased
ENSMUSG00000051067.8	Lingo3	protein_coding	8.13147	9.52318	6.73976	-0.498746	0.0245202	decreased
ENSMUSG00000020918.14	Kat2a	protein_coding	13.6007	14.9894	12.212	-0.295651	0.0245494	decreased
ENSMUSG00000069895.4	Atxn1l	protein_coding	10.5794	11.3006	9.85811	-0.197016	0.0245678	decreased
ENSMUSG00000023192.12	Grm2	protein_coding	18.5896	22.0202	15.1591	-0.538645	0.0246403	decreased
ENSMUSG00000039477.16	Tnrc18	protein_coding	11.638	12.6557	10.6203	-0.252968	0.0246426	decreased
ENSMUSG00000037224.15	Zfyve28	protein_coding	8.34906	9.01247	7.68566	-0.229753	0.0246855	decreased
ENSMUSG00000032589.14	Bsn	protein_coding	54.1195	57.8585	50.3804	-0.199666	0.0247264	decreased
ENSMUSG00000020135.13	Apc2	protein_coding	15.8414	16.7101	14.9727	-0.158388	0.0247311	decreased
ENSMUSG00000043629.12	AC129337.1	protein_coding	7.93132	9.46478	6.39786	-0.564981	0.024928	decreased
ENSMUSG00000012296.16	Tjap1	protein_coding	4.75096	5.34794	4.15399	-0.364485	0.0249969	decreased
ENSMUSG00000028782.14	Adgrb2	protein_coding	80.0327	86.2716	73.7939	-0.225386	0.0250781	decreased
ENSMUSG00000057177.12	Gsk3a	protein_coding	60.2849	64.4415	56.1283	-0.19926	0.0251548	decreased
ENSMUSG00000024063.12	Lbh	protein_coding	12.0348	12.899	11.1705	-0.207565	0.0252111	decreased
ENSMUSG00000039473.8	Ubn1	protein_coding	16.996	18.2903	15.7018	-0.220153	0.0253254	decreased
ENSMUSG00000057788.13	Ddx49	protein_coding	7.36333	7.82204	6.90462	-0.179982	0.0253401	decreased
ENSMUSG00000035845.17	Alg12	protein_coding	4.80399	5.49317	4.11481	-0.416813	0.025364	decreased
ENSMUSG00000047388.10	Atmin	protein_coding	17.9635	18.8661	17.061	-0.145098	0.0253884	decreased
ENSMUSG00000029547.10	Ints1	protein_coding	10.3429	11.2899	9.39582	-0.264942	0.0254438	decreased
ENSMUSG00000031904.5	Slc7a6	protein_coding	7.02305	7.51028	6.53582	-0.200499	0.0254815	decreased
ENSMUSG00000033096.7	Apmap	protein_coding	14.1313	15.1244	13.1381	-0.203113	0.0254822	decreased
ENSMUSG00000032803.15	Cdv3	protein_coding	22.7598	23.2742	22.2455	-0.0652197	0.0255887	decreased
ENSMUSG00000039952.15	Dag1	protein_coding	21.7599	23.1308	20.389	-0.182026	0.0257448	decreased
ENSMUSG00000068267.5	Cenpb	protein_coding	21.7952	23.818	19.7725	-0.268555	0.0258164	decreased
ENSMUSG00000020453.17	Patz1	protein_coding	12.2749	13.5204	11.0294	-0.293783	0.0259266	decreased
ENSMUSG00000112741.1	RP24-528H20.5	TEC	4.51445	5.52238	3.50652	-0.655248	0.0260323	decreased
ENSMUSG00000029390.13	Tmed2	protein_coding	32.2234	33.8781	30.5688	-0.148293	0.0261512	decreased
ENSMUSG00000028923.14	Necap2	protein_coding	8.78446	9.45836	8.11056	-0.221787	0.0262907	decreased
ENSMUSG00000063902.13	RP23-21B1.2	processed_pseudogene	10.0409	11.2104	8.8715	-0.337588	0.0263338	decreased
ENSMUSG00000049295.17	Zfp219	protein_coding	5.59962	6.5152	4.68403	-0.476058	0.0263402	decreased
ENSMUSG00000021962.9	Dcp1a	protein_coding	6.26124	6.77791	5.74457	-0.23864	0.0264476	decreased
ENSMUSG00000058153.15	Sez6l	protein_coding	70.3961	74.3013	66.491	-0.160228	0.0264865	decreased
ENSMUSG00000021978.9	Extl3	protein_coding	27.1779	28.7289	25.6268	-0.164847	0.0265592	decreased
ENSMUSG00000021910.15	Nisch	protein_coding	136.758	145.057	128.459	-0.175315	0.0266071	decreased
ENSMUSG00000041468.7	Gpr12	protein_coding	7.19255	8.53833	5.84677	-0.546313	0.0266322	decreased
ENSMUSG00000031819.13	Emc8	protein_coding	12.6329	13.6451	11.6207	-0.23168	0.0268277	decreased
ENSMUSG00000044167.6	Foxo1	protein_coding	8.61285	9.34647	7.87923	-0.246368	0.026849	decreased
ENSMUSG00000022847.14	Thpo	protein_coding	5.48212	6.41874	4.54551	-0.497849	0.0269413	decreased
ENSMUSG00000049086.8	Bmyc	protein_coding	29.48	33.9737	24.9862	-0.443287	0.0270789	decreased
ENSMUSG00000103472.1	Pcdhga7	protein_coding	9.28333	10.502	8.06468	-0.380973	0.0270904	decreased
ENSMUSG00000020737.12	Hn1	protein_coding	30.3613	35.0398	25.6827	-0.4482	0.0270913	decreased
ENSMUSG00000037579.7	Kcnh3	protein_coding	14.4825	15.5451	13.42	-0.212083	0.0271551	decreased
ENSMUSG00000031144.15	Syp	protein_coding	309.107	322.527	295.687	-0.125349	0.0271641	decreased
ENSMUSG00000026202.13	Tuba4a	protein_coding	81.3907	86.7304	76.0511	-0.189569	0.0271731	decreased
ENSMUSG00000020027.18	Socs2	protein_coding	9.57708	10.7942	8.36001	-0.368673	0.0273989	decreased
ENSMUSG00000088088.1	Rmrp	ribozyme	3743.91	4186.73	3301.1	-0.342879	0.0274115	decreased
ENSMUSG00000054455.4	Vapb	protein_coding	19.5902	20.3723	18.8081	-0.115251	0.0274536	decreased
ENSMUSG00000054893.15	Zfp667	protein_coding	8.46787	8.9194	8.01636	-0.153999	0.0276436	decreased
ENSMUSG00000025255.18	Zfhx4	protein_coding	4.73777	5.10608	4.36946	-0.224763	0.0276767	decreased
ENSMUSG00000048429.10	Timm29	protein_coding	23.9837	26.4816	21.4859	-0.301597	0.0277889	decreased
ENSMUSG00000097767.8	Miat	lincRNA	63.498	71.8587	55.1374	-0.382131	0.0277939	decreased
ENSMUSG00000000374.8	Trappc10	protein_coding	29.1943	30.4089	27.9797	-0.120116	0.0277997	decreased
ENSMUSG00000104344.1	RP23-444I6.3	TEC	5.45291	6.35275	4.55307	-0.480539	0.0278087	decreased
ENSMUSG00000020097.14	Sgpl1	protein_coding	8.85223	9.61084	8.09362	-0.247877	0.0279115	decreased
ENSMUSG00000025086.12	Trub1	protein_coding	8.44393	9.10358	7.78428	-0.225871	0.0279769	decreased
ENSMUSG00000029050.15	Ski	protein_coding	38.2872	40.1018	36.4725	-0.136855	0.0280471	decreased
ENSMUSG00000027220.2	Syt13	protein_coding	61.0889	64.7056	57.4723	-0.171025	0.0281672	decreased
ENSMUSG00000025278.9	Flnb	protein_coding	14.0651	15.3819	12.7484	-0.270923	0.0281773	decreased
ENSMUSG00000103004.1	RP23-184I13.8	TEC	51.9149	68.3398	35.49	-0.945312	0.0282341	decreased
ENSMUSG00000042992.15	Borcs5	protein_coding	13.6488	15.5615	11.736	-0.407039	0.0282497	decreased
ENSMUSG00000048385.9	Scrt1	protein_coding	13.2765	14.2884	12.2647	-0.220335	0.0282673	decreased
ENSMUSG00000022843.16	Clcn2	protein_coding	11.9205	12.4351	11.406	-0.124625	0.0284411	decreased
ENSMUSG00000036054.15	Sugp2	protein_coding	25.12	26.1041	24.1359	-0.113095	0.0285233	decreased
ENSMUSG00000089715.12	Cbx6	protein_coding	75.1943	81.671	68.7177	-0.249142	0.028838	decreased
ENSMUSG00000053838.14	Nudcd3	protein_coding	28.6748	29.9677	27.3818	-0.13019	0.0289561	decreased
ENSMUSG00000070056.6	Mfhas1	protein_coding	13.6739	14.4804	12.8675	-0.170362	0.0289647	decreased
ENSMUSG00000035863.14	Palm	protein_coding	62.3483	68.1347	56.562	-0.268558	0.0291265	decreased
ENSMUSG00000036850.4	Mrpl41	protein_coding	37.9207	42.4459	33.3955	-0.345972	0.0291655	decreased
ENSMUSG00000039542.16	Ncam1	protein_coding	99.8407	103.431	96.25	-0.103817	0.0292279	decreased
ENSMUSG00000025738.7	Fbxl16	protein_coding	145.158	155.802	134.515	-0.211939	0.0292553	decreased
ENSMUSG00000034621.14	Gpatch8	protein_coding	13.7187	14.4603	12.977	-0.156135	0.0292582	decreased
ENSMUSG00000074892.9	B3galt5	protein_coding	15.3272	16.6493	14.0051	-0.249514	0.0293316	decreased
ENSMUSG00000113536.1	RP23-45K23.3	transcribed_unprocessed_pseudogene	5.49632	7.22044	3.7722	-0.936681	0.0293436	decreased
ENSMUSG00000008153.11	Clstn3	protein_coding	64.1643	66.1563	62.1723	-0.0896054	0.0293907	decreased
ENSMUSG00000023019.12	Gpd1	protein_coding	31.0584	33.628	28.4888	-0.239267	0.029557	decreased
ENSMUSG00000036698.11	Ago2	protein_coding	23.054	24.3931	21.715	-0.167784	0.0295795	decreased
ENSMUSG00000001138.13	Cnnm3	protein_coding	6.45161	7.01186	5.89135	-0.251199	0.0296456	decreased
ENSMUSG00000106229.1	RP23-342N8.2	sense_intronic	5.1133	5.9139	4.3127	-0.455517	0.0298377	decreased
ENSMUSG00000029616.9	Erp29	protein_coding	39.8564	43.4361	36.2767	-0.25985	0.0299429	decreased
ENSMUSG00000023011.8	Faim2	protein_coding	57.4619	62.0487	52.8752	-0.230808	0.030011	decreased
ENSMUSG00000046329.14	Slc25a23	protein_coding	60.6256	64.4535	56.7978	-0.182425	0.0301032	decreased
ENSMUSG00000035168.16	Tanc1	protein_coding	33.8274	35.6074	32.0475	-0.151963	0.0301661	decreased
ENSMUSG00000066607.5	RP24-78F21.4	protein_coding	50.7817	55.0405	46.5228	-0.242555	0.0301701	decreased
ENSMUSG00000028430.14	Nol6	protein_coding	21.8735	22.955	20.7921	-0.14277	0.0301947	decreased
ENSMUSG00000023050.9	Map3k12	protein_coding	25.7221	26.8429	24.6013	-0.125807	0.0302019	decreased
ENSMUSG00000000142.15	Axin2	protein_coding	8.08781	8.43631	7.73931	-0.124406	0.0304471	decreased
ENSMUSG00000027508.15	Pag1	protein_coding	8.35483	8.69415	8.01551	-0.11725	0.030678	decreased
ENSMUSG00000015605.5	Srf	protein_coding	10.0564	11.246	8.86669	-0.342947	0.0306857	decreased
ENSMUSG00000048967.16	Yjefn3	protein_coding	4.74991	5.69848	3.80133	-0.584073	0.0307247	decreased
ENSMUSG00000037887.11	Dusp8	protein_coding	25.8485	26.7659	24.9311	-0.102452	0.0308737	decreased
ENSMUSG00000105382.1	RP24-257M14.3	TEC	5.19186	5.80161	4.58211	-0.340443	0.0308835	decreased
ENSMUSG00000060568.14	Fam78b	protein_coding	8.26864	8.84024	7.69704	-0.199781	0.0309022	decreased
ENSMUSG00000031511.15	Arhgef7	protein_coding	30.0178	30.689	29.3466	-0.0645283	0.0310176	decreased
ENSMUSG00000058444.8	Map2k5	protein_coding	9.93841	10.7081	9.16868	-0.223921	0.0310257	decreased
ENSMUSG00000061410.6	Zcchc14	protein_coding	19.9646	20.8137	19.1156	-0.12278	0.0310351	decreased
ENSMUSG00000025728.15	Pigq	protein_coding	25.6817	27.9741	23.3894	-0.25824	0.0312275	decreased
ENSMUSG00000040883.17	Tmem205	protein_coding	8.86586	10.2813	7.45046	-0.464614	0.0312495	decreased
ENSMUSG00000027223.15	Mapk8ip1	protein_coding	57.2828	62.2578	52.3078	-0.251227	0.0312656	decreased
ENSMUSG00000000134.17	Tfe3	protein_coding	6.50946	7.40495	5.61396	-0.399473	0.0312694	decreased
ENSMUSG00000034659.14	Tmem109	protein_coding	9.84218	10.6884	8.99593	-0.248708	0.0313636	decreased
ENSMUSG00000091780.3	Sco2	protein_coding	9.96617	11.4276	8.50472	-0.426191	0.0313697	decreased
ENSMUSG00000037373.12	Ctbp1	protein_coding	59.7711	62.8785	56.6637	-0.150143	0.0315533	decreased
ENSMUSG00000025582.4	Nptx1	protein_coding	131.333	144.54	118.127	-0.291128	0.0315695	decreased
ENSMUSG00000033902.12	Mapkbp1	protein_coding	10.1797	10.5035	9.85588	-0.0918166	0.0318022	decreased
ENSMUSG00000039917.10	Rhbdd2	protein_coding	11.2214	12.1206	10.3222	-0.231716	0.0318412	decreased
ENSMUSG00000027254.13	Map1a	protein_coding	163.173	169.166	157.18	-0.106024	0.0318622	decreased
ENSMUSG00000034993.7	Vat1	protein_coding	5.4283	6.18457	4.67203	-0.404622	0.0320025	decreased
ENSMUSG00000006288.8	Ttc5	protein_coding	16.9227	17.9503	15.895	-0.175432	0.0320144	decreased
ENSMUSG00000096146.2	Kcnj11	protein_coding	12.0751	13.8088	10.3414	-0.417161	0.0321278	decreased
ENSMUSG00000036442.8	Thap11	protein_coding	14.0483	15.4418	12.6548	-0.287154	0.0322231	decreased
ENSMUSG00000034126.5	Pomt2	protein_coding	4.91776	5.31401	4.52152	-0.232993	0.0322246	decreased
ENSMUSG00000034807.9	Colgalt1	protein_coding	13.6961	14.5366	12.8557	-0.177282	0.0323142	decreased
ENSMUSG00000032637.15	Atxn2l	protein_coding	24.2713	25.0793	23.4634	-0.0960851	0.0326155	decreased
ENSMUSG00000028581.17	Laptm5	protein_coding	10.6022	11.3308	9.87362	-0.198595	0.0326306	decreased
ENSMUSG00000053801.18	Grwd1	protein_coding	6.18306	7.12831	5.23782	-0.444595	0.0327014	decreased
ENSMUSG00000066640.11	Fbxl18	protein_coding	9.67484	10.6283	8.72142	-0.285273	0.0329402	decreased
ENSMUSG00000037239.8	Spred3	protein_coding	11.4057	12.5229	10.2884	-0.283555	0.0329906	decreased
ENSMUSG00000005575.16	Ube2m	protein_coding	54.7616	58.6975	50.8257	-0.207741	0.0330157	decreased
ENSMUSG00000113328.1	RP24-512K3.7	TEC	5.95448	6.82025	5.08871	-0.422523	0.0331539	decreased
ENSMUSG00000031502.11	Col4a1	protein_coding	4.65881	4.88819	4.42943	-0.14218	0.0331728	decreased
ENSMUSG00000034472.13	Rasd2	protein_coding	20.6262	22.5558	18.6965	-0.270732	0.0333202	decreased
ENSMUSG00000021275.16	Tecpr2	protein_coding	15.473	16.0365	14.9095	-0.105132	0.0333783	decreased
ENSMUSG00000083012.8	Fam220a	protein_coding	20.4167	21.3927	19.4407	-0.13804	0.0333806	decreased
ENSMUSG00000017929.13	B4galt5	protein_coding	16.5219	17.6115	15.4323	-0.190567	0.033532	decreased
ENSMUSG00000062044.15	Lmtk3	protein_coding	30.8115	32.6827	28.9403	-0.175445	0.0335433	decreased
ENSMUSG00000022490.7	Ppp1r1a	protein_coding	15.2022	17.4432	12.9611	-0.428471	0.0335685	decreased
ENSMUSG00000032968.4	Inha	protein_coding	4.78897	5.50424	4.07369	-0.434205	0.0337214	decreased
ENSMUSG00000071359.13	Tbpl1	protein_coding	24.0747	25.2154	22.9341	-0.136811	0.0338086	decreased
ENSMUSG00000042694.17	Stn1	protein_coding	5.04072	5.98797	4.09347	-0.548743	0.0338893	decreased
ENSMUSG00000053565.10	Eif3k	protein_coding	58.2605	63.646	52.8751	-0.267482	0.0339231	decreased
ENSMUSG00000025264.12	Tsr2	protein_coding	17.7246	18.833	16.6163	-0.180666	0.0339401	decreased
ENSMUSG00000021097.15	Clmn	protein_coding	25.5998	27.3742	23.8255	-0.200311	0.0339621	decreased
ENSMUSG00000052102.14	Gnpda1	protein_coding	6.39775	7.10722	5.68827	-0.321295	0.0339686	decreased
ENSMUSG00000055745.4	Rtl6	protein_coding	15.7748	16.9772	14.5725	-0.220348	0.0340233	decreased
ENSMUSG00000024222.16	Fkbp5	protein_coding	19.6373	21.4693	17.8053	-0.269966	0.0340328	decreased
ENSMUSG00000041841.8	Rpl37	protein_coding	35.6656	42.1713	29.16	-0.532269	0.0340398	decreased
ENSMUSG00000104063.1	Pcdhgb7	protein_coding	5.2134	5.69096	4.73584	-0.265052	0.0340884	decreased
ENSMUSG00000061474.11	Mrps36	protein_coding	4.77204	6.53477	3.0093	-1.11871	0.0341621	decreased
ENSMUSG00000041544.11	Ptchd2	protein_coding	7.7117	8.43472	6.98868	-0.27132	0.0342404	decreased
ENSMUSG00000032525.15	Nktr	protein_coding	22.9027	24.4647	21.3407	-0.197094	0.0342542	decreased
ENSMUSG00000041609.16	Bicdl1	protein_coding	9.96389	10.9822	8.94556	-0.295926	0.0343809	decreased
ENSMUSG00000026927.17	Sdccag3	protein_coding	22.4606	24.035	20.8861	-0.202597	0.0344803	decreased
ENSMUSG00000029420.12	Rimbp2	protein_coding	35.9513	38.3084	33.5943	-0.189444	0.0346468	decreased
ENSMUSG00000021071.16	Trim9	protein_coding	99.5243	103.997	95.0514	-0.129766	0.0347361	decreased
ENSMUSG00000033021.16	Gmppa	protein_coding	11.989	12.7384	11.2396	-0.180591	0.0347424	decreased
ENSMUSG00000051786.15	Tubgcp6	protein_coding	7.07348	7.5457	6.60125	-0.192915	0.0347486	decreased
ENSMUSG00000026443.3	Lrrn2	protein_coding	56.8319	62.8629	50.8009	-0.307353	0.0347705	decreased
ENSMUSG00000038181.16	Chpf2	protein_coding	10.0484	10.9605	9.13635	-0.262627	0.0349245	decreased
ENSMUSG00000024350.5	Dnajc18	protein_coding	26.6463	27.6129	25.6797	-0.104714	0.034934	decreased
ENSMUSG00000046822.12	Slc39a3	protein_coding	13.0678	14.1674	11.9682	-0.243358	0.035057	decreased
ENSMUSG00000020831.18	RP23-198E14.7	protein_coding	6.70405	8.4948	4.9133	-0.789887	0.035203	decreased
ENSMUSG00000031955.10	Bcar1	protein_coding	16.388	18.6018	14.1742	-0.39218	0.0352631	decreased
ENSMUSG00000027335.9	Adra1d	protein_coding	17.6807	20.4928	14.8686	-0.46285	0.0353188	decreased
ENSMUSG00000032402.12	Smad3	protein_coding	22.1194	23.7989	20.4398	-0.219514	0.0355184	decreased
ENSMUSG00000038178.16	Slc43a2	protein_coding	9.22085	9.60996	8.83175	-0.121832	0.0357478	decreased
ENSMUSG00000059436.13	Max	protein_coding	20.5093	23.2241	17.7945	-0.384188	0.0358076	decreased
ENSMUSG00000044933.3	Sstr3	protein_coding	5.43368	5.91103	4.95633	-0.254139	0.0359569	decreased
ENSMUSG00000020329.12	Polrmt	protein_coding	5.52956	6.02167	5.03744	-0.257472	0.0360583	decreased
ENSMUSG00000022340.15	Sybu	protein_coding	29.3894	30.7829	27.996	-0.136905	0.0361316	decreased
ENSMUSG00000047945.6	Marcksl1	protein_coding	40.3508	45.509	35.1926	-0.370878	0.0361656	decreased
ENSMUSG00000065979.12	Cpped1	protein_coding	14.5185	15.1086	13.9284	-0.11735	0.0361794	decreased
ENSMUSG00000036450.4	Hif1an	protein_coding	11.0041	11.4268	10.5813	-0.110907	0.0363031	decreased
ENSMUSG00000000378.15	Ccm2	protein_coding	9.91242	10.5181	9.30675	-0.176525	0.0363344	decreased
ENSMUSG00000103332.1	Pcdhga2	protein_coding	5.47086	6.18058	4.76113	-0.376438	0.0363556	decreased
ENSMUSG00000046020.13	Pofut1	protein_coding	6.27509	6.74205	5.80814	-0.215111	0.0363943	decreased
ENSMUSG00000032127.9	Vps11	protein_coding	17.331	18.4316	16.2304	-0.183474	0.0365061	decreased
ENSMUSG00000024213.13	Nudt3	protein_coding	142.057	148.404	135.711	-0.12899	0.0365303	decreased
ENSMUSG00000050989.9	Sepn1	protein_coding	6.50122	6.89337	6.10908	-0.174255	0.0365983	decreased
ENSMUSG00000016349.10	Eef1a2	protein_coding	268.294	278.03	258.558	-0.104754	0.0368416	decreased
ENSMUSG00000039844.19	Rapgef1	protein_coding	19.6921	21.0018	18.3824	-0.19219	0.0374105	decreased
ENSMUSG00000005823.8	Gpr108	protein_coding	5.62435	6.21128	5.03742	-0.302206	0.0375254	decreased
ENSMUSG00000078941.9	Ak6	protein_coding	37.7428	44.1307	31.3548	-0.493099	0.0376181	decreased
ENSMUSG00000022822.15	Abcc5	protein_coding	33.1669	35.7933	30.5404	-0.22897	0.0376451	decreased
ENSMUSG00000028654.13	Mycl	protein_coding	11.0958	12.4161	9.77546	-0.344978	0.0376847	decreased
ENSMUSG00000103220.1	RP23-459L15.8	TEC	8.74165	9.93701	7.54628	-0.397046	0.0377725	decreased
ENSMUSG00000078676.9	Casc3	protein_coding	17.3583	19.0039	15.7127	-0.274362	0.037872	decreased
ENSMUSG00000114501.1	RP23-463F22.3	TEC	4.89002	5.67912	4.10091	-0.469724	0.0378809	decreased
ENSMUSG00000034220.7	Gpc1	protein_coding	23.6062	25.1182	22.0941	-0.185076	0.0379178	decreased
ENSMUSG00000049739.10	Zfp646	protein_coding	8.09804	8.46369	7.73239	-0.130373	0.0379735	decreased
ENSMUSG00000024978.10	Gpam	protein_coding	14.1108	14.6241	13.5976	-0.104996	0.038017	decreased
ENSMUSG00000017667.9	Zfp334	protein_coding	7.39967	7.53769	7.26166	-0.0538221	0.0380308	decreased
ENSMUSG00000032594.11	Ip6k1	protein_coding	58.4985	62.4873	54.5097	-0.19705	0.0381044	decreased
ENSMUSG00000048644.8	Ctxn1	protein_coding	140.807	160.683	120.932	-0.410011	0.0381563	decreased
ENSMUSG00000037344.13	Slc12a9	protein_coding	5.68306	6.59052	4.7756	-0.464711	0.0382903	decreased
ENSMUSG00000022516.10	Nudt16l1	protein_coding	16.2259	17.7862	14.6656	-0.278323	0.0383176	decreased
ENSMUSG00000024571.14	AC131065.2	protein_coding	44.2308	46.4948	41.9668	-0.14782	0.0386387	decreased
ENSMUSG00000025512.15	Chid1	protein_coding	10.6831	11.57	9.79614	-0.240106	0.0387319	decreased
ENSMUSG00000034854.8	Mfsd12	protein_coding	6.60659	7.18306	6.03011	-0.252414	0.0387417	decreased
ENSMUSG00000038766.16	Gabpb2	protein_coding	7.25298	7.81032	6.69563	-0.222162	0.0387778	decreased
ENSMUSG00000036955.16	Kif1bp	protein_coding	72.3518	75.9027	68.8009	-0.141724	0.0388153	decreased
ENSMUSG00000008575.17	Nfib	protein_coding	60.4104	61.9344	58.8863	-0.0728107	0.0390469	decreased
ENSMUSG00000004110.16	Cacna1e	protein_coding	85.4331	88.9078	81.9583	-0.11742	0.0391745	decreased
ENSMUSG00000026207.16	Speg	protein_coding	23.2976	24.6267	21.9686	-0.164779	0.0391844	decreased
ENSMUSG00000033326.15	Kdm4a	protein_coding	13.6274	14.6723	12.5824	-0.221688	0.0391905	decreased
ENSMUSG00000079605.4	Zbtb9	protein_coding	8.0002	8.36511	7.63529	-0.131703	0.039232	decreased
ENSMUSG00000023456.14	Tpi1	protein_coding	274.489	296.455	252.524	-0.231393	0.0393548	decreased
ENSMUSG00000109139.1	RP23-52J10.3	TEC	18.5487	22.491	14.6064	-0.622742	0.039463	decreased
ENSMUSG00000048234.13	Rnf149	protein_coding	7.35615	7.97434	6.73796	-0.243053	0.0395859	decreased
ENSMUSG00000054477.15	Kcnn2	protein_coding	26.9607	28.8255	25.0959	-0.199894	0.0395998	decreased
ENSMUSG00000031516.11	Dctn6	protein_coding	38.2333	41.9437	34.5228	-0.280904	0.0396115	decreased
ENSMUSG00000021364.16	Elovl2	protein_coding	4.80926	5.41267	4.20586	-0.36394	0.0396357	decreased
ENSMUSG00000009549.14	Srp14	protein_coding	47.2324	51.4502	43.0145	-0.258353	0.0396475	decreased
ENSMUSG00000061232.15	H2-K1	protein_coding	8.49141	9.37596	7.60686	-0.301665	0.0400806	decreased
ENSMUSG00000039850.16	Endov	protein_coding	7.2088	8.09667	6.32094	-0.357191	0.0404475	decreased
ENSMUSG00000024327.15	Slc39a7	protein_coding	20.4387	21.6056	19.2719	-0.164912	0.040473	decreased
ENSMUSG00000029580.14	Actb	protein_coding	841.82	896.682	786.957	-0.188311	0.0405016	decreased
ENSMUSG00000024270.11	Slc39a6	protein_coding	13.4194	14.3583	12.4804	-0.202223	0.0407407	decreased
ENSMUSG00000042766.17	Trim46	protein_coding	18.6078	20.3245	16.8911	-0.266957	0.0409788	decreased
ENSMUSG00000053395.15	Cacng8	protein_coding	45.6311	49.9499	41.3124	-0.273908	0.0412318	decreased
ENSMUSG00000055065.7	Ddx17	protein_coding	122.746	129.686	115.807	-0.1633	0.0412916	decreased
ENSMUSG00000039220.16	Ppp1r10	protein_coding	9.73805	10.9307	8.54535	-0.35518	0.041314	decreased
ENSMUSG00000029121.15	Crmp1	protein_coding	55.0541	56.9535	53.1547	-0.0995853	0.0413198	decreased
ENSMUSG00000038351.14	Sgsm2	protein_coding	18.5249	20.6227	16.4272	-0.328147	0.0414162	decreased
ENSMUSG00000045671.17	Spred2	protein_coding	42.5666	43.6995	41.4336	-0.0768164	0.0414499	decreased
ENSMUSG00000025375.15	Aatk	protein_coding	50.7483	55.1017	46.395	-0.248125	0.0414996	decreased
ENSMUSG00000024764.9	Naa40	protein_coding	9.25485	10.0878	8.42192	-0.260387	0.0416534	decreased
ENSMUSG00000025373.14	Rnf41	protein_coding	14.9736	16.0567	13.8906	-0.209069	0.041774	decreased
ENSMUSG00000027465.13	Tbc1d20	protein_coding	19.8425	21.2303	18.4547	-0.202133	0.0418252	decreased
ENSMUSG00000035953.14	Tmem55b	protein_coding	20.0729	21.6507	18.4952	-0.227263	0.0418726	decreased
ENSMUSG00000103313.1	RP24-88F2.3	TEC	5.38539	6.11301	4.65777	-0.392243	0.0419014	decreased
ENSMUSG00000019338.13	Zfp687	protein_coding	6.70228	7.6731	5.73146	-0.420908	0.0419014	decreased
ENSMUSG00000040842.17	Szrd1	protein_coding	9.27997	10.2972	8.26276	-0.317556	0.0419884	decreased
ENSMUSG00000079481.11	Nhsl2	protein_coding	17.6467	18.8639	16.4295	-0.19934	0.0421254	decreased
ENSMUSG00000038025.8	Phf2	protein_coding	9.91623	10.4075	9.42499	-0.143057	0.0422256	decreased
ENSMUSG00000029126.7	Nsg1	protein_coding	92.1453	97.4734	86.8171	-0.167029	0.0424701	decreased
ENSMUSG00000025159.8	Mms19	protein_coding	7.09121	7.83823	6.3442	-0.305091	0.042488	decreased
ENSMUSG00000009293.17	Ube2g2	protein_coding	13.5696	14.7231	12.4162	-0.245861	0.0428738	decreased
ENSMUSG00000049657.9	Zbtb5	protein_coding	4.64109	5.01424	4.26793	-0.232497	0.0430112	decreased
ENSMUSG00000052751.16	Repin1	protein_coding	12.9262	13.9961	11.8562	-0.239375	0.0430342	decreased
ENSMUSG00000021916.16	Glt8d1	protein_coding	9.05533	9.87705	8.23362	-0.262553	0.0430917	decreased
ENSMUSG00000036002.12	Fam214b	protein_coding	7.08123	7.60962	6.55285	-0.215701	0.0432919	decreased
ENSMUSG00000022094.15	Slc39a14	protein_coding	9.00788	9.57221	8.44355	-0.181003	0.0433072	decreased
ENSMUSG00000074671.6	Tspyl3	protein_coding	10.3327	10.9976	9.66782	-0.185929	0.0434104	decreased
ENSMUSG00000021025.8	Nfkbia	protein_coding	7.30004	8.26984	6.33024	-0.385599	0.0438108	decreased
ENSMUSG00000022382.15	Wnt7b	protein_coding	11.6723	13.2701	10.0746	-0.397455	0.043826	decreased
ENSMUSG00000078652.9	Psme3	protein_coding	47.1287	50.4069	43.8504	-0.20103	0.0439035	decreased
ENSMUSG00000008734.9	Gprc5b	protein_coding	41.451	43.6814	39.2206	-0.155409	0.0441844	decreased
ENSMUSG00000001642.18	Akr1b3	protein_coding	15.7125	16.7142	14.7109	-0.184189	0.0442156	decreased
ENSMUSG00000035011.15	Zbtb7a	protein_coding	26.6295	29.541	23.718	-0.316738	0.0442367	decreased
ENSMUSG00000020387.15	Jade2	protein_coding	12.2649	13.1371	11.3927	-0.20554	0.0442844	decreased
ENSMUSG00000016346.17	Kcnq2	protein_coding	94.6061	100.001	89.2114	-0.16471	0.0443659	decreased
ENSMUSG00000053930.13	Shisa6	protein_coding	21.9176	24.4161	19.4192	-0.330353	0.0444269	decreased
ENSMUSG00000053134.13	Supt7l	protein_coding	6.19107	6.47027	5.91188	-0.130207	0.0444424	decreased
ENSMUSG00000020455.16	Trim11	protein_coding	7.25397	7.89919	6.60875	-0.257327	0.0445314	decreased
ENSMUSG00000038268.4	Ovca2	protein_coding	10.1884	11.205	9.17181	-0.288858	0.0445681	decreased
ENSMUSG00000041120.6	Nbl1	protein_coding	15.0512	16.799	13.3035	-0.336567	0.0446317	decreased
ENSMUSG00000035686.8	Thrsp	protein_coding	18.2363	19.8118	16.6609	-0.249894	0.0446745	decreased
ENSMUSG00000034216.12	Vps18	protein_coding	13.2068	14.8428	11.5709	-0.359266	0.044735	decreased
ENSMUSG00000038914.15	Dido1	protein_coding	22.7984	23.8192	21.7776	-0.129283	0.0447557	decreased
ENSMUSG00000063316.13	Rpl27	protein_coding	85.5666	90.4816	80.6515	-0.165923	0.044888	decreased
ENSMUSG00000024248.13	Cox7a2l	protein_coding	78.1114	84.4245	71.7983	-0.233711	0.045027	decreased
ENSMUSG00000084950.7	RP23-226O20.3	antisense	5.4258	6.59816	4.25344	-0.633431	0.0450761	decreased
ENSMUSG00000030256.11	Bhlhe41	protein_coding	11.5643	12.6741	10.4544	-0.277766	0.0451062	decreased
ENSMUSG00000038729.23	Akap2	protein_coding	11.7267	12.7891	10.6644	-0.262106	0.0451794	decreased
ENSMUSG00000022469.16	Rapgef3	protein_coding	7.92685	8.71655	7.13715	-0.28841	0.0451904	decreased
ENSMUSG00000027255.14	Arfgap2	protein_coding	17.6044	18.8517	16.357	-0.204791	0.0456146	decreased
ENSMUSG00000038876.12	Rnf146	protein_coding	48.8447	50.9981	46.6912	-0.127293	0.045626	decreased
ENSMUSG00000032666.16	AC166332.1	protein_coding	18.8178	19.5961	18.0396	-0.119403	0.0458039	decreased
ENSMUSG00000042185.14	Nfrkb	protein_coding	5.63836	6.02514	5.25157	-0.198245	0.0458852	decreased
ENSMUSG00000111443.1	RP23-72A20.11	lincRNA	5.11694	6.05422	4.17966	-0.534554	0.0459555	decreased
ENSMUSG00000042535.9	Gtpbp1	protein_coding	15.802	17.3412	14.2628	-0.281944	0.0459933	decreased
ENSMUSG00000020524.16	Gria1	protein_coding	276.188	289.914	262.462	-0.143517	0.046003	decreased
ENSMUSG00000002346.16	Slc25a42	protein_coding	8.31239	9.45155	7.17324	-0.397925	0.0460385	decreased
ENSMUSG00000037017.15	Zscan21	protein_coding	6.8118	7.45454	6.16906	-0.273069	0.0460394	decreased
ENSMUSG00000060860.8	Ube2s	protein_coding	11.0926	12.8672	9.318	-0.465606	0.0463533	decreased
ENSMUSG00000043090.18	Zfp866	protein_coding	14.9521	16.1102	13.7939	-0.223946	0.0463641	decreased
ENSMUSG00000023452.18	Pisd	protein_coding	21.4471	23.3874	19.5069	-0.261752	0.0464554	decreased
ENSMUSG00000039911.13	Spsb1	protein_coding	6.55141	7.6259	5.47692	-0.477542	0.0464731	decreased
ENSMUSG00000070520.4	Nsmce3	protein_coding	5.33218	5.64769	5.01667	-0.170932	0.0465406	decreased
ENSMUSG00000020277.10	Pfkl	protein_coding	40.486	42.94	38.032	-0.175111	0.0467696	decreased
ENSMUSG00000029624.10	Ptcd1	protein_coding	5.90121	6.41228	5.39013	-0.250515	0.047006	decreased
ENSMUSG00000026204.15	Ptprn	protein_coding	81.8614	89.0073	74.7156	-0.252515	0.04707	decreased
ENSMUSG00000037972.7	Snn	protein_coding	59.6529	62.6416	56.6643	-0.144682	0.0471487	decreased
ENSMUSG00000000776.13	Polr3d	protein_coding	5.17723	5.69096	4.66351	-0.287256	0.0471679	decreased
ENSMUSG00000026819.15	Slc25a25	protein_coding	13.9887	14.7104	13.2669	-0.149002	0.0471898	decreased
ENSMUSG00000037221.13	Mospd3	protein_coding	5.48294	6.40326	4.56263	-0.488939	0.0472991	decreased
ENSMUSG00000025236.11	Adpgk	protein_coding	5.9277	6.57695	5.27846	-0.317302	0.0473789	decreased
ENSMUSG00000059146.12	Ntrk3	protein_coding	81.4309	87.1339	75.7279	-0.20241	0.0475308	decreased
ENSMUSG00000105434.1	RP23-407I6.6	TEC	7.1756	7.94812	6.40307	-0.311851	0.047572	decreased
ENSMUSG00000068742.11	Cry2	protein_coding	27.877	29.3742	26.3798	-0.155119	0.0476542	decreased
ENSMUSG00000105495.1	RP24-147H20.3	TEC	6.54518	7.39902	5.69133	-0.37857	0.0476877	decreased
ENSMUSG00000025413.13	Ttc4	protein_coding	17.5084	18.8041	16.2128	-0.213914	0.047787	decreased
ENSMUSG00000055013.15	Agap1	protein_coding	26.5551	26.9612	26.1491	-0.0441275	0.0477939	decreased
ENSMUSG00000043671.14	Dpy19l3	protein_coding	10.4401	10.7398	10.1404	-0.082852	0.0479408	decreased
ENSMUSG00000037824.6	Tspan14	protein_coding	9.34461	10.5058	8.18341	-0.360416	0.0480867	decreased
ENSMUSG00000032741.9	Tpcn1	protein_coding	7.79452	8.30618	7.28285	-0.189682	0.0481884	decreased
ENSMUSG00000009894.15	Snap47	protein_coding	160.498	170.226	150.769	-0.175107	0.0483773	decreased
ENSMUSG00000107742.1	RP23-89F9.2	TEC	4.83342	5.44097	4.22587	-0.364614	0.0485229	decreased
ENSMUSG00000037703.14	Lzts3	protein_coding	39.1002	42.1143	36.0861	-0.222867	0.0485311	decreased
ENSMUSG00000022637.11	Cblb	protein_coding	14.7311	15.623	13.8393	-0.174898	0.0486089	decreased
ENSMUSG00000041415.10	Dicer1	protein_coding	11.3343	11.7924	10.8761	-0.116686	0.0486875	decreased
ENSMUSG00000010110.17	Stx5a	protein_coding	17.1482	19.1555	15.1408	-0.339315	0.0487422	decreased
ENSMUSG00000038861.14	Pi4kb	protein_coding	21.6904	22.4273	20.9534	-0.0980699	0.0488338	decreased
ENSMUSG00000022508.5	Bcl6	protein_coding	15.3033	16.0651	14.5415	-0.143752	0.0488969	decreased
ENSMUSG00000041354.15	Rgl2	protein_coding	6.11074	6.62374	5.59775	-0.2428	0.0490152	decreased
ENSMUSG00000019828.13	Grm1	protein_coding	21.2955	22.7958	19.7952	-0.203617	0.049065	decreased
ENSMUSG00000022306.9	Zfpm2	protein_coding	11.2417	11.6707	10.8127	-0.110158	0.0492255	decreased
ENSMUSG00000091405.2	Hist2h4	protein_coding	21.2879	24.2621	18.3136	-0.405787	0.0492777	decreased
ENSMUSG00000033216.9	Eefsec	protein_coding	5.95627	6.41534	5.49721	-0.222825	0.0496682	decreased
ENSMUSG00000031997.9	Trpc6	protein_coding	19.8385	22.2004	17.4766	-0.34516	0.0499845	decreased
ENSMUSG00000040964.16	Arhgef10l	protein_coding	6.18799	6.6263	5.74968	-0.204721	0.0503193	decreased
ENSMUSG00000029127.15	Zbtb49	protein_coding	4.52289	4.81544	4.23034	-0.186892	0.0503935	decreased
ENSMUSG00000051451.6	Crebzf	protein_coding	12.1777	13.3047	11.0506	-0.267809	0.0503947	decreased
ENSMUSG00000019261.3	Map1s	protein_coding	11.7467	13.3867	10.1067	-0.405483	0.0505203	decreased
ENSMUSG00000013419.7	Zfp651	protein_coding	11.9629	12.6381	11.2877	-0.163034	0.0505319	decreased
ENSMUSG00000035529.10	Prdm4	protein_coding	9.32668	9.81418	8.83918	-0.150956	0.0506117	decreased
ENSMUSG00000060216.15	Arrb2	protein_coding	18.2612	19.5614	16.961	-0.205787	0.0506435	decreased
ENSMUSG00000039485.8	Tspyl4	protein_coding	164.576	168.478	160.675	-0.0684171	0.050767	decreased
ENSMUSG00000043811.5	Rtn4r	protein_coding	31.9517	35.7453	28.1582	-0.344197	0.0508281	decreased
ENSMUSG00000020802.8	Ube2o	protein_coding	23.5796	24.2481	22.9111	-0.0818218	0.0508486	decreased
ENSMUSG00000001419.17	Mef2d	protein_coding	59.8645	63.7059	56.023	-0.185409	0.0508511	decreased
ENSMUSG00000051951.5	Xkr4	protein_coding	24.4249	25.4667	23.3832	-0.123143	0.0509993	decreased
ENSMUSG00000087042.1	RP23-157O10.8	sense_intronic	6.75964	7.80325	5.71604	-0.449059	0.0510042	decreased
ENSMUSG00000039838.11	Slc45a1	protein_coding	7.47438	7.89958	7.04918	-0.16432	0.0511048	decreased
ENSMUSG00000024736.14	Tmem132a	protein_coding	28.4827	29.9521	27.0132	-0.148992	0.0512281	decreased
ENSMUSG00000020198.8	Ap3d1	protein_coding	24.4582	25.4052	23.5112	-0.11178	0.051334	decreased
ENSMUSG00000025417.8	Pip4k2c	protein_coding	36.5249	38.0538	34.9961	-0.120846	0.0515418	decreased
ENSMUSG00000030733.10	Sh2b1	protein_coding	17.0072	17.9826	16.0317	-0.165674	0.0516798	decreased
ENSMUSG00000097164.2	Cep83os	bidirectional_promoter_lncRNA	5.67385	5.99081	5.35689	-0.161354	0.051904	decreased
ENSMUSG00000042109.8	Csdc2	protein_coding	24.2967	26.6506	21.9428	-0.280418	0.052032	decreased
ENSMUSG00000042506.15	Usp22	protein_coding	59.8607	62.1811	57.5403	-0.111905	0.0520368	decreased
ENSMUSG00000039275.9	Foxk2	protein_coding	22.4559	23.1136	21.7982	-0.0845362	0.0521737	decreased
ENSMUSG00000115570.1	RP23-226A4.5	TEC	5.14897	6.13713	4.1608	-0.560704	0.0521904	decreased
ENSMUSG00000041263.14	Rusc1	protein_coding	26.4497	28.1862	24.7131	-0.189714	0.0522901	decreased
ENSMUSG00000058979.7	Cecr5	protein_coding	5.67404	6.06463	5.28346	-0.198938	0.0524596	decreased
ENSMUSG00000003363.15	Pld3	protein_coding	104.25	111.069	97.4321	-0.188984	0.0525446	decreased
ENSMUSG00000000194.13	Gpr107	protein_coding	9.59611	10.3183	8.87393	-0.217558	0.0530167	decreased
ENSMUSG00000030697.7	Ppp4c	protein_coding	13.3774	14.9039	11.8509	-0.330695	0.0531319	decreased
ENSMUSG00000079036.10	Alkbh1	protein_coding	6.15022	6.85339	5.44705	-0.331345	0.0531929	decreased
ENSMUSG00000040387.16	Klhl32	protein_coding	6.88403	7.53545	6.23262	-0.273854	0.0533489	decreased
ENSMUSG00000028833.13	Ncdn	protein_coding	546.103	600.06	492.146	-0.286019	0.0538723	decreased
ENSMUSG00000074415.13	RP23-442M18.1	processed_transcript	9.21658	10.2611	8.17203	-0.328424	0.0540254	decreased
ENSMUSG00000033701.13	Acbd6	protein_coding	6.23214	6.95933	5.50494	-0.338221	0.0540455	decreased
ENSMUSG00000061046.9	Haghl	protein_coding	20.0253	21.7179	18.3327	-0.244469	0.0542356	decreased
ENSMUSG00000029392.12	Rilpl1	protein_coding	12.936	13.8001	12.072	-0.193014	0.0542943	decreased
ENSMUSG00000066838.7	Zfp772	protein_coding	5.66639	6.0769	5.25589	-0.209399	0.0543588	decreased
ENSMUSG00000038342.15	Mlxip	protein_coding	6.17254	6.51142	5.83366	-0.158569	0.0544536	decreased
ENSMUSG00000020219.7	Timm13	protein_coding	8.64121	10.7922	6.49022	-0.73365	0.0544827	decreased
ENSMUSG00000022197.16	Pdzd2	protein_coding	14.1107	14.7085	13.5129	-0.122315	0.0547128	decreased
ENSMUSG00000025170.13	Rab40b	protein_coding	13.5508	14.3512	12.7503	-0.17064	0.0549223	decreased
ENSMUSG00000041203.9	RP23-359B23.5	protein_coding	49.2467	52.9717	45.5216	-0.218669	0.0549381	decreased
ENSMUSG00000041571.9	Sepw1	protein_coding	685.358	764.593	606.122	-0.335084	0.0550551	decreased
ENSMUSG00000027889.17	Ampd2	protein_coding	17.039	18.4007	15.6772	-0.231088	0.0550578	decreased
ENSMUSG00000021892.14	Sh3bp5	protein_coding	34.3082	37.145	31.4714	-0.239126	0.0551704	decreased
ENSMUSG00000030689.15	Ino80e	protein_coding	13.617	15.1258	12.1082	-0.321033	0.055299	decreased
ENSMUSG00000024990.12	Rbp4	protein_coding	8.49231	10.1821	6.80251	-0.5819	0.055324	decreased
ENSMUSG00000028957.12	Per3	protein_coding	12.3506	13.5178	11.1833	-0.273518	0.0553449	decreased
ENSMUSG00000055850.12	Rnf181	protein_coding	32.8501	34.4395	31.2607	-0.139717	0.055471	decreased
ENSMUSG00000022095.9	Fam160b2	protein_coding	8.38776	8.83818	7.93734	-0.155095	0.0557277	decreased
ENSMUSG00000003154.15	Foxj2	protein_coding	7.50893	8.02126	6.9966	-0.197174	0.0558603	decreased
ENSMUSG00000107879.1	RP24-363O21.3	lincRNA	8.82538	9.43088	8.21989	-0.198274	0.0560723	decreased
ENSMUSG00000025484.9	Bet1l	protein_coding	7.22334	7.6257	6.82099	-0.160889	0.0561063	decreased
ENSMUSG00000035629.17	Rubcn	protein_coding	18.209	18.77	17.6479	-0.0889341	0.0562021	decreased
ENSMUSG00000025402.12	Nab2	protein_coding	9.09772	10.2215	7.97389	-0.358256	0.0562773	decreased
ENSMUSG00000030126.17	Tmcc1	protein_coding	40.8854	43.3355	38.4352	-0.173121	0.0563242	decreased
ENSMUSG00000029778.12	Adcyap1r1	protein_coding	40.9234	43.0731	38.7737	-0.15171	0.0563481	decreased
ENSMUSG00000097545.7	Mir124a-1hg	lincRNA	45.7138	51.0263	40.4014	-0.336836	0.056444	decreased
ENSMUSG00000034413.14	Neurl1b	protein_coding	23.9725	25.9682	21.9769	-0.240757	0.0565828	decreased
ENSMUSG00000026880.11	Stom	protein_coding	5.59369	6.18127	5.0061	-0.304216	0.0566963	decreased
ENSMUSG00000035275.14	Raver2	protein_coding	16.7468	17.5739	15.9198	-0.142617	0.0567701	decreased
ENSMUSG00000051518.8	Rps19bp1	protein_coding	12.9083	14.5514	11.2652	-0.369285	0.0568085	decreased
ENSMUSG00000035067.9	Xkr6	protein_coding	5.52904	6.37703	4.68105	-0.446051	0.0568184	decreased
ENSMUSG00000025735.13	Rhbdl1	protein_coding	8.64025	10.5955	6.685	-0.664454	0.0568764	decreased
ENSMUSG00000028351.5	Brinp1	protein_coding	61.3794	64.2042	58.5547	-0.132883	0.0568946	decreased
ENSMUSG00000032175.11	Tyk2	protein_coding	5.01806	5.93773	4.09839	-0.534853	0.0569643	decreased
ENSMUSG00000018547.8	Pip4k2b	protein_coding	33.8587	35.8992	31.8182	-0.1741	0.0569674	decreased
ENSMUSG00000113810.1	RP24-491A6.2	TEC	6.83353	7.86617	5.80089	-0.439388	0.0571925	decreased
ENSMUSG00000038485.5	Socs7	protein_coding	22.9043	23.6687	22.1399	-0.0963332	0.0572028	decreased
ENSMUSG00000029192.17	Tbc1d14	protein_coding	30.6353	32.644	28.6266	-0.189461	0.057246	decreased
ENSMUSG00000045411.16	AC152939.2	protein_coding	14.3697	16.6517	12.0877	-0.462135	0.0572605	decreased
ENSMUSG00000037622.14	Wdtc1	protein_coding	16.8433	18.8497	14.8369	-0.345352	0.0573246	decreased
ENSMUSG00000040659.3	Efhd2	protein_coding	39.2852	40.8671	37.7033	-0.116249	0.0573253	decreased
ENSMUSG00000087259.7	RP23-468D17.1	lincRNA	11.9444	13.2207	10.6681	-0.309507	0.0574489	decreased
ENSMUSG00000038976.12	Ppp1r9b	protein_coding	246.492	262.766	230.218	-0.190784	0.0574896	decreased
ENSMUSG00000027618.17	Nfs1	protein_coding	11.6168	12.7296	10.5041	-0.277244	0.0575503	decreased
ENSMUSG00000115987.1	Vps28	protein_coding	71.2051	80.1137	62.2965	-0.3629	0.0575614	decreased
ENSMUSG00000001383.8	Zmat2	protein_coding	36.4683	37.9326	35.0041	-0.115914	0.0576381	decreased
ENSMUSG00000040414.7	Slc25a28	protein_coding	8.01175	8.78455	7.23895	-0.279188	0.0576526	decreased
ENSMUSG00000031302.16	Nlgn3	protein_coding	34.6997	35.8535	33.546	-0.0959743	0.0578201	decreased
ENSMUSG00000026181.12	Ppm1f	protein_coding	18.8999	20.4388	17.361	-0.235458	0.0579554	decreased
ENSMUSG00000029110.13	Rnf4	protein_coding	33.2466	36.5399	29.9533	-0.286759	0.0580872	decreased
ENSMUSG00000037014.4	Sstr4	protein_coding	26.486	30.6742	22.2978	-0.460127	0.0581062	decreased
ENSMUSG00000027466.15	Rbck1	protein_coding	14.5484	15.3685	13.7282	-0.162839	0.0581588	decreased
ENSMUSG00000052146.15	Rps10	protein_coding	121.607	129.885	113.33	-0.196705	0.0583171	decreased
ENSMUSG00000040410.14	Fbxl4	protein_coding	6.80853	7.63409	5.98297	-0.351597	0.0583513	decreased
ENSMUSG00000015291.10	Gdi1	protein_coding	186.793	192.602	180.984	-0.0897606	0.0584005	decreased
ENSMUSG00000071649.5	B3gat3	protein_coding	41.8356	45.6704	38.0008	-0.26523	0.0585087	decreased
ENSMUSG00000052373.14	Mpp3	protein_coding	16.8124	18.0422	15.5827	-0.21143	0.0586071	decreased
ENSMUSG00000044452.10	Zfp507	protein_coding	8.70455	8.96971	8.43939	-0.0879226	0.0586251	decreased
ENSMUSG00000038150.7	Ormdl3	protein_coding	17.9207	18.9983	16.843	-0.173719	0.058656	decreased
ENSMUSG00000032641.18	Gpr19	protein_coding	4.69343	5.38548	4.00138	-0.428576	0.0586994	decreased
ENSMUSG00000033066.15	Gas7	protein_coding	99.2439	101.211	97.2768	-0.057198	0.0588611	decreased
ENSMUSG00000036686.16	Cc2d1a	protein_coding	7.10536	7.79116	6.41957	-0.279361	0.059112	decreased
ENSMUSG00000004567.16	Mcoln1	protein_coding	15.826	16.7197	14.9322	-0.163124	0.059196	decreased
ENSMUSG00000031906.9	Smpd3	protein_coding	22.0287	22.7771	21.2803	-0.0980655	0.0592975	decreased
ENSMUSG00000024454.15	Hdac3	protein_coding	29.7905	31.7928	27.7882	-0.194228	0.0594075	decreased
ENSMUSG00000004892.13	Bcan	protein_coding	45.167	47.6949	42.6392	-0.161654	0.0595285	decreased
ENSMUSG00000010045.2	Tmem115	protein_coding	8.05857	9.13838	6.97877	-0.388966	0.0595409	decreased
ENSMUSG00000038894.7	Irs2	protein_coding	16.8831	17.9316	15.8347	-0.179413	0.0597244	decreased
ENSMUSG00000037536.14	Fbxo34	protein_coding	24.5012	26.1143	22.888	-0.190248	0.059743	decreased
ENSMUSG00000002844.8	Adprh	protein_coding	21.9132	23.816	20.0105	-0.251174	0.0597492	decreased
ENSMUSG00000037348.15	Paqr7	protein_coding	22.0246	24.0295	20.0197	-0.263386	0.059858	decreased
ENSMUSG00000007659.18	Bcl2l1	protein_coding	34.5567	37.1105	32.0029	-0.213625	0.0599508	decreased
ENSMUSG00000034154.15	Ino80	protein_coding	6.54383	7.00928	6.07839	-0.205575	0.059969	decreased
ENSMUSG00000018965.11	Ywhah	protein_coding	404.454	412.81	396.099	-0.0596187	0.0600511	decreased
ENSMUSG00000049532.11	Sall2	protein_coding	17.6493	18.5763	16.7223	-0.151689	0.060055	decreased
ENSMUSG00000031858.16	Mau2	protein_coding	19.7887	21.425	18.1525	-0.239129	0.0600809	decreased
ENSMUSG00000067924.4	Cxx1b	protein_coding	25.4349	27.3338	23.536	-0.215818	0.0601077	decreased
ENSMUSG00000102145.1	RP23-453N3.4	TEC	7.2	8.36327	6.03673	-0.4703	0.0601492	decreased
ENSMUSG00000024169.15	Ift140	protein_coding	5.55239	6.03704	5.06773	-0.252502	0.0604665	decreased
ENSMUSG00000022793.16	B4galt4	protein_coding	15.1854	16.3128	14.058	-0.214613	0.0604974	decreased
ENSMUSG00000028458.12	Tesk1	protein_coding	11.8634	12.8668	10.86	-0.244631	0.0605451	decreased
ENSMUSG00000099250.1	Rn7s2	misc_RNA	561.848	643.035	480.661	-0.419876	0.0605881	decreased
ENSMUSG00000032215.15	Rsl24d1	protein_coding	29.3715	30.6056	28.1374	-0.121304	0.0606545	decreased
ENSMUSG00000107886.1	RP23-172L21.2	TEC	6.79549	7.51843	6.07255	-0.308128	0.0606932	decreased
ENSMUSG00000018411.17	Mapt	protein_coding	99.4906	101.816	97.1651	-0.067456	0.0607025	decreased
ENSMUSG00000051391.9	Ywhag	protein_coding	243.761	251.719	235.803	-0.094232	0.061113	decreased
ENSMUSG00000011751.16	Sptbn4	protein_coding	19.9595	20.7507	19.1684	-0.114436	0.061579	decreased
ENSMUSG00000009406.13	Elk1	protein_coding	16.0018	16.7683	15.2354	-0.138309	0.0616698	decreased
ENSMUSG00000005103.12	Wdr1	protein_coding	66.3228	68.3008	64.3448	-0.0860789	0.0616954	decreased
ENSMUSG00000053929.17	Cyhr1	protein_coding	44.9566	48.7168	41.1964	-0.241899	0.061809	decreased
ENSMUSG00000049489.5	Fam58b	protein_coding	8.866	10.6036	7.12838	-0.572912	0.0618232	decreased
ENSMUSG00000000326.12	Comt	protein_coding	37.533	40.2809	34.785	-0.211629	0.0618552	decreased
ENSMUSG00000028804.20	Csmd2	protein_coding	7.32327	7.79942	6.84713	-0.187868	0.0618575	decreased
ENSMUSG00000056014.15	WI1-955B2.1	protein_coding	8.34076	9.30727	7.37426	-0.335859	0.0619044	decreased
ENSMUSG00000019467.15	Arhgef25	protein_coding	58.0301	60.3933	55.6668	-0.117572	0.0619766	decreased
ENSMUSG00000085385.7	Snhg17	processed_transcript	5.99254	7.691	4.29407	-0.840824	0.0620796	decreased
ENSMUSG00000029055.17	Plch2	protein_coding	21.3906	23.5073	19.274	-0.286451	0.0620956	decreased
ENSMUSG00000027679.13	Dnajc19	protein_coding	5.48223	5.84203	5.12242	-0.189645	0.0621291	decreased
ENSMUSG00000022208.12	Jph4	protein_coding	78.9966	86.3723	71.6208	-0.27019	0.0623182	decreased
ENSMUSG00000040035.14	Disp2	protein_coding	84.4928	88.0028	80.9827	-0.119937	0.0623553	decreased
ENSMUSG00000020220.16	Vps13d	protein_coding	25.6214	26.272	24.9708	-0.0732841	0.0626445	decreased
ENSMUSG00000058966.13	Fam57b	protein_coding	11.4115	12.767	10.056	-0.344367	0.0626529	decreased
ENSMUSG00000066687.5	Zbtb16	protein_coding	37.0382	41.8197	32.2568	-0.374578	0.0629404	decreased
ENSMUSG00000028126.16	Pip5k1a	protein_coding	30.5351	33.3447	27.7256	-0.266236	0.0630293	decreased
ENSMUSG00000098051.1	RP23-359C15.10	lincRNA	6.64621	8.36174	4.93067	-0.762018	0.0632055	decreased
ENSMUSG00000031988.10	Vps26b	protein_coding	35.8397	37.3075	34.3719	-0.118234	0.0632712	decreased
ENSMUSG00000029151.14	Slc30a3	protein_coding	18.4239	20.6686	16.1791	-0.353305	0.0633275	decreased
ENSMUSG00000036565.7	Ttyh3	protein_coding	29.4412	31.5059	27.3764	-0.202689	0.06344	decreased
ENSMUSG00000020483.14	Dynll2	protein_coding	83.0304	87.9829	78.0778	-0.172311	0.0634661	decreased
ENSMUSG00000029389.17	Ddx55	protein_coding	6.51262	6.77152	6.25372	-0.114765	0.0635442	decreased
ENSMUSG00000028756.12	Pink1	protein_coding	82.7717	86.4077	79.1356	-0.126832	0.0636197	decreased
ENSMUSG00000001576.14	Ergic1	protein_coding	28.1504	29.0069	27.2939	-0.0878189	0.0637666	decreased
ENSMUSG00000054889.10	Dsp	protein_coding	9.76472	10.7798	8.74964	-0.301033	0.0638051	decreased
ENSMUSG00000057342.15	Sphk2	protein_coding	7.23695	8.32336	6.15055	-0.436453	0.0638608	decreased
ENSMUSG00000015709.9	Arnt2	protein_coding	42.8164	44.3442	41.2886	-0.103003	0.0639223	decreased
ENSMUSG00000037151.8	Lrrc20	protein_coding	8.07687	8.76954	7.3842	-0.248061	0.0639987	decreased
ENSMUSG00000042380.8	Smim12	protein_coding	9.67899	11.4659	7.89206	-0.538878	0.0641544	decreased
ENSMUSG00000020477.10	Mrps24	protein_coding	7.56467	8.85607	6.27326	-0.497452	0.0642575	decreased
ENSMUSG00000029924.12	Slc37a3	protein_coding	15.7193	17.0612	14.3773	-0.246926	0.064307	decreased
ENSMUSG00000020308.6	Tpgs1	protein_coding	11.4941	13.313	9.67511	-0.460488	0.0643087	decreased
ENSMUSG00000031618.13	Nr3c2	protein_coding	56.1586	60.0448	52.2724	-0.199991	0.0643311	decreased
ENSMUSG00000004071.13	Cdip1	protein_coding	67.4941	71.9921	62.9962	-0.192574	0.0643516	decreased
ENSMUSG00000074922.1	Fam122a	protein_coding	7.69577	9.73663	5.65491	-0.78392	0.0647369	decreased
ENSMUSG00000103697.1	RP23-423B1.6	TEC	18.6029	20.3766	16.8291	-0.275951	0.0648595	decreased
ENSMUSG00000078812.10	Eif5a	protein_coding	94.4963	103.849	85.1431	-0.286533	0.0652035	decreased
ENSMUSG00000063952.15	Brpf3	protein_coding	6.3967	6.82589	5.9675	-0.193891	0.0652725	decreased
ENSMUSG00000024873.6	Cnih2	protein_coding	131.232	147.877	114.587	-0.367961	0.0652747	decreased
ENSMUSG00000039358.3	Drd5	protein_coding	4.97312	5.56295	4.38329	-0.343837	0.0654854	decreased
ENSMUSG00000036180.15	Gatad2a	protein_coding	8.85407	9.59089	8.11724	-0.240675	0.0657661	decreased
ENSMUSG00000054027.8	Nt5dc3	protein_coding	46.2883	47.9699	44.6068	-0.104867	0.0657862	decreased
ENSMUSG00000036473.15	Tbc1d24	protein_coding	21.5981	22.8043	20.3919	-0.161308	0.0658334	decreased
ENSMUSG00000040543.16	Pitpnm3	protein_coding	8.46333	8.74723	8.17943	-0.0968263	0.0659299	decreased
ENSMUSG00000024963.11	Dnajc4	protein_coding	5.63793	6.61367	4.66219	-0.504443	0.0663162	decreased
ENSMUSG00000038486.9	Sv2a	protein_coding	83.1718	85.2419	81.1018	-0.0718293	0.0665372	decreased
ENSMUSG00000052512.17	Nav2	protein_coding	12.2146	13.144	11.2853	-0.219968	0.066602	decreased
ENSMUSG00000022760.16	Thap7	protein_coding	8.1378	9.03497	7.24063	-0.319405	0.0666583	decreased
ENSMUSG00000006675.10	P4htm	protein_coding	17.04	18.687	15.393	-0.279754	0.0667182	decreased
ENSMUSG00000026939.12	Tmem141	protein_coding	4.7334	6.09508	3.37172	-0.854163	0.0667431	decreased
ENSMUSG00000025576.17	Rbfox3	protein_coding	76.1028	79.8358	72.3698	-0.141648	0.0668191	decreased
ENSMUSG00000028645.11	Slc2a1	protein_coding	25.7232	28.0344	23.412	-0.259951	0.0668683	decreased
ENSMUSG00000053617.11	Sh3pxd2a	protein_coding	8.256	8.4789	8.0331	-0.0779211	0.066992	decreased
ENSMUSG00000020883.18	Fbxl20	protein_coding	12.7017	13.5167	11.8867	-0.185396	0.0672002	decreased
ENSMUSG00000048148.18	Nwd1	protein_coding	17.7531	18.7599	16.7464	-0.163797	0.0673156	decreased
ENSMUSG00000110895.1	RP24-126O19.4	TEC	4.7134	5.47888	3.94791	-0.472792	0.06732	decreased
ENSMUSG00000071652.7	Ints5	protein_coding	7.20317	7.8877	6.51864	-0.275032	0.0674128	decreased
ENSMUSG00000057666.18	Gapdh	protein_coding	1001.08	1083.25	918.903	-0.237389	0.0674778	decreased
ENSMUSG00000042548.14	Asxl1	protein_coding	12.2226	12.8444	11.6008	-0.146916	0.0676518	decreased
ENSMUSG00000029434.12	Vps33a	protein_coding	29.3234	30.1481	28.4987	-0.0811698	0.0677915	decreased
ENSMUSG00000052105.16	Mtcl1	protein_coding	8.04045	8.31399	7.76691	-0.0982003	0.0678538	decreased
ENSMUSG00000096145.2	Vkorc1	protein_coding	10.3031	13.5753	7.03097	-0.949191	0.0679339	decreased
ENSMUSG00000021782.14	Dlg5	protein_coding	6.79313	7.12803	6.45823	-0.142365	0.0679703	decreased
ENSMUSG00000020175.14	Rab36	protein_coding	9.00635	9.5818	8.43089	-0.184611	0.0680537	decreased
ENSMUSG00000024844.14	Banf1	protein_coding	48.5837	53.0861	44.0812	-0.268169	0.0681135	decreased
ENSMUSG00000028670.14	Lypla2	protein_coding	17.9393	20.2166	15.6621	-0.368259	0.0681814	decreased
ENSMUSG00000034757.15	Tmub2	protein_coding	26.4697	28.9808	23.9586	-0.274554	0.0681899	decreased
ENSMUSG00000031028.14	Tub	protein_coding	52.0107	54.1964	49.8251	-0.121324	0.0682178	decreased
ENSMUSG00000029528.18	Pxn	protein_coding	8.32511	9.04052	7.60971	-0.248565	0.0684598	decreased
ENSMUSG00000033948.3	Zswim5	protein_coding	6.90103	7.79377	6.00828	-0.375369	0.068735	decreased
ENSMUSG00000001482.15	Def8	protein_coding	13.666	14.4118	12.9201	-0.157641	0.0690146	decreased
ENSMUSG00000034612.7	Chst11	protein_coding	20.9505	22.1306	19.7703	-0.162709	0.0691365	decreased
ENSMUSG00000045009.9	Prrt3	protein_coding	8.36779	8.81218	7.9234	-0.153379	0.0692629	decreased
ENSMUSG00000020231.15	Dip2a	protein_coding	12.3304	12.9748	11.686	-0.150937	0.06927	decreased
ENSMUSG00000018761.14	Mpdu1	protein_coding	13.9076	16.6805	11.1348	-0.583085	0.0694977	decreased
ENSMUSG00000026349.14	Ccnt2	protein_coding	22.3665	23.6295	21.1035	-0.163105	0.0697357	decreased
ENSMUSG00000047824.13	Pygo2	protein_coding	12.2922	13.2809	11.3034	-0.232589	0.0700276	decreased
ENSMUSG00000040867.12	Begain	protein_coding	20.3684	22.8793	17.8576	-0.357503	0.0701137	decreased
ENSMUSG00000031971.15	Ccsap	protein_coding	18.3122	19.8682	16.7561	-0.245773	0.0702295	decreased
ENSMUSG00000036046.14	RP23-180L12.1	protein_coding	27.4628	28.6498	26.2758	-0.124788	0.0702579	decreased
ENSMUSG00000058135.12	Gstm1	protein_coding	83.0308	87.0553	79.0063	-0.139964	0.0703525	decreased
ENSMUSG00000045053.1	Kcng3	protein_coding	6.39378	7.10874	5.67882	-0.324003	0.070557	decreased
ENSMUSG00000064145.12	Arih2	protein_coding	9.52697	9.94086	9.11308	-0.125432	0.0706721	decreased
ENSMUSG00000020811.16	Wscd1	protein_coding	24.9904	26.2976	23.6832	-0.151072	0.070718	decreased
ENSMUSG00000025558.17	Dock9	protein_coding	56.7051	57.824	55.5861	-0.0569436	0.0707477	decreased
ENSMUSG00000003934.5	Efnb3	protein_coding	31.0456	34.1382	27.953	-0.288388	0.0709499	decreased
ENSMUSG00000009739.17	Pou6f1	protein_coding	24.5144	26.6589	22.3699	-0.253061	0.0710551	decreased
ENSMUSG00000036966.15	Spryd3	protein_coding	30.9595	33.6293	28.2897	-0.249444	0.0710744	decreased
ENSMUSG00000030287.15	Itpr2	protein_coding	5.41079	5.80396	5.01762	-0.210034	0.0710782	decreased
ENSMUSG00000040822.7	RP23-94B13.9	protein_coding	12.0048	13.5939	10.4157	-0.384211	0.0711621	decreased
ENSMUSG00000040412.16	RP23-37G19.2	protein_coding	10.4518	11.1099	9.79363	-0.181927	0.0713179	decreased
ENSMUSG00000032306.14	Mpi	protein_coding	20.236	21.3127	19.1594	-0.153661	0.071566	decreased
ENSMUSG00000102831.1	RP23-242C11.1	TEC	5.89427	7.11177	4.67677	-0.604694	0.0716703	decreased
ENSMUSG00000049504.12	Proser1	protein_coding	5.00844	5.37678	4.6401	-0.212585	0.0718557	decreased
ENSMUSG00000000826.16	Dnajc5	protein_coding	84.6845	90.6486	78.7206	-0.203544	0.0718631	decreased
ENSMUSG00000013698.12	Pea15a	protein_coding	116.069	122.497	109.641	-0.159964	0.0718696	decreased
ENSMUSG00000025316.16	Banp	protein_coding	8.19913	9.27232	7.12594	-0.37985	0.0726954	decreased
ENSMUSG00000028911.16	Srsf4	protein_coding	17.3162	18.0095	16.6229	-0.115582	0.0727335	decreased
ENSMUSG00000062270.13	Morf4l1	protein_coding	129.563	134.436	124.689	-0.108585	0.0729741	decreased
ENSMUSG00000025468.15	Caly	protein_coding	90.4162	95.5885	85.2438	-0.165241	0.0731169	decreased
ENSMUSG00000023886.9	Smoc2	protein_coding	10.5565	12.3572	8.75577	-0.497048	0.0732538	decreased
ENSMUSG00000021866.15	Anxa11	protein_coding	7.66314	8.51853	6.80774	-0.323428	0.0732878	decreased
ENSMUSG00000090086.7	AC158114.3	lincRNA	14.6441	16.3274	12.9607	-0.333144	0.0734432	decreased
ENSMUSG00000036422.10	Pcdh8	protein_coding	13.4186	14.9088	11.9283	-0.321776	0.0735731	decreased
ENSMUSG00000042388.14	Dlgap3	protein_coding	48.2434	52.2702	44.2166	-0.2414	0.0737516	decreased
ENSMUSG00000093593.1	RP23-356J2.13	protein_coding	5.05132	6.06097	4.04166	-0.584599	0.0738229	decreased
ENSMUSG00000047213.14	Ythdf3	protein_coding	31.5534	32.7233	30.3836	-0.107024	0.074012	decreased
ENSMUSG00000045466.18	Zfp956	protein_coding	7.03849	7.68691	6.39007	-0.266573	0.0740362	decreased
ENSMUSG00000036304.13	Zdhhc23	protein_coding	13.1073	14.5941	11.6205	-0.328711	0.0741615	decreased
ENSMUSG00000102816.1	RP23-416H10.5	sense_intronic	7.97692	9.1358	6.81804	-0.422173	0.0743112	decreased
ENSMUSG00000030084.11	Plxna1	protein_coding	27.2568	28.7046	25.8089	-0.153409	0.0743421	decreased
ENSMUSG00000051510.13	Mafg	protein_coding	19.713	21.0328	18.3932	-0.193465	0.0743658	decreased
ENSMUSG00000020935.8	Dcakd	protein_coding	17.5624	19.4082	15.7165	-0.304395	0.0743702	decreased
ENSMUSG00000037415.6	Ranbp10	protein_coding	8.14296	8.71832	7.56761	-0.204213	0.0744017	decreased
ENSMUSG00000050530.14	Fam171a1	protein_coding	26.9003	29.084	24.7166	-0.234741	0.0744952	decreased
ENSMUSG00000009995.17	Taz	protein_coding	11.4142	12.3341	10.4942	-0.233059	0.0745096	decreased
ENSMUSG00000015659.12	Serac1	protein_coding	6.71006	7.13674	6.28339	-0.183722	0.0745379	decreased
ENSMUSG00000037742.14	Eef1a1	protein_coding	1040.38	1090.11	990.656	-0.138021	0.0746215	decreased
ENSMUSG00000104936.1	RP23-378O9.2	TEC	12.2147	14.0927	10.3368	-0.44716	0.0746273	decreased
ENSMUSG00000084890.1	RP23-336D20.8	antisense	10.9748	12.304	9.64554	-0.351194	0.0748101	decreased
ENSMUSG00000105974.1	RP23-187D22.9	TEC	26.8229	31.0645	22.5812	-0.46014	0.0749071	decreased
ENSMUSG00000024065.7	Ehd3	protein_coding	51.1741	54.0928	48.2554	-0.164748	0.0752039	decreased
ENSMUSG00000059456.13	Ptk2b	protein_coding	210.731	220.865	200.597	-0.138866	0.0752626	decreased
ENSMUSG00000010086.17	Rnf112	protein_coding	73.9309	78.9041	68.9576	-0.194391	0.0753947	decreased
ENSMUSG00000036613.8	Tssc1	protein_coding	9.54763	10.3355	8.75971	-0.23866	0.0754164	decreased
ENSMUSG00000055078.7	Gabra5	protein_coding	92.5239	96.1461	88.9017	-0.113017	0.0756302	decreased
ENSMUSG00000054863.9	Fam19a5	protein_coding	37.9875	39.6003	36.3747	-0.122573	0.075734	decreased
ENSMUSG00000030035.14	Wbp1	protein_coding	12.9603	15.6518	10.2688	-0.608063	0.0757421	decreased
ENSMUSG00000046671.18	Mtfr1l	protein_coding	27.479	30.4208	24.5372	-0.310089	0.0758133	decreased
ENSMUSG00000025145.13	Lrrc45	protein_coding	5.52691	6.32965	4.72417	-0.422066	0.076032	decreased
ENSMUSG00000003378.9	Grik5	protein_coding	43.2359	46.5677	39.9042	-0.222788	0.0760525	decreased
ENSMUSG00000114282.1	RP24-195M20.2	TEC	13.1786	14.8916	11.4657	-0.377168	0.0761222	decreased
ENSMUSG00000020611.14	Gna13	protein_coding	20.2689	21.0188	19.5189	-0.106805	0.0761589	decreased
ENSMUSG00000035969.15	Rusc2	protein_coding	19.3118	19.9738	18.6497	-0.09896	0.0762323	decreased
ENSMUSG00000030407.2	Qpctl	protein_coding	4.79265	5.1718	4.41351	-0.228741	0.0767291	decreased
ENSMUSG00000108348.2	RP23-391I5.5	protein_coding	32.2673	33.0083	31.5264	-0.0662707	0.0767417	decreased
ENSMUSG00000079598.3	Clec2l	protein_coding	21.9171	23.3442	20.4901	-0.188137	0.0767527	decreased
ENSMUSG00000033365.14	Ipo13	protein_coding	25.6477	27.961	23.3344	-0.260961	0.0769353	decreased
ENSMUSG00000022962.14	Gart	protein_coding	10.3333	11.7811	8.88552	-0.406942	0.077336	decreased
ENSMUSG00000039852.17	Rere	protein_coding	22.8434	23.3714	22.3154	-0.0667045	0.0776862	decreased
ENSMUSG00000028701.4	Lurap1	protein_coding	7.02199	7.38267	6.66131	-0.148337	0.0777695	decreased
ENSMUSG00000052296.7	Ppp6r1	protein_coding	27.2071	28.5923	25.8218	-0.14704	0.0777839	decreased
ENSMUSG00000045092.8	S1pr1	protein_coding	48.9472	52.6498	45.2446	-0.218681	0.0778704	decreased
ENSMUSG00000089917.7	Uckl1	protein_coding	5.74157	6.31951	5.16362	-0.291432	0.0778786	decreased
ENSMUSG00000003429.11	Rps11	protein_coding	146.49	159.56	133.419	-0.258132	0.0779271	decreased
ENSMUSG00000040722.7	Scamp5	protein_coding	109.594	114.761	104.426	-0.136143	0.078091	decreased
ENSMUSG00000051256.10	Jagn1	protein_coding	15.7926	17.0628	14.5224	-0.232572	0.0781989	decreased
ENSMUSG00000045503.16	Sys1	protein_coding	6.89011	8.06396	5.71627	-0.496414	0.0782781	decreased
ENSMUSG00000028637.15	Ccdc30	protein_coding	5.02526	5.60722	4.4433	-0.335651	0.0783459	decreased
ENSMUSG00000031024.13	St5	protein_coding	5.8888	6.43676	5.34085	-0.269265	0.0786136	decreased
ENSMUSG00000044496.6	RP23-406N5.7	protein_coding	5.47194	6.01372	4.93016	-0.286623	0.0786458	decreased
ENSMUSG00000017132.17	Cyth1	protein_coding	23.4913	25.0218	21.9609	-0.188252	0.0790033	decreased
ENSMUSG00000022791.16	Tnk2	protein_coding	38.973	40.9177	37.0282	-0.144101	0.0790212	decreased
ENSMUSG00000044030.4	Irf2bp1	protein_coding	10.8544	11.6837	10.0252	-0.220867	0.0791307	decreased
ENSMUSG00000005986.15	Ankrd13d	protein_coding	11.4269	11.981	10.8727	-0.140038	0.0791905	decreased
ENSMUSG00000020340.16	Cyfip2	protein_coding	173.966	176.774	171.157	-0.0465837	0.0792427	decreased
ENSMUSG00000022687.12	Boc	protein_coding	4.58531	5.00825	4.16237	-0.2669	0.0792968	decreased
ENSMUSG00000052214.9	Opa3	protein_coding	13.6952	14.409	12.9813	-0.150535	0.0793395	decreased
ENSMUSG00000021368.15	Tbc1d7	protein_coding	7.13136	7.94329	6.31943	-0.329943	0.0793467	decreased
ENSMUSG00000052551.16	Adarb2	protein_coding	7.12089	7.76326	6.47851	-0.261001	0.0795709	decreased
ENSMUSG00000023952.13	Gtpbp2	protein_coding	12.4487	13.0543	11.843	-0.140496	0.0797418	decreased
ENSMUSG00000043683.3	Fem1a	protein_coding	14.0429	14.8014	13.2843	-0.156008	0.0798484	decreased
ENSMUSG00000056698.11	Elmod3	protein_coding	10.5638	11.7422	9.38533	-0.32322	0.0798723	decreased
ENSMUSG00000051111.16	Sv2c	protein_coding	7.14495	7.42007	6.86984	-0.111157	0.0800574	decreased
ENSMUSG00000000416.16	Cttnbp2	protein_coding	47.8398	50.943	44.7365	-0.187432	0.0800665	decreased
ENSMUSG00000027340.15	Slc23a2	protein_coding	34.7833	36.3264	33.2401	-0.128093	0.0802303	decreased
ENSMUSG00000029598.12	Plbd2	protein_coding	11.1233	12.2276	10.0191	-0.287385	0.0803453	decreased
ENSMUSG00000054792.15	Klhl18	protein_coding	6.64314	7.21967	6.06661	-0.251043	0.0804434	decreased
ENSMUSG00000006476.19	Nsmf	protein_coding	149.797	157.647	141.947	-0.15135	0.080508	decreased
ENSMUSG00000034818.16	Celf5	protein_coding	43.1881	45.9718	40.4045	-0.186232	0.0805264	decreased
ENSMUSG00000060678.5	Hist1h4c	protein_coding	5.59792	7.20315	3.99269	-0.851268	0.0807243	decreased
ENSMUSG00000106049.1	RP23-276C23.2	TEC	8.14896	9.76128	6.53664	-0.578521	0.0807302	decreased
ENSMUSG00000022387.17	Brd1	protein_coding	16.8054	17.451	16.1596	-0.110918	0.0807662	decreased
ENSMUSG00000037896.17	Rcor1	protein_coding	6.8663	7.5798	6.1528	-0.300919	0.0807945	decreased
ENSMUSG00000056204.8	Pgpep1	protein_coding	10.4773	12.1392	8.81544	-0.461566	0.0808367	decreased
ENSMUSG00000040548.16	Tex2	protein_coding	31.8969	32.9358	30.858	-0.0940132	0.0808677	decreased
ENSMUSG00000035805.13	Mlc1	protein_coding	36.9516	39.5582	34.3449	-0.203879	0.080943	decreased
ENSMUSG00000034751.16	Mast4	protein_coding	20.8262	21.5695	20.0829	-0.103027	0.0810985	decreased
ENSMUSG00000028538.12	St3gal3	protein_coding	13.711	15.0043	12.4177	-0.27298	0.0812112	decreased
ENSMUSG00000020108.4	Ddit4	protein_coding	11.8103	13.4884	10.1321	-0.412779	0.0815484	decreased
ENSMUSG00000000532.11	Acvr1b	protein_coding	27.6593	28.3854	26.9332	-0.0757686	0.0819701	decreased
ENSMUSG00000030218.2	Mgp	protein_coding	10.3116	12.995	7.62823	-0.76854	0.0821026	decreased
ENSMUSG00000082570.1	RP23-261K17.1	processed_pseudogene	6.11367	7.75332	4.47403	-0.793239	0.0822496	decreased
ENSMUSG00000034353.14	Ramp1	protein_coding	19.4456	22.9791	15.9122	-0.530191	0.0824472	decreased
ENSMUSG00000032875.8	Arhgef17	protein_coding	40.5792	42.9663	38.1921	-0.169929	0.0826954	decreased
ENSMUSG00000067369.12	Trmt2b	protein_coding	4.98025	5.51521	4.44529	-0.311139	0.0827286	decreased
ENSMUSG00000095432.9	Zfp748	protein_coding	5.46579	5.62754	5.30404	-0.0854127	0.0828645	decreased
ENSMUSG00000063160.12	Numbl	protein_coding	19.5621	21.4073	17.7169	-0.272979	0.0828745	decreased
ENSMUSG00000049036.7	Tmem121	protein_coding	6.08553	7.07037	5.1007	-0.471092	0.0828767	decreased
ENSMUSG00000039835.16	Nhsl1	protein_coding	10.0197	10.3267	9.7128	-0.0884135	0.082915	decreased
ENSMUSG00000038384.16	Setd1b	protein_coding	7.33369	7.96055	6.70684	-0.247235	0.0829303	decreased
ENSMUSG00000041921.16	Metap1d	protein_coding	6.67556	7.358	5.99312	-0.296008	0.0829432	decreased
ENSMUSG00000031137.17	Fgf13	protein_coding	87.6562	91.6589	83.6536	-0.131847	0.0830013	decreased
ENSMUSG00000040928.15	S100pbp	protein_coding	22.1315	22.852	21.411	-0.0939715	0.0831621	decreased
ENSMUSG00000020821.17	Kif1c	protein_coding	18.2911	19.1704	17.4118	-0.138821	0.0831745	decreased
ENSMUSG00000033916.5	Chmp2a	protein_coding	43.6958	48.1523	39.2392	-0.295311	0.0832092	decreased
ENSMUSG00000052981.6	Ube2ql1	protein_coding	50.6782	54.4644	46.892	-0.215972	0.0832972	decreased
ENSMUSG00000031530.6	Dusp4	protein_coding	8.54759	9.42777	7.66742	-0.298175	0.0834684	decreased
ENSMUSG00000041773.8	Enc1	protein_coding	238.825	250.3	227.351	-0.138742	0.0836433	decreased
ENSMUSG00000004936.8	Map2k1	protein_coding	104.411	109.518	99.3037	-0.141252	0.0837956	decreased
ENSMUSG00000041308.6	Sntb2	protein_coding	11.468	12.1283	10.8077	-0.166321	0.0839552	decreased
ENSMUSG00000087531.7	RP24-456J10.1	sense_intronic	6.34482	7.81981	4.86984	-0.683259	0.0841264	decreased
ENSMUSG00000051390.9	Zbtb22	protein_coding	9.42329	10.1227	8.72392	-0.21454	0.0841913	decreased
ENSMUSG00000048163.13	Selplg	protein_coding	7.75904	9.64675	5.87134	-0.716354	0.0842757	decreased
ENSMUSG00000027475.9	Kif3b	protein_coding	21.5025	22.5767	20.4284	-0.144257	0.0842783	decreased
ENSMUSG00000047423.9	RP23-140G16.1	protein_coding	20.2082	21.894	18.5224	-0.241266	0.0845768	decreased
ENSMUSG00000102427.1	RP24-501N9.1	TEC	8.31779	9.46725	7.16832	-0.401311	0.084699	decreased
ENSMUSG00000058793.14	Cds2	protein_coding	111.115	116.436	105.794	-0.138292	0.0847452	decreased
ENSMUSG00000000223.13	Drp2	protein_coding	15.2175	15.8031	14.6319	-0.111095	0.084901	decreased
ENSMUSG00000090291.2	Lrrc10b	protein_coding	20.6728	23.3006	18.0449	-0.368776	0.0849231	decreased
ENSMUSG00000027933.11	Ints3	protein_coding	14.6453	15.4809	13.8098	-0.164797	0.0851929	decreased
ENSMUSG00000044636.6	Csrnp2	protein_coding	8.60954	9.13598	8.08309	-0.176653	0.0852802	decreased
ENSMUSG00000022526.8	Zfp251	protein_coding	17.2743	17.6569	16.8917	-0.0639216	0.0853045	decreased
ENSMUSG00000030990.18	Pgap2	protein_coding	5.25199	5.81054	4.69344	-0.308026	0.0856893	decreased
ENSMUSG00000033316.14	Galnt9	protein_coding	45.9427	47.4228	44.4627	-0.0929861	0.0857591	decreased
ENSMUSG00000069020.9	Urm1	protein_coding	7.02051	7.44877	6.59225	-0.17623	0.0859014	decreased
ENSMUSG00000037300.18	Ttc13	protein_coding	8.06498	8.91997	7.20998	-0.307045	0.0860189	decreased
ENSMUSG00000039725.6	Trp53rka	protein_coding	5.2812	5.67174	4.89066	-0.213761	0.0862812	decreased
ENSMUSG00000020936.8	Nmt1	protein_coding	45.5297	46.3518	44.7075	-0.0521069	0.0862976	decreased
ENSMUSG00000021102.4	Glrx5	protein_coding	6.96372	7.83382	6.09361	-0.362419	0.0863846	decreased
ENSMUSG00000017314.12	Mpp2	protein_coding	31.6964	33.9946	29.3982	-0.209577	0.086391	decreased
ENSMUSG00000114503.1	RP24-325P17.3	TEC	7.24245	8.69696	5.78794	-0.587461	0.0864144	decreased
ENSMUSG00000001964.14	Emd	protein_coding	7.66103	8.79495	6.52711	-0.430231	0.0865958	decreased
ENSMUSG00000002032.17	Tmem25	protein_coding	12.7587	13.6442	11.8731	-0.200594	0.0867572	decreased
ENSMUSG00000062661.6	Ncs1	protein_coding	78.2846	81.8961	74.6732	-0.133203	0.0868545	decreased
ENSMUSG00000053716.9	Dusp7	protein_coding	24.5717	27.2486	21.8948	-0.315591	0.0869081	decreased
ENSMUSG00000062444.14	Ap3b2	protein_coding	41.6656	42.4669	40.8643	-0.0554961	0.0869672	decreased
ENSMUSG00000031652.11	N4bp1	protein_coding	16.8856	17.736	16.0351	-0.145451	0.0869945	decreased
ENSMUSG00000035212.14	Leprot	protein_coding	7.64885	8.39967	6.89803	-0.284148	0.0870555	decreased
ENSMUSG00000071860.1	2900055J20Rik	protein_coding	33.7746	37.956	29.5933	-0.359059	0.0871583	decreased
ENSMUSG00000021133.9	Susd6	protein_coding	25.4316	26.686	24.1772	-0.142439	0.0871858	decreased
ENSMUSG00000074923.10	Pak6	protein_coding	11.4179	11.9875	10.8483	-0.144064	0.0872189	decreased
ENSMUSG00000063576.11	Klhdc3	protein_coding	42.1261	46.3155	37.9367	-0.287899	0.0873839	decreased
ENSMUSG00000029413.14	Naaa	protein_coding	17.8847	19.1793	16.59	-0.209232	0.0873905	decreased
ENSMUSG00000034602.15	Mon2	protein_coding	26.4157	27.8911	24.9404	-0.161322	0.0874053	decreased
ENSMUSG00000031166.13	Wdr13	protein_coding	51.729	53.8457	49.6123	-0.118131	0.0876496	decreased
ENSMUSG00000022594.14	Lynx1	protein_coding	74.6884	77.9711	71.4056	-0.126901	0.0876848	decreased
ENSMUSG00000034616.16	Ssh3	protein_coding	5.09179	5.49224	4.69134	-0.227394	0.0877159	decreased
ENSMUSG00000027332.11	Ivd	protein_coding	20.0631	21.2832	18.8429	-0.175694	0.087778	decreased
ENSMUSG00000036905.8	C1qb	protein_coding	26.5089	29.2377	23.7801	-0.298074	0.0878766	decreased
ENSMUSG00000038102.15	Trappc11	protein_coding	20.3413	21.1268	19.5559	-0.111469	0.0880348	decreased
ENSMUSG00000030209.14	Grin2b	protein_coding	123.736	126.775	120.697	-0.0708864	0.0881961	decreased
ENSMUSG00000028137.9	Celf3	protein_coding	34.4531	37.6516	31.2546	-0.268641	0.0883237	decreased
ENSMUSG00000001240.13	Ramp2	protein_coding	11.1075	14.0827	8.13233	-0.792181	0.0883932	decreased
ENSMUSG00000003344.14	Btbd2	protein_coding	20.1003	22.0988	18.1018	-0.287835	0.0885809	decreased
ENSMUSG00000062867.13	Impdh2	protein_coding	12.6	13.2571	11.9428	-0.150627	0.0886199	decreased
ENSMUSG00000033819.16	Ppp1r16a	protein_coding	15.3586	16.4458	14.2714	-0.204597	0.0887754	decreased
ENSMUSG00000049556.5	Lingo1	protein_coding	38.304	40.8668	35.7411	-0.193344	0.0889078	decreased
ENSMUSG00000032599.12	Ip6k2	protein_coding	32.9284	34.5255	31.3313	-0.140058	0.0890136	decreased
ENSMUSG00000034201.13	Gas2l1	protein_coding	9.11973	9.66902	8.57044	-0.174001	0.089329	decreased
ENSMUSG00000024958.12	Gpr137	protein_coding	16.603	18.7311	14.4749	-0.371891	0.0893367	decreased
ENSMUSG00000031665.7	Sall1	protein_coding	4.56216	5.05984	4.06448	-0.316022	0.0894473	decreased
ENSMUSG00000017670.16	Elmo2	protein_coding	47.9236	50.065	45.7822	-0.129018	0.0895453	decreased
ENSMUSG00000103377.1	RP23-317L18.4	TEC	7.64699	8.39693	6.89706	-0.28388	0.089637	decreased
ENSMUSG00000024442.5	0610009O20Rik	protein_coding	8.40049	9.28329	7.51768	-0.304348	0.0896385	decreased
ENSMUSG00000059273.9	Zc3h4	protein_coding	8.40858	9.0822	7.73497	-0.231645	0.0896627	decreased
ENSMUSG00000023909.3	Paqr4	protein_coding	16.9538	18.4968	15.4108	-0.263332	0.089776	decreased
ENSMUSG00000043300.2	B3galnt1	protein_coding	21.6633	22.8933	20.4333	-0.164003	0.089815	decreased
ENSMUSG00000022010.19	Tsc22d1	protein_coding	227.79	236.014	219.566	-0.104218	0.0898732	decreased
ENSMUSG00000098557.1	Kctd12	protein_coding	45.4386	47.1878	43.6895	-0.111125	0.0900183	decreased
ENSMUSG00000043140.10	Tmem186	protein_coding	5.22199	5.62672	4.81725	-0.224087	0.0901811	decreased
ENSMUSG00000053581.13	Zfand2a	protein_coding	17.9523	18.5129	17.3918	-0.0901257	0.0902601	decreased
ENSMUSG00000033728.14	Lrrc14	protein_coding	4.87586	5.37746	4.37426	-0.297887	0.0903251	decreased
ENSMUSG00000103663.1	RP24-186G5.2	TEC	14.9111	20.3532	9.46897	-1.10398	0.0904333	decreased
ENSMUSG00000032012.8	Nectin1	protein_coding	10.2052	11.1806	9.22978	-0.276631	0.0905795	decreased
ENSMUSG00000028708.16	Mknk1	protein_coding	6.97448	7.40291	6.54605	-0.177467	0.0905899	decreased
ENSMUSG00000035585.16	Tsen34	protein_coding	12.9582	14.5587	11.3577	-0.358209	0.0906539	decreased
ENSMUSG00000029060.17	Mib2	protein_coding	13.6197	14.586	12.6533	-0.205071	0.0907064	decreased
ENSMUSG00000004113.18	Cacna1b	protein_coding	22.2649	23.1463	21.3835	-0.114279	0.0909197	decreased
ENSMUSG00000030413.7	Pglyrp1	protein_coding	5.7363	6.45438	5.01823	-0.363102	0.0909208	decreased
ENSMUSG00000023328.14	Ache	protein_coding	16.124	17.6794	14.5686	-0.2792	0.0912512	decreased
ENSMUSG00000043866.11	Taf10	protein_coding	7.07797	7.53555	6.62039	-0.186796	0.091291	decreased
ENSMUSG00000115087.1	RP23-457L16.2	TEC	6.2908	7.34936	5.23224	-0.49019	0.0914204	decreased
ENSMUSG00000020635.8	Fkbp1b	protein_coding	14.4711	16.4492	12.4929	-0.396913	0.091659	decreased
ENSMUSG00000030685.5	Kctd13	protein_coding	42.9855	44.9908	40.9802	-0.134703	0.0918075	decreased
ENSMUSG00000017801.15	Mlx	protein_coding	15.4218	16.6016	14.242	-0.221173	0.0918465	decreased
ENSMUSG00000050705.15	RP24-180B11.5	protein_coding	14.7864	16.3482	13.2246	-0.305915	0.0920124	decreased
ENSMUSG00000046607.6	Hrk	protein_coding	10.0394	10.4101	9.66874	-0.106577	0.0920267	decreased
ENSMUSG00000103310.1	Pcdha12	protein_coding	5.05465	5.44863	4.66067	-0.225357	0.0922828	decreased
ENSMUSG00000042831.13	Alkbh6	protein_coding	12.6175	14.0287	11.2064	-0.324063	0.092351	decreased
ENSMUSG00000030096.8	Slc6a6	protein_coding	26.8846	27.9261	25.843	-0.111843	0.092452	decreased
ENSMUSG00000053310.11	Nrgn	protein_coding	213.548	221.189	205.906	-0.103294	0.0924754	decreased
ENSMUSG00000022159.16	Rab2b	protein_coding	12.8916	13.7249	12.0582	-0.186783	0.0925614	decreased
ENSMUSG00000097061.2	RP23-17K9.18	bidirectional_promoter_lncRNA	8.91169	9.31437	8.50902	-0.130464	0.0927687	decreased
ENSMUSG00000028194.15	Ddah1	protein_coding	32.5623	33.7991	31.3256	-0.109643	0.0928902	decreased
ENSMUSG00000014550.14	Rbsn	protein_coding	12.1971	12.7076	11.6867	-0.120821	0.0929432	decreased
ENSMUSG00000025917.9	Cops5	protein_coding	28.9406	30.0751	27.8061	-0.113168	0.0930595	decreased
ENSMUSG00000100210.2	Hist1h3f	protein_coding	4.80932	5.37582	4.24282	-0.34146	0.0931398	decreased
ENSMUSG00000032036.15	Kirrel3	protein_coding	12.7771	13.8799	11.6742	-0.249675	0.0932975	decreased
ENSMUSG00000046598.14	Bdh1	protein_coding	19.9411	21.1791	18.7029	-0.179379	0.0933927	decreased
ENSMUSG00000031295.13	Phka2	protein_coding	10.784	11.1253	10.4428	-0.0913361	0.093637	decreased
ENSMUSG00000015095.12	Fbxw5	protein_coding	16.6303	17.4301	15.8304	-0.138874	0.0937644	decreased
ENSMUSG00000041329.13	Atp1b2	protein_coding	129.781	134.766	124.796	-0.110879	0.0938743	decreased
ENSMUSG00000023033.14	Scn8a	protein_coding	62.077	64.1845	59.9696	-0.0979948	0.0939978	decreased
ENSMUSG00000028796.17	Phc2	protein_coding	20.296	21.3244	19.2676	-0.146327	0.0943869	decreased
ENSMUSG00000028165.9	Cisd2	protein_coding	15.0715	15.7015	14.4415	-0.120684	0.0944385	decreased
ENSMUSG00000020792.15	Exoc7	protein_coding	11.7713	12.3693	11.1732	-0.146726	0.0945244	decreased
ENSMUSG00000030020.13	Prickle2	protein_coding	88.3436	90.8279	85.8594	-0.0811595	0.0946462	decreased
ENSMUSG00000001707.8	Eef1e1	protein_coding	5.49745	6.0549	4.94	-0.293591	0.0947303	decreased
ENSMUSG00000071719.2	Tmem28	protein_coding	8.16302	8.94576	7.38028	-0.277529	0.0947445	decreased
ENSMUSG00000109385.1	RP23-121F17.1	TEC	8.15983	9.64788	6.67178	-0.532139	0.0948564	decreased
ENSMUSG00000048240.14	Gng7	protein_coding	44.0522	47.0291	41.0752	-0.195288	0.0948639	decreased
ENSMUSG00000020607.7	Fam84a	protein_coding	31.0541	32.4531	29.6551	-0.130074	0.0948707	decreased
ENSMUSG00000021990.15	Spata13	protein_coding	4.6652	5.09959	4.23081	-0.269448	0.095216	decreased
ENSMUSG00000097452.2	RP23-438M9.1	lincRNA	4.55484	4.88411	4.22558	-0.208949	0.0953801	decreased
ENSMUSG00000032316.8	Clk3	protein_coding	18.3034	19.2805	17.3263	-0.154177	0.0953987	decreased
ENSMUSG00000025743.14	Sdc3	protein_coding	25.9575	27.1762	24.7387	-0.135574	0.0954057	decreased
ENSMUSG00000030605.15	Mfge8	protein_coding	44.3978	46.5683	42.2273	-0.141173	0.0954889	decreased
ENSMUSG00000094910.1	RP23-158M23.2	protein_coding	39.6784	42.4002	36.9565	-0.198245	0.0955435	decreased
ENSMUSG00000030930.14	Chst15	protein_coding	14.8441	15.8178	13.8704	-0.189542	0.0956266	decreased
ENSMUSG00000114153.1	RP23-479M19.5	TEC	12.7582	14.695	10.8215	-0.441422	0.0956722	decreased
ENSMUSG00000035342.13	Lzts2	protein_coding	8.48122	9.11904	7.8434	-0.217404	0.0957817	decreased
ENSMUSG00000044788.10	Fads6	protein_coding	4.58629	4.81523	4.35736	-0.144154	0.0958444	decreased
ENSMUSG00000001227.11	Sema6b	protein_coding	19.3704	20.6848	18.056	-0.196087	0.0960059	decreased
ENSMUSG00000027597.15	Ahcy	protein_coding	8.03549	8.71883	7.35215	-0.245968	0.0962634	decreased
ENSMUSG00000047658.6	Gal3st3	protein_coding	20.2487	21.9676	18.5298	-0.24553	0.0962676	decreased
ENSMUSG00000039830.8	Olig2	protein_coding	5.36567	6.25093	4.4804	-0.480443	0.0963027	decreased
ENSMUSG00000032788.15	Pdxk	protein_coding	30.9727	32.955	28.9904	-0.184923	0.0964359	decreased
ENSMUSG00000051864.10	Tbc1d22a	protein_coding	11.4132	11.9852	10.8412	-0.144731	0.096598	decreased
ENSMUSG00000032855.6	Pkd1	protein_coding	17.2022	18.6125	15.7919	-0.237092	0.0967037	decreased
ENSMUSG00000034156.16	Bzrap1	protein_coding	25.2951	26.9506	23.6396	-0.189112	0.0967077	decreased
ENSMUSG00000022463.8	Srebf2	protein_coding	32.0508	33.7592	30.3424	-0.153944	0.0967408	decreased
ENSMUSG00000022718.11	Dgcr8	protein_coding	11.7461	12.3438	11.1485	-0.146946	0.0967711	decreased
ENSMUSG00000028469.15	Npr2	protein_coding	8.29819	8.80665	7.78973	-0.17702	0.0968113	decreased
ENSMUSG00000097915.2	RP23-195I24.2	antisense	5.49582	6.30864	4.683	-0.429894	0.0968362	decreased
ENSMUSG00000049281.16	Scn3b	protein_coding	78.8502	81.0816	76.6188	-0.0816761	0.0968978	decreased
ENSMUSG00000049106.7	Dcaf5	protein_coding	20.9967	21.5502	20.4432	-0.07608	0.0969643	decreased
ENSMUSG00000031167.16	Rbm3	protein_coding	35.8473	41.4761	30.2186	-0.45684	0.0970432	decreased
ENSMUSG00000055538.7	Zcchc24	protein_coding	22.5043	22.8041	22.2044	-0.0384476	0.0970488	decreased
ENSMUSG00000042035.11	Igsf3	protein_coding	4.94211	5.65301	4.23122	-0.417944	0.0971119	decreased
ENSMUSG00000045374.18	Wdr81	protein_coding	5.1008	5.41929	4.78231	-0.180395	0.0971289	decreased
ENSMUSG00000025025.13	Mxi1	protein_coding	10.0877	10.5737	9.60178	-0.139108	0.0971597	decreased
ENSMUSG00000020190.13	Mknk2	protein_coding	7.02905	8.03083	6.02727	-0.414042	0.0974857	decreased
ENSMUSG00000091811.2	Inafm1	protein_coding	4.63325	5.19433	4.07217	-0.351139	0.097544	decreased
ENSMUSG00000041530.16	Ago1	protein_coding	21.3639	22.533	20.1947	-0.158066	0.0979403	decreased
ENSMUSG00000066621.12	Tecpr1	protein_coding	21.3591	22.1332	20.585	-0.104617	0.0981727	decreased
ENSMUSG00000015476.6	Prrt1	protein_coding	22.7103	25.3245	20.0962	-0.33361	0.0982412	decreased
ENSMUSG00000036568.6	Bicral	protein_coding	15.6385	16.2274	15.0496	-0.108702	0.0982483	decreased
ENSMUSG00000069631.14	Strada	protein_coding	12.9679	14.4186	11.5172	-0.324143	0.0982735	decreased
ENSMUSG00000026209.15	Dnpep	protein_coding	10.0434	10.7937	9.29303	-0.215965	0.0984123	decreased
ENSMUSG00000022231.10	Sema5a	protein_coding	30.3527	32.4481	28.2574	-0.199502	0.0984398	decreased
ENSMUSG00000031386.14	Hcfc1	protein_coding	16.4252	17.6288	15.2215	-0.211828	0.0984668	decreased
ENSMUSG00000037907.16	Ankrd13b	protein_coding	13.1304	14.0115	12.2493	-0.193912	0.0984899	decreased
ENSMUSG00000008140.17	Emc10	protein_coding	39.9912	45.793	34.1893	-0.421579	0.0985336	decreased
ENSMUSG00000030879.10	Mrpl17	protein_coding	12.5917	14.1433	11.0401	-0.357359	0.0985735	decreased
ENSMUSG00000108297.1	RP23-392K24.6	sense_intronic	6.14557	7.03131	5.25983	-0.418777	0.0987445	decreased
ENSMUSG00000018820.13	Zfyve27	protein_coding	14.7277	15.7273	13.7281	-0.196134	0.098903	decreased
ENSMUSG00000004788.11	Eif2b2	protein_coding	9.23217	10.5134	7.95093	-0.403035	0.0989512	decreased
ENSMUSG00000043843.16	Tmem145	protein_coding	5.70261	6.31024	5.09497	-0.308623	0.09902	decreased
ENSMUSG00000047495.15	Dlgap2	protein_coding	26.2885	27.6649	24.9122	-0.151202	0.0991915	decreased
ENSMUSG00000028479.18	Gne	protein_coding	8.82803	9.02036	8.6357	-0.0628715	0.0995295	decreased
ENSMUSG00000036278.6	Macrod1	protein_coding	5.14577	6.13644	4.1551	-0.56252	0.0995895	decreased
ENSMUSG00000027457.15	Snph	protein_coding	98.0952	103.333	92.8572	-0.154216	0.0997741	decreased
ENSMUSG00000051238.6	Swsap1	protein_coding	5.97612	6.85896	5.09328	-0.429393	0.0999203	decreased
ENSMUSG00000058297.16	Spock2	protein_coding	178.729	189.54	167.917	-0.174752	0.100226	decreased
ENSMUSG00000078713.8	Tomm5	protein_coding	36.3342	39.0083	33.6602	-0.212734	0.100231	decreased
ENSMUSG00000019796.12	Lrp11	protein_coding	54.5783	56.1351	53.0215	-0.0823263	0.100251	decreased
ENSMUSG00000007682.6	Dio2	protein_coding	19.6234	20.6941	18.5527	-0.157587	0.100479	decreased
ENSMUSG00000021327.19	Zkscan3	protein_coding	32.2226	34.0275	30.4178	-0.161783	0.100544	decreased
ENSMUSG00000048216.13	Gpr85	protein_coding	17.887	19.3489	16.425	-0.23636	0.100575	decreased
ENSMUSG00000113650.1	RP23-220J15.3	TEC	5.70541	6.33459	5.07624	-0.319492	0.100617	decreased
ENSMUSG00000104210.1	RP23-453G13.1	TEC	4.90087	5.51626	4.28548	-0.364234	0.100678	decreased
ENSMUSG00000037503.12	Fam168b	protein_coding	57.9065	58.7834	57.0296	-0.0436979	0.100723	decreased
ENSMUSG00000032011.5	Thy1	protein_coding	230.489	244.88	216.097	-0.180401	0.100956	decreased
ENSMUSG00000068284.14	Usf3	protein_coding	13.6959	14.1182	13.2735	-0.0890099	0.101269	decreased
ENSMUSG00000079469.10	Pigb	protein_coding	5.50622	6.24882	4.76361	-0.391528	0.101375	decreased
ENSMUSG00000035206.10	Sppl2b	protein_coding	6.29455	7.06773	5.52137	-0.35622	0.101497	decreased
ENSMUSG00000093674.7	Rpl41	protein_coding	192.955	208.473	177.436	-0.232559	0.101514	decreased
ENSMUSG00000005204.12	Senp3	protein_coding	21.7201	23.2369	20.2033	-0.201822	0.101618	decreased
ENSMUSG00000113073.1	RP24-491A6.3	TEC	8.56991	9.9721	7.16773	-0.476381	0.101635	decreased
ENSMUSG00000029863.13	Casp2	protein_coding	5.14325	5.65355	4.63295	-0.287225	0.101655	decreased
ENSMUSG00000014859.9	E2f4	protein_coding	7.65605	8.78998	6.52212	-0.430518	0.101684	decreased
ENSMUSG00000025381.3	Cnpy2	protein_coding	17.4523	19.6885	15.216	-0.37177	0.101794	decreased
ENSMUSG00000026608.12	Kctd3	protein_coding	24.5705	25.8405	23.3006	-0.149268	0.101885	decreased
ENSMUSG00000104586.1	RP23-375H15.2	lincRNA	8.52761	9.47727	7.57795	-0.322664	0.1019	decreased
ENSMUSG00000029093.14	Sorcs2	protein_coding	11.3839	12.1459	10.6219	-0.193425	0.102235	decreased
ENSMUSG00000070461.3	RP23-397H18.5	sense_overlapping	7.08523	7.67851	6.49196	-0.242172	0.102464	decreased
ENSMUSG00000029439.14	Sfswap	protein_coding	12.5224	13.4736	11.5712	-0.219597	0.102471	decreased
ENSMUSG00000020083.13	RP23-459M2.1	protein_coding	5.46522	5.96137	4.96906	-0.26267	0.10254	decreased
ENSMUSG00000058833.11	AC157774.6	protein_coding	17.6635	21.3193	14.0076	-0.605951	0.102693	decreased
ENSMUSG00000106469.1	RP23-187D22.7	TEC	12.42	14.2332	10.6068	-0.42427	0.102714	decreased
ENSMUSG00000079003.2	Samd1	protein_coding	9.68689	10.7644	8.60936	-0.322292	0.102732	decreased
ENSMUSG00000084883.2	Ccdc85c	protein_coding	10.2816	10.8102	9.75303	-0.148467	0.102763	decreased
ENSMUSG00000027217.13	Tspan18	protein_coding	6.54818	7.53333	5.56303	-0.437416	0.102782	decreased
ENSMUSG00000108455.1	RP23-365E22.1	TEC	5.97936	6.81428	5.14443	-0.405549	0.102872	decreased
ENSMUSG00000038002.8	Cramp1l	protein_coding	8.35517	8.78306	7.92728	-0.147896	0.102885	decreased
ENSMUSG00000031816.15	Mthfsd	protein_coding	11.4032	12.3642	10.4423	-0.243732	0.103226	decreased
ENSMUSG00000097141.2	RP24-192J22.1	TEC	6.99541	7.47075	6.52007	-0.196366	0.103309	decreased
ENSMUSG00000040661.6	Rad54l2	protein_coding	6.07544	6.47218	5.6787	-0.188691	0.103349	decreased
ENSMUSG00000103081.2	Pcdhgb8	polymorphic_pseudogene	4.71021	5.27311	4.14731	-0.346478	0.1034	decreased
ENSMUSG00000025931.15	Paqr8	protein_coding	59.2428	60.7128	57.7728	-0.0716102	0.103768	decreased
ENSMUSG00000020091.15	Eif4ebp2	protein_coding	16.3583	17.4803	15.2362	-0.198229	0.103776	decreased
ENSMUSG00000002984.17	Tomm40	protein_coding	22.6727	23.9433	21.4021	-0.161871	0.103869	decreased
ENSMUSG00000096349.1	Gm22513	snRNA	1124.68	1520.8	728.552	-1.06173	0.103957	decreased
ENSMUSG00000001911.16	Nfix	protein_coding	85.5654	88.7267	82.4041	-0.106653	0.10403	decreased
ENSMUSG00000031154.15	Otud5	protein_coding	18.2363	19.5287	16.9439	-0.204826	0.104071	decreased
ENSMUSG00000111212.1	CAAA01194877.2	TEC	9.71026	11.3711	8.04944	-0.498408	0.10413	decreased
ENSMUSG00000022559.8	Fbxl6	protein_coding	6.09589	6.54664	5.64515	-0.213745	0.104418	decreased
ENSMUSG00000046215.3	Rprml	protein_coding	7.81398	8.22618	7.40179	-0.152349	0.104619	decreased
ENSMUSG00000047098.18	Rnf31	protein_coding	5.12839	5.39027	4.86651	-0.147471	0.10469	decreased
ENSMUSG00000029449.11	Rhof	protein_coding	12.1105	12.6126	11.6083	-0.1197	0.104755	decreased
ENSMUSG00000037104.8	Socs5	protein_coding	33.5805	34.3648	32.7961	-0.0674062	0.104782	decreased
ENSMUSG00000007888.15	Crlf1	protein_coding	4.92727	5.78287	4.07167	-0.506165	0.104932	decreased
ENSMUSG00000097929.9	Tunar	protein_coding	4.59468	5.06093	4.12843	-0.293808	0.10504	decreased
ENSMUSG00000029726.16	Mepce	protein_coding	11.8337	12.9493	10.7181	-0.272821	0.105192	decreased
ENSMUSG00000066235.7	Pomgnt2	protein_coding	8.51408	9.25931	7.76886	-0.253202	0.105368	decreased
ENSMUSG00000030055.16	Rab43	protein_coding	4.55558	5.3581	3.75305	-0.513659	0.10544	decreased
ENSMUSG00000044906.5	RP24-276H6.1	protein_coding	5.67541	6.25056	5.10026	-0.293417	0.105725	decreased
ENSMUSG00000074247.10	Dda1	protein_coding	16.8326	18.1772	15.4881	-0.230966	0.105771	decreased
ENSMUSG00000024767.11	Otub1	protein_coding	90.1321	94.3684	85.8959	-0.135714	0.105958	decreased
ENSMUSG00000020706.13	Ftsj3	protein_coding	6.89831	7.07564	6.72098	-0.0741906	0.10629	decreased
ENSMUSG00000035078.6	Mtmr9	protein_coding	27.5364	28.5365	26.5364	-0.104837	0.106318	decreased
ENSMUSG00000037072.15	Sep15	protein_coding	104.963	107.164	102.763	-0.0605027	0.106332	decreased
ENSMUSG00000060950.12	Trmt61a	protein_coding	5.13516	6.38263	3.88769	-0.715236	0.106472	decreased
ENSMUSG00000004040.16	Stat3	protein_coding	10.4368	11.2318	9.64184	-0.220206	0.106562	decreased
ENSMUSG00000052456.9	Asna1	protein_coding	30.3666	33.2898	27.4435	-0.278615	0.106567	decreased
ENSMUSG00000002688.8	Prkd1	protein_coding	6.65913	7.20771	6.11055	-0.23824	0.106631	decreased
ENSMUSG00000024217.9	Snrpc	protein_coding	10.2936	11.746	8.84116	-0.409865	0.106639	decreased
ENSMUSG00000021508.11	Cxcl14	protein_coding	23.0301	24.5572	21.5031	-0.1916	0.106717	decreased
ENSMUSG00000033128.9	Gga1	protein_coding	8.41985	9.01985	7.81984	-0.205964	0.106765	decreased
ENSMUSG00000052310.9	Slc39a1	protein_coding	15.6855	16.9784	14.3927	-0.238366	0.106974	decreased
ENSMUSG00000031557.16	Plekha2	protein_coding	11.364	12.3777	10.3503	-0.25807	0.107119	decreased
ENSMUSG00000034936.2	Arl4d	protein_coding	5.63052	6.36565	4.89539	-0.378882	0.107186	decreased
ENSMUSG00000042814.7	Mcts2	protein_coding	6.27521	7.19036	5.36006	-0.423814	0.107303	decreased
ENSMUSG00000094936.7	Rbm4	protein_coding	20.0239	21.2708	18.7771	-0.179904	0.10797	decreased
ENSMUSG00000022193.7	Psmb5	protein_coding	47.2669	52.4412	42.0926	-0.317134	0.107972	decreased
ENSMUSG00000106516.1	RP24-95O4.5	TEC	8.26739	9.62828	6.90649	-0.479326	0.108101	decreased
ENSMUSG00000039262.16	Prrc2b	protein_coding	74.3671	77.5768	71.1574	-0.124612	0.108107	decreased
ENSMUSG00000025147.7	Mob2	protein_coding	10.5299	11.1698	9.89004	-0.175552	0.108122	decreased
ENSMUSG00000039037.5	St6galnac5	protein_coding	46.8903	48.6774	45.1032	-0.110023	0.108156	decreased
ENSMUSG00000029999.14	Tgfa	protein_coding	9.30136	9.87798	8.72474	-0.179104	0.10839	decreased
ENSMUSG00000042570.14	Mier2	protein_coding	8.14152	8.63953	7.6435	-0.17672	0.108839	decreased
ENSMUSG00000103088.1	Pcdhgb6	protein_coding	9.99634	10.7557	9.23703	-0.219593	0.108975	decreased
ENSMUSG00000024002.17	Brd4	protein_coding	18.2922	18.848	17.7365	-0.0876923	0.109048	decreased
ENSMUSG00000003380.11	Rabac1	protein_coding	38.8469	42.8841	34.8096	-0.300956	0.109127	decreased
ENSMUSG00000045039.9	Megf8	protein_coding	18.1355	19.1027	17.1684	-0.154025	0.109266	decreased
ENSMUSG00000050860.6	Phospho1	protein_coding	5.31617	6.06879	4.56355	-0.411253	0.109371	decreased
ENSMUSG00000029673.17	Auts2	protein_coding	20.8357	21.9037	19.7676	-0.148035	0.109402	decreased
ENSMUSG00000108752.1	RP23-385F8.3	TEC	6.83943	7.95804	5.72082	-0.476189	0.10948	decreased
ENSMUSG00000104178.1	RP23-14P23.3	lincRNA	16.5737	18.2575	14.89	-0.294141	0.109593	decreased
ENSMUSG00000041697.8	Cox6a1	protein_coding	63.3051	73.0653	53.5449	-0.448438	0.109629	decreased
ENSMUSG00000078794.4	Dact3	protein_coding	24.6979	26.5338	22.862	-0.214881	0.109666	decreased
ENSMUSG00000028931.11	Kcnab2	protein_coding	206.389	217.099	195.678	-0.149866	0.109692	decreased
ENSMUSG00000105985.1	RP23-378O9.1	TEC	10.562	12.2532	8.87073	-0.466033	0.109743	decreased
ENSMUSG00000072214.6	Sept5	protein_coding	132.543	138.486	126.6	-0.129457	0.109774	decreased
ENSMUSG00000075028.11	Prdm11	protein_coding	5.80505	6.3235	5.28661	-0.25838	0.109858	decreased
ENSMUSG00000030811.14	Fbxl19	protein_coding	14.053	15.1425	12.9635	-0.224145	0.109885	decreased
ENSMUSG00000102232.1	RP23-6P18.4	transcribed_processed_pseudogene	7.15359	8.01413	6.29305	-0.348786	0.110056	decreased
ENSMUSG00000068037.10	Mas1	protein_coding	19.5763	21.1836	17.969	-0.237436	0.110162	decreased
ENSMUSG00000015016.8	Acsf3	protein_coding	5.88478	6.95789	4.81167	-0.532113	0.110348	decreased
ENSMUSG00000022536.14	Glyr1	protein_coding	44.2341	45.4682	42.9999	-0.0805253	0.110507	decreased
ENSMUSG00000027489.15	Necab3	protein_coding	6.56909	7.35161	5.78658	-0.34535	0.110549	decreased
ENSMUSG00000036437.6	Npy1r	protein_coding	14.3687	15.435	13.3024	-0.214519	0.110893	decreased
ENSMUSG00000006057.15	Atp5g1	protein_coding	95.8311	104.281	87.3809	-0.25509	0.111067	decreased
ENSMUSG00000029446.14	Psph	protein_coding	5.67094	5.97007	5.3718	-0.152343	0.111125	decreased
ENSMUSG00000039960.5	Rhou	protein_coding	12.654	13.6825	11.6256	-0.23503	0.111126	decreased
ENSMUSG00000031708.16	Tecr	protein_coding	113.285	122.242	104.328	-0.228605	0.111315	decreased
ENSMUSG00000022992.17	Kansl2	protein_coding	11.1605	11.9009	10.4201	-0.191705	0.111521	decreased
ENSMUSG00000032185.15	Carm1	protein_coding	15.4757	16.7934	14.158	-0.246277	0.111561	decreased
ENSMUSG00000072582.9	Ptrh2	protein_coding	4.58395	5.10223	4.06567	-0.327636	0.111766	decreased
ENSMUSG00000026072.12	Il1r1	protein_coding	5.99639	6.36016	5.63261	-0.17526	0.111785	decreased
ENSMUSG00000027198.16	Ext2	protein_coding	16.2921	17.3251	15.2591	-0.183189	0.111844	decreased
ENSMUSG00000012076.8	Brms1l	protein_coding	31.5906	32.5672	30.614	-0.089227	0.112202	decreased
ENSMUSG00000038615.17	Nfe2l1	protein_coding	62.4054	66.558	58.2529	-0.192284	0.11241	decreased
ENSMUSG00000004221.16	Ikbkg	protein_coding	10.8772	11.1713	10.5831	-0.0780375	0.112467	decreased
ENSMUSG00000024797.13	Vps51	protein_coding	5.82948	6.6523	5.00666	-0.410005	0.112616	decreased
ENSMUSG00000009035.15	Tmem184b	protein_coding	10.3647	11.1999	9.52943	-0.233031	0.112654	decreased
ENSMUSG00000024012.17	Mtch1	protein_coding	106.658	113.829	99.4869	-0.194293	0.112788	decreased
ENSMUSG00000005580.11	Adcy9	protein_coding	38.1226	40.4415	35.8036	-0.175731	0.11283	decreased
ENSMUSG00000039740.6	Alg2	protein_coding	57.6645	59.1921	56.1368	-0.0764578	0.112898	decreased
ENSMUSG00000040354.14	Mars	protein_coding	13.8524	14.8652	12.8396	-0.211347	0.112959	decreased
ENSMUSG00000028944.14	Prkag2	protein_coding	40.3591	41.1216	39.5967	-0.0545162	0.113067	decreased
ENSMUSG00000065947.3	mt-Nd4l	protein_coding	18.781	22.7123	14.8497	-0.613042	0.113269	decreased
ENSMUSG00000022043.19	Trim35	protein_coding	53.5849	55.838	51.3317	-0.121397	0.113412	decreased
ENSMUSG00000051495.7	Irf2bp2	protein_coding	18.7239	19.4644	17.9833	-0.11418	0.113511	decreased
ENSMUSG00000055485.6	Soga1	protein_coding	8.49298	8.90643	8.07953	-0.140576	0.113782	decreased
ENSMUSG00000052229.5	Gpr17	protein_coding	10.0482	10.9627	9.13364	-0.263348	0.114194	decreased
ENSMUSG00000028909.17	Ptpru	protein_coding	10.9647	11.752	10.1775	-0.207529	0.114357	decreased
ENSMUSG00000041836.10	Ptpre	protein_coding	13.0386	13.6292	12.4481	-0.130776	0.114437	decreased
ENSMUSG00000058230.12	Arhgap35	protein_coding	57.7496	58.7498	56.7494	-0.0499788	0.114594	decreased
ENSMUSG00000023473.12	Celsr3	protein_coding	14.4427	15.679	13.2063	-0.247607	0.114659	decreased
ENSMUSG00000020069.16	Hnrnph3	protein_coding	13.8565	14.6758	13.0373	-0.170802	0.114679	decreased
ENSMUSG00000048546.8	Tob2	protein_coding	9.32597	9.83337	8.81856	-0.157142	0.114931	decreased
ENSMUSG00000040356.16	Skiv2l	protein_coding	12.0756	12.7575	11.3937	-0.163103	0.114949	decreased
ENSMUSG00000004937.6	Sgta	protein_coding	35.6138	38.4554	32.7722	-0.230714	0.115025	decreased
ENSMUSG00000038264.8	Sema7a	protein_coding	35.8124	37.5907	34.034	-0.143402	0.115073	decreased
ENSMUSG00000102428.1	Pcdhga12	protein_coding	7.19579	7.53702	6.85456	-0.13693	0.115245	decreased
ENSMUSG00000020674.17	Pxdn	protein_coding	15.9461	16.6993	15.1929	-0.136384	0.115507	decreased
ENSMUSG00000000538.18	Tom1l2	protein_coding	65.4927	67.8182	63.1672	-0.102498	0.115572	decreased
ENSMUSG00000033909.17	Usp36	protein_coding	5.45693	5.76774	5.14612	-0.164521	0.116197	decreased
ENSMUSG00000112015.1	RP23-58D1.3	TEC	10.8255	13.1798	8.47126	-0.637678	0.116294	decreased
ENSMUSG00000053963.7	AC121838.2	protein_coding	93.699	100.701	86.697	-0.216024	0.1164	decreased
ENSMUSG00000007783.10	Cpt1c	protein_coding	26.7692	28.3644	25.1741	-0.17214	0.116418	decreased
ENSMUSG00000020523.14	Fam114a2	protein_coding	11.8556	12.4171	11.2941	-0.136765	0.116421	decreased
ENSMUSG00000031428.11	Zcchc18	protein_coding	101.277	104.474	98.0806	-0.0911015	0.116454	decreased
ENSMUSG00000063065.13	Mapk3	protein_coding	51.9316	54.0798	49.7833	-0.119427	0.116514	decreased
ENSMUSG00000026634.16	Angel2	protein_coding	13.2915	14.1067	12.4763	-0.177193	0.116576	decreased
ENSMUSG00000104027.1	RP23-21P2.5	TEC	8.59239	9.75635	7.42844	-0.393283	0.116622	decreased
ENSMUSG00000025403.5	Shmt2	protein_coding	6.09669	6.3151	5.87827	-0.103413	0.116691	decreased
ENSMUSG00000024145.6	Pigf	protein_coding	6.48493	7.05871	5.91116	-0.255963	0.116691	decreased
ENSMUSG00000029348.11	Asphd2	protein_coding	24.8204	25.8816	23.7593	-0.123439	0.116863	decreased
ENSMUSG00000106292.1	RP24-299M10.1	TEC	5.5952	6.50866	4.68175	-0.475312	0.116907	decreased
ENSMUSG00000029861.17	Fam131b	protein_coding	31.8979	33.5938	30.202	-0.153551	0.117096	decreased
ENSMUSG00000042078.14	Svop	protein_coding	31.057	32.9584	29.1557	-0.176867	0.117209	decreased
ENSMUSG00000001844.10	Zdhhc4	protein_coding	9.86475	10.9049	8.82456	-0.305385	0.117232	decreased
ENSMUSG00000044477.11	Zfand3	protein_coding	31.3881	33.0617	29.7145	-0.153993	0.117345	decreased
ENSMUSG00000104271.1	RP23-303M15.4	TEC	4.98096	5.71437	4.24756	-0.427962	0.11754	decreased
ENSMUSG00000028468.15	Rgp1	protein_coding	7.57576	8.39513	6.75638	-0.313301	0.117629	decreased
ENSMUSG00000014426.8	Map3k4	protein_coding	14.033	14.5652	13.5008	-0.109486	0.117745	decreased
ENSMUSG00000027540.13	Ptpn1	protein_coding	11.618	12.5511	10.685	-0.232219	0.117771	decreased
ENSMUSG00000040649.15	Rimklb	protein_coding	10.8537	11.4024	10.305	-0.145994	0.118131	decreased
ENSMUSG00000059939.13	RP23-139J18.1	protein_coding	6.13203	6.66285	5.60122	-0.250399	0.118167	decreased
ENSMUSG00000031133.12	Arhgef6	protein_coding	6.50307	6.84328	6.16287	-0.151085	0.118433	decreased
ENSMUSG00000079477.9	Rab7	protein_coding	108.129	113.098	103.16	-0.132693	0.118587	decreased
ENSMUSG00000029570.5	Lfng	protein_coding	4.80733	5.76577	3.84889	-0.58307	0.1187	decreased
ENSMUSG00000034910.5	Pygo1	protein_coding	16.5521	16.8936	16.2107	-0.0595239	0.118822	decreased
ENSMUSG00000034192.5	Lsm3	protein_coding	26.6991	30.0398	23.3585	-0.362928	0.119046	decreased
ENSMUSG00000035640.18	Cbarp	protein_coding	41.2808	44.6898	37.8719	-0.23882	0.119526	decreased
ENSMUSG00000033768.16	Nrxn2	protein_coding	41.2948	43.0251	39.5646	-0.120969	0.119533	decreased
ENSMUSG00000040907.15	Atp1a3	protein_coding	527.807	550.586	505.029	-0.124603	0.11982	decreased
ENSMUSG00000034908.16	Sidt2	protein_coding	15.4864	16.3895	14.5833	-0.168452	0.120003	decreased
ENSMUSG00000071757.10	Zhx2	protein_coding	9.03888	9.62379	8.45397	-0.186976	0.12001	decreased
ENSMUSG00000043557.15	Mdga1	protein_coding	9.8756	10.8643	8.88694	-0.28983	0.120101	decreased
ENSMUSG00000030337.16	Vamp1	protein_coding	34.3396	35.296	33.3832	-0.0803835	0.120182	decreased
ENSMUSG00000033475.15	Tomm6	protein_coding	95.1261	106.009	84.2433	-0.33155	0.120344	decreased
ENSMUSG00000003528.14	Slc25a1	protein_coding	9.32836	9.77816	8.87856	-0.139237	0.12037	decreased
ENSMUSG00000026975.10	Dph7	protein_coding	6.15063	6.47513	5.82613	-0.152373	0.1204	decreased
ENSMUSG00000040136.10	Abcc8	protein_coding	5.18533	5.65858	4.71208	-0.264077	0.120617	decreased
ENSMUSG00000039048.15	Foxred1	protein_coding	7.5978	8.29811	6.89748	-0.266713	0.120631	decreased
ENSMUSG00000039621.13	Prex1	protein_coding	14.7593	15.3625	14.1561	-0.117986	0.120661	decreased
ENSMUSG00000007021.4	Syngr3	protein_coding	51.8119	54.3621	49.2617	-0.142133	0.120753	decreased
ENSMUSG00000043602.5	Zfp3	protein_coding	9.83577	10.6036	9.06791	-0.225716	0.121075	decreased
ENSMUSG00000059401.13	Mamld1	protein_coding	10.6844	11.7601	9.60874	-0.291488	0.12142	decreased
ENSMUSG00000097789.2	RP23-121N17.2	protein_coding	34.6279	36.6944	32.5615	-0.172394	0.121534	decreased
ENSMUSG00000020087.5	Tysnd1	protein_coding	5.17274	5.85792	4.48756	-0.384456	0.121546	decreased
ENSMUSG00000029775.14	Klhdc10	protein_coding	29.4235	30.4653	28.3817	-0.102206	0.121646	decreased
ENSMUSG00000056515.8	Rab31	protein_coding	23.7477	24.5999	22.8955	-0.103593	0.121755	decreased
ENSMUSG00000070576.4	Mn1	protein_coding	7.40936	7.87141	6.94731	-0.180169	0.121958	decreased
ENSMUSG00000057411.8	Fam173a	protein_coding	17.0129	18.3943	15.6315	-0.234803	0.122004	decreased
ENSMUSG00000024346.5	Pfdn1	protein_coding	9.19188	10.1439	8.23989	-0.299913	0.122116	decreased
ENSMUSG00000002949.15	Timm44	protein_coding	16.1885	16.8943	15.4826	-0.125891	0.122205	decreased
ENSMUSG00000033732.10	Sf3b3	protein_coding	23.8814	24.6942	23.0686	-0.0982448	0.122471	decreased
ENSMUSG00000025144.17	Stra13	protein_coding	7.99914	9.73435	6.26394	-0.636014	0.122505	decreased
ENSMUSG00000044950.7	Pwwp2a	protein_coding	17	18.0154	15.9846	-0.172552	0.122556	decreased
ENSMUSG00000108008.1	RP24-229C13.4	TEC	4.5708	5.05103	4.09057	-0.304273	0.122559	decreased
ENSMUSG00000048706.3	Lurap1l	protein_coding	13.201	14.1212	12.2808	-0.201461	0.122635	decreased
ENSMUSG00000021266.16	Wars	protein_coding	20.2093	20.8692	19.5493	-0.0942512	0.122792	decreased
ENSMUSG00000022756.16	Slc7a4	protein_coding	16.3976	17.2131	15.582	-0.143628	0.122822	decreased
ENSMUSG00000032606.7	Nicn1	protein_coding	37.253	39.0055	35.5004	-0.135843	0.122841	decreased
ENSMUSG00000028949.13	Smarcd3	protein_coding	11.7887	12.7375	10.8399	-0.232727	0.12286	decreased
ENSMUSG00000026354.8	Lct	protein_coding	9.89248	10.9115	8.87349	-0.298273	0.12304	decreased
ENSMUSG00000007476.18	Lrrc8a	protein_coding	17.5852	18.6358	16.5346	-0.17258	0.123244	decreased
ENSMUSG00000043301.15	Kcnj6	protein_coding	63.9464	67.1198	60.773	-0.143307	0.123288	decreased
ENSMUSG00000036636.9	Clcn7	protein_coding	12.7454	13.0754	12.4153	-0.0747416	0.123473	decreased
ENSMUSG00000073616.10	Cops9	protein_coding	46.1589	52.9218	39.396	-0.425815	0.123669	decreased
ENSMUSG00000028245.15	Nsmaf	protein_coding	9.19849	9.7601	8.63688	-0.176386	0.123682	decreased
ENSMUSG00000034341.17	Wbp2	protein_coding	91.9802	98.5624	85.398	-0.206834	0.124006	decreased
ENSMUSG00000044216.7	Kcnj4	protein_coding	29.232	31.723	26.741	-0.246475	0.124119	decreased
ENSMUSG00000041506.15	Rrp9	protein_coding	4.55827	5.12544	3.99111	-0.360888	0.124146	decreased
ENSMUSG00000020271.17	Fbxw11	protein_coding	47.4388	49.9928	44.8849	-0.15549	0.124178	decreased
ENSMUSG00000109336.1	Samd4b	protein_coding	12.5317	13.2828	11.7806	-0.173146	0.124388	decreased
ENSMUSG00000064037.13	Gpn1	protein_coding	4.88496	5.33009	4.43984	-0.263655	0.124513	decreased
ENSMUSG00000027667.13	Zfp639	protein_coding	17.4002	19.224	15.5765	-0.303533	0.124797	decreased
ENSMUSG00000050708.16	Ftl1	protein_coding	78.6397	84.0996	73.1797	-0.200655	0.124824	decreased
ENSMUSG00000060475.12	Wtap	protein_coding	24.1535	25.1579	23.1491	-0.120057	0.124903	decreased
ENSMUSG00000045733.7	Sprn	protein_coding	34.5413	35.8428	33.2398	-0.10877	0.12507	decreased
ENSMUSG00000097333.7	Zfp87	protein_coding	10.8006	12.214	9.38731	-0.379745	0.125081	decreased
ENSMUSG00000039914.6	Coq10a	protein_coding	15.118	16.4715	13.7644	-0.25903	0.125182	decreased
ENSMUSG00000040836.15	Gpr161	protein_coding	18.2641	19.4139	17.1143	-0.18189	0.125768	decreased
ENSMUSG00000027678.17	Ncoa3	protein_coding	12.0187	12.5265	11.5109	-0.121983	0.126259	decreased
ENSMUSG00000049119.14	Fam110b	protein_coding	12.9651	14.3094	11.6208	-0.30026	0.12634	decreased
ENSMUSG00000103793.1	Pcdhga6	protein_coding	10.374	10.9449	9.80302	-0.158964	0.126416	decreased
ENSMUSG00000096210.2	H1f0	protein_coding	21.1531	22.6615	19.6447	-0.206102	0.126591	decreased
ENSMUSG00000078716.9	Tmem8b	protein_coding	18.2885	19.0585	17.5185	-0.121553	0.126602	decreased
ENSMUSG00000109946.1	RP23-328F3.4	protein_coding	7.52487	8.15345	6.8963	-0.241588	0.126748	decreased
ENSMUSG00000038866.15	Zcchc2	protein_coding	7.74121	8.05141	7.43101	-0.115683	0.126749	decreased
ENSMUSG00000029073.9	Cptp	protein_coding	5.64477	6.52641	4.76314	-0.454376	0.127165	decreased
ENSMUSG00000055980.2	Irs1	protein_coding	8.55536	8.8279	8.28282	-0.0919495	0.127589	decreased
ENSMUSG00000039982.7	Dtx4	protein_coding	12.9692	13.7926	12.1458	-0.183437	0.127822	decreased
ENSMUSG00000058248.12	Kcnh1	protein_coding	12.1595	13.0607	11.2582	-0.214251	0.127826	decreased
ENSMUSG00000102417.1	RP23-469N16.1	TEC	15.2674	18.2776	12.2573	-0.576436	0.128237	decreased
ENSMUSG00000058589.14	Anks1b	protein_coding	137.691	144.111	131.271	-0.13464	0.128287	decreased
ENSMUSG00000024644.16	Cndp2	protein_coding	14.9436	15.863	14.0241	-0.177757	0.128447	decreased
ENSMUSG00000034022.8	Cpsf1	protein_coding	8.85326	9.16901	8.53751	-0.102951	0.128471	decreased
ENSMUSG00000063856.7	Gpx1	protein_coding	32.758	38.2982	27.2179	-0.492721	0.129264	decreased
ENSMUSG00000029720.9	Lrch4-sap25	protein_coding	4.58115	5.2943	3.86801	-0.452849	0.129508	decreased
ENSMUSG00000071477.10	Zfp777	protein_coding	9.84728	10.2441	9.45048	-0.11633	0.129654	decreased
ENSMUSG00000067629.12	Syngap1	protein_coding	77.5113	79.8493	75.1734	-0.0870584	0.129921	decreased
ENSMUSG00000107840.1	RP23-320B19.4	TEC	11.0959	12.9067	9.28514	-0.475122	0.129933	decreased
ENSMUSG00000040563.13	Plppr2	protein_coding	48.2705	50.1493	46.3916	-0.112366	0.130068	decreased
ENSMUSG00000024827.9	Gldc	protein_coding	11.3796	12.5047	10.2546	-0.286201	0.130554	decreased
ENSMUSG00000000605.9	Clcn4	protein_coding	55.9353	57.3959	54.4747	-0.075362	0.130566	decreased
ENSMUSG00000005534.10	Insr	protein_coding	13.3641	13.6447	13.0834	-0.0606031	0.130648	decreased
ENSMUSG00000106057.1	RP23-225M12.1	sense_intronic	4.93599	5.73826	4.13373	-0.473171	0.130716	decreased
ENSMUSG00000026135.17	Zfp142	protein_coding	6.92294	7.17849	6.6674	-0.106558	0.130729	decreased
ENSMUSG00000002608.8	Ccdc97	protein_coding	10.1373	11.2278	9.04685	-0.311592	0.130851	decreased
ENSMUSG00000049670.8	Morn4	protein_coding	27.8817	29.4529	26.3106	-0.162764	0.130876	decreased
ENSMUSG00000035781.14	R3hdm4	protein_coding	71.5836	75.4276	67.7395	-0.155095	0.131073	decreased
ENSMUSG00000031169.13	Porcn	protein_coding	13.4419	14.1899	12.694	-0.160726	0.131317	decreased
ENSMUSG00000030872.14	Gga2	protein_coding	6.21489	6.50562	5.92415	-0.135078	0.13149	decreased
ENSMUSG00000039231.18	Suv39h1	protein_coding	9.47138	10.2757	8.66707	-0.24562	0.131572	decreased
ENSMUSG00000021819.11	Zswim8	protein_coding	22.1465	23.1083	21.1847	-0.125392	0.131611	decreased
ENSMUSG00000001036.17	Epn2	protein_coding	41.5585	42.7294	40.3876	-0.0813201	0.131718	decreased
ENSMUSG00000022421.19	Nptxr	protein_coding	152.15	160.623	143.677	-0.160849	0.131872	decreased
ENSMUSG00000032126.16	Hmbs	protein_coding	5.43961	6.15538	4.72384	-0.381889	0.131998	decreased
ENSMUSG00000036026.15	Tmem63b	protein_coding	21.7703	22.3317	21.2089	-0.0744249	0.132322	decreased
ENSMUSG00000049097.9	Ankrd34a	protein_coding	13.6614	14.4084	12.9144	-0.157927	0.132449	decreased
ENSMUSG00000021371.5	Mcur1	protein_coding	7.96303	8.50463	7.42142	-0.196553	0.132457	decreased
ENSMUSG00000033379.13	Atp6v0b	protein_coding	99.8477	108.446	91.2496	-0.249084	0.132525	decreased
ENSMUSG00000053411.16	Cbx7	protein_coding	12.6618	13.1588	12.1647	-0.113324	0.132663	decreased
ENSMUSG00000091313.1	Fth-ps2	processed_pseudogene	6.51209	8.34959	4.67459	-0.836866	0.132782	decreased
ENSMUSG00000020235.16	Fzr1	protein_coding	12.5758	13.5612	11.5904	-0.226556	0.13288	decreased
ENSMUSG00000003233.11	Dvl3	protein_coding	8.28621	9.05828	7.51413	-0.26963	0.132893	decreased
ENSMUSG00000103885.1	RP23-446D4.12	TEC	7.22404	8.09839	6.34969	-0.350948	0.132935	decreased
ENSMUSG00000032086.12	Bace1	protein_coding	29.5246	30.3874	28.6618	-0.0843403	0.133421	decreased
ENSMUSG00000049305.6	Ccdc71	protein_coding	5.77363	6.15887	5.3884	-0.192809	0.133876	decreased
ENSMUSG00000039715.8	Wdr34	protein_coding	7.42877	8.42733	6.43022	-0.390207	0.13402	decreased
ENSMUSG00000022519.14	Srl	protein_coding	4.49482	4.85533	4.13432	-0.231919	0.134033	decreased
ENSMUSG00000014602.15	Kif1a	protein_coding	187.249	191.76	182.738	-0.0695194	0.134043	decreased
ENSMUSG00000006471.18	Ndor1	protein_coding	5.20757	5.57094	4.84421	-0.20166	0.134151	decreased
ENSMUSG00000028798.16	Eif3i	protein_coding	40.4096	42.783	38.0362	-0.169664	0.134202	decreased
ENSMUSG00000055407.14	Map6	protein_coding	27.9458	28.4944	27.3972	-0.0566474	0.1345	decreased
ENSMUSG00000058709.11	Egln2	protein_coding	17.0619	18.0357	16.0881	-0.164857	0.134612	decreased
ENSMUSG00000023992.14	Trem2	protein_coding	8.58827	9.94501	7.23154	-0.459669	0.134791	decreased
ENSMUSG00000022450.6	Ndufa6	protein_coding	26.4054	29.4294	23.3813	-0.331904	0.134983	decreased
ENSMUSG00000016262.14	Sertad4	protein_coding	7.17934	7.74487	6.61381	-0.227759	0.135382	decreased
ENSMUSG00000094626.1	Cecr6	protein_coding	13.4071	13.925	12.8892	-0.11152	0.135396	decreased
ENSMUSG00000003435.9	Supt5	protein_coding	21.0838	21.5395	20.6281	-0.0623704	0.135457	decreased
ENSMUSG00000048503.7	Tmem136	protein_coding	8.00681	8.53094	7.48268	-0.18915	0.135591	decreased
ENSMUSG00000029020.13	Mfn2	protein_coding	59.4043	61.4048	57.4039	-0.0972021	0.135879	decreased
ENSMUSG00000026424.8	Gpr37l1	protein_coding	46.1551	49.5121	42.7982	-0.210231	0.13596	decreased
ENSMUSG00000040998.18	Npnt	protein_coding	7.46341	8.22227	6.70455	-0.294396	0.136322	decreased
ENSMUSG00000052752.15	Traf7	protein_coding	11.5664	12.091	11.0418	-0.130968	0.136449	decreased
ENSMUSG00000022131.3	Gpr180	protein_coding	4.63924	5.07079	4.20768	-0.269185	0.136852	decreased
ENSMUSG00000101972.1	Hist1h3i	protein_coding	11.051	14.7542	7.34778	-1.00574	0.136887	decreased
ENSMUSG00000022174.8	Dad1	protein_coding	45.8042	50.6462	40.9622	-0.306159	0.1369	decreased
ENSMUSG00000032936.13	Camkv	protein_coding	124.741	130.759	118.724	-0.139296	0.136966	decreased
ENSMUSG00000030747.5	Dgat2	protein_coding	25.8854	27.9695	23.8013	-0.23281	0.137283	decreased
ENSMUSG00000029610.13	Aimp2	protein_coding	9.04427	9.75991	8.32862	-0.228791	0.137464	decreased
ENSMUSG00000104525.1	RP23-445K23.3	TEC	13.545	15.0664	12.0237	-0.325451	0.137855	decreased
ENSMUSG00000042757.16	Tmem108	protein_coding	6.2639	6.84322	5.68458	-0.267622	0.13788	decreased
ENSMUSG00000036052.14	Dnajb5	protein_coding	37	38.6739	35.326	-0.130633	0.138014	decreased
ENSMUSG00000026447.16	Pik3c2b	protein_coding	5.46679	5.78815	5.14544	-0.169807	0.138327	decreased
ENSMUSG00000020451.17	Limk2	protein_coding	20.8086	22.0884	19.5287	-0.177693	0.138565	decreased
ENSMUSG00000031749.12	St3gal2	protein_coding	24.6756	25.4562	23.895	-0.0913055	0.138587	decreased
ENSMUSG00000062797.13	l7Rn6	protein_coding	31.7352	34.4263	29.044	-0.24527	0.1386	decreased
ENSMUSG00000043496.7	Tril	protein_coding	10.3521	10.8186	9.88559	-0.130109	0.138638	decreased
ENSMUSG00000029033.16	Acap3	protein_coding	22.4015	23.4012	21.4018	-0.128855	0.138777	decreased
ENSMUSG00000015341.17	Golga7	protein_coding	46.8289	47.9131	45.7447	-0.0668148	0.138932	decreased
ENSMUSG00000039826.13	Trub2	protein_coding	6.29426	6.90772	5.6808	-0.282115	0.139311	decreased
ENSMUSG00000020346.16	Mgat1	protein_coding	9.70976	10.237	9.18253	-0.156827	0.139954	decreased
ENSMUSG00000004285.12	Atp6v1f	protein_coding	61.4842	65.2703	57.6981	-0.177903	0.13996	decreased
ENSMUSG00000050640.16	Tmem150c	protein_coding	16.4376	17.0863	15.7889	-0.113936	0.140024	decreased
ENSMUSG00000026558.13	Uck2	protein_coding	7.49375	7.77654	7.21095	-0.108939	0.1401	decreased
ENSMUSG00000045348.16	Nyap1	protein_coding	13.1028	13.8239	12.3818	-0.158941	0.140406	decreased
ENSMUSG00000037070.10	Rbmxl1	protein_coding	12.9289	13.9718	11.8861	-0.233232	0.140709	decreased
ENSMUSG00000019428.16	Fkbp8	protein_coding	93.8527	100.143	87.5626	-0.19367	0.141185	decreased
ENSMUSG00000014164.15	Klhl3	protein_coding	17.1404	17.9765	16.3043	-0.14086	0.141286	decreased
ENSMUSG00000026223.15	Itm2c	protein_coding	214.429	228.343	200.516	-0.187484	0.141518	decreased
ENSMUSG00000022443.17	Myh9	protein_coding	15.4143	15.6509	15.1778	-0.0442853	0.141593	decreased
ENSMUSG00000026697.10	Myoc	protein_coding	6.84314	7.53708	6.14921	-0.293606	0.141713	decreased
ENSMUSG00000031788.14	Kifc3	protein_coding	9.15437	9.71137	8.59736	-0.175781	0.141754	decreased
ENSMUSG00000031781.14	Ciapin1	protein_coding	13.1889	13.8711	12.5067	-0.149376	0.141906	decreased
ENSMUSG00000028988.13	Ctnnbip1	protein_coding	9.14811	10.1423	8.15391	-0.31482	0.142025	decreased
ENSMUSG00000026409.14	Pfkfb2	protein_coding	12.419	13.3235	11.5145	-0.210524	0.142118	decreased
ENSMUSG00000091509.7	RP23-315I4.2	processed_transcript	6.56604	7.2379	5.89418	-0.29628	0.142184	decreased
ENSMUSG00000000561.14	Wdr77	protein_coding	16.6395	17.3732	15.9058	-0.127312	0.142189	decreased
ENSMUSG00000047284.14	Neurl4	protein_coding	20.7861	21.8962	19.676	-0.154247	0.142407	decreased
ENSMUSG00000034321.13	Exosc1	protein_coding	5.25561	6.3074	4.20383	-0.585342	0.142632	decreased
ENSMUSG00000069744.7	Psmb3	protein_coding	71.6337	80.5911	62.6762	-0.362703	0.14272	decreased
ENSMUSG00000024251.9	Thada	protein_coding	5.71986	6.12386	5.31587	-0.204136	0.142962	decreased
ENSMUSG00000026494.12	Kif26b	protein_coding	5.82292	6.23783	5.408	-0.20595	0.143002	decreased
ENSMUSG00000024245.4	Tmem178	protein_coding	39.0633	41.0179	37.1087	-0.144496	0.143103	decreased
ENSMUSG00000028465.16	Tln1	protein_coding	4.7553	5.00786	4.50273	-0.153393	0.143595	decreased
ENSMUSG00000039199.6	Zdhhc1	protein_coding	7.75871	8.77257	6.74484	-0.379215	0.143598	decreased
ENSMUSG00000003410.8	Elavl3	protein_coding	38.7906	40.2436	37.3376	-0.108128	0.143884	decreased
ENSMUSG00000005686.17	Ampd3	protein_coding	5.25503	5.88761	4.62246	-0.349022	0.144045	decreased
ENSMUSG00000039148.4	Sart1	protein_coding	5.11391	5.23512	4.99269	-0.0684074	0.144227	decreased
ENSMUSG00000040687.16	Madd	protein_coding	42.1437	42.8919	41.3955	-0.0512313	0.1443	decreased
ENSMUSG00000036206.12	Sh3bp4	protein_coding	6.84348	7.55847	6.12849	-0.302562	0.144339	decreased
ENSMUSG00000039842.15	Mcph1	protein_coding	6.04807	6.49692	5.59921	-0.214533	0.144581	decreased
ENSMUSG00000035835.14	Plppr3	protein_coding	6.6888	7.12088	6.25673	-0.186648	0.144664	decreased
ENSMUSG00000111837.1	RP23-361B11.3	transcribed_unprocessed_pseudogene	6.58917	7.51017	5.66817	-0.405961	0.144759	decreased
ENSMUSG00000039257.11	Vstm2b	protein_coding	8.97636	9.5485	8.40422	-0.18416	0.144828	decreased
ENSMUSG00000075590.4	Nrbp2	protein_coding	31.9693	34.0412	29.8974	-0.187265	0.14504	decreased
ENSMUSG00000085396.7	Firre	processed_transcript	10.9057	11.7134	10.0979	-0.214105	0.145064	decreased
ENSMUSG00000015776.12	Med22	protein_coding	14.4568	16.0973	12.8162	-0.32885	0.145411	decreased
ENSMUSG00000015937.15	H2afy	protein_coding	20.648	21.7918	19.5042	-0.159997	0.145463	decreased
ENSMUSG00000058254.12	Tspan7	protein_coding	578.487	595.984	560.99	-0.0873004	0.145472	decreased
ENSMUSG00000028838.11	Extl1	protein_coding	13.8856	14.8775	12.8936	-0.20648	0.145495	decreased
ENSMUSG00000085241.7	Snhg3	processed_transcript	5.7551	6.43757	5.07264	-0.343781	0.145678	decreased
ENSMUSG00000046805.9	Mpeg1	protein_coding	7.83264	8.32339	7.34188	-0.181023	0.145823	decreased
ENSMUSG00000050910.5	Cdr2l	protein_coding	6.60758	7.18737	6.02778	-0.253838	0.146024	decreased
ENSMUSG00000058672.7	Tubb2a	protein_coding	189.818	198.692	180.945	-0.134985	0.146135	decreased
ENSMUSG00000002342.17	Tmem161a	protein_coding	6.61647	7.48569	5.74726	-0.381262	0.146446	decreased
ENSMUSG00000112601.1	RP23-58D1.4	TEC	15.3595	17.4341	13.2849	-0.392118	0.146751	decreased
ENSMUSG00000026377.12	Nifk	protein_coding	14.352	15.1144	13.5895	-0.153436	0.146902	decreased
ENSMUSG00000051695.6	Pcbp1	protein_coding	43.7918	46.5604	41.0232	-0.182662	0.146977	decreased
ENSMUSG00000051331.15	Cacna1c	protein_coding	25.7285	26.9471	24.51	-0.136761	0.147658	decreased
ENSMUSG00000032816.15	Igdcc4	protein_coding	11.3433	11.8307	10.8558	-0.124067	0.147658	decreased
ENSMUSG00000049600.8	Zbtb45	protein_coding	8.36364	9.12575	7.60152	-0.263657	0.147864	decreased
ENSMUSG00000028541.14	B4galt2	protein_coding	18.6443	19.6745	17.6142	-0.15958	0.148087	decreased
ENSMUSG00000055401.14	Fbxo6	protein_coding	8.35806	9.25	7.46612	-0.309095	0.148223	decreased
ENSMUSG00000027522.15	Stx16	protein_coding	23.9494	24.6227	23.2762	-0.0811395	0.148303	decreased
ENSMUSG00000032289.15	Thsd4	protein_coding	10.7149	11.3577	10.0721	-0.173315	0.148684	decreased
ENSMUSG00000042628.8	Zfyve1	protein_coding	13.3674	14.0194	12.7155	-0.140834	0.148719	decreased
ENSMUSG00000016477.18	E2f3	protein_coding	10.4157	11.1059	9.72544	-0.191498	0.148985	decreased
ENSMUSG00000027296.7	Itpka	protein_coding	73.0435	76.6368	69.4503	-0.142056	0.149293	decreased
ENSMUSG00000042532.14	Golga7b	protein_coding	20.5917	21.4254	19.7579	-0.116894	0.149353	decreased
ENSMUSG00000105867.2	RP24-317M4.6	protein_coding	7.73843	8.89425	6.58261	-0.434214	0.149581	decreased
ENSMUSG00000031729.6	Ist1	protein_coding	35.0916	36.877	33.3061	-0.146936	0.149634	decreased
ENSMUSG00000102602.1	RP23-13A13.6	TEC	7.239	7.78281	6.6952	-0.217163	0.149754	decreased
ENSMUSG00000026933.17	Camsap1	protein_coding	22.0039	22.7563	21.2515	-0.0986997	0.149814	decreased
ENSMUSG00000039611.2	Tmem246	protein_coding	16.8902	17.9757	15.8046	-0.185697	0.150341	decreased
ENSMUSG00000025733.17	Rhot2	protein_coding	17.2619	19.0572	15.4666	-0.301176	0.150408	decreased
ENSMUSG00000034235.17	Usp54	protein_coding	16.6525	17.3344	15.9706	-0.118219	0.150427	decreased
ENSMUSG00000038459.10	Abhd17c	protein_coding	20.9437	21.9673	19.92	-0.14114	0.150457	decreased
ENSMUSG00000022280.9	Rnf19a	protein_coding	17.5992	18.6634	16.5351	-0.17468	0.150482	decreased
ENSMUSG00000020807.14	RP23-207N15.3	protein_coding	10.4881	11.332	9.64419	-0.232674	0.150704	decreased
ENSMUSG00000037710.8	Cisd1	protein_coding	34.5478	37.5211	31.5744	-0.248947	0.150792	decreased
ENSMUSG00000039976.4	Tbc1d16	protein_coding	10.3379	11.373	9.30291	-0.289855	0.150829	decreased
ENSMUSG00000031823.14	Zdhhc7	protein_coding	7.25593	7.46566	7.04619	-0.0834264	0.150896	decreased
ENSMUSG00000026932.14	Nacc2	protein_coding	20.2003	21.4754	18.9253	-0.182371	0.151354	decreased
ENSMUSG00000107362.1	RP23-403P24.1	TEC	7.78994	8.51651	7.06336	-0.269908	0.151363	decreased
ENSMUSG00000053046.15	Brsk2	protein_coding	33.962	34.3044	33.6197	-0.0290857	0.151469	decreased
ENSMUSG00000044024.15	Rell2	protein_coding	27.8385	29.4732	26.2039	-0.169617	0.151562	decreased
ENSMUSG00000020848.7	Doc2b	protein_coding	27.9989	29.9091	26.0886	-0.197168	0.151839	decreased
ENSMUSG00000004558.15	Ndrg2	protein_coding	277.759	287.305	268.213	-0.0992013	0.151867	decreased
ENSMUSG00000042082.7	arsb	protein_coding	41.4803	42.5424	40.4183	-0.0738919	0.151958	decreased
ENSMUSG00000019082.18	Slc25a22	protein_coding	49.0053	51.4692	46.5414	-0.145194	0.152128	decreased
ENSMUSG00000031534.15	Smim19	protein_coding	10.6666	11.5344	9.79874	-0.235271	0.152158	decreased
ENSMUSG00000042203.7	Tbc1d22b	protein_coding	13.9055	14.4758	13.3351	-0.118417	0.152823	decreased
ENSMUSG00000039568.6	Ubald1	protein_coding	11.8057	12.3083	11.3031	-0.122909	0.15304	decreased
ENSMUSG00000049680.17	Urgcp	protein_coding	16.9991	17.542	16.4561	-0.0921927	0.153132	decreased
ENSMUSG00000058756.13	Thra	protein_coding	196.381	204.859	187.903	-0.124641	0.153163	decreased
ENSMUSG00000005360.14	Slc1a3	protein_coding	172.464	176.818	168.109	-0.072866	0.153178	decreased
ENSMUSG00000004530.12	Coro1c	protein_coding	24.6407	25.6624	23.619	-0.119713	0.153219	decreased
ENSMUSG00000030091.17	Nup210	protein_coding	5.22477	5.49011	4.95942	-0.146664	0.153243	decreased
ENSMUSG00000048218.6	Amigo2	protein_coding	9.21826	9.92157	8.51496	-0.220569	0.153276	decreased
ENSMUSG00000028969.10	Cdk5	protein_coding	20.3649	21.4915	19.2384	-0.159778	0.153386	decreased
ENSMUSG00000056752.16	Dnah9	protein_coding	5.32475	5.7468	4.90271	-0.229178	0.153387	decreased
ENSMUSG00000020448.16	Rnf185	protein_coding	14.0307	15.142	12.9194	-0.22902	0.153551	decreased
ENSMUSG00000016946.5	Kctd5	protein_coding	7.04998	7.38312	6.71683	-0.136451	0.153591	decreased
ENSMUSG00000043587.15	Pxylp1	protein_coding	4.69467	5.36258	4.02677	-0.413305	0.153789	decreased
ENSMUSG00000023965.13	Fbxl17	protein_coding	27.0703	28.1723	25.9683	-0.11753	0.153897	decreased
ENSMUSG00000026930.15	Gpsm1	protein_coding	8.85802	9.79475	7.92129	-0.306273	0.153976	decreased
ENSMUSG00000026632.17	Tatdn3	protein_coding	9.55429	10.3199	8.78873	-0.231695	0.154235	decreased
ENSMUSG00000042709.14	Atpaf2	protein_coding	6.35437	6.87571	5.83303	-0.237264	0.154288	decreased
ENSMUSG00000030411.16	Nova2	protein_coding	22.7937	23.467	22.1204	-0.085256	0.154457	decreased
ENSMUSG00000026240.12	Cops7b	protein_coding	5.67053	6.3343	5.00676	-0.339308	0.154515	decreased
ENSMUSG00000101301.1	RP23-347F2.3	processed_pseudogene	7.89506	10.5529	5.23725	-1.01075	0.154623	decreased
ENSMUSG00000079677.2	Fdx1l	protein_coding	11.3332	12.6783	9.98813	-0.344073	0.154733	decreased
ENSMUSG00000102748.1	Pcdhgb2	protein_coding	5.14355	5.57193	4.71516	-0.240872	0.15494	decreased
ENSMUSG00000040390.13	Map3k10	protein_coding	19.7384	21.184	18.2928	-0.211699	0.155268	decreased
ENSMUSG00000022228.14	Zscan26	protein_coding	28.1462	29.0936	27.1989	-0.097151	0.155377	decreased
ENSMUSG00000049881.13	AC119897.1	transcribed_processed_pseudogene	8.80224	10.8115	6.79294	-0.670465	0.155473	decreased
ENSMUSG00000025139.14	Tollip	protein_coding	47.9755	51.2289	44.7221	-0.195972	0.15569	decreased
ENSMUSG00000044352.6	Sowaha	protein_coding	36.4407	37.3812	35.5001	-0.0744927	0.155804	decreased
ENSMUSG00000102391.1	RP24-227F14.4	TEC	5.20156	5.93851	4.46462	-0.411563	0.156054	decreased
ENSMUSG00000042978.10	Sbk1	protein_coding	16.7188	17.7929	15.6446	-0.185635	0.156218	decreased
ENSMUSG00000026000.16	Lancl1	protein_coding	70.5527	72.881	68.2244	-0.095257	0.15682	decreased
ENSMUSG00000025006.16	Sorbs1	protein_coding	36.5191	37.1715	35.8667	-0.0515519	0.157186	decreased
ENSMUSG00000021326.12	Trim27	protein_coding	11.8327	12.5275	11.138	-0.169612	0.157343	decreased
ENSMUSG00000045252.11	Zfp574	protein_coding	6.09169	6.77371	5.40966	-0.324408	0.15735	decreased
ENSMUSG00000020723.3	Cacng4	protein_coding	5.58605	6.0628	5.1093	-0.246857	0.157481	decreased
ENSMUSG00000106651.1	RP24-555P13.4	TEC	11.68	12.7339	10.6262	-0.261042	0.157618	decreased
ENSMUSG00000026110.15	Mgat4a	protein_coding	13.8365	14.1377	13.5354	-0.0628127	0.157653	decreased
ENSMUSG00000110841.1	RP23-269H21.1	transcribed_processed_pseudogene	6.33345	7.18949	5.47741	-0.392396	0.157658	decreased
ENSMUSG00000059796.16	Eif4a1	protein_coding	97.6734	100.41	94.9369	-0.0808618	0.157869	decreased
ENSMUSG00000037805.14	Rpl10a	protein_coding	84.1911	90.9411	77.4411	-0.231833	0.158119	decreased
ENSMUSG00000020253.15	Ppm1m	protein_coding	5.50407	5.80575	5.2024	-0.158306	0.15835	decreased
ENSMUSG00000020866.17	Cacna1g	protein_coding	7.37952	7.69698	7.06205	-0.124205	0.158453	decreased
ENSMUSG00000003099.11	Ppp5c	protein_coding	39.7903	41.3717	38.2089	-0.114738	0.158773	decreased
ENSMUSG00000041775.7	Mapk1ip1	protein_coding	12.5321	13.2105	11.8537	-0.156342	0.159063	decreased
ENSMUSG00000042097.17	Zfp239	protein_coding	13.02	13.4484	12.5916	-0.0949785	0.159622	decreased
ENSMUSG00000038848.14	Ythdf1	protein_coding	17.3416	17.9765	16.7066	-0.105694	0.159955	decreased
ENSMUSG00000044847.13	Lsm11	protein_coding	7.10511	7.47875	6.73147	-0.151875	0.160269	decreased
ENSMUSG00000079426.13	Arpc4	protein_coding	117.008	124.024	109.992	-0.173223	0.160321	decreased
ENSMUSG00000053483.13	Usp21	protein_coding	14.6687	15.7952	13.5422	-0.222019	0.160417	decreased
ENSMUSG00000104562.1	RP23-187D22.3	TEC	12.9489	14.9201	10.9776	-0.442698	0.160575	decreased
ENSMUSG00000046062.5	Ppp1r15b	protein_coding	17.748	18.2719	17.2242	-0.0851897	0.160628	decreased
ENSMUSG00000021458.17	AC130827.2	protein_coding	10.6388	11.4589	9.81864	-0.222874	0.160665	decreased
ENSMUSG00000029345.13	Tfip11	protein_coding	10.531	11.3097	9.75244	-0.213719	0.160751	decreased
ENSMUSG00000021279.5	Cdc42bpb	protein_coding	23.7171	24.0685	23.3657	-0.0427555	0.161027	decreased
ENSMUSG00000042138.8	Msantd2	protein_coding	5.30477	5.8916	4.71795	-0.320501	0.161084	decreased
ENSMUSG00000014748.13	Tex261	protein_coding	12.1522	13.1675	11.1368	-0.241642	0.161297	decreased
ENSMUSG00000061451.13	Tmem151a	protein_coding	28.2985	29.109	27.4879	-0.0826711	0.161428	decreased
ENSMUSG00000060743.12	H3f3a	protein_coding	82.218	87.217	77.219	-0.175654	0.161532	decreased
ENSMUSG00000092486.1	RP23-3M10.7	protein_coding	8.67327	9.26263	8.08392	-0.196367	0.161618	decreased
ENSMUSG00000097287.2	RP23-151C5.1	lincRNA	8.46532	8.93453	7.99611	-0.160095	0.161631	decreased
ENSMUSG00000042350.13	Arel1	protein_coding	34.0061	34.7247	33.2874	-0.0609828	0.161792	decreased
ENSMUSG00000020116.7	Pno1	protein_coding	12.1043	13.0646	11.144	-0.229397	0.161889	decreased
ENSMUSG00000027163.13	Commd9	protein_coding	6.51901	7.27215	5.76588	-0.334842	0.162072	decreased
ENSMUSG00000037916.13	Ndufv1	protein_coding	49.6358	50.5378	48.7338	-0.0524401	0.162668	decreased
ENSMUSG00000024953.16	Prdx5	protein_coding	63.054	67.5209	58.5871	-0.204753	0.16309	decreased
ENSMUSG00000021840.17	Mapk1ip1l	protein_coding	14.3395	15.0353	13.6436	-0.140129	0.163606	decreased
ENSMUSG00000012848.15	Rps5	protein_coding	138.641	148.241	129.041	-0.20011	0.163637	decreased
ENSMUSG00000063802.5	Hspbp1	protein_coding	17.84	19.2602	16.4198	-0.230188	0.164105	decreased
ENSMUSG00000027244.14	Atg13	protein_coding	20.5559	21.7945	19.3173	-0.174067	0.164164	decreased
ENSMUSG00000027881.14	Prpf38b	protein_coding	9.99864	10.5058	9.49148	-0.146482	0.164309	decreased
ENSMUSG00000049339.16	Fam134a	protein_coding	50.0574	52.0693	48.0455	-0.116032	0.164987	decreased
ENSMUSG00000006435.15	Neurl1a	protein_coding	33.1406	34.9334	31.3478	-0.156242	0.165211	decreased
ENSMUSG00000025474.9	Tubgcp2	protein_coding	11.2816	11.914	10.6491	-0.161927	0.165294	decreased
ENSMUSG00000032698.15	Lmo2	protein_coding	6.58049	7.28594	5.87504	-0.310516	0.165371	decreased
ENSMUSG00000036790.5	Slitrk2	protein_coding	17.6693	18.7514	16.5872	-0.17693	0.165484	decreased
ENSMUSG00000036281.13	Snapc4	protein_coding	4.98514	5.30006	4.67021	-0.18252	0.165508	decreased
ENSMUSG00000052031.7	Tagap1	protein_coding	11.3079	11.6887	10.9271	-0.0972039	0.165743	decreased
ENSMUSG00000046861.9	Hectd3	protein_coding	11.4538	11.7615	11.146	-0.0775365	0.166035	decreased
ENSMUSG00000026277.13	Stk25	protein_coding	26.9623	27.9342	25.9904	-0.104051	0.166237	decreased
ENSMUSG00000054364.5	Rhob	protein_coding	112.549	119.742	105.357	-0.184644	0.166474	decreased
ENSMUSG00000018865.9	Sult4a1	protein_coding	100.412	104.451	96.3718	-0.11615	0.166896	decreased
ENSMUSG00000006651.8	Aplp1	protein_coding	283.774	297.31	270.239	-0.137732	0.167161	decreased
ENSMUSG00000078532.9	Nkain1	protein_coding	9.11133	9.68387	8.53879	-0.181552	0.167258	decreased
ENSMUSG00000014599.10	Csf1	protein_coding	5.53233	6.21876	4.84589	-0.359865	0.167989	decreased
ENSMUSG00000003573.15	Homer3	protein_coding	11.4912	12.5313	10.451	-0.261904	0.168129	decreased
ENSMUSG00000045994.17	B3gat1	protein_coding	61.1618	63.0545	59.2691	-0.089318	0.16818	decreased
ENSMUSG00000032870.8	Smap2	protein_coding	52.4857	55.069	49.9023	-0.142133	0.168191	decreased
ENSMUSG00000106579.1	RP23-394G5.1	TEC	22.1127	25.1073	19.1181	-0.393163	0.168602	decreased
ENSMUSG00000033545.14	Znrf1	protein_coding	35.9378	38.4504	33.4253	-0.202057	0.168688	decreased
ENSMUSG00000032737.13	Inppl1	protein_coding	5.05988	5.37481	4.74495	-0.179819	0.168691	decreased
ENSMUSG00000032867.8	Fbxw8	protein_coding	7.65884	8.01575	7.30194	-0.134558	0.169102	decreased
ENSMUSG00000024772.9	Ehd1	protein_coding	19.3783	21.093	17.6635	-0.255996	0.169271	decreased
ENSMUSG00000025231.16	Sufu	protein_coding	4.8145	5.14965	4.47935	-0.201186	0.169426	decreased
ENSMUSG00000008393.9	Carhsp1	protein_coding	13.4887	14.5234	12.454	-0.22177	0.169465	decreased
ENSMUSG00000104963.1	RP23-50E10.7	TEC	5.74638	6.39809	5.09467	-0.328651	0.169469	decreased
ENSMUSG00000035559.9	Mpv17l2	protein_coding	9.2442	10.3875	8.1009	-0.358695	0.169493	decreased
ENSMUSG00000113326.1	RP23-189B9.3	TEC	5.54958	5.99626	5.1029	-0.232747	0.169544	decreased
ENSMUSG00000077450.12	Rab11b	protein_coding	41.9407	43.9319	39.9495	-0.137093	0.169577	decreased
ENSMUSG00000045639.14	Zfp629	protein_coding	8.63773	10.0306	7.24483	-0.46939	0.169726	decreased
ENSMUSG00000056820.7	Tsnax	protein_coding	42.4572	44.1775	40.7369	-0.116973	0.170151	decreased
ENSMUSG00000039533.8	Mmd2	protein_coding	42.3146	44.1783	40.4509	-0.127164	0.170214	decreased
ENSMUSG00000020392.8	Cdkn2aipnl	protein_coding	18.5327	19.4132	17.6522	-0.137186	0.170222	decreased
ENSMUSG00000046556.7	Zfp319	protein_coding	5.03563	5.59809	4.47317	-0.323637	0.170615	decreased
ENSMUSG00000029016.13	Clcn6	protein_coding	22.7028	23.7715	21.6342	-0.135914	0.170644	decreased
ENSMUSG00000027950.7	Chrnb2	protein_coding	11.0896	11.7911	10.3882	-0.182757	0.170931	decreased
ENSMUSG00000031730.18	Dhodh	protein_coding	7.03238	7.99058	6.07418	-0.395611	0.170993	decreased
ENSMUSG00000018572.10	Phf23	protein_coding	20.3701	21.6596	19.0805	-0.182907	0.171027	decreased
ENSMUSG00000019785.14	Clvs2	protein_coding	42.0649	43.8992	40.2306	-0.125904	0.171621	decreased
ENSMUSG00000044986.9	Tst	protein_coding	9.25744	9.75429	8.7606	-0.155008	0.171766	decreased
ENSMUSG00000027305.9	Ndufaf1	protein_coding	17.7225	18.8028	16.6422	-0.176099	0.172113	decreased
ENSMUSG00000067786.16	Nnat	protein_coding	99.8839	113.651	86.1166	-0.40025	0.172131	decreased
ENSMUSG00000023939.7	Mrpl14	protein_coding	14.4853	18.1336	10.837	-0.7427	0.172519	decreased
ENSMUSG00000081270.1	RP23-186E14.1	processed_pseudogene	5.57576	6.31621	4.8353	-0.385454	0.172567	decreased
ENSMUSG00000021645.16	Smn1	protein_coding	16.7603	17.8537	15.6668	-0.188517	0.172574	decreased
ENSMUSG00000072623.6	Zfp9	protein_coding	7.30428	7.70229	6.90628	-0.157379	0.172651	decreased
ENSMUSG00000059602.14	Syn3	protein_coding	10.9239	11.8099	10.0378	-0.234554	0.172661	decreased
ENSMUSG00000060780.2	Lrrtm1	protein_coding	21.9554	22.8903	21.0205	-0.122936	0.172684	decreased
ENSMUSG00000109481.1	RP23-307M23.1	TEC	6.88234	7.39325	6.37143	-0.214594	0.1729	decreased
ENSMUSG00000032131.16	Abcg4	protein_coding	10.9893	11.4524	10.5262	-0.12167	0.172903	decreased
ENSMUSG00000021680.8	Crhbp	protein_coding	11.2302	11.8479	10.6124	-0.158885	0.172956	decreased
ENSMUSG00000001017.15	Chtop	protein_coding	44.6662	45.7794	43.553	-0.0719248	0.173113	decreased
ENSMUSG00000020133.8	RP23-341K9.1	protein_coding	5.88037	6.27926	5.48148	-0.19603	0.17351	decreased
ENSMUSG00000041598.7	Cdc42ep4	protein_coding	11.9803	13.2238	10.7369	-0.300571	0.173574	decreased
ENSMUSG00000032480.17	Dhx30	protein_coding	24.1721	24.5916	23.7527	-0.0500741	0.173736	decreased
ENSMUSG00000108890.1	RP23-220I5.1	TEC	16.1664	17.0795	15.2533	-0.163149	0.17391	decreased
ENSMUSG00000028843.8	Sh3bgrl3	protein_coding	59.8272	63.4339	56.2206	-0.174156	0.174233	decreased
ENSMUSG00000021750.15	Fam107a	protein_coding	154.113	158.614	149.612	-0.0843013	0.174642	decreased
ENSMUSG00000022498.16	Txndc11	protein_coding	10.3685	11.0136	9.72355	-0.179725	0.174663	decreased
ENSMUSG00000021091.8	Serpina3n	protein_coding	18.5735	20.2072	16.9398	-0.254449	0.174777	decreased
ENSMUSG00000024948.14	Map4k2	protein_coding	7.15656	7.51376	6.79936	-0.144135	0.174953	decreased
ENSMUSG00000056895.4	Hist3h2ba	protein_coding	10.9198	12.5501	9.28946	-0.434029	0.175003	decreased
ENSMUSG00000004895.9	Prcc	protein_coding	16.61	17.1926	16.0274	-0.101241	0.17501	decreased
ENSMUSG00000023087.15	Noct	protein_coding	15.4204	15.8273	15.0135	-0.0761594	0.175256	decreased
ENSMUSG00000026411.17	Tmem9	protein_coding	14.8014	16.1054	13.4975	-0.254847	0.175296	decreased
ENSMUSG00000027498.14	Cstf1	protein_coding	5.39509	5.90132	4.88886	-0.27154	0.175631	decreased
ENSMUSG00000045598.10	Zfp553	protein_coding	5.37133	5.74528	4.99737	-0.201207	0.175695	decreased
ENSMUSG00000045287.6	Rtn4rl1	protein_coding	22.3437	23.4955	21.1919	-0.148875	0.175833	decreased
ENSMUSG00000075415.13	Fnbp1	protein_coding	33.7568	35.2138	32.2998	-0.124616	0.175992	decreased
ENSMUSG00000102543.5	Pcdhgc5	protein_coding	31.888	34.2812	29.4947	-0.216964	0.176047	decreased
ENSMUSG00000013858.14	Tmem259	protein_coding	16.8163	17.4878	16.1449	-0.115275	0.176261	decreased
ENSMUSG00000071658.4	Gng3	protein_coding	28.4433	29.5135	27.3732	-0.108612	0.176735	decreased
ENSMUSG00000037096.6	RP23-192D6.1	processed_pseudogene	8.35512	10.5223	6.18794	-0.76592	0.176868	decreased
ENSMUSG00000034157.12	Cipc	protein_coding	25.7667	26.5994	24.934	-0.0932822	0.17712	decreased
ENSMUSG00000068551.12	Zfp467	protein_coding	8.15945	9.01591	7.30299	-0.303985	0.177138	decreased
ENSMUSG00000034354.17	Mtmr3	protein_coding	26.1401	26.9434	25.3369	-0.0886906	0.177186	decreased
ENSMUSG00000018474.17	Chd3	protein_coding	94.4245	97.9479	90.9011	-0.107716	0.17739	decreased
ENSMUSG00000040945.13	Rcc2	protein_coding	26.5787	27.9097	25.2478	-0.144606	0.177418	decreased
ENSMUSG00000037012.18	Hk1	protein_coding	78.0524	80.1213	75.9836	-0.0764982	0.177554	decreased
ENSMUSG00000003119.14	Cdk12	protein_coding	14.3771	14.8076	13.9465	-0.0864346	0.177628	decreased
ENSMUSG00000034254.17	Agpat1	protein_coding	45.2156	47.8021	42.629	-0.165237	0.178014	decreased
ENSMUSG00000031393.16	Mecp2	protein_coding	30.5739	30.8496	30.2983	-0.0260126	0.17827	decreased
ENSMUSG00000025208.8	Mrpl43	protein_coding	12.3432	13.286	11.4004	-0.220825	0.178394	decreased
ENSMUSG00000021131.14	Erh	protein_coding	25.9119	29.2311	22.5927	-0.371648	0.178469	decreased
ENSMUSG00000008855.17	Hdac5	protein_coding	22.8861	24.1108	21.6613	-0.154558	0.178535	decreased
ENSMUSG00000034675.17	Dbn1	protein_coding	63.5319	65.1311	61.9326	-0.0726487	0.178545	decreased
ENSMUSG00000027452.11	Acss1	protein_coding	8.04656	8.53768	7.55543	-0.176329	0.178741	decreased
ENSMUSG00000032562.13	Gnai2	protein_coding	36.4344	38.1071	34.7617	-0.132562	0.178967	decreased
ENSMUSG00000029344.14	Tpst2	protein_coding	6.19372	6.58859	5.79886	-0.184202	0.179373	decreased
ENSMUSG00000023004.8	Tuba1b	protein_coding	192.866	201.83	183.901	-0.134206	0.179446	decreased
ENSMUSG00000042148.8	Cox10	protein_coding	5.23906	5.54164	4.93649	-0.166829	0.179525	decreased
ENSMUSG00000109324.1	Prmt1	protein_coding	38.6044	41.431	35.7777	-0.211653	0.179562	decreased
ENSMUSG00000023809.9	Rps6ka2	protein_coding	14.0807	14.5638	13.5976	-0.0990321	0.179699	decreased
ENSMUSG00000107283.3	Mpv17	protein_coding	29.4905	32.9365	26.0446	-0.338703	0.179759	decreased
ENSMUSG00000106386.1	RP24-95O4.2	TEC	9.03463	10.1845	7.88472	-0.369251	0.180148	decreased
ENSMUSG00000033124.15	Atg9a	protein_coding	20.4737	21.2506	19.6968	-0.109548	0.180185	decreased
ENSMUSG00000031916.17	Cog8	protein_coding	11.5814	12.3712	10.7916	-0.19708	0.180233	decreased
ENSMUSG00000078485.3	Plekhn1	protein_coding	10.1125	10.7416	9.48337	-0.179732	0.180362	decreased
ENSMUSG00000026478.14	Lamc1	protein_coding	6.80621	7.13972	6.47269	-0.141502	0.180565	decreased
ENSMUSG00000031903.7	Pla2g15	protein_coding	7.56701	8.04469	7.08933	-0.182388	0.180682	decreased
ENSMUSG00000017802.14	Fam134c	protein_coding	16.2767	16.8078	15.7456	-0.0941776	0.180844	decreased
ENSMUSG00000033585.5	Ndn	protein_coding	43.8384	46.3769	41.2999	-0.167268	0.180894	decreased
ENSMUSG00000049313.8	Sorl1	protein_coding	70.9261	72.6892	69.163	-0.0717395	0.181015	decreased
ENSMUSG00000046314.16	Stxbp6	protein_coding	34.9405	36.9315	32.9496	-0.164593	0.181158	decreased
ENSMUSG00000028868.13	Wasf2	protein_coding	5.88727	6.29393	5.48062	-0.199622	0.181377	decreased
ENSMUSG00000037306.13	Man1c1	protein_coding	7.65344	7.9646	7.34229	-0.117372	0.181726	decreased
ENSMUSG00000050908.12	Tvp23a	protein_coding	8.80724	9.41799	8.19648	-0.200413	0.181788	decreased
ENSMUSG00000110959.1	RP24-174I4.1	TEC	4.55353	4.96238	4.14468	-0.259772	0.18191	decreased
ENSMUSG00000033735.9	Spr	protein_coding	11.432	12.6495	10.2146	-0.308452	0.181926	decreased
ENSMUSG00000074649.6	RP23-388H13.4	protein_coding	13.8261	14.5668	13.0854	-0.154726	0.182002	decreased
ENSMUSG00000106729.1	RP23-323D23.3	TEC	8.18	9.27944	7.08056	-0.390173	0.182499	decreased
ENSMUSG00000024640.9	Psat1	protein_coding	46.3929	49.4476	43.3382	-0.190263	0.182692	decreased
ENSMUSG00000035725.13	Prkx	protein_coding	7.79572	7.94746	7.64397	-0.0561717	0.182733	decreased
ENSMUSG00000004394.12	Tmed4	protein_coding	25.7018	27.2065	24.1971	-0.169116	0.182974	decreased
ENSMUSG00000036098.15	Myrf	protein_coding	11.4768	12.2067	10.747	-0.183741	0.183502	decreased
ENSMUSG00000024835.14	Coro1b	protein_coding	20.0722	21.7856	18.3587	-0.246913	0.183603	decreased
ENSMUSG00000002524.17	Puf60	protein_coding	43.4236	46.1698	40.6775	-0.182718	0.183655	decreased
ENSMUSG00000047921.16	Trappc9	protein_coding	22.8834	23.6255	22.1414	-0.0936047	0.183749	decreased
ENSMUSG00000033257.14	Ttll4	protein_coding	5.0696	5.38815	4.75104	-0.181546	0.183862	decreased
ENSMUSG00000030680.6	Pagr1a	protein_coding	4.75629	6.51326	2.99931	-1.11875	0.183952	decreased
ENSMUSG00000041528.15	Rnf123	protein_coding	11.7993	12.3664	11.2323	-0.138767	0.183968	decreased
ENSMUSG00000017999.16	Ddx27	protein_coding	6.48009	6.82558	6.13461	-0.15398	0.184021	decreased
ENSMUSG00000042492.12	Tbc1d10b	protein_coding	17.8894	18.5799	17.1989	-0.111435	0.184059	decreased
ENSMUSG00000038533.15	Cbfa2t2	protein_coding	18.7974	19.291	18.3038	-0.0757905	0.184647	decreased
ENSMUSG00000105803.1	RP23-103L12.1	TEC	5.3405	5.84709	4.8339	-0.27453	0.184648	decreased
ENSMUSG00000062234.14	Gak	protein_coding	24.3379	25.3927	23.2832	-0.125123	0.185065	decreased
ENSMUSG00000022514.14	Il1rap	protein_coding	36.6528	38.7104	34.5951	-0.162152	0.185276	decreased
ENSMUSG00000032288.9	Imp3	protein_coding	8.724	9.36476	8.08325	-0.212305	0.185291	decreased
ENSMUSG00000031967.15	Afg3l1	protein_coding	5.39596	5.67656	5.11535	-0.150182	0.185375	decreased
ENSMUSG00000059149.17	Mfsd4	protein_coding	22.4744	24.4002	20.5485	-0.247856	0.185398	decreased
ENSMUSG00000024622.7	Hmgxb3	protein_coding	9.3539	10.0293	8.67854	-0.208692	0.185636	decreased
ENSMUSG00000029319.8	Coq2	protein_coding	25.2743	26.6182	23.9304	-0.153571	0.185902	decreased
ENSMUSG00000002981.10	Clptm1	protein_coding	34.2793	36.2379	32.3206	-0.165047	0.186141	decreased
ENSMUSG00000068329.12	Htra2	protein_coding	5.38113	5.78799	4.97428	-0.218576	0.186471	decreased
ENSMUSG00000032120.11	C2cd2l	protein_coding	25.2726	26.6202	23.925	-0.154003	0.186876	decreased
ENSMUSG00000025736.14	Jmjd8	protein_coding	11.1349	11.7508	10.5189	-0.159774	0.18693	decreased
ENSMUSG00000038957.13	Edc3	protein_coding	4.87025	5.06237	4.67814	-0.113879	0.187151	decreased
ENSMUSG00000037174.18	Elf2	protein_coding	16.4039	16.7978	16.01	-0.0692969	0.187344	decreased
ENSMUSG00000029030.14	Tprgl	protein_coding	49.7957	51.5663	48.0251	-0.10264	0.187374	decreased
ENSMUSG00000051537.9	RP23-171J18.1	transcribed_processed_pseudogene	6.5451	7.05072	6.03947	-0.223349	0.187505	decreased
ENSMUSG00000039615.8	Stub1	protein_coding	34.3527	36.3665	32.3389	-0.169337	0.188014	decreased
ENSMUSG00000037679.9	Inf2	protein_coding	17.5417	18.2531	16.8303	-0.117076	0.18816	decreased
ENSMUSG00000037772.13	Mrpl23	protein_coding	16.5374	18.0969	14.9779	-0.272914	0.188591	decreased
ENSMUSG00000029103.16	Lrpap1	protein_coding	28.9312	30.3481	27.5142	-0.141429	0.188775	decreased
ENSMUSG00000047842.7	Diras2	protein_coding	65.6778	68.2839	63.0717	-0.114554	0.188927	decreased
ENSMUSG00000023277.12	Twf2	protein_coding	12.2954	12.6149	11.9758	-0.0750096	0.189142	decreased
ENSMUSG00000039414.9	Heatr5b	protein_coding	14.7004	15.0259	14.375	-0.063892	0.189346	decreased
ENSMUSG00000024942.16	Capn1	protein_coding	6.854	7.45393	6.25406	-0.253209	0.189415	decreased
ENSMUSG00000036534.6	Slc38a7	protein_coding	7.70153	8.44493	6.95813	-0.279385	0.189507	decreased
ENSMUSG00000109005.1	RP24-344N22.5	TEC	5.63652	6.296	4.97703	-0.33915	0.189586	decreased
ENSMUSG00000032598.8	Nckipsd	protein_coding	18.1168	19.3056	16.928	-0.18961	0.190102	decreased
ENSMUSG00000028920.9	Fbxo42	protein_coding	10.2771	10.7611	9.79316	-0.135983	0.190148	decreased
ENSMUSG00000031851.14	Ntpcr	protein_coding	9.49134	10.3585	8.62415	-0.264368	0.190168	decreased
ENSMUSG00000020647.10	Ncoa1	protein_coding	41.7725	42.3234	41.2217	-0.0380524	0.190175	decreased
ENSMUSG00000106874.1	RP23-148L8.3	lincRNA	6.539	7.89279	5.18521	-0.606133	0.190919	decreased
ENSMUSG00000033416.15	Gucd1	protein_coding	5.11283	5.3044	4.92127	-0.10816	0.191047	decreased
ENSMUSG00000026269.14	Rnpepl1	protein_coding	5.23475	5.70216	4.76735	-0.25832	0.191114	decreased
ENSMUSG00000030956.15	Fam53b	protein_coding	16.7807	17.681	15.8804	-0.154944	0.191366	decreased
ENSMUSG00000089922.2	RP24-490H13.2	protein_coding	7.6505	8.0195	7.28151	-0.139275	0.191371	decreased
ENSMUSG00000001521.12	Tulp3	protein_coding	11.7333	12.5767	10.89	-0.207756	0.191502	decreased
ENSMUSG00000085566.1	RP23-228H14.6	processed_transcript	11.5387	12.2238	10.8537	-0.171506	0.191529	decreased
ENSMUSG00000083305.2	RP23-446D4.5	processed_pseudogene	6.987	8.02937	5.94463	-0.433698	0.19169	decreased
ENSMUSG00000009079.16	Ewsr1	protein_coding	46.0708	49.3676	42.774	-0.206827	0.191908	decreased
ENSMUSG00000036634.15	Mag	protein_coding	39.26	41.763	36.757	-0.184203	0.192023	decreased
ENSMUSG00000038902.14	Pogz	protein_coding	18.5816	18.8959	18.2672	-0.0488216	0.192478	decreased
ENSMUSG00000107002.1	RP24-261H7.9	protein_coding	11.596	13.5009	9.69108	-0.478331	0.192494	decreased
ENSMUSG00000021591.8	Glrx	protein_coding	10.1545	11.0334	9.27565	-0.250357	0.19259	decreased
ENSMUSG00000062729.11	Ppox	protein_coding	4.90501	5.72321	4.08682	-0.485846	0.192784	decreased
ENSMUSG00000060591.9	Ifitm2	protein_coding	5.78294	6.98601	4.57987	-0.609162	0.192994	decreased
ENSMUSG00000023089.12	Ndufa5	protein_coding	27.8279	32.4996	23.1562	-0.489021	0.193569	decreased
ENSMUSG00000052087.14	Rgs14	protein_coding	21.9371	23.1961	20.678	-0.165784	0.193972	decreased
ENSMUSG00000025969.15	Nrp2	protein_coding	18.9384	19.5217	18.3552	-0.0888938	0.194089	decreased
ENSMUSG00000049792.6	Bag5	protein_coding	18.6813	19.6412	17.7213	-0.148395	0.194198	decreased
ENSMUSG00000021338.17	Lrrc16a	protein_coding	7.43154	7.79449	7.0686	-0.141031	0.194459	decreased
ENSMUSG00000033184.14	Tmed7	protein_coding	14.4091	15.6913	13.1268	-0.257452	0.195041	decreased
ENSMUSG00000042671.12	Rgs8	protein_coding	21.0257	22.0346	20.0167	-0.138566	0.195135	decreased
ENSMUSG00000026278.14	Bok	protein_coding	16.3631	17.5218	15.2044	-0.204658	0.195531	decreased
ENSMUSG00000052713.8	Zfp608	protein_coding	10.7729	11.2171	10.3287	-0.119047	0.195661	decreased
ENSMUSG00000024970.4	AI846148	protein_coding	5.17509	5.60915	4.74104	-0.242579	0.195732	decreased
ENSMUSG00000112067.1	RP23-38L16.4	TEC	6.23994	6.90556	5.57432	-0.308962	0.195818	decreased
ENSMUSG00000108077.1	RP23-178I17.1	TEC	5.09164	5.68964	4.49365	-0.340448	0.196023	decreased
ENSMUSG00000030525.8	Chrna7	protein_coding	14.7321	16.087	13.3772	-0.266113	0.196187	decreased
ENSMUSG00000103897.1	Pcdhga8	protein_coding	9.0824	9.92718	8.23761	-0.269158	0.196255	decreased
ENSMUSG00000020903.13	Stx8	protein_coding	7.10215	7.54284	6.66145	-0.179273	0.196585	decreased
ENSMUSG00000033763.14	Mtss1l	protein_coding	44.59	47.6694	41.5107	-0.19958	0.196848	decreased
ENSMUSG00000002320.15	Tm9sf1	protein_coding	11.3521	12.3427	10.3615	-0.252412	0.196877	decreased
ENSMUSG00000046573.7	Lyrm4	protein_coding	8.43843	9.10056	7.77629	-0.226874	0.197098	decreased
ENSMUSG00000005370.3	Msh6	protein_coding	8.52063	8.81756	8.22369	-0.100594	0.197314	decreased
ENSMUSG00000109095.1	RP23-122E16.3	TEC	17.056	19.3545	14.7574	-0.391226	0.197391	decreased
ENSMUSG00000033174.17	Mgll	protein_coding	43.3162	44.7885	41.8438	-0.0981144	0.197405	decreased
ENSMUSG00000031983.7	RP24-227L14.1	protein_coding	17.8563	18.5704	17.1422	-0.115449	0.197753	decreased
ENSMUSG00000015575.14	Atp6v0e	protein_coding	22.5942	24.3173	20.871	-0.220485	0.197986	decreased
ENSMUSG00000068747.14	Sort1	protein_coding	127.127	129.785	124.469	-0.0603343	0.198197	decreased
ENSMUSG00000051351.14	Zfp46	protein_coding	10.0237	10.5546	9.49278	-0.15297	0.198307	decreased
ENSMUSG00000062110.14	Scfd2	protein_coding	7.35587	7.66335	7.04839	-0.12068	0.198664	decreased
ENSMUSG00000032500.10	Dclk3	protein_coding	5.51483	5.99718	5.03247	-0.253019	0.199228	decreased
ENSMUSG00000053414.7	Hunk	protein_coding	8.50611	8.91232	8.09989	-0.137899	0.199803	decreased
ENSMUSG00000024517.16	Grp	protein_coding	9.13743	10.3832	7.8917	-0.395838	0.199865	decreased
ENSMUSG00000021417.15	Eci2	protein_coding	15.636	16.216	15.056	-0.107075	0.200164	decreased
ENSMUSG00000108953.1	RP23-307M23.2	TEC	6.66	7.37089	5.94912	-0.30916	0.200233	decreased
ENSMUSG00000034312.14	Iqsec1	protein_coding	50.7465	51.5397	49.9533	-0.0451056	0.200276	decreased
ENSMUSG00000035215.9	Lsm7	protein_coding	13.065	14.633	11.4969	-0.347983	0.200449	decreased
ENSMUSG00000005505.12	Kbtbd4	protein_coding	15.0533	15.9349	14.1718	-0.169165	0.200453	decreased
ENSMUSG00000022721.18	Trmt2a	protein_coding	7.5843	8.10068	7.06792	-0.196757	0.200538	decreased
ENSMUSG00000006301.17	Tmbim1	protein_coding	9.8337	10.7076	8.95983	-0.257085	0.200542	decreased
ENSMUSG00000010505.16	Myt1	protein_coding	6.17889	6.41281	5.94496	-0.109291	0.200883	decreased
ENSMUSG00000053519.15	Kcnip1	protein_coding	10.4978	11.688	9.30773	-0.32852	0.201742	decreased
ENSMUSG00000049946.7	AC116475.2	protein_coding	6.73096	7.13599	6.32593	-0.173835	0.201752	decreased
ENSMUSG00000028223.8	Decr1	protein_coding	4.64186	5.08839	4.19533	-0.278424	0.201982	decreased
ENSMUSG00000111356.1	RP23-288C18.3	processed_pseudogene	9.61166	11.8557	7.36763	-0.686307	0.202525	decreased
ENSMUSG00000034211.14	Mrps17	protein_coding	43.0915	46.5271	39.656	-0.230532	0.202547	decreased
ENSMUSG00000026374.14	Tsn	protein_coding	15.716	16.0988	15.3332	-0.0702945	0.202618	decreased
ENSMUSG00000029361.18	Nos1	protein_coding	14.8577	15.965	13.7503	-0.215449	0.203325	decreased
ENSMUSG00000038570.15	Saxo2	protein_coding	5.65016	6.86167	4.43865	-0.628439	0.203481	decreased
ENSMUSG00000013787.15	Ehmt2	protein_coding	33.7429	34.5853	32.9005	-0.0720506	0.203622	decreased
ENSMUSG00000037196.6	Pacrg	protein_coding	9.01723	9.81395	8.22051	-0.255606	0.203623	decreased
ENSMUSG00000027569.15	Mrgbp	protein_coding	4.82421	5.32727	4.32115	-0.301981	0.203637	decreased
ENSMUSG00000079037.9	Prnp	protein_coding	200.865	205.608	196.121	-0.0681559	0.203993	decreased
ENSMUSG00000022621.16	Rabl2	protein_coding	7.64068	8.17501	7.10635	-0.202112	0.20433	decreased
ENSMUSG00000034463.4	Scara3	protein_coding	6.95183	7.34181	6.56184	-0.162035	0.204345	decreased
ENSMUSG00000104391.1	RP23-268A12.1	TEC	5.83927	6.04747	5.63108	-0.10292	0.204477	decreased
ENSMUSG00000022453.8	Naga	protein_coding	7.23511	8.28979	6.18043	-0.423628	0.204531	decreased
ENSMUSG00000024851.13	Pitpnm1	protein_coding	33.089	34.9176	31.2604	-0.159617	0.204755	decreased
ENSMUSG00000069305.3	Hist1h4n	protein_coding	38.423	44.9177	31.9283	-0.492452	0.204842	decreased
ENSMUSG00000031827.13	Cotl1	protein_coding	21.3775	23.335	19.4199	-0.264959	0.2049	decreased
ENSMUSG00000056486.18	Chn1	protein_coding	346.126	356.048	336.204	-0.0827338	0.205014	decreased
ENSMUSG00000024018.17	Ccdc167	protein_coding	5.00119	5.5226	4.47978	-0.301919	0.205297	decreased
ENSMUSG00000036270.16	Edc4	protein_coding	15.8505	16.2614	15.4397	-0.0748046	0.205395	decreased
ENSMUSG00000040327.16	Cul9	protein_coding	10.476	10.7738	10.1781	-0.0820596	0.205777	decreased
ENSMUSG00000061482.7	Hist1h4d	protein_coding	16.9492	18.1315	15.767	-0.201592	0.206138	decreased
ENSMUSG00000028467.15	Gba2	protein_coding	22.6885	23.683	21.6941	-0.126549	0.206315	decreased
ENSMUSG00000030087.11	Klf15	protein_coding	12.041	13.1644	10.9177	-0.269982	0.207248	decreased
ENSMUSG00000053398.11	Phgdh	protein_coding	22.1017	23.7588	20.4446	-0.216742	0.207444	decreased
ENSMUSG00000015023.7	Ddx19a	protein_coding	6.24463	6.93513	5.55412	-0.320366	0.207536	decreased
ENSMUSG00000007944.8	Ttc9b	protein_coding	11.5535	12.431	10.6761	-0.219561	0.207553	decreased
ENSMUSG00000062012.14	Zfp13	protein_coding	5.74956	6.52574	4.97339	-0.39191	0.207743	decreased
ENSMUSG00000030678.7	Maz	protein_coding	22.2822	23.0322	21.5322	-0.0971532	0.207748	decreased
ENSMUSG00000041712.7	Ubr7	protein_coding	15.7545	16.5224	14.9867	-0.140743	0.207751	decreased
ENSMUSG00000058706.5	RP23-60P18.9	protein_coding	5.93085	6.21974	5.64195	-0.14066	0.208086	decreased
ENSMUSG00000036957.8	Lrfn3	protein_coding	6.55983	6.79599	6.32368	-0.103918	0.208097	decreased
ENSMUSG00000036896.5	C1qc	protein_coding	10.6625	11.3929	9.93212	-0.197965	0.2081	decreased
ENSMUSG00000026520.8	Pycr2	protein_coding	8.12689	8.77815	7.47562	-0.231724	0.208318	decreased
ENSMUSG00000028664.14	Ephb2	protein_coding	6.67393	7.19028	6.15759	-0.223683	0.208368	decreased
ENSMUSG00000031791.8	Tmem38a	protein_coding	32.7273	34.1906	31.2639	-0.129103	0.208419	decreased
ENSMUSG00000039849.5	Pcif1	protein_coding	7.77186	8.10899	7.43473	-0.12524	0.208539	decreased
ENSMUSG00000030518.17	Fam189a1	protein_coding	24.5221	25.5135	23.5307	-0.116714	0.208653	decreased
ENSMUSG00000022394.14	L3mbtl2	protein_coding	9.39545	9.64486	9.14604	-0.0766135	0.208888	decreased
ENSMUSG00000051169.14	Rpusd3	protein_coding	7.75532	8.56024	6.95041	-0.300552	0.208889	decreased
ENSMUSG00000103748.1	RP23-322P13.2	TEC	6.28543	6.80548	5.76539	-0.239278	0.209126	decreased
ENSMUSG00000109162.1	RP23-122E16.2	TEC	14.8525	16.5031	13.2019	-0.321989	0.209153	decreased
ENSMUSG00000028608.15	RP23-40G2.3	protein_coding	28.8712	31.1324	26.6099	-0.22645	0.209818	decreased
ENSMUSG00000047976.4	Kcna1	protein_coding	49.1445	51.0431	47.246	-0.111522	0.210138	decreased
ENSMUSG00000002319.16	Ipo4	protein_coding	12.6739	13.1449	12.2029	-0.107276	0.210207	decreased
ENSMUSG00000096472.2	Cdkn2d	protein_coding	14.5529	15.5984	13.5074	-0.207642	0.210573	decreased
ENSMUSG00000020882.17	Cacnb1	protein_coding	30.1062	31.2694	28.9429	-0.11154	0.210619	decreased
ENSMUSG00000047712.8	Ust	protein_coding	19.3213	19.9035	18.739	-0.08698	0.210723	decreased
ENSMUSG00000029472.13	Anapc5	protein_coding	48.2615	49.1068	47.4162	-0.0505458	0.211279	decreased
ENSMUSG00000055305.15	Zfp93	protein_coding	5.267	5.92679	4.6072	-0.363359	0.211397	decreased
ENSMUSG00000026841.7	Fibcd1	protein_coding	23.394	25.4549	21.333	-0.254858	0.211676	decreased
ENSMUSG00000031575.18	Ash2l	protein_coding	14.4763	14.8947	14.0579	-0.0834104	0.211742	decreased
ENSMUSG00000033845.13	Mrpl15	protein_coding	6.77342	7.26344	6.28341	-0.209104	0.211891	decreased
ENSMUSG00000112409.1	RP24-147J7.1	TEC	18.4758	21.1011	15.8506	-0.412786	0.212451	decreased
ENSMUSG00000104343.1	RP23-250O14.1	TEC	6.71505	7.65342	5.77668	-0.405863	0.212651	decreased
ENSMUSG00000041313.14	Slc7a1	protein_coding	8.43084	8.86529	7.9964	-0.148818	0.213178	decreased
ENSMUSG00000109150.1	RP24-369J8.1	TEC	8.22717	9.05628	7.39807	-0.291769	0.2133	decreased
ENSMUSG00000026426.10	Arl8a	protein_coding	52.1966	53.2751	51.1181	-0.0596265	0.213661	decreased
ENSMUSG00000105445.1	RP23-50E10.3	TEC	7.09612	7.83498	6.35726	-0.301524	0.213739	decreased
ENSMUSG00000001173.15	Ocrl	protein_coding	25.5602	26.0622	25.0583	-0.0566704	0.213979	decreased
ENSMUSG00000065954.11	Tacc1	protein_coding	33.2608	34.1458	32.3757	-0.0767978	0.214207	decreased
ENSMUSG00000113357.1	RP23-16D9.10	processed_pseudogene	4.7274	6.29282	3.16198	-0.992878	0.21423	decreased
ENSMUSG00000047238.4	Mageh1	protein_coding	9.35578	11.0603	7.65122	-0.531636	0.214414	decreased
ENSMUSG00000027238.17	Frmd5	protein_coding	10.0723	10.6456	9.49902	-0.164402	0.214656	decreased
ENSMUSG00000041014.17	Nrg3	protein_coding	15.9629	16.5128	15.413	-0.0994439	0.214693	decreased
ENSMUSG00000045128.9	Rpl18a	protein_coding	211.804	222.174	201.434	-0.141379	0.215224	decreased
ENSMUSG00000031672.8	Got2	protein_coding	74.6354	78.2098	71.061	-0.138292	0.215345	decreased
ENSMUSG00000004677.17	Myo9b	protein_coding	9.66778	10.2805	9.05508	-0.18311	0.215486	decreased
ENSMUSG00000023018.5	Smarcd1	protein_coding	24.1069	24.9309	23.2828	-0.0986674	0.215491	decreased
ENSMUSG00000106384.1	RP24-399A15.3	TEC	10.9588	12.263	9.65459	-0.345028	0.215567	decreased
ENSMUSG00000003166.19	Dgcr2	protein_coding	28.8244	29.9316	27.7173	-0.110882	0.215777	decreased
ENSMUSG00000039059.11	Hrh3	protein_coding	14.6847	16.0721	13.2973	-0.273427	0.215806	decreased
ENSMUSG00000015478.13	Rnf5	protein_coding	23.0972	25.1762	21.0182	-0.260425	0.215867	decreased
ENSMUSG00000020776.18	Fbf1	protein_coding	9.51897	9.75226	9.28569	-0.0707282	0.215945	decreased
ENSMUSG00000022763.17	Aifm3	protein_coding	13.5587	14.024	13.0934	-0.0990662	0.215972	decreased
ENSMUSG00000103992.1	RP24-211P23.2	TEC	13.4367	15.2578	11.6156	-0.393494	0.216031	decreased
ENSMUSG00000072694.7	RP23-3M10.10	protein_coding	35.233	37.2104	33.2556	-0.162108	0.216588	decreased
ENSMUSG00000054874.12	Pcnxl3	protein_coding	7.93006	8.21311	7.647	-0.103035	0.217189	decreased
ENSMUSG00000038884.14	RP23-349D13.3	protein_coding	7.67572	8.19412	7.15733	-0.195169	0.217455	decreased
ENSMUSG00000040865.15	Ino80d	protein_coding	9.93831	10.1114	9.76521	-0.0502616	0.217528	decreased
ENSMUSG00000041708.12	Mpped1	protein_coding	88.337	93.349	83.3249	-0.163886	0.217608	decreased
ENSMUSG00000005566.14	Trim28	protein_coding	35.0407	37.3375	32.7439	-0.189396	0.21766	decreased
ENSMUSG00000060739.8	Nsa2	protein_coding	7.91659	8.19942	7.63375	-0.10313	0.217715	decreased
ENSMUSG00000002968.8	Med25	protein_coding	12.5864	13.5655	11.6073	-0.224902	0.217737	decreased
ENSMUSG00000006215.12	Zbtb17	protein_coding	5.97588	6.3284	5.62335	-0.170412	0.217906	decreased
ENSMUSG00000038412.8	Higd1a	protein_coding	16.9932	17.3899	16.5964	-0.0673729	0.21792	decreased
ENSMUSG00000021748.9	Pdhb	protein_coding	68.822	71.387	66.257	-0.107587	0.218143	decreased
ENSMUSG00000059325.14	Hopx	protein_coding	22.6007	23.8251	21.3763	-0.156467	0.218179	decreased
ENSMUSG00000020238.14	Ncln	protein_coding	11.6858	12.2544	11.1173	-0.140494	0.218417	decreased
[truncated: 8,001 more rows]
