# Supplementary material for: Animal models for the study of depressive disorder
Source: CNS Neurosci Ther. 2021 Mar 1;27(6):633–42. doi: 10.1111/cns.13622 (PMC8111503; doi:10.1111/cns.13622)
Supplement: Supplementary file 6 — Table S6 [file CNS-27-633-s002.xlsx]

## Sheet: Table S5
	Prefrontal cortex
Increased	Chronic mild stress	p-value	Chronic social defeat	p-value	Physical pain	p-value
	GO_MITOCHONDRION	1.46e-12	GO_MITOCHONDRION	7.08e-29	GO_RNA_SPLICING	6.75e-09
	GO_ENVELOPE	1.62e-10	GO_MITOCHONDRIAL_ENVELOPE	2.8e-27	GO_CATALYTIC_COMPLEX	3.23e-08
	GO_WHOLE_MEMBRANE	5.78e-10	GO_MITOCHONDRIAL_PART	2.84e-24	GO_RNA_SPLICING_VIA_TRANSESTERIFICATION_REACTIONS	3.37e-08
	GO_MITOCHONDRIAL_PART	1.66e-09	GO_MITOCHONDRION_ORGANIZATION	1.8e-21	GO_REGULATION_OF_INTRACELLULAR_SIGNAL_TRANSDUCTION	4.54e-08
	GO_INTRACELLULAR_TRANSPORT	5.68e-09	GO_ENVELOPE	2.96e-21	GO_RESPONSE_TO_INSULIN	6.97e-08
	GO_REGULATION_OF_CATABOLIC_PROCESS	1.35e-08	GO_MITOCHONDRIAL_PROTEIN_COMPLEX	3.31e-21	GO_MRNA_METABOLIC_PROCESS	9.53e-08
	GO_SMALL_MOLECULE_METABOLIC_PROCESS	1.61e-08	GO_ORGANELLE_INNER_MEMBRANE	3.23e-20	GO_RESPONSE_TO_PEPTIDE_HORMONE	1.34e-07
	GO_CYTOPLASMIC_VESICLE_PART	2.01e-08	GO_MITOCHONDRIAL_MEMBRANE_PART	1.01e-15	GO_APOPTOTIC_PROCESS	1.92e-07
	GO_NUCLEAR_OUTER_MEMBRANE_ENDOPLASMIC_RETICULUM_MEMBRANE_NETWORK	2.09e-08	GO_MITOCHONDRIAL_RESPIRATORY_CHAIN_COMPLEX_ASSEMBLY	1.01e-12	GO_RNA_METABOLIC_PROCESS	4.76e-07
	GO_DRUG_BINDING	2.55e-08	GO_INNER_MITOCHONDRIAL_MEMBRANE_PROTEIN_COMPLEX	2.16e-12	GO_CELL_CYCLE	6.03e-07
	GO_MITOCHONDRIAL_ENVELOPE	2.86e-08	GO_OXIDATIVE_PHOSPHORYLATION	3.06e-12	GO_RESPONSE_TO_PEPTIDE	9.16e-07
	GO_RIBONUCLEOTIDE_BINDING	4.75e-08	GO_RNA_BINDING	3.49e-12	GO_TRANSFERASE_COMPLEX	9.69e-07
	GO_RNA_BINDING	6.71e-08	GO_RIBOSOMAL_SUBUNIT	7.09e-12	GO_ENDOPLASMIC_RETICULUM_PART	1.73e-06
	GO_PROCESS_UTILIZING_AUTOPHAGIC_MECHANISM	1.39e-07	GO_RIBOSOME	1.96e-11	GO_IDENTICAL_PROTEIN_BINDING	1.82e-06
	GO_ADENYL_NUCLEOTIDE_BINDING	1.56e-07	GO_ATP_SYNTHESIS_COUPLED_ELECTRON_TRANSPORT	2.93e-11	GO_RESPONSE_TO_OXYGEN_CONTAINING_COMPOUND	2.39e-06
	GO_ENDOPLASMIC_RETICULUM	1.73e-07	GO_RIBONUCLEOPROTEIN_COMPLEX	1.38e-10	GO_HOMEOSTATIC_PROCESS	3.8e-06
	GO_REGULATION_OF_CELLULAR_COMPONENT_SIZE	3.09e-07	GO_RESPIRATORY_ELECTRON_TRANSPORT_CHAIN	1.79e-10	GO_POSITIVE_REGULATION_OF_CELL_MATRIX_ADHESION	3.89e-06
	GO_PROTEIN_MODIFICATION_BY_SMALL_PROTEIN_CONJUGATION	4.9e-07	GO_PROTEIN_CONTAINING_COMPLEX_ASSEMBLY	2.83e-10	GO_RESPONSE_TO_HORMONE	4.17e-06
	GO_REGULATION_OF_AUTOPHAGY	5.62e-07	GO_ORGANELLAR_RIBOSOME	3.12e-10	GO_ADHERENS_JUNCTION_ASSEMBLY	4.19e-06
	GO_REGULATION_OF_CELLULAR_CATABOLIC_PROCESS	5.88e-07	GO_NADH_DEHYDROGENASE_COMPLEX_ASSEMBLY	6.62e-10	GO_INSULIN_RECEPTOR_SIGNALING_PATHWAY	4.58e-06
	Prefrontal cortex
Decreased	Chronic mild stress	p-value	Chronic social defeat	p-value	Physical pain	p-value
	GO_SMALL_MOLECULE_METABOLIC_PROCESS	2.73e-09	GO_ENSHEATHMENT_OF_NEURONS	8.63e-25	GO_CATALYTIC_COMPLEX	3.37e-10
	GO_ORGANIC_ACID_METABOLIC_PROCESS	5.87e-09	GO_MYELIN_SHEATH	4.85e-19	GO_ORGANONITROGEN_COMPOUND_BIOSYNTHETIC_PROCESS	4.81e-10
	GO_ORGANIC_ACID_BIOSYNTHETIC_PROCESS	1.2e-06	GO_NEUROGENESIS	2.56e-18	GO_TRANSFERASE_COMPLEX	6.84e-08
	GO_BRANCHED_CHAIN_AMINO_ACID_CATABOLIC_PROCESS	1.48e-06	GO_CELL_PROJECTION_ORGANIZATION	1.62e-17	GO_RNA_BINDING	8.76e-08
	GO_LONG_CHAIN_FATTY_ACYL_COA_BIOSYNTHETIC_PROCESS	1.48e-06	GO_GLIOGENESIS	1.95e-17	GO_PROTEIN_CONTAINING_COMPLEX_ASSEMBLY	1.03e-06
	GO_MONOCARBOXYLIC_ACID_METABOLIC_PROCESS	1.94e-06	GO_OLIGODENDROCYTE_DIFFERENTIATION	2.42e-17	GO_MITOCHONDRION	1.64e-06
	GO_MONOCARBOXYLIC_ACID_BIOSYNTHETIC_PROCESS	3.62e-06	GO_OLIGODENDROCYTE_DEVELOPMENT	1.19e-16	GO_INTRACELLULAR_TRANSPORT	5.4e-06
	GO_THIOESTER_BIOSYNTHETIC_PROCESS	4.28e-06	GO_AXON_ENSHEATHMENT_IN_CENTRAL_NERVOUS_SYSTEM	2.32e-16	GO_CELL_CYCLE	6.56e-06
	GO_NUCLEOLUS	4.61e-06	GO_GLIAL_CELL_DIFFERENTIATION	1.01e-14	GO_TRANSCRIPTION_COREGULATOR_ACTIVITY	8.19e-06
	GO_CIRCULATORY_SYSTEM_DEVELOPMENT	5.97e-06	GO_GLIAL_CELL_DEVELOPMENT	1.2e-14	GO_NEGATIVE_REGULATION_OF_BIOSYNTHETIC_PROCESS	1.04e-05
	GO_FATTY_ACID_BIOSYNTHETIC_PROCESS	6.64e-06	GO_NEURON_DEVELOPMENT	1.91e-13	GO_CELLULAR_PROTEIN_CONTAINING_COMPLEX_ASSEMBLY	1.09e-05
	GO_FATTY_ACYL_COA_BIOSYNTHETIC_PROCESS	1.15e-05	GO_CENTRAL_NERVOUS_SYSTEM_DEVELOPMENT	5.54e-13	GO_REGULATION_OF_SIGNAL_TRANSDUCTION_BY_P53_CLASS_MEDIATOR	1.52e-05
	GO_LIPID_BIOSYNTHETIC_PROCESS	1.24e-05	GO_REGULATION_OF_NERVOUS_SYSTEM_DEVELOPMENT	7.55e-13	GO_POSITIVE_REGULATION_OF_BIOSYNTHETIC_PROCESS	2.04e-05
	GO_SMALL_MOLECULE_BIOSYNTHETIC_PROCESS	1.24e-05	GO_CELLULAR_COMPONENT_MORPHOGENESIS	1.81e-12	GO_IDENTICAL_PROTEIN_BINDING	2.12e-05
	GO_LIPID_METABOLIC_PROCESS	1.46e-05	GO_NEURON_DIFFERENTIATION	5.53e-12	GO_PEPTIDE_BIOSYNTHETIC_PROCESS	2.48e-05
	GO_NUCLEOSIDE_BISPHOSPHATE_BIOSYNTHETIC_PROCESS	1.47e-05	GO_PARANODE_REGION_OF_AXON	1.21e-11	GO_SIGNAL_TRANSDUCTION_BY_P53_CLASS_MEDIATOR	2.49e-05
	GO_CELLULAR_RESPONSE_TO_OXYGEN_CONTAINING_COMPOUND	1.54e-05	GO_WHOLE_MEMBRANE	3.69e-11	GO_POSITIVE_REGULATION_OF_RNA_BIOSYNTHETIC_PROCESS	2.62e-05
	GO_RNA_POLYMERASE_II_REPRESSING_TRANSCRIPTION_FACTOR_BINDING	1.89e-05	GO_CELL_JUNCTION	4.3e-11	GO_GOLGI_APPARATUS_PART	2.66e-05
	GO_ORGANIC_ACID_CATABOLIC_PROCESS	1.98e-05	GO_BIOLOGICAL_ADHESION	9.45e-11	GO_AMIDE_BIOSYNTHETIC_PROCESS	2.93e-05
	GO_CARDIOVASCULAR_SYSTEM_DEVELOPMENT	1.98e-05	GO_REGULATION_OF_CELL_PROJECTION_ORGANIZATION	1.6e-10	GO_GOLGI_MEMBRANE	3.01e-05
	Hippocampus
Increased	Chronic mild stress	p-value	Chronic social defeat	p-value	Learned helplessness	p-value
	GO_NEUROGENESIS	4.48e-20	GO_SMALL_MOLECULE_METABOLIC_PROCESS	2.99e-10	GO_DRUG_BINDING	3.26e-18
	GO_CELL_PROJECTION_ORGANIZATION	2.61e-19	GO_PROTEIN_CONTAINING_COMPLEX_ASSEMBLY	1.18e-09	GO_INTRACELLULAR_TRANSPORT	2.52e-17
	GO_NEURON_DIFFERENTIATION	1.54e-18	GO_ORGANONITROGEN_COMPOUND_BIOSYNTHETIC_PROCESS	2.11e-09	GO_RIBONUCLEOTIDE_BINDING	9.05e-17
	GO_NEURON_DEVELOPMENT	5.44e-18	GO_ENVELOPE	2.44e-09	GO_ADENYL_NUCLEOTIDE_BINDING	9.46e-17
	GO_NUCLEOPLASM_PART	6.29e-16	GO_MITOCHONDRIAL_PART	6.2e-09	GO_CELLULAR_MACROMOLECULE_LOCALIZATION	5.6e-16
	GO_CELL_MORPHOGENESIS_INVOLVED_IN_DIFFERENTIATION	1.28e-15	GO_IDENTICAL_PROTEIN_BINDING	8.06e-09	GO_RNA_BINDING	5.72e-13
	GO_CELL_MORPHOGENESIS_INVOLVED_IN_NEURON_DIFFERENTIATION	4.45e-15	GO_CATALYTIC_COMPLEX	8.17e-09	GO_CELLULAR_MACROMOLECULE_CATABOLIC_PROCESS	1.36e-12
	GO_REGULATION_OF_CELL_DIFFERENTIATION	1.24e-14	GO_ENDOPLASMIC_RETICULUM	1.63e-08	GO_PERINUCLEAR_REGION_OF_CYTOPLASM	1.93e-12
	GO_CELLULAR_COMPONENT_MORPHOGENESIS	1.41e-13	GO_RESPONSE_TO_HORMONE	6.89e-08	GO_ORGANONITROGEN_COMPOUND_BIOSYNTHETIC_PROCESS	3.43e-12
	GO_CELL_PART_MORPHOGENESIS	1.11e-12	GO_NEGATIVE_REGULATION_OF_CELL_CYCLE_PROCESS	7.11e-08	GO_WHOLE_MEMBRANE	3.92e-12
	GO_AXON_DEVELOPMENT	2.7e-12	GO_RESPONSE_TO_ABIOTIC_STIMULUS	1.2e-07	GO_MACROMOLECULE_CATABOLIC_PROCESS	3.93e-12
	GO_NEURON_PART	3.05e-12	GO_PROTEIN_CATABOLIC_PROCESS	1.24e-07	GO_INTRACELLULAR_PROTEIN_TRANSPORT	1.08e-11
	GO_CATALYTIC_COMPLEX	4.55e-12	GO_ENDOPLASMIC_RETICULUM_PART	1.31e-07	GO_CYTOPLASMIC_VESICLE_PART	2.93e-11
	GO_CELLULAR_RESPONSE_TO_ENDOGENOUS_STIMULUS	6.12e-12	GO_OXIDOREDUCTASE_ACTIVITY	2.22e-07	GO_NEURON_PART	4.89e-11
	GO_ZINC_ION_BINDING	6.38e-12	GO_PROTEOLYSIS	2.32e-07	GO_ORGANONITROGEN_COMPOUND_CATABOLIC_PROCESS	7.8e-11
	GO_NEURON_PROJECTION	7.23e-12	GO_MITOCHONDRION	4.34e-07	GO_GOLGI_APPARATUS	8.18e-11
	GO_RNA_BINDING	1.64e-11	GO_REGULATION_OF_CILIUM_MOVEMENT	4.7e-07	GO_HYDROLASE_ACTIVITY_ACTING_ON_ACID_ANHYDRIDES	8.56e-11
	GO_DRUG_BINDING	1.68e-11	GO_ORGANIC_ACID_METABOLIC_PROCESS	5.51e-07	GO_PROTEIN_MODIFICATION_BY_SMALL_PROTEIN_CONJUGATION_OR_REMOVAL	8.91e-11
	GO_LOCOMOTION	2.22e-11	GO_REGULATION_OF_CELL_DEATH	5.78e-07	GO_RESPONSE_TO_ABIOTIC_STIMULUS	2e-10
	GO_CHROMATIN_ORGANIZATION	2.76e-11	GO_COFACTOR_METABOLIC_PROCESS	7.06e-07	GO_REGULATION_OF_CELLULAR_LOCALIZATION	2.02e-10
	Hippocampus
Decreased	Chronic mild stress	p-value	Chronic social defeat	p-value	Learned helplessness	p-value
	GO_MITOCHONDRION	9.33e-19	GO_NUCLEOPLASM_PART	8.96e-12	GO_SYNAPSE	7.22e-17
	GO_MITOCHONDRIAL_PART	1.83e-17	GO_NUCLEAR_BODY	9.53e-09	GO_NEURON_PART	9.85e-17
	GO_CELLULAR_PROTEIN_CONTAINING_COMPLEX_ASSEMBLY	1.22e-14	GO_NEGATIVE_REGULATION_OF_BIOSYNTHETIC_PROCESS	2.79e-08	GO_SYNAPSE_PART	3.48e-14
	GO_MITOCHONDRIAL_ENVELOPE	9.92e-14	GO_MITOCHONDRION	5.21e-08	GO_SYNAPTIC_MEMBRANE	1.8e-13
	GO_MITOCHONDRIAL_MEMBRANE_PART	3.24e-13	GO_NEGATIVE_REGULATION_OF_ORGANELLE_ORGANIZATION	5.8e-08	GO_NEURON_PROJECTION	4.17e-13
	GO_MITOCHONDRION_ORGANIZATION	7.24e-13	GO_CHROMOSOME_ORGANIZATION	1.19e-07	GO_CELL_CELL_SIGNALING	1.01e-12
	GO_ENVELOPE	1.53e-12	GO_RIBONUCLEOTIDE_BINDING	1.52e-07	GO_REGULATION_OF_TRANS_SYNAPTIC_SIGNALING	2.41e-12
	GO_PROTEIN_CONTAINING_COMPLEX_ASSEMBLY	2.97e-12	GO_NEGATIVE_REGULATION_OF_CELLULAR_COMPONENT_ORGANIZATION	3.78e-07	GO_POSITIVE_REGULATION_OF_GENE_EXPRESSION	6.2e-12
	GO_ORGANELLE_INNER_MEMBRANE	7.05e-11	GO_NEGATIVE_REGULATION_OF_CHROMOSOME_ORGANIZATION	5.74e-07	GO_PLASMA_MEMBRANE_REGION	9.01e-12
	GO_ORGANONITROGEN_COMPOUND_BIOSYNTHETIC_PROCESS	1.08e-10	GO_GOLGI_APPARATUS	6.03e-07	GO_SYNAPTIC_SIGNALING	2.13e-11
	GO_CELLULAR_MACROMOLECULE_LOCALIZATION	2.36e-10	GO_TRANSCRIPTION_COREGULATOR_ACTIVITY	7.91e-07	GO_CELL_PROJECTION_PART	2.67e-11
	GO_SMALL_MOLECULE_METABOLIC_PROCESS	2.74e-10	GO_NEGATIVE_REGULATION_OF_RNA_BIOSYNTHETIC_PROCESS	8.34e-07	GO_POSITIVE_REGULATION_OF_TRANSCRIPTION_BY_RNA_POLYMERASE_II	5.08e-11
	GO_RNA_BINDING	3.27e-10	GO_CATALYTIC_COMPLEX	9.75e-07	GO_POSITIVE_REGULATION_OF_RNA_BIOSYNTHETIC_PROCESS	6.59e-11
	GO_OXIDATION_REDUCTION_PROCESS	1.07e-09	GO_POSITIVE_REGULATION_OF_RNA_BIOSYNTHETIC_PROCESS	1.03e-06	GO_POSTSYNAPTIC_MEMBRANE	3.92e-10
	GO_GENERATION_OF_PRECURSOR_METABOLITES_AND_ENERGY	2.09e-09	GO_GOLGI_APPARATUS_PART	1.38e-06	GO_POSTSYNAPSE	6.42e-10
	GO_OXIDOREDUCTASE_ACTIVITY	1.55e-08	GO_ENDOPLASMIC_RETICULUM	1.78e-06	GO_AXON	3.43e-09
	GO_MITOCHONDRIAL_RESPIRATORY_CHAIN_COMPLEX_ASSEMBLY	1.75e-08	GO_HOMEOSTATIC_PROCESS	2.18e-06	GO_POSITIVE_REGULATION_OF_BIOSYNTHETIC_PROCESS	9.91e-09
	GO_CELLULAR_RESPIRATION	2.49e-08	GO_NEGATIVE_REGULATION_OF_TRANSCRIPTION_BY_RNA_POLYMERASE_II	2.94e-06	GO_SOMATODENDRITIC_COMPARTMENT	1.03e-08
	GO_INTRACELLULAR_TRANSPORT	2.78e-08	GO_TRANSPORTER_ACTIVITY	3.39e-06	GO_NEUROGENESIS	2.62e-08
	GO_INTRACELLULAR_PROTEIN_TRANSPORT	2.85e-08	GO_TRANSMEMBRANE_TRANSPORTER_ACTIVITY	4.05e-06	GO_CELL_JUNCTION	2.91e-08
	Nucleus accumbens
Increased	Chronic social defeat	p-value	Physical pain	p-value
	GO_RNA_BINDING	3.35e-34	GO_CATALYTIC_COMPLEX	4.99e-16
	GO_RIBOSOMAL_SUBUNIT	3.62e-34	GO_POSITIVE_REGULATION_OF_RNA_BIOSYNTHETIC_PROCESS	1.78e-10
	GO_RIBOSOME	1.37e-33	GO_TRANSFERASE_COMPLEX	2.21e-10
	GO_CYTOSOLIC_RIBOSOME	6.66e-30	GO_POSITIVE_REGULATION_OF_BIOSYNTHETIC_PROCESS	1.68e-09
	GO_NUCLEAR_TRANSCRIBED_MRNA_CATABOLIC_PROCESS_NONSENSE_MEDIATED_DECAY	2.79e-29	GO_POSITIVE_REGULATION_OF_GENE_EXPRESSION	8.22e-08
	GO_ESTABLISHMENT_OF_PROTEIN_LOCALIZATION_TO_ENDOPLASMIC_RETICULUM	8.77e-28	GO_RHYTHMIC_PROCESS	1.26e-07
	GO_VIRAL_GENE_EXPRESSION	1.05e-27	GO_CELLULAR_MACROMOLECULE_CATABOLIC_PROCESS	1.85e-07
	GO_PROTEIN_LOCALIZATION_TO_ENDOPLASMIC_RETICULUM	1.46e-27	GO_NUCLEAR_CHROMATIN	2.75e-07
	GO_COTRANSLATIONAL_PROTEIN_TARGETING_TO_MEMBRANE	3.74e-27	GO_TRANSCRIPTION_COACTIVATOR_ACTIVITY	4.5e-07
	GO_PEPTIDE_BIOSYNTHETIC_PROCESS	1.23e-26	GO_CELLULAR_MACROMOLECULE_LOCALIZATION	4.52e-07
	GO_STRUCTURAL_CONSTITUENT_OF_RIBOSOME	1.78e-26	GO_MITOCHONDRION	6.12e-07
	GO_NUCLEAR_TRANSCRIBED_MRNA_CATABOLIC_PROCESS	2.54e-25	GO_CHROMATIN	6.25e-07
	GO_RNA_CATABOLIC_PROCESS	3.78e-25	GO_TRANSCRIPTION_COREGULATOR_ACTIVITY	6.94e-07
	GO_CYTOSOLIC_PART	6.38e-25	GO_INTRACELLULAR_TRANSPORT	7.43e-07
	GO_ESTABLISHMENT_OF_PROTEIN_LOCALIZATION_TO_MEMBRANE	1.04e-24	GO_NUCLEAR_TRANSCRIBED_MRNA_CATABOLIC_PROCESS	8.04e-07
	GO_TRANSLATIONAL_INITIATION	1.64e-24	GO_ORGANONITROGEN_COMPOUND_BIOSYNTHETIC_PROCESS	8.57e-07
	GO_AMIDE_BIOSYNTHETIC_PROCESS	2.42e-24	GO_RNA_POLYMERASE_II_TRANSCRIPTION_FACTOR_COMPLEX	1.23e-06
	GO_INTERSPECIES_INTERACTION_BETWEEN_ORGANISMS	2.55e-24	GO_CYTOSKELETON_ORGANIZATION	1.34e-06
	GO_PROTEIN_TARGETING_TO_MEMBRANE	2.93e-24	GO_ENDOPLASMIC_RETICULUM	1.45e-06
	GO_CELLULAR_AMIDE_METABOLIC_PROCESS	1.21e-23	GO_TRANSCRIPTION_FACTOR_COMPLEX	1.48e-06
	Nucleus accumbens
Decreased	Chronic social defeat	p-value	Physical pain	p-value
	GO_NEUROGENESIS	6e-14	GO_ORGANIC_ACID_METABOLIC_PROCESS	3.04e-15
	GO_INTRACELLULAR_TRANSPORT	5.34e-13	GO_CATALYTIC_COMPLEX	6.42e-14
	GO_GOLGI_APPARATUS	7.69e-13	GO_POST_TRANSLATIONAL_PROTEIN_MODIFICATION	1.94e-12
	GO_WHOLE_MEMBRANE	8.26e-13	GO_REGULATION_OF_MITOTIC_CELL_CYCLE	9.32e-12
	GO_CYTOSKELETAL_PROTEIN_BINDING	7.14e-12	GO_SMALL_MOLECULE_METABOLIC_PROCESS	1.66e-11
	GO_NEURON_DIFFERENTIATION	1.7e-11	GO_REGULATION_OF_CELL_CYCLE	2.2e-11
	GO_NEURON_DEVELOPMENT	2.57e-11	GO_RESPONSE_TO_ABIOTIC_STIMULUS	3.07e-11
	GO_ENDOPLASMIC_RETICULUM	3.28e-11	GO_CELL_CYCLE_PROCESS	8.17e-11
	GO_CELLULAR_MACROMOLECULE_LOCALIZATION	3.52e-11	GO_RNA_BINDING	1.02e-10
	GO_CELL_PROJECTION_ORGANIZATION	5.26e-11	GO_PROTEASOMAL_PROTEIN_CATABOLIC_PROCESS	1.07e-10
	GO_AXON_DEVELOPMENT	6.77e-11	GO_NUCLEOPLASM_PART	1.38e-10
	GO_PLASMA_MEMBRANE_REGION	1.42e-10	GO_CELL_CYCLE	1.63e-10
	GO_CENTRAL_NERVOUS_SYSTEM_DEVELOPMENT	4.9e-10	GO_MODIFICATION_DEPENDENT_MACROMOLECULE_CATABOLIC_PROCESS	1.65e-10
	GO_CYTOPLASMIC_VESICLE_PART	8.28e-10	GO_CELLULAR_MACROMOLECULE_CATABOLIC_PROCESS	2.1e-10
	GO_SECRETION	1.57e-09	GO_MACROMOLECULE_CATABOLIC_PROCESS	3.61e-10
	GO_CELL_PART_MORPHOGENESIS	6.06e-09	GO_SCF_DEPENDENT_PROTEASOMAL_UBIQUITIN_DEPENDENT_PROTEIN_CATABOLIC_PROCESS	4.69e-10
	GO_ORGANELLE_LOCALIZATION	7.78e-09	GO_REGULATION_OF_CELLULAR_AMINO_ACID_METABOLIC_PROCESS	4.87e-10
	GO_CYTOSKELETAL_PART	7.79e-09	GO_REGULATION_OF_CELL_CYCLE_G2_M_PHASE_TRANSITION	5.27e-10
	GO_MICROTUBULE	1.53e-08	GO_CELL_CYCLE_G2_M_PHASE_TRANSITION	5.78e-10
	GO_INTRINSIC_COMPONENT_OF_PLASMA_MEMBRANE	1.63e-08	GO_ANTIGEN_PROCESSING_AND_PRESENTATION_OF_PEPTIDE_ANTIGEN_VIA_MHC_CLASS_I	7.64e-10
