# Supplementary material for: Animal models for the study of depressive disorder
Source: CNS Neurosci Ther. 2021 Mar 1;27(6):633–42. doi: 10.1111/cns.13622 (PMC8111503; doi:10.1111/cns.13622)
Supplement: Supplementary file 7 — Table S7 [file CNS-27-633-s001.xlsx]

## Sheet: PFC decrease
Common genes between chronic mild stress, chronic social stress, and physical pain
			Chronic mild stress				Chronic social stress				Physical pain
Gene_ID	Gene_name	Class	Control average	CMS average	Log2Fold	P value	Control average	CSS average	Log2Fold	P value	Sham average	SNI average	Log2Fold	P value
ENSMUSG00000063172.13	Hspb11	protein_coding	5.59003	4.33265	-0.367605	0.103638	11.1197	9.86334	-0.172975	0.00217897	10.2021	9.06829	-0.16997	0.0134877
Common genes between chronic mild stress and chronic social stress
			Chronic mild stress				Chronic social stress
Gene_ID	Gene_name	Class	Control average	CMS average	Log2Fold	P value	Control average	CSS average	Log2Fold	P value
ENSMUSG00000021589.13	Rhobtb3	protein_coding	8.20557	7.083	-0.212244	0.0433918	6.59836	5.69721	-0.211852	0.00369709
ENSMUSG00000001700.9	Gramd3	protein_coding	5.10353	4.53383	-0.170766	0.0450131	7.56478	6.33858	-0.255138	0.0180217
ENSMUSG00000026662.13	Sephs1	protein_coding	6.16612	5.51405	-0.161249	0.0341931	8.52252	7.95058	-0.100219	0.0192903
ENSMUSG00000070532.5	Ccdc190	protein_coding	7.79073	6.38237	-0.287666	0.0349181	9.31641	7.95054	-0.228722	0.0196179
ENSMUSG00000025026.14	Add3	protein_coding	26.3471	24.8258	-0.0858011	0.0784155	32.0136	29.5741	-0.114354	0.0278391
Common genes between chronic mild stress and physical pain
			Chronic mild stress				Physical pain
Gene_ID	Gene_name	Class	Control average	CMS average	Log2Fold	P value	Sham average	SNI average	Log2Fold	P value
ENSMUSG00000027014.14	Cwc22	protein_coding	4.93626	4.46982	-0.143202	0.105719	8.23141	7.30833	-0.171598	0.0902723
ENSMUSG00000028443.6	Nudt2	protein_coding	10.3527	9.0884	-0.187912	0.0440529	15.9748	14.0589	-0.184311	0.0934647
Common genes between chronic social stress and physical pain
			Chronic social stress				Physical pain
Gene_ID	Gene_name	Class	Control average	CSS average	Log2Fold	P value	Sham average	SNI average	Log2Fold	P value
ENSMUSG00000045903.8	Npas4	protein_coding	7.65938	4.72851	-0.695842	0.00320352	8.82522	5.1137	-0.787264	0.00433069
ENSMUSG00000030094.8	Xpc	protein_coding	6.07509	5.80522	-0.0655534	0.0203592	6.0103	5.53705	-0.118319	0.0186662
ENSMUSG00000032397.7	Tipin	protein_coding	11.397	10.4075	-0.131026	0.0258809	13.184	10.2803	-0.358907	0.0192401

## Sheet: PFC increase
Common genes between chronic mild stress and chronic social stress
			Chronic mild stress				Chronic social stress
Gene_ID	Gene_name	Class	Control average	CMS average	Log2Fold	P value	Control average	CSS average	Log2Fold	P value
ENSMUSG00000027944.13	Hax1	protein_coding	18.3286	20.0394	0.128744	0.0207355	29.1401	31.4928	0.112015	0.0273554
ENSMUSG00000006050.11	Sra1	protein_coding	16.3895	17.4448	0.090026	0.0224299	30.1173	32.0119	0.088016	0.0305135
ENSMUSG00000023707.13	Ogfod2	protein_coding	9.12296	10.7457	0.236181	0.0291618	17.8426	20.2379	0.181736	0.00686711
ENSMUSG00000020307.15	Cdc34	protein_coding	24.5199	27.6363	0.17261	0.0522297	32.426	36.3397	0.164394	0.0106536
ENSMUSG00000006057.15	Atp5g1	protein_coding	87.7769	97.2072	0.147222	0.0553216	142.526	158.075	0.149381	0.0282247
ENSMUSG00000020022.16	Ndufa12	protein_coding	43.2062	46.3121	0.100152	0.0560855	62.5033	69.6991	0.157208	0.00676777
ENSMUSG00000051518.8	Rps19bp1	protein_coding	10.3724	11.7027	0.174101	0.0567355	21.8556	24.4004	0.158904	0.0154308
ENSMUSG00000036636.9	Clcn7	protein_coding	10.6574	12.011	0.172495	0.0591612	15.1528	15.9717	0.0759397	0.00459045
Common genes between chronic mild stress and physical pain
			Chronic mild stress				Physical pain
Gene_ID	Gene_name	Class	Control average	CMS average	Log2Fold	P value	Sham average	SNI average	Log2Fold	P value
ENSMUSG00000031168.14	Ebp	protein_coding	5.53695	6.28468	0.182747	0.0142206	6.49951	7.52848	0.212028	0.0470217
ENSMUSG00000034342.9	Cbl	protein_coding	15.5691	16.5544	0.0885314	0.0564258	10.5115	11.6999	0.154531	0.036434
Common genes between chronic social stress and physical pain
			Chronic social stress				Physical pain
Gene_ID	Gene_name	Class	Control average	CSS average	Log2Fold	P value	Sham average	SNI average	Log2Fold	P value
ENSMUSG00000020484.18	Xbp1	protein_coding	38.8899	42.2572	0.119802	0.0319842	35.2795	41.989	0.251181	0.0536406
ENSMUSG00000030726.16	Pold3	protein_coding	10.0519	10.8019	0.103816	0.0288768	11.1526	12.0439	0.110919	0.0744035
ENSMUSG00000018593.13	Sparc	protein_coding	97.4113	108.34	0.153401	0.0109029	74.4322	82.0303	0.140229	0.0837231
ENSMUSG00000029125.14	Stx18	protein_coding	13.5333	14.8134	0.130386	0.00536632	13.5385	14.1947	0.0682794	0.0856716
ENSMUSG00000020775.13	Mrpl38	protein_coding	25.3513	26.8133	0.080889	0.0270456	20.0749	21.9589	0.129412	0.0912806

## Sheet: HIP decrease
Common genes between chronic mild stress and chronic social stress
			Chronic mild stress				Chronic social stress
Gene_ID	Gene_name	Class	Control average	CMS average	Log2Fold	P value	Control average	Social average	Log2Fold	P value
ENSMUSG00000085389.7	RP23-198O15.4	lincRNA	5.10579	4.29519	-0.249415	0.0758341	11.8022	8.49544	-0.474295	0.00459276
ENSMUSG00000087687.3	Pet100	protein_coding	11.621	9.53068	-0.286078	0.0524112	40.8967	36.2039	-0.175838	0.00500528
ENSMUSG00000011158.8	Brf1	protein_coding	10.9453	10.4594	-0.0655176	0.0552398	14.8635	13.9999	-0.0863541	0.0158195
ENSMUSG00000060090.16	Rp2	protein_coding	7.01011	6.11156	-0.197895	0.072515	5.01909	4.36522	-0.201374	0.0281504
ENSMUSG00000037890.13	Wdr19	protein_coding	5.20238	4.67911	-0.152938	0.021603	5.56052	4.9469	-0.168695	0.0345792
Common genes between chronic mild stress and learned helplessness
			Chronic mild stress				Learned helplessness
Gene_ID	Gene_name	Class	Control average	CMS average	Log2Fold	P value	Control average	LH average	Log2Fold	P value
ENSMUSG00000003039.9	Fam32a	protein_coding	19.2643	18.1465	-0.0862414	0.0470427	32.4541	28.1061	-0.20752	0.00246471
ENSMUSG00000070426.12	Rnf121	protein_coding	11.0271	10.1511	-0.119417	0.00113709	15.6035	12.7529	-0.291039	0.00495795
Common genes between chronic social stress and learned helplessness
			Chronic social stress				Learned helplessness
Gene_ID	Gene_name	Class	Control average	CSS average	Log2Fold	P value	Control average	LH average	Log2Fold	P value
ENSMUSG00000057691.8	Zfp746	protein_coding	8.51256	8.05268	-0.0801247	0.0016203	10.1294	8.29167	-0.288815	0.00112206
ENSMUSG00000021256.5	Vash1	protein_coding	10.0101	8.30079	-0.270139	0.0184034	9.01749	7.50491	-0.264892	0.00178086
ENSMUSG00000069227.4	Gprin1	protein_coding	49.0777	47.0571	-0.0606542	0.071943	47.288	40.0955	-0.238033	0.00380142

## Sheet: HIP increase
Common genes between chronic mild stress and chronic social stress
			Chronic mild stress				Chronic social stress
Gene_ID	Gene_name	Class	Control average	CMS average	Log2Fold	P value	Control average	CSS average	Log2Fold	P value
ENSMUSG00000021025.8	Nfkbia	protein_coding	9.32997	11.0137	0.239354	0.0415631	15.2959	17.7452	0.21429	0.0297128
ENSMUSG00000021750.15	Fam107a	protein_coding	103.476	112.88	0.125491	0.000724129	154.783	174.739	0.174958	0.0309167
ENSMUSG00000018882.12	Mrpl45	protein_coding	8.82066	9.37417	0.0878039	0.0108321	13.033	14.0363	0.106994	0.039005

## Sheet: NAc decrease
Common genes between chronic social stress and physical pain
			Chronic social stress				Physical pain
Gene_ID	Gene_name	Class	Control average	CSS average	Log2Fold	P value	Sham average	SNI average	Log2Fold	P value
ENSMUSG00000026566.15	Mpzl1	protein_coding	12.3934	11.3281	-0.129674	0.000984224	9.78696	8.41892	-0.217225	0.00382351
ENSMUSG00000032397.7	Tipin	protein_coding	10.2634	8.8051	-0.221098	0.0383212	12.1397	9.32213	-0.380997	0.00420683
ENSMUSG00000031922.12	Cep57	protein_coding	12.0424	11.1655	-0.109071	0.0101829	11.6906	10.5105	-0.153515	0.00803828
ENSMUSG00000042447.13	Mios	protein_coding	7.7642	7.23753	-0.10134	0.0225398	8.62115	8.01111	-0.105879	0.0329611
ENSMUSG00000062995.12	Ica1	protein_coding	28.6399	26.4879	-0.112693	0.0100751	38.449	35.3802	-0.120004	0.0368552

## Sheet: NAc increase
Common genes between chronic social stress and physical pain
			Chronic social stress				Physical pain
Gene_ID	Gene_name	Class	Control average	Social average	Log2Fold	P value	Sham average	SNI average	Log2Fold	P value
ENSMUSG00000040025.17	Ythdf2	protein_coding	12.4781	15.9973	0.358433	0.0138077	7.88366	8.38346	0.0886811	0.0217817
ENSMUSG00000078877.11	RP23-86F8.3	protein_coding	48.402	67.6464	0.482945	0.0100415	10.6419	16.2224	0.608234	0.0359556
ENSMUSG00000046516.10	Cox17	protein_coding	123.292	136.664	0.148558	0.00541734	57.1585	71.1127	0.31514	0.0534243
